# Supplementary material for: How crystallization additives govern halide perovskite grain growth
Source: Nat Commun. 2025 Nov 10;16:9894. doi: 10.1038/s41467-025-65484-7 (PMC12603034; doi:10.1038/s41467-025-65484-7)
Supplement: Supplementary file 3 — Source Data [file 41467_2025_65484_MOESM3_ESM.zip]

Archive with 68 entries (68 files):
- Data files/Fig 1b.txt
- Data files/Fig 1d.txt
- Data files/Fig 1e.txt
- Data files/Fig 2a.txt
- Data files/Fig 2b.txt
- Data files/Fig 2c.txt
- Data files/Fig 2d.txt
- Data files/Fig 2e.txt
- Data files/Fig 4b degree of orientation.txt
- Data files/Fig 4b.txt
- Data files/Fig 5a.txt
- Data files/Fig 5c.txt
- Data files/Fig 5d bottom.txt
- Data files/Fig 5d top.txt
- Data files/Fig 5e bottom.txt
- Data files/Fig 5e top.txt
- Data files/Fig S10.txt
- Data files/Fig S11a.txt
- Data files/Fig S11b.txt
- Data files/Fig S11c.txt
- Data files/Fig S11d.txt
- Data files/Fig S11e.txt
- Data files/Fig S11f.txt
- Data files/Fig S12.txt
- Data files/Fig S13a.txt
- Data files/Fig S13b.txt
- Data files/Fig S13c.txt
- Data files/Fig S15.txt
- Data files/Fig S19-MAI.txt
- Data files/Fig S19-MAI-PbI2.txt
- Data files/Fig S19-MAI-PbI2-thiourea.txt
- Data files/Fig S19-MAI-thiourea.txt
- Data files/Fig S19-PbI2.txt
- Data files/Fig S19-PbI2-thiourea.txt
- Data files/Fig S19-thiourea.txt
- Data files/Fig S2.txt
- Data files/Fig S20 bottom.txt
- Data files/Fig S20 top.txt
- Data files/Fig S21e_AngularProfiles_W4_FACSPIwTU_anneal.txt
- Data files/Fig S21f_AngularProfiles_W3_FACsPIpure_anneal.txt
- Data files/Fig S22.txt
- Data files/Fig S28Sim.csv
- Data files/Fig S28Theory.csv
- Data files/Fig S29aSim10.csv
- Data files/Fig S29aSim20.csv
- Data files/Fig S29aSim25.csv
- Data files/Fig S29aSim30.csv
- Data files/Fig S29aSim40.csv
- Data files/Fig S29aSim50.csv
- Data files/Fig S29aSimNormal.csv
- Data files/Fig S29aTheory.csv
- Data files/Fig S29b.csv
- Data files/Fig S3.txt
- Data files/Fig S31.txt
- Data files/Fig S32.txt
- Data files/Fig S33a.txt
- Data files/Fig S33b.txt
- Data files/Fig S34.txt
- Data files/Fig S35a.txt
- Data files/Fig S35b.txt
- Data files/Fig S35c.txt
- Data files/Fig S35d-h.txt
- Data files/Fig S35i.txt
- Data files/Fig S4a.txt
- Data files/Fig S4b.txt
- Data files/Fig S6-bottom.txt
- Data files/Fig S6-top.txt
- Data files/Fig S7.txt
