# Supplementary material for: How crystallization additives govern halide perovskite grain growth
Source: Nat Commun. 2025 Nov 10;16:9894. doi: 10.1038/s41467-025-65484-7 (PMC12603034; doi:10.1038/s41467-025-65484-7)
Supplement: Supplementary file 3 — Source Data [file 41467_2025_65484_MOESM3_ESM.zip › Data files/Fig 1b.txt]

Order: from 1M to 0.001M
800	0.03397
799	0.01118
798	0
797	0.02818
796	0.03265
795	0.04972
794	0.01379
793	0.0446
792	0.04689
791	0.03764
790	0.04552
789	0.06853
788	0.07293
787	0.0592
786	0.06817
785	0.06805
784	0.08371
783	0.1066
782	0.08208
781	0.09331
780	0.08822
779	0.08382
778	0.0794
777	0.10321
776	0.097
775	0.08212
774	0.05845
773	0.0675
772	0.08396
771	0.07751
770	0.08524
769	0.09351
768	0.11353
767	0.13043
766	0.12405
765	0.11945
764	0.13024
763	0.11486
762	0.1226
761	0.13119
760	0.14324
759	0.14305
758	0.11564
757	0.14221
756	0.13097
755	0.1324
754	0.14794
753	0.14592
752	0.13493
751	0.13355
750	0.13026
749	0.1543
748	0.16032
747	0.13715
746	0.15575
745	0.1674
744	0.15367
743	0.15737
742	0.16843
741	0.16912
740	0.17696
739	0.18024
738	0.19064
737	0.1849
736	0.17826
735	0.1779
734	0.18839
733	0.19807
732	0.1932
731	0.18275
730	0.17602
729	0.18951
728	0.17893
727	0.17277
726	0.18733
725	0.1744
724	0.20399
723	0.18134
722	0.19608
721	0.20014
720	0.18127
719	0.19047
718	0.18684
717	0.20658
716	0.20201
715	0.20321
714	0.21749
713	0.21635
712	0.21709
711	0.2082
710	0.19728
709	0.20595
708	0.1918
707	0.20241
706	0.20196
705	0.208
704	0.20522
703	0.20922
702	0.20067
701	0.20272
700	0.21443
699	0.21179
698	0.22444
697	0.21861
696	0.22233
695	0.22868
694	0.23237
693	0.23583
692	0.22731
691	0.21344
690	0.20971
689	0.20111
688	0.19559
687	0.19122
686	0.19726
685	0.20257
684	0.19746
683	0.20269
682	0.18916
681	0.21252
680	0.21051
679	0.22369
678	0.22852
677	0.23791
676	0.23766
675	0.23216
674	0.23291
673	0.22925
672	0.21787
671	0.206
670	0.19807
669	0.19246
668	0.19874
667	0.19253
666	0.19567
665	0.20148
664	0.21296
663	0.21037
662	0.2161
661	0.21796
660	0.22906
659	0.22596
658	0.22797
657	0.2137
656	0.21503
655	0.20303
654	0.19944
653	0.18823
652	0.18425
651	0.15887
650	0.16005
649	0.16206
648	0.16008
647	0.16979
646	0.17683
645	0.19883
644	0.19699
643	0.20566
642	0.2102
641	0.20895
640	0.21276
639	0.19941
638	0.18221
637	0.17717
636	0.16796
635	0.15101
634	0.14772
633	0.15036
632	0.1577
631	0.166
630	0.17598
629	0.19483
628	0.20956
627	0.21497
626	0.2274
625	0.24118
624	0.22358
623	0.23132
622	0.23399
621	0.21163
620	0.20619
619	0.21027
618	0.21733
617	0.21995
616	0.2345
615	0.25478
614	0.25987
613	0.284
612	0.30537
611	0.29935
610	0.3118
609	0.30508
608	0.3022
607	0.29462
606	0.28041
605	0.27253
604	0.26863
603	0.27454
602	0.27584
601	0.28675
600	0.29891
599	0.31163
598	0.31808
597	0.32876
596	0.33453
595	0.31746
594	0.3143
593	0.29147
592	0.28099
591	0.26378
590	0.25902
589	0.2523
588	0.26051
587	0.27979
586	0.29372
585	0.30752
584	0.32358
583	0.32972
582	0.34087
581	0.32599
580	0.3212
579	0.31681
578	0.30127
577	0.28858
576	0.29557
575	0.30307
574	0.32498
573	0.33267
572	0.36713
571	0.35857
570	0.3736
569	0.38353
568	0.3737
567	0.36169
566	0.35182
565	0.33224
564	0.32573
563	0.33274
562	0.35219
561	0.36777
560	0.37672
559	0.39084
558	0.40149
557	0.40201
556	0.39382
555	0.39288
554	0.37406
553	0.35395
552	0.34853
551	0.3533
550	0.37499
549	0.39056
548	0.39921
547	0.40799
546	0.41188
545	0.412
544	0.39158
543	0.38818
542	0.37148
541	0.36608
540	0.36445
539	0.37712
538	0.37877
537	0.39914
536	0.4166
535	0.41956
534	0.42556
533	0.40913
532	0.40993
531	0.39774
530	0.39788
529	0.39055
528	0.37506
527	0.38639
526	0.40349
525	0.40223
524	0.42236
523	0.42869
522	0.42469
521	0.41405
520	0.40683
519	0.40463
518	0.39389
517	0.40772
516	0.40915
515	0.42603
514	0.4425
513	0.43927
512	0.4424
511	0.44044
510	0.43448
509	0.43693
508	0.43047
507	0.43467
506	0.44593
505	0.45132
504	0.46364
503	0.48404
502	0.48991
501	0.4911
500	0.48587
499	0.49046
498	0.48198
497	0.47987
496	0.48377
495	0.48885
494	0.51034
493	0.50107
492	0.50194
491	0.49523
490	0.49557
489	0.48596
488	0.49831
487	0.5019
486	0.50439
485	0.49982
484	0.49939
483	0.49886
482	0.50782
481	0.49513
480	0.51235
479	0.50899
478	0.5176
477	0.5094
476	0.5036
475	0.51671
474	0.50582
473	0.51593
472	0.5283
471	0.53424
470	0.53281
469	0.51856
468	0.51991
467	0.52461
466	0.5217
465	0.54712
464	0.53104
463	0.54665
462	0.55222
461	0.54668
460	0.55793
459	0.54876
458	0.54368
457	0.54801
456	0.57306
455	0.58043
454	0.57476
453	0.57907
452	0.57391
451	0.57343
450	0.55723
449	0.57367
448	0.59293
447	0.60259
446	0.60747
445	0.6124
444	0.60958
443	0.60414
442	0.5851
441	0.59782
440	0.62065
439	0.62834
438	0.63869
437	0.62983
436	0.63244
435	0.62597
434	0.63614
433	0.64263
432	0.66826
431	0.67793
430	0.68301
429	0.68358
428	0.66503
427	0.66832
426	0.68538
425	0.70058
424	0.72358
423	0.72898
422	0.73966
421	0.72351
420	0.72975
419	0.74522
418	0.76125
417	0.79639
416	0.79092
415	0.78502
414	0.76679
413	0.76466
412	0.79123
411	0.81239
410	0.82395
409	0.81977
408	0.83074
407	0.79905
406	0.81498
405	0.86824
404	0.88454
403	0.88544
402	0.86309
401	0.85106
400	0.87438
399	0.88157
398	0.91881
397	0.91726
396	0.91201
395	0.89875
394	0.90147
393	0.92459
392	0.95007
391	0.96417
390	0.97527
389	0.97834
388	0.96519
387	0.98781
386	1.02621
385	1.02307
384	1.01098
383	1.00721
382	1.00383
381	1.04471
380	1.05942
379	1.08028
378	1.05562
377	1.04856
376	1.0419
375	1.09696
374	1.09759
373	1.10305
372	1.08158
371	1.0936
370	1.13724
369	1.14273
368	1.13865
367	1.1289
366	1.14274
365	1.13937
364	1.16947
363	1.17276
362	1.17394
361	1.1916
360	1.19167
359	1.19794
358	1.20969
357	1.22088
356	1.27163
355	1.24971
354	1.3013
353	1.33406
352	1.33361
351	1.34178
350	1.36105
349	1.98012
348	1.98397
347	2.0015
346	2.11277
345	2.06039
344	2.20905
343	2.23635
342	2.27881
341	2.24813
340	2.3504
339	2.338
338	2.39552
337	2.46401
336	2.48855
335	2.52643
334	2.55643
333	2.67382
332	2.69061
331	2.66781
330	2.78157
329	2.78818
328	2.86843
327	2.85686
326	2.89095
325	2.96657
324	2.95244
323	2.99735
322	2.99694
321	2.98768
320	3.02638
319	2.98989
318	3.01454
317	3.02027
316	2.99624
315	2.94669
314	2.99554
313	3.00201
312	2.94623
311	2.91294
310	2.89837
309	2.93385
308	2.8822
307	2.89168
306	2.91616
305	2.90012
304	2.89174
303	2.91967
302	2.93376
301	2.96165
300	2.97462
299	3.01429
298	3.04236
297	3.05132
296	3.12394
295	3.15906
294	3.2133
293	3.21894
292	3.26043
291	3.27075
290	3.34615
289	3.39585
288	3.42493
287	3.47504
286	3.56109
285	3.59143
284	3.61413
283	3.65327
282	3.68952
281	3.72782
280	3.77931
279	3.81045
278	3.86038
277	3.88276
276	3.89815
275	3.9636
274	3.99174
273	4.03007
272	4.08361
271	4.13317
270	4.18233
269	4.24131
268	4.27818
267	4.39249
266	4.46479
265	4.56665
264	4.70575
263	4.88012
262	5.0565
261	5.23361
260	5.47944
259	5.72937
258	6.04748
257	6.38071
256	6.76868
255	7.19388
254	7.65689
253	8.153
252	8.7113
251	9.35498
250	10
	--
800	0.09425
799	0.08693
798	0.07282
797	0.06629
796	0.07392
795	0.07181
794	0.04943
793	0.05464
792	0.03949
791	0.03115
790	0.02727
789	0.02686
788	0.02899
787	0.02966
786	0.03459
785	0.06886
784	0.0951
783	0.11647
782	0.10298
781	0.11852
780	0.12965
779	0.11921
778	0.10559
777	0.11145
776	0.07691
775	0.04566
774	0.04667
773	0.03099
772	0.035
771	9.23664E-4
770	0.01574
769	0.00205
768	0.04416
767	0.05415
766	0.06471
765	0.09135
764	0.13107
763	0.1214
762	0.12299
761	0.12126
760	0.15809
759	0.13879
758	0.10046
757	0.09479
756	0.06355
755	0.0529
754	0.04265
753	0.01474
752	0
751	9.4077E-4
750	0.02089
749	0.03164
748	0.0695
747	0.0757
746	0.10281
745	0.11826
744	0.12666
743	0.14629
742	0.14451
741	0.13372
740	0.12096
739	0.09828
738	0.08457
737	0.06187
736	0.04435
735	0.01759
734	0.04263
733	0.02994
732	0.04662
731	0.05403
730	0.07719
729	0.11945
728	0.13957
727	0.14983
726	0.14942
725	0.15679
724	0.16397
723	0.1111
722	0.1119
721	0.09305
720	0.0592
719	0.05849
718	0.06629
717	0.06631
716	0.05479
715	0.09379
714	0.11151
713	0.143
712	0.15659
711	0.16481
710	0.16246
709	0.17071
708	0.17018
707	0.15912
706	0.12921
705	0.10166
704	0.09049
703	0.06791
702	0.0454
701	0.04694
700	0.07077
699	0.09907
698	0.12851
697	0.15621
696	0.17603
695	0.2
694	0.19769
693	0.19375
692	0.169
691	0.15461
690	0.11168
689	0.07676
688	0.05293
687	0.03199
686	0.02795
685	0.04774
684	0.0679
683	0.09054
682	0.13254
681	0.16957
680	0.19253
679	0.20333
678	0.20579
677	0.18614
676	0.17026
675	0.13749
674	0.10693
673	0.0744
672	0.05066
671	0.05066
670	0.04236
669	0.06507
668	0.09951
667	0.13749
666	0.1684
665	0.2026
664	0.21616
663	0.21758
662	0.19844
661	0.15876
660	0.13887
659	0.10975
658	0.09023
657	0.06674
656	0.08055
655	0.09208
654	0.11813
653	0.14275
652	0.17336
651	0.17587
650	0.18861
649	0.18961
648	0.16736
647	0.14938
646	0.12453
645	0.1069
644	0.08893
643	0.0881
642	0.09324
641	0.12237
640	0.13546
639	0.16509
638	0.18117
637	0.1854
636	0.1816
635	0.17
634	0.14316
633	0.12316
632	0.10169
631	0.08846
630	0.09317
629	0.10956
628	0.13481
627	0.16933
626	0.18979
625	0.21141
624	0.21667
623	0.21564
622	0.20948
621	0.18524
620	0.15361
619	0.13721
618	0.13589
617	0.1433
616	0.16081
615	0.19546
614	0.20792
613	0.23646
612	0.2596
611	0.2596
610	0.25904
609	0.24919
608	0.2366
607	0.21753
606	0.21387
605	0.20443
604	0.22024
603	0.22503
602	0.24325
601	0.24607
600	0.25988
599	0.26407
598	0.25626
597	0.25675
596	0.25677
595	0.2452
594	0.24165
593	0.23555
592	0.23922
591	0.24044
590	0.23127
589	0.22778
588	0.20716
587	0.21013
586	0.20818
585	0.20769
584	0.21778
583	0.23317
582	0.2474
581	0.25468
580	0.25572
579	0.2606
578	0.23035
577	0.21933
576	0.20983
575	0.20347
574	0.21382
573	0.22098
572	0.27013
571	0.26783
570	0.28653
569	0.29341
568	0.28473
567	0.27405
566	0.25608
565	0.23674
564	0.23184
563	0.22655
562	0.24779
561	0.27243
560	0.28278
559	0.30765
558	0.31213
557	0.30186
556	0.28774
555	0.26811
554	0.25288
553	0.25177
552	0.25498
551	0.27799
550	0.28113
549	0.30281
548	0.307
547	0.29823
546	0.28962
545	0.28929
544	0.29047
543	0.29441
542	0.3029
541	0.30688
540	0.31356
539	0.31164
538	0.29499
537	0.28026
536	0.27963
535	0.27334
534	0.30118
533	0.32071
532	0.34287
531	0.3493
530	0.34111
529	0.3124
528	0.27125
527	0.26719
526	0.27853
525	0.29392
524	0.32869
523	0.37571
522	0.38007
521	0.3779
520	0.3526
519	0.3141
518	0.29062
517	0.30261
516	0.31614
515	0.35654
514	0.38423
513	0.39319
512	0.38901
511	0.35989
510	0.32474
509	0.32693
508	0.33431
507	0.36489
506	0.38746
505	0.38721
504	0.38518
503	0.37167
502	0.3678
501	0.36894
500	0.38245
499	0.4099
498	0.42316
497	0.40863
496	0.39138
495	0.37319
494	0.35779
493	0.35186
492	0.39295
491	0.42291
490	0.45297
489	0.44181
488	0.41749
487	0.38133
486	0.36427
485	0.36721
484	0.40238
483	0.4492
482	0.47633
481	0.46213
480	0.42078
479	0.39348
478	0.38318
477	0.40136
476	0.42841
475	0.47119
474	0.46386
473	0.45228
472	0.42375
471	0.42007
470	0.42841
469	0.45086
468	0.46451
467	0.47284
466	0.45572
465	0.44693
464	0.42386
463	0.46021
462	0.47987
461	0.48137
460	0.47335
459	0.45213
458	0.43981
457	0.458
456	0.50036
455	0.5336
454	0.53431
453	0.50917
452	0.48723
451	0.47975
450	0.5073
449	0.5512
448	0.58191
447	0.57292
446	0.56663
445	0.55189
444	0.57117
443	0.61486
442	0.63655
441	0.64588
440	0.64278
439	0.65494
438	0.67066
437	0.71036
436	0.73377
435	0.73479
434	0.75406
433	0.75905
432	0.79743
431	0.83384
430	0.87564
429	0.85943
428	0.85752
427	0.88355
426	0.93031
425	0.97622
424	1.01703
423	1.00893
422	1.00123
421	1.03334
420	1.08019
419	1.14088
418	1.16203
417	1.17079
416	1.17262
415	1.22405
414	1.26615
413	1.33494
412	1.35563
411	1.39211
410	1.44676
409	1.52805
408	1.62406
407	1.66521
406	1.72594
405	1.83208
404	1.96624
403	2.06336
402	2.16932
401	2.24794
400	2.37844
399	2.52594
398	2.70442
397	2.85216
396	2.99116
395	3.1388
394	3.34095
393	3.54761
392	3.7544
391	3.95498
390	4.15506
389	4.38847
388	4.62457
387	4.84948
386	5.06417
385	5.30779
384	5.55275
383	5.80939
382	5.99438
381	6.21904
380	6.48054
379	6.72931
378	6.90725
377	7.05541
376	7.20642
375	7.411
374	7.56907
373	7.70446
372	7.78805
371	7.90802
370	8.00461
369	8.09412
368	8.13771
367	8.1635
366	8.21321
365	8.21727
364	8.23907
363	8.24483
362	8.25533
361	8.24972
360	8.22633
359	8.23417
358	8.26709
357	8.30035
356	8.34229
355	8.37502
354	8.48367
353	8.55485
352	8.70333
351	8.85624
350	9.03993
349	9.74728
348	9.94657
347	10.26666
346	10.57957
345	10.89334
344	11.36461
343	11.80764
342	12.23043
341	12.68413
340	13.20957
339	13.77108
338	14.27936
337	14.80519
336	15.40317
335	15.97158
334	16.56127
333	17.11465
332	17.66238
331	18.17982
330	18.69751
329	19.09757
328	19.58565
327	19.88942
326	20.17692
325	20.4646
324	20.62456
323	20.7146
322	20.77651
321	20.73846
320	20.63732
319	20.44284
318	20.24807
317	19.96407
316	19.63312
315	19.22673
314	18.85927
313	18.40365
312	18.00631
311	17.56467
310	17.16796
309	16.85811
308	16.51418
307	16.26222
306	16.10078
305	15.94425
304	15.90443
303	15.96385
302	16.06085
301	16.26709
300	16.53209
299	16.8519
298	17.24316
297	17.66157
296	18.15966
295	18.69857
294	19.28972
293	19.83346
292	20.43592
291	21.0493
290	21.68371
289	22.32037
288	22.91353
287	23.49754
286	24.04666
285	24.55899
284	25.05794
283	25.49976
282	25.93655
281	26.32377
280	26.67194
279	26.99917
278	27.30676
277	27.58564
276	27.86324
275	28.17357
274	28.48041
273	28.77904
272	29.12239
271	29.49133
270	29.87338
269	30.28529
268	30.72632
267	31.24391
266	31.76198
265	32.33233
264	32.96348
263	33.64213
262	34.35272
261	35.09541
260	35.88345
259	36.66135
258	37.46044
257	38.173
256	38.85519
255	39.42318
254	39.82121
253	40
252	39.88302
251	39.39212
250	38.33118
	--
800	0.03032
799	0.00322
798	0.01845
797	0
796	0.01714
795	0.04861
794	0.01886
793	0.06695
792	0.07954
791	0.10211
790	0.11332
789	0.14952
788	0.16563
787	0.16223
786	0.16917
785	0.18882
784	0.20451
783	0.21629
782	0.19494
781	0.19213
780	0.16016
779	0.14019
778	0.12697
777	0.12697
776	0.09309
775	0.06195
774	0.03873
773	0.03131
772	0.04167
771	0.02363
770	0.04067
769	0.0281
768	0.08115
767	0.07352
766	0.0929
765	0.10495
764	0.142
763	0.13549
762	0.15405
761	0.18934
760	0.19886
759	0.2113
758	0.18612
757	0.22127
756	0.19121
755	0.20655
754	0.1759
753	0.15988
752	0.12877
751	0.11243
750	0.10163
749	0.10161
748	0.08552
747	0.06655
746	0.07707
745	0.06101
744	0.05042
743	0.0732
742	0.08257
741	0.0954
740	0.11418
739	0.13615
738	0.15894
737	0.16172
736	0.18418
735	0.18296
734	0.20239
733	0.19732
732	0.19118
731	0.18237
730	0.18323
729	0.17483
728	0.1552
727	0.1354
726	0.1228
725	0.10032
724	0.11209
723	0.06863
722	0.07176
721	0.0798
720	0.07582
719	0.08882
718	0.08512
717	0.11121
716	0.12315
715	0.14179
714	0.15389
713	0.17839
712	0.17993
711	0.18899
710	0.16387
709	0.17918
708	0.18054
707	0.18243
706	0.16168
705	0.15066
704	0.14516
703	0.13393
702	0.11254
701	0.09853
700	0.10165
699	0.09512
698	0.10658
697	0.09311
696	0.09729
695	0.10396
694	0.11829
693	0.13388
692	0.13731
691	0.14259
690	0.1552
689	0.15916
688	0.16811
687	0.16372
686	0.17286
685	0.17554
684	0.1609
683	0.15462
682	0.12574
681	0.13197
680	0.1145
679	0.10448
678	0.10309
677	0.09191
676	0.09527
675	0.09879
674	0.10318
673	0.11561
672	0.11891
671	0.13782
670	0.14002
669	0.1486
668	0.17056
667	0.17175
666	0.17005
665	0.17112
664	0.16923
663	0.16284
662	0.14646
661	0.11799
660	0.11271
659	0.09873
658	0.08283
657	0.07141
656	0.07776
655	0.06901
654	0.08063
653	0.09162
652	0.1044
651	0.11412
650	0.12623
649	0.14154
648	0.14309
647	0.15231
646	0.14371
645	0.14092
644	0.12191
643	0.10865
642	0.08955
641	0.0717
640	0.06447
639	0.05519
638	0.04306
637	0.03821
636	0.04782
635	0.06069
634	0.06973
633	0.08611
632	0.10463
631	0.115
630	0.13411
629	0.13727
628	0.13461
627	0.13117
626	0.12429
625	0.10739
624	0.09139
623	0.08301
622	0.07812
621	0.06095
620	0.06321
619	0.06933
618	0.09201
617	0.10596
616	0.13867
615	0.16265
614	0.1724
613	0.18445
612	0.20109
611	0.19623
610	0.18726
609	0.17606
608	0.17077
607	0.15001
606	0.12915
605	0.12967
604	0.12348
603	0.12817
602	0.13855
601	0.15458
600	0.16801
599	0.19853
598	0.20642
597	0.22165
596	0.22428
595	0.21314
594	0.20222
593	0.17192
592	0.15154
591	0.13088
590	0.1148
589	0.10085
588	0.10444
587	0.12675
586	0.12804
585	0.15714
584	0.17928
583	0.20916
582	0.21778
581	0.21555
580	0.20443
579	0.20551
578	0.17014
577	0.14108
576	0.14406
575	0.12378
574	0.12377
573	0.13695
572	0.16897
571	0.17785
570	0.20168
569	0.22085
568	0.23233
567	0.23445
566	0.22667
565	0.20636
564	0.1962
563	0.1649
562	0.1609
561	0.15293
560	0.14748
559	0.1648
558	0.18053
557	0.20239
556	0.21775
555	0.23119
554	0.24192
553	0.23071
552	0.2227
551	0.21348
550	0.19129
549	0.18275
548	0.17931
547	0.16954
546	0.1729
545	0.19562
544	0.20137
543	0.2199
542	0.22735
541	0.24038
540	0.23794
539	0.23078
538	0.21978
537	0.20602
536	0.19757
535	0.17848
534	0.18588
533	0.18189
532	0.19788
531	0.20819
530	0.2209
529	0.23555
528	0.23252
527	0.24541
526	0.24251
525	0.21862
524	0.20621
523	0.19625
522	0.17492
521	0.17894
520	0.18237
519	0.18738
518	0.20523
517	0.21972
516	0.23675
515	0.25528
514	0.25401
513	0.24141
512	0.22848
511	0.21113
510	0.1951
509	0.18655
508	0.19654
507	0.21217
506	0.24217
505	0.26488
504	0.29611
503	0.3179
502	0.30517
501	0.29613
500	0.25698
499	0.22849
498	0.22361
497	0.21196
496	0.23506
495	0.26964
494	0.31176
493	0.33559
492	0.35344
491	0.33449
490	0.31255
489	0.28299
488	0.25519
487	0.24685
486	0.26352
485	0.28769
484	0.33486
483	0.37408
482	0.40444
481	0.39813
480	0.37831
479	0.35568
478	0.34363
477	0.33631
476	0.34976
475	0.40596
474	0.45426
473	0.52074
472	0.55941
471	0.58768
470	0.59706
469	0.60132
468	0.6021
467	0.65595
466	0.71779
465	0.81639
464	0.91429
463	1.03183
462	1.1208
461	1.21678
460	1.30628
459	1.40789
458	1.52852
457	1.69114
456	1.89566
455	2.12898
454	2.36419
453	2.61758
452	2.87661
451	3.14104
450	3.43022
449	3.74207
448	4.10092
447	4.49605
446	4.92293
445	5.38146
444	5.87453
443	6.38403
442	6.87222
441	7.39037
440	7.93605
439	8.50487
438	9.11012
437	9.72551
436	10.36583
435	10.99127
434	11.61332
433	12.20188
432	12.80026
431	13.38781
430	13.9751
429	14.54156
428	15.11034
427	15.65126
426	16.13194
425	16.55963
424	16.96237
423	17.32992
422	17.69599
421	18.05704
420	18.42243
419	18.77664
418	19.11323
417	19.43903
416	19.75474
415	20.10598
414	20.48246
413	20.935
412	21.41088
411	21.93054
410	22.46485
409	23.0329
408	23.69059
407	24.36451
406	25.14588
405	26.03691
404	26.97841
403	27.92899
402	28.95022
401	30.04432
400	31.21483
399	32.45327
398	33.7805
397	35.18379
396	36.59599
395	38.01988
394	39.51201
393	41.04312
392	42.60381
391	44.17812
390	45.7763
389	47.33648
388	48.88116
387	50.39842
386	51.90519
385	53.36891
384	54.77996
383	56.11876
382	57.39191
381	58.60192
380	59.73326
379	60.8159
378	61.80968
377	62.706
376	63.49994
375	64.22323
374	64.853
373	65.39955
372	65.84266
371	66.20979
370	66.49956
369	66.69623
368	66.79842
367	66.83432
366	66.80452
365	66.69185
364	66.52283
363	66.28214
362	65.99197
361	65.66118
360	65.28847
359	64.88307
358	64.44221
357	63.99378
356	63.56197
355	63.13243
354	62.74619
353	62.37928
352	62.06465
351	61.79215
350	61.62163
349	62.02387
348	62.02356
347	62.06779
346	62.2645
345	62.53555
344	62.9586
343	63.45495
342	64.02852
341	64.66446
340	65.43385
339	66.26324
338	67.12198
337	68.05422
336	69.00588
335	70.04178
334	71.07371
333	72.10445
332	73.10265
331	74.08382
330	75.07497
329	76.01825
328	76.88804
327	77.68419
326	78.38728
325	79.01855
324	79.56557
323	80.01449
322	80.37704
321	80.62593
320	80.86936
319	81.0225
318	81.09965
317	81.12822
316	81.13707
315	81.11389
314	81.08503
313	81.02327
312	80.96228
311	80.95463
310	80.98219
309	81.03807
308	81.15794
307	81.3759
306	81.68743
305	82.06465
304	82.50879
303	83.02189
302	83.648
301	84.29491
300	84.97494
299	85.6768
298	86.41584
297	87.13958
296	87.8509
295	88.56838
294	89.27022
293	89.91529
292	90.51342
291	91.08159
290	91.60562
289	92.04581
288	92.42929
287	92.7816
286	93.07665
285	93.31994
284	93.50904
283	93.67805
282	93.80242
281	93.89534
280	93.96176
279	94.02375
278	94.0645
277	94.0976
276	94.13597
275	94.17986
274	94.23196
273	94.28901
272	94.36728
271	94.43774
270	94.53081
269	94.62793
268	94.73696
267	94.85175
266	94.97398
265	95.09995
264	95.22997
263	95.36507
262	95.49122
261	95.61543
260	95.73308
259	95.82818
258	95.91575
257	95.97382
256	96
255	95.99855
254	95.94331
253	95.8444
252	95.6751
251	95.42183
250	95.06499
	--
800	0.23755
799	0.20808
798	0.20338
797	0.19828
796	0.20152
795	0.21364
794	0.18749
793	0.20354
792	0.19986
791	0.20299
790	0.20341
789	0.20716
788	0.20225
787	0.19797
786	0.20811
785	0.21572
784	0.22084
783	0.23687
782	0.20691
781	0.21502
780	0.22099
779	0.20442
778	0.19846
777	0.21132
776	0.18452
775	0.18627
774	0.16779
773	0.1553
772	0.17518
771	0.17163
770	0.1826
769	0.18789
768	0.19804
767	0.19954
766	0.20112
765	0.19313
764	0.1882
763	0.20252
762	0.1849
761	0.18915
760	0.21052
759	0.21074
758	0.18798
757	0.18769
756	0.18215
755	0.18826
754	0.18602
753	0.17579
752	0.17021
751	0.17204
750	0.16278
749	0.17621
748	0.18513
747	0.18343
746	0.18776
745	0.18679
744	0.18099
743	0.19355
742	0.18678
741	0.19292
740	0.19644
739	0.19657
738	0.20128
737	0.192
736	0.18632
735	0.18213
734	0.18492
733	0.17853
732	0.18346
731	0.15369
730	0.16934
729	0.17566
728	0.17301
727	0.1657
726	0.17199
725	0.16901
724	0.19018
723	0.16441
722	0.18045
721	0.20178
720	0.1802
719	0.18474
718	0.19641
717	0.19424
716	0.18726
715	0.18596
714	0.18221
713	0.1802
712	0.16864
711	0.16694
710	0.14328
709	0.15697
708	0.15702
707	0.16164
706	0.16694
705	0.16078
704	0.1749
703	0.18891
702	0.17883
701	0.18807
700	0.19219
699	0.19684
698	0.2049
697	0.18581
696	0.19564
695	0.18835
694	0.18215
693	0.1835
692	0.16572
691	0.15767
690	0.15094
689	0.14279
688	0.14004
687	0.13175
686	0.14218
685	0.15773
684	0.15664
683	0.16206
682	0.16825
681	0.18258
680	0.17928
679	0.18404
678	0.18893
677	0.17966
676	0.18047
675	0.1633
674	0.15965
673	0.1595
672	0.14053
671	0.13609
670	0.12172
669	0.11645
668	0.11715
667	0.11567
666	0.11251
665	0.1246
664	0.13541
663	0.14133
662	0.14154
661	0.12908
660	0.13541
659	0.13771
658	0.12944
657	0.11483
656	0.1147
655	0.10596
654	0.09648
653	0.08687
652	0.07636
651	0.06164
650	0.05419
649	0.05301
648	0.05006
647	0.04897
646	0.05525
645	0.0611
644	0.05403
643	0.05537
642	0.05786
641	0.05939
640	0.05919
639	0.05397
638	0.04083
637	0.03825
636	0.03812
635	0.02616
634	0.01958
633	0.0209
632	0.01081
631	0.01753
630	0.01789
629	0.01635
628	0.02808
627	0.03534
626	0.03516
625	0.04987
624	0.04413
623	0.05262
622	0.06531
621	0.05657
620	0.05949
619	0.05688
618	0.06834
617	0.07328
616	0.07633
615	0.09185
614	0.08588
613	0.0913
612	0.0972
611	0.09876
610	0.10454
609	0.10712
608	0.11306
607	0.11188
606	0.11333
605	0.11095
604	0.11989
603	0.11614
602	0.11801
601	0.11407
600	0.10721
599	0.11912
598	0.10805
597	0.10123
596	0.09863
595	0.08821
594	0.07108
593	0.05418
592	0.05275
591	0.0404
590	0.02803
589	0.01852
588	0.01753
587	0.03153
586	0.02779
585	0.03262
584	0.03886
583	0.03829
582	0.03271
581	0.03019
580	0.01549
579	0.03245
578	0.0083
577	0
576	0.01294
575	0.0142
574	0.02369
573	0.03377
572	0.06343
571	0.06184
570	0.07494
569	0.08444
568	0.08422
567	0.08559
566	0.07724
565	0.06525
564	0.05416
563	0.05147
562	0.05269
561	0.0682
560	0.06366
559	0.09083
558	0.09562
557	0.10825
556	0.10295
555	0.09393
554	0.09629
553	0.0742
552	0.06117
551	0.0655
550	0.04959
549	0.05862
548	0.07024
547	0.08156
546	0.09156
545	0.10081
544	0.09973
543	0.09955
542	0.08818
541	0.08202
540	0.07557
539	0.0765
538	0.06423
537	0.07015
536	0.08495
535	0.07951
534	0.10614
533	0.10212
532	0.10244
531	0.10045
530	0.09722
529	0.0853
528	0.07552
527	0.07676
526	0.07784
525	0.0743
524	0.08414
523	0.10705
522	0.1045
521	0.11158
520	0.10845
519	0.10045
518	0.08863
517	0.08545
516	0.07807
515	0.09017
514	0.08834
513	0.09377
512	0.10547
511	0.11212
510	0.10462
509	0.1039
508	0.10144
507	0.09462
506	0.09519
505	0.09993
504	0.10532
503	0.11979
502	0.12629
501	0.12754
500	0.11677
499	0.11308
498	0.10458
497	0.10414
496	0.11385
495	0.12515
494	0.13647
493	0.13844
492	0.15677
491	0.15168
490	0.14806
489	0.13862
488	0.14015
487	0.14546
486	0.14992
485	0.17627
484	0.20259
483	0.21894
482	0.25583
481	0.25756
480	0.26566
479	0.27635
478	0.29725
477	0.3129
476	0.35396
475	0.4108
474	0.46594
473	0.52128
472	0.57839
471	0.63964
470	0.69337
469	0.76621
468	0.84889
467	0.96026
466	1.08512
465	1.23684
464	1.38769
463	1.57154
462	1.75277
461	1.95034
460	2.18964
459	2.44045
458	2.73388
[truncated: 1,865 more rows]
