# Supplementary material for: How crystallization additives govern halide perovskite grain growth
Source: Nat Commun. 2025 Nov 10;16:9894. doi: 10.1038/s41467-025-65484-7 (PMC12603034; doi:10.1038/s41467-025-65484-7)
Supplement: Supplementary file 3 — Source Data [file 41467_2025_65484_MOESM3_ESM.zip › Data files/Fig 1d.txt]

NMP
0.1	
0.2	2580
0.4	2456
0.6	2340
0.8	2200
1	2124
1.25	1977
1.5	1886
DMF
0.1	2355
0.2	2220
0.4	2102
0.6	1970
0.8	1873
1	1792
1.25	1743
1.5	1655
DMSO
0.05	-216
0.1	20
0.2	274
0.4	569
0.6	720
0.8	822
1	890
1.25	952
1.5	1040
