# Supplementary material for: How crystallization additives govern halide perovskite grain growth
Source: Nat Commun. 2025 Nov 10;16:9894. doi: 10.1038/s41467-025-65484-7 (PMC12603034; doi:10.1038/s41467-025-65484-7)
Supplement: Supplementary file 3 — Source Data [file 41467_2025_65484_MOESM3_ESM.zip › Data files/Fig 1e.txt]

	MAI DMF	MAPI DMF	MAI DMSO	MAPbI3 DMSO	DMF difference	DMSO difference
0	1E-8	1E-8	1E-8	1E-8
0.1	40.36	22.31	25.53	27.27	0.80905	-0.06381
0.2	73.94	41.99	49.74	45.92	0.7609	0.08319
0.3	105.1	56.26	66.15	53.68	0.86811	0.2323
0.4	132.5	68.42	82.56	57.05	0.93657	0.44715
0.5	156.5	78.46	92.65	58.68	0.99465	0.5789
0.6	174.8	84.72	100.5	58.96	1.06327	0.70455
0.7	189.2	85.64	107.1	59.28	1.20925	0.80668
0.8	199.9	88.88	109.7	58.02	1.2491	0.89073
0.9	207.6	90.22	117.2	59.63	1.30104	0.96545
1	216.9	89.45	119.6	56.44	1.42482	1.11906
