# Supplementary material for: How crystallization additives govern halide perovskite grain growth
Source: Nat Commun. 2025 Nov 10;16:9894. doi: 10.1038/s41467-025-65484-7 (PMC12603034; doi:10.1038/s41467-025-65484-7)
Supplement: Supplementary file 3 — Source Data [file 41467_2025_65484_MOESM3_ESM.zip › Data files/Fig 2a.txt]

w/o Thiourea
65.19122
40.4876
36.12928
20.61527
35.27906
97.78683
69.47422
67.47933
86.59117
38.95921
41.59705
47.39592
90.19709
81.90704
76.93827
127.7957
5.50966
118.9373
22.71693
64.95798
95.5891
41.23055
5.50966
45.43385
68.37313
79.84261
145.9801
99.78426
23.37552
60.10334
125.15551
115.96501
87.98228
38.56765
5.50966
47.07459
159.78025
31.16737
90.86771
64.48896
36.95995
83.9207
191.57475
88.66965
132.57584
87.80959
78.11297
109.5024
143.25126
91.86445
49.27993
33.05798
105.26198
5.50966
67.9277
81.16242
77.72337
147.01617
175.70559
99.32688
50.79659
72.0482
73.09395
67.9277
122.33439
73.30131
163.16421
64.01651
54.2639
51.09452
160.15978
176.05079
52.84684
94.79184
42.32053
30.67651
35.27906
148.86292
111.9696
69.69235
48.3471
111.28976
117.91196
44.76072
70.77291
55.64488
92.68689
55.09664
78.50063
71.83723
51.68523
121.46279
5.50966
61.10513
45.09854
53.41817
5.50966
80.59943
177.42487
43.03185
51.97807
31.65061
7.79184
60.10334
41.23055
52.84684
45.09854
93.33963
236.595
138.18167
5.50966
87.4632
60.85623
37.36836
44.42033
43.7316
149.47343
97.00764
31.16737
5.50966
40.86076
203.7831
167.02553
48.66003
38.95921
156.32306
44.76072
93.82619
160.63293
134.73353
17.42309
33.51398
5.50966
238.00218
51.39072
135.29563
140.57743
57.25811
89.8599
92.19431
39.73075
135.63177
25.24845
148.65886
62.81983
64.7239
44.42033
39.73075
154.17217
5.50966
5.50966
38.56765
22.71693
72.886
31.16737
33.05798
107.68539
103.22352
156.90455
5.50966
98.55986
66.34514
146.91289
5.50966
5.50966
132.80462
108.52779
62.81983
77.52784
44.42033
29.1544
181.40103
77.72337
130.96322
51.39072
49.58697
98.55986
31.16737
89.1817
171.95095
5.50966
148.45452
153.87654
66.57352
36.95995
33.05798
128.86019
47.71509
39.34687
58.56853
121.21261
41.23055
112.24039
105.69368
76.5427
80.59943
100.08802
95.74775
30.67651
39.34687
47.71509
103.95613
5.50966
103.51719
104.10203
36.95995
5.50966
75.1418
26.99173
95.90614
5.50966
57.25811
163.90671
71.20055
85.88716
72.67746
60.10334
55.09664
61.35302
88.32663
93.66429
89.52144
5.50966
68.15078
29.1544
73.71428
43.7316
179.63532
103.51719
51.68523
151.99085
146.70612
49.27993
78.30704
19.08604
95.5891
79.84261
76.34414
65.886
53.41817
83.73964
72.67746
5.50966
102.48567
37.77235
40.4876
136.41287
5.50966
124.18152
153.77787
7.79184
5.50966
122.70604
30.17767
78.88638
23.37552
63.30122
16.52899
137.7416
96.85105
90.19709
58.82711
78.69374
141.97411
68.59476
64.48896
49.27993
80.97519
14.5772
102.48567
156.61407
124.05923
118.2975
99.47957
63.77897
123.19983
160.53841
134.84614
159.68523
43.03185
48.66003
124.54766
186.10924
60.35534
66.80112
75.1418
143.03919
172.21556
114.51621
91.86445
82.27683
72.886
98.25138
186.10924
94.31025
26.99173
80.4109
69.2554
43.7316
142.7205
169.72984
56.99241
13.49587
135.8554
96.85105
30.67651
198.73015
103.22352
87.80959
86.94103
101.89155
87.11544
33.05798
161.38708
58.3088
87.11544
5.50966
74.53335
29.67045
81.34921
67.02795
45.76671
158.44475
70.98705
52.55884
70.98705
49.58697
22.71693
97.4759
61.84582
101.44367
98.86738
76.74074
71.41341
67.47933
58.3088
5.50966
5.50966
108.52779
22.03866
58.56853
57.25811
93.01383
143.46302
55.37144
72.67746
74.53335
41.59705
26.42342
50.4969
116.48738
32.59561
59.59613
43.7316
88.84066
56.18777
68.59476
61.35302
102.0404
68.81568
77.33182
104.53852
125.03417
89.52144
131.54142
5.50966
7.79184
41.23055
5.50966
5.50966
116.35701
133.48859
5.50966
94.95183
28.09388
123.8143
5.50966
53.98346
155.54436
5.50966
126.24226
64.01651
5.50966
45.43385
5.50966
5.50966
43.7316
90.70051
55.91698
47.71509
71.83723
117.26657
34.40784
126.84199
31.65061
133.82927
90.86771
47.71509
137.07884
54.2639
53.13327
80.4109
24.63997
89.8599
145.9801
46.42525
100.23955
112.51052
24.63997
93.98783
45.43385
118.16913
44.42033
144.30692
42.67767
155.25134
85.53298
49.27993
44.42033
99.17395
78.50063
88.66965
95.90614
101.89155
109.08578
148.14748
14.5772
106.26655
78.69374
71.62563
94.14918
71.83723
69.9098
130.84727
5.50966
90.36521
85.88716
5.50966
55.64488
96.22214
65.65522
145.04131
38.95921
68.59476
98.86738
84.64106
87.11544
102.18904
80.22192
97.16398
38.56765
72.67746
43.7316
71.20055
129.09555
129.09555
41.23055
79.65229
129.91596
82.82841
5.50966
29.1544
5.50966
85.17734
88.84066
35.27906
45.09854
141.00865
60.85623
113.31706
5.50966
17.42309
97.94193
5.50966
75.94548
95.5891
176.91084
150.28359
83.55819
128.38817
46.42525
248.05728
110.60573
90.36521
97.4759
99.47957
53.70156
104.10203
33.51398
111.28976
34.84617
113.71818
142.82681
49.58697
27.54832
41.59705
161.76283
78.88638
7.79184
24.63997
130.14941
54.2639
13.49587
84.64106
112.51052
169.37176
50.79659
75.1418
113.71818
124.42573
80.03249
140.25315
44.42033
35.27906
86.4157
191.73314
168.02217
44.07731
44.42033
136.85721
50.79659
59.85027
76.5427
51.39072
41.59705
40.11096
32.12658
5.50966
9.54302
47.39592
114.91315
78.88638
49.27993
67.02795
19.86538
52.84684
122.58228
36.54698
35.27906
43.38314
38.17207
103.81002
49.27993
167.8414
45.76671
80.59943
49.58697
37.77235
94.79184
98.86738
5.50966
29.67045
51.97807
139.60232
79.65229
41.96035
30.17767
87.80959
50.19543
81.90704
121.96161
36.12928
41.96035
25.84261
35.7067
48.97096
161.95038
106.97832
87.11544
153.87654
59.59613
5.50966
229.95835
133.033
142.82681
86.76627
64.7239
45.09854
86.94103
62.09076
75.5447
166.11431
134.28216
147.53148
49.58697
5.50966
5.50966
15.58368
106.12362
73.71428
30.17767
5.50966
30.17767
111.56219
5.50966
38.17207
63.06099
5.50966
41.96035
30.17767
57.25811
26.42342
70.98705
60.35534
86.0637
68.59476
65.42363
164.46139
84.46155
125.03417
96.53711
47.39592
65.19122
5.50966
67.70388
52.55884
93.5021
107.96692
67.25402
158.92301
80.59943
137.96181
102.0404
22.71693
114.1179
29.1544
47.07459
32.12658
70.98705
59.59613
43.38314
116.09582
113.04885
36.95995
74.32943
128.2699
56.99241
99.02079
131.65676
83.9207
108.10741
93.66429
113.31706
122.21026
30.67651
67.70388
108.10741
48.3471
48.3471
138.29147
93.5021
77.52784
57.78584
151.39049
5.50966
5.50966
64.95798
227.96963
5.50966
58.04791
44.76072
156.61407
5.50966
93.17687
150.08146
65.65522
16.52899
47.39592
87.4632
75.74536
225.6273
14.5772
32.59561
92.3588
5.50966
87.63657
122.82967
103.81002
114.25082
70.12657
30.17767
62.81983
136.41287
14.5772
7.79184
38.56765
103.07637
124.05923
72.25856
62.57775
91.20117
82.4611
63.77897
124.66946
66.80112
25.84261
112.64534
101.74247
44.07731
62.57775
155.34907
96.53711
51.39072
146.91289
78.30704
62.33473
114.3836
146.70612
48.97096
117.65423
35.27906
80.22192
84.8202
66.80112
59.59613
266.00895
75.1418
57.78584
62.81983
7.79184
65.42363
145.4593
5.50966
84.8202
90.70051
67.47933
5.50966
75.34352
186.10924
161.293
63.06099
40.4876
93.66429
81.34921
28.62905
51.09452
99.17395
76.14507
56.99241
120.96191
46.09716
97.32007
83.37634
40.4876
109.5024
176.99661
19.86538
115.83405
34.84617
37.36836
133.14704
141.65302
26.42342
26.42342
70.98705
76.14507
151.69096
126.00157
5.50966
53.41817
5.50966
5.50966
30.17767
5.50966
5.50966
148.14748
127.55794
115.04516
5.50966
121.46279
125.03417
31.16737
133.033
91.03459
65.65522
79.65229
67.02795
81.34921
74.73672
39.34687
70.12657
68.15078
51.68523
53.98346
41.23055
66.57352
48.66003
67.9277
29.1544
44.76072
with Thiourea
445.15902
1268.5156
1071.7677
788.78685
1235.7379
1494.8968
408.75617
1180.8689

551.84723
1724.3752
425.0662
861.20118
795.83657
902.77823
1539.5543
566.61208
1739.2395
445.15902
1211.7253
1748.8475
377.88423
447.33585

1219.3174
1460.7157
836.88875


1988.1262

1068.818
1780.4997

967.69526
675.69239
914.27224
1317.3513

523.85286
364.80466
1440.4584
766.29898
1148.7616
1745.7898

568.75105
1485.1176
1983.479

1179.4285
661.52688
404.57594
1013.5386
544.76062
667.37474

560.14615
2075.0304
797.05625
728.2767
1226.2685
493.29187
836.59851
422.1999
1229.4331
1223.2943
1451.0409
960.13699
979.41928
748.01678
1475.109
451.65804
334.23276
668.82872
479.30909
1616.2015
442.9715
634.16208
791.55292
993.69656
1486.9153
1114.8598
385.51902
1079.2193
1099.9475
511.1828
904.6593
964.17544
954.30178
821.36505
1295.0406
684.26388
581.41967
839.78557
476.76902
1030.8815
366.79633
1729.0165

1697.1196
1440.4584
1796.7925
995.89366
1861.973
363.47082
350.54628
762.80496
909.74545
601.94181
796.7515
452.73214
422.77472
223.66793
