# Supplementary material for: How crystallization additives govern halide perovskite grain growth
Source: Nat Commun. 2025 Nov 10;16:9894. doi: 10.1038/s41467-025-65484-7 (PMC12603034; doi:10.1038/s41467-025-65484-7)
Supplement: Supplementary file 3 — Source Data [file 41467_2025_65484_MOESM3_ESM.zip › Data files/Fig 2b.txt]

w/o thiourea
4.00234	0.0044
4.02272	0.0033
4.04309	0.00404
4.06347	0.0022
4.08385	0.00624
4.10422	0.00624
4.1246	0.00771
4.14498	0.00954
4.16535	0.00587
4.18573	0.00881
4.20611	0.00917
4.22648	0.00954
4.24686	0.00697
4.26724	0.00624
4.28761	0.00587
4.30799	0.00807
4.32837	0.00587
4.34874	0.00624
4.36912	0.00587
4.3895	0.00807
4.40987	0.00734
4.43025	0.00514
4.45063	0.00771
4.471	0.00661
4.49138	0.01064
4.51176	0.00697
4.53213	0.00624
4.55251	0.00624
4.57289	0.00771
4.59326	0.00991
4.61364	0.00917
4.63401	0.00917
4.65439	0.00881
4.67477	0.00807
4.69514	0.00844
4.71552	0.00771
4.7359	0.01138
4.75627	0.01064
4.77665	0.01211
4.79703	0.00734
4.8174	0.00624
4.83778	0.00771
4.85816	0.00917
4.87853	0.00771
4.89891	0.00991
4.91929	0.00917
4.93966	0.00991
4.96004	0.00844
4.98042	0.00807
5.00079	0.01284
5.02117	0.01028
5.04155	0.01358
5.06192	0.01028
5.0823	0.00954
5.10268	0.00771
5.12305	0.01138
5.14343	0.00624
5.1638	0.01358
5.18418	0.01284
5.20456	0.00844
5.22493	0.01064
5.24531	0.00881
5.26569	0.01284
5.28606	0.01431
5.30644	0.01138
5.32682	0.01284
5.34719	0.00991
5.36757	0.01431
5.38795	0.00991
5.40832	0.01505
5.4287	0.01174
5.44908	0.01468
5.46945	0.00844
5.48983	0.01028
5.51021	0.01468
5.53058	0.01394
5.55096	0.01174
5.57134	0.01321
5.59171	0.01028
5.61209	0.00954
5.63247	0.01248
5.65284	0.01211
5.67322	0.00881
5.6936	0.01028
5.71397	0.00881
5.73435	0.01211
5.75472	0.00771
5.7751	0.01321
5.79548	0.01394
5.81585	0.01578
5.83623	0.01835
5.85661	0.01541
5.87698	0.01211
5.89736	0.01394
5.91774	0.01211
5.93811	0.01321
5.95849	0.01248
5.97887	0.01284
5.99924	0.01284
6.01962	0.01725
6.04	0.01211
6.06037	0.01615
6.08075	0.01431
6.10113	0.01761
6.1215	0.01615
6.14188	0.01248
6.16226	0.01578
6.18263	0.01028
6.20301	0.01174
6.22339	0.01468
6.24376	0.01541
6.26414	0.01541
6.28451	0.01394
6.30489	0.01761
6.32527	0.00917
6.34564	0.01725
6.36602	0.01211
6.3864	0.01358
6.40677	0.01211
6.42715	0.01651
6.44753	0.01211
6.4679	0.01541
6.48828	0.01688
6.50866	0.01798
6.52903	0.01138
6.54941	0.01651
6.56979	0.01211
6.59016	0.00881
6.61054	0.01725
6.63092	0.01431
6.65129	0.01505
6.67167	0.01248
6.69205	0.01431
6.71242	0.01651
6.7328	0.01798
6.75318	0.01541
6.77355	0.01761
6.79393	0.01688
6.81431	0.01431
6.83468	0.01835
6.85506	0.01211
6.87543	0.01284
6.89581	0.01872
6.91619	0.01541
6.93656	0.01761
6.95694	0.01578
6.97732	0.01505
6.99769	0.01835
7.01807	0.01138
7.03845	0.01982
7.05882	0.01982
7.0792	0.01578
7.09958	0.01615
7.11995	0.02385
7.14033	0.02128
7.16071	0.01541
7.18108	0.01725
7.20146	0.01908
7.22184	0.01835
7.24221	0.01908
7.26259	0.01945
7.28297	0.01394
7.30334	0.02459
7.32372	0.01651
7.3441	0.02055
7.36447	0.02202
7.38485	0.01761
7.40522	0.01468
7.4256	0.02202
7.44598	0.01761
7.46635	0.01982
7.48673	0.02055
7.50711	0.01761
7.52748	0.01688
7.54786	0.01908
7.56824	0.01651
7.58861	0.01541
7.60899	0.02239
7.62937	0.01651
7.64974	0.01431
7.67012	0.02312
7.6905	0.01615
7.71087	0.01615
7.73125	0.01908
7.75163	0.02385
7.772	0.02532
7.79238	0.02495
7.81276	0.02312
7.83313	0.02018
7.85351	0.01908
7.87389	0.01982
7.89426	0.03193
7.91464	0.02422
7.93502	0.02752
7.95539	0.02495
7.97577	0.03083
7.99614	0.02752
8.01652	0.04404
8.0369	0.03853
8.05727	0.04037
8.07765	0.05431
8.09803	0.06312
8.1184	0.06899
8.13878	0.06716
8.15916	0.08147
8.17953	0.08807
8.19991	0.10165
8.22029	0.10532
8.24066	0.11743
8.26104	0.13248
8.28142	0.14459
8.30179	0.14312
8.32217	0.15083
8.34255	0.1589
8.36292	0.15413
8.3833	0.14936
8.40368	0.14165
8.42405	0.12514
8.44443	0.13835
8.46481	0.10422
8.48518	0.08881
8.50556	0.09064
8.52594	0.07009
8.54631	0.06936
8.56669	0.06385
8.58706	0.05358
8.60744	0.04147
8.62782	0.05394
8.64819	0.03413
8.66857	0.04073
8.68895	0.02936
8.70932	0.03266
8.7297	0.02752
8.75008	0.02606
8.77045	0.02862
8.79083	0.03523
8.81121	0.02385
8.83158	0.03083
8.85196	0.02202
8.87234	0.02862
8.89271	0.02239
8.91309	0.02018
8.93347	0.02642
8.95384	0.02018
8.97422	0.02202
8.9946	0.01431
9.01497	0.02128
9.03535	0.02312
9.05573	0.02165
9.0761	0.02239
9.09648	0.02092
9.11685	0.02239
9.13723	0.01835
9.15761	0.01541
9.17798	0.02165
9.19836	0.02055
9.21874	0.01945
9.23911	0.01908
9.25949	0.02239
9.27987	0.02422
9.30024	0.01651
9.32062	0.02092
9.341	0.01321
9.36137	0.01798
9.38175	0.01982
9.40213	0.01651
9.4225	0.01394
9.44288	0.01798
9.46326	0.02128
9.48363	0.01761
9.50401	0.01908
9.52439	0.01578
9.54476	0.01615
9.56514	0.01358
9.58552	0.01798
9.60589	0.01505
9.62627	0.01578
9.64665	0.01284
9.66702	0.02018
9.6874	0.01835
9.70777	0.02128
9.72815	0.01761
9.74853	0.02055
9.7689	0.01761
9.78928	0.01798
9.80966	0.01468
9.83003	0.02202
9.85041	0.01505
9.87079	0.01358
9.89116	0.01615
9.91154	0.01798
9.93192	0.01248
9.95229	0.01761
9.97267	0.01541
9.99305	0.01468
10.01342	0.01431
10.0338	0.01284
10.05418	0.01248
10.07455	0.01174
10.09493	0.01468
10.11531	0.01835
10.13568	0.01982
10.15606	0.01725
10.17644	0.01651
10.19681	0.01505
10.21719	0.01541
10.23756	0.01101
10.25794	0.01615
10.27832	0.01358
10.29869	0.01431
10.31907	0.01688
10.33945	0.01468
10.35982	0.01321
10.3802	0.01358
10.40058	0.01468
10.42095	0.01358
10.44133	0.01872
10.46171	0.01431
10.48208	0.01688
10.50246	0.02018
10.52284	0.01211
10.54321	0.01358
10.56359	0.01651
10.58397	0.01174
10.60434	0.01505
10.62472	0.01468
10.6451	0.01541
10.66547	0.01908
10.68585	0.01541
10.70623	0.01468
10.7266	0.01138
10.74698	0.01761
10.76736	0.01468
10.78773	0.01321
10.80811	0.01541
10.82848	0.00881
10.84886	0.01394
10.86924	0.01064
10.88961	0.00991
10.90999	0.01248
10.93037	0.01284
10.95074	0.01651
10.97112	0.01211
10.9915	0.01431
11.01187	0.01101
11.03225	0.01248
11.05263	0.00954
11.073	0.01578
11.09338	0.01138
11.11376	0.01578
11.13413	0.01578
11.15451	0.01138
11.17489	0.01028
11.19526	0.01174
11.21564	0.01688
11.23602	0.01174
11.25639	0.01321
11.27677	0.01468
11.29715	0.00844
11.31752	0.01468
11.3379	0.01248
11.35827	0.01358
11.37865	0.01541
11.39903	0.01358
11.4194	0.01211
11.43978	0.01028
11.46016	0.01761
11.48053	0.01284
11.50091	0.01541
11.52129	0.01651
11.54166	0.01358
11.56204	0.01651
11.58242	0.01541
11.60279	0.00954
11.62317	0.01394
11.64355	0.01321
11.66392	0.00587
11.6843	0.01284
11.70468	0.00844
11.72505	0.01211
11.74543	0.01138
11.76581	0.01064
11.78618	0.01431
11.80656	0.01358
11.82694	0.01028
11.84731	0.01468
11.86769	0.0055
11.88807	0.01358
11.90844	0.01835
11.92882	0.01248
11.94919	0.01101
11.96957	0.01321
11.98995	0.01321
12.01032	0.01505
12.0307	0.01028
12.05108	0.00991
12.07145	0.01394
12.09183	0.00734
12.11221	0.01394
12.13258	0.01358
12.15296	0.01211
12.17334	0.01284
12.19371	0.01064
12.21409	0.01174
12.23447	0.00881
12.25484	0.01211
12.27522	0.00991
12.2956	0.00954
12.31597	0.01394
12.33635	0.01138
12.35673	0.01028
12.3771	0.01174
12.39748	0.01431
12.41786	0.00991
12.43823	0.01248
12.45861	0.00954
12.47899	0.00771
12.49936	0.01248
12.51974	0.01101
12.54011	0.00881
12.56049	0.01064
12.58087	0.01101
12.60124	0.00954
12.62162	0.01541
12.642	0.00807
12.66237	0.01064
12.68275	0.01064
12.70313	0.01468
12.7235	0.01358
12.74388	0.00807
12.76426	0.01468
12.78463	0.01541
12.80501	0.01321
12.82539	0.01578
12.84576	0.01358
12.86614	0.01358
12.88652	0.01101
12.90689	0.01578
12.92727	0.01101
12.94765	0.01615
12.96802	0.01211
12.9884	0.01651
13.00878	0.00881
13.02915	0.01064
13.04953	0.01358
13.0699	0.01358
13.09028	0.00844
13.11066	0.01321
13.13103	0.01064
13.15141	0.01064
13.17179	0.01138
13.19216	0.00881
13.21254	0.01284
13.23292	0.01028
13.25329	0.00807
13.27367	0.01321
13.29405	0.01138
13.31442	0.00881
13.3348	0.01211
13.35518	0.01211
13.37555	0.01468
13.39593	0.01101
13.41631	0.01578
13.43668	0.01174
13.45706	0.01138
13.47744	0.01835
13.49781	0.01578
13.51819	0.01211
13.53857	0.01248
13.55894	0.01468
13.57932	0.01688
13.5997	0.01982
13.62007	0.01688
13.64045	0.01872
13.66082	0.01835
13.6812	0.02092
13.70158	0.02165
13.72195	0.02239
13.74233	0.02092
13.76271	0.02606
13.78308	0.02495
13.80346	0.02495
13.82384	0.02569
13.84421	0.04073
13.86459	0.02826
13.88497	0.03303
13.90534	0.0433
13.92572	0.03743
13.9461	0.0389
13.96647	0.03963
13.98685	0.04624
14.00723	0.04954
14.0276	0.06018
14.04798	0.06312
14.06836	0.08807
14.08873	0.10202
14.10911	0.13835
14.12949	0.18936
14.14986	0.29431
14.17024	0.40037
14.19061	0.57358
14.21099	0.7611
14.23137	0.92587
14.25174	1
14.27212	0.94128
14.2925	0.80844
14.31287	0.63963
14.33325	0.45064
14.35363	0.28257
14.374	0.16844
14.39438	0.11046
14.41476	0.08917
14.43513	0.07119
14.45551	0.05468
14.47589	0.04697
14.49626	0.0444
14.51664	0.04697
14.53702	0.04477
14.55739	0.03963
14.57777	0.03119
14.59815	0.03523
14.61852	0.02826
14.6389	0.02752
14.65928	0.01798
14.67965	0.02275
14.70003	0.01725
14.72041	0.02239
14.74078	0.02018
14.76116	0.01872
14.78153	0.01688
14.80191	0.01615
14.82229	0.02128
14.84266	0.01615
14.86304	0.01725
14.88342	0.01725
14.90379	0.01505
14.92417	0.01541
14.94455	0.01615
14.96492	0.01945
14.9853	0.01321
15.00568	0.01945
15.02605	0.01394
15.04643	0.01321
15.06681	0.01798
15.08718	0.01908
15.10756	0.01284
15.12794	0.01835
15.14831	0.01761
15.16869	0.01358
15.18907	0.01651
15.20944	0.01835
15.22982	0.01431
15.2502	0.01541
15.27057	0.01174
15.29095	0.01138
15.31132	0.01101
15.3317	0.01505
15.35208	0.01358
15.37245	0.01358
15.39283	0.01394
15.41321	0.00771
15.43358	0.01394
15.45396	0.01064
15.47434	0.01541
15.49471	0.02092
15.51509	0.01358
15.53547	0.01835
15.55584	0.01358
15.57622	0.01541
15.5966	0.01211
15.61697	0.01835
15.63735	0.01101
15.65773	0.01651
15.6781	0.01064
15.69848	0.01505
15.71886	0.01468
15.73923	0.01174
15.75961	0.00991
15.77999	0.01908
15.80036	0.01138
15.82074	0.01505
15.84112	0.01468
15.86149	0.01321
15.88187	0.01064
15.90224	0.01248
15.92262	0.01394
15.943	0.00917
15.96337	0.01541
15.98375	0.01321
16.00413	0.01248
16.0245	0.01321
16.04488	0.01174
16.06526	0.01358
16.08563	0.00844
16.10601	0.01431
16.12639	0.01101
16.14676	0.01541
16.16714	0.01174
16.18752	0.01064
16.20789	0.01431
16.22827	0.01284
16.24865	0.01138
16.26902	0.00954
16.2894	0.01101
16.30978	0.01248
16.33015	0.01468
16.35053	0.00991
16.37091	0.01835
16.39128	0.01394
16.41166	0.01431
16.43203	0.01468
16.45241	0.02055
16.47279	0.02018
16.49316	0.01358
16.51354	0.01174
16.53392	0.01211
16.55429	0.01321
16.57467	0.01688
16.59505	0.01505
16.61542	0.01541
16.6358	0.01174
16.65618	0.01725
16.67655	0.01394
16.69693	0.01394
16.71731	0.01358
16.73768	0.01321
16.75806	0.00844
16.77844	0.01468
16.79881	0.01174
16.81919	0.01211
16.83957	0.01101
16.85994	0.00807
16.88032	0.00807
16.9007	0.01725
16.92107	0.00697
16.94145	0.01101
16.96183	0.00917
16.9822	0.01394
17.00258	0.01321
17.02295	0.00917
17.04333	0.00881
17.06371	0.01064
17.08408	0.00954
17.10446	0.01064
17.12484	0.01028
17.14521	0.01101
17.16559	0.00844
17.18597	0.00771
17.20634	0.01284
17.22672	0.00917
17.2471	0.00734
17.26747	0.00917
17.28785	0.01174
17.30823	0.00954
17.3286	0.01064
17.34898	0.00917
17.36936	0.00991
17.38973	0.00917
17.41011	0.00734
17.43049	0.00807
17.45086	0.01688
17.47124	0.00954
17.49162	0.01174
17.51199	0.01174
17.53237	0.00954
17.55275	0.01138
17.57312	0.01028
17.5935	0.00734
17.61387	0.01211
17.63425	0.01211
17.65463	0.00917
17.675	0.01211
17.69538	0.00661
17.71576	0.00661
17.73613	0.00624
17.75651	0.01541
17.77689	0.00661
17.79726	0.0044
17.81764	0.00844
17.83802	0.00991
17.85839	0.01174
17.87877	0.00881
17.89915	0.00844
17.91952	0.01284
17.9399	0.00807
17.96028	0.00917
17.98065	0.01028
18.00103	0.00661
18.02141	0.00807
18.04178	0.00917
18.06216	0.00771
18.08254	0.00807
18.10291	0.01138
18.12329	0.00734
18.14366	0.00771
18.16404	0.00734
18.18442	0.00844
18.20479	0.00881
18.22517	0.00844
18.24555	0.00954
18.26592	0.01101
18.2863	0.00587
18.30668	0.00991
18.32705	0.01138
18.34743	0.00807
18.36781	0.01284
18.38818	0.01101
18.40856	0.00661
18.42894	0.00844
18.44931	0.00661
18.46969	0.00881
18.49007	0.00624
18.51044	0.00881
18.53082	0.01321
18.5512	0.01101
18.57157	0.00807
18.59195	0.00807
18.61233	0.00917
18.6327	0.0055
18.65308	0.00954
18.67346	0.01028
18.69383	0.00917
18.71421	0.00624
18.73458	0.00807
18.75496	0.00807
18.77534	0.00587
18.79571	0.00991
18.81609	0.01211
18.83647	0.00624
18.85684	0.00991
18.87722	0.00844
18.8976	0.00991
18.91797	0.00954
18.93835	0.01248
18.95873	0.00954
18.9791	0.00881
18.99948	0.01028
19.01986	0.00661
19.04023	0.01064
19.06061	0.00771
19.08099	0.01028
19.10136	0.00917
19.12174	0.00807
19.14212	0.00771
19.16249	0.00991
19.18287	0.01064
19.20325	0.00954
19.22362	0.01174
19.244	0.01394
19.26437	0.00771
19.28475	0.01101
19.30513	0.0055
19.3255	0.00807
19.34588	0.00771
19.36626	0.01284
19.38663	0.01284
19.40701	0.00587
19.42739	0.01028
19.44776	0.00917
19.46814	0.01028
19.48852	0.01284
19.50889	0.00807
19.52927	0.00844
19.54965	0.01101
19.57002	0.01028
19.5904	0.00661
19.61078	0.01064
19.63115	0.00881
19.65153	0.00881
19.67191	0.00917
19.69228	0.00807
19.71266	0.01101
19.73304	0.00917
19.75341	0.00917
19.77379	0.01064
19.79417	0.01358
19.81454	0.00991
19.83492	0.0055
19.85529	0.01174
19.87567	0.00917
19.89605	0.01174
19.91642	0.01615
19.9368	0.01284
19.95718	0.01835
19.97755	0.02312
19.99793	0.02128
20.01831	0.02385
20.03868	0.02716
20.05906	0.0433
20.07944	0.05284
20.09981	0.0745
20.12019	0.08661
20.14057	0.09468
20.16094	0.09798
20.18132	0.08917
20.2017	0.0745
20.22207	0.05615
20.24245	0.0422
20.26283	0.02679
20.2832	0.02716
20.30358	0.01872
20.32396	0.01248
20.34433	0.01248
20.36471	0.01615
20.38508	0.00661
20.40546	0.00917
20.42584	0.01358
20.44621	0.01101
20.46659	0.01615
20.48697	0.01174
20.50734	0.00881
20.52772	0.00954
20.5481	0.01028
20.56847	0.00917
20.58885	0.00991
20.60923	0.01248
20.6296	0.00807
20.64998	0.00844
20.67036	0.01028
20.69073	0.00954
20.71111	0.00881
20.73149	0.00881
20.75186	0.01505
20.77224	0.00771
20.79262	0.00881
20.81299	0.01431
20.83337	0.01358
20.85375	0.01394
20.87412	0.01138
20.8945	0.00881
20.91488	0.00844
20.93525	0.01284
20.95563	0.00917
20.976	0.00954
20.99638	0.01688
21.01676	0.0055
21.03713	0.01064
21.05751	0.01064
21.07789	0.00991
21.09826	0.01211
21.11864	0.01211
21.13902	0.00917
21.15939	0.01284
21.17977	0.00954
21.20015	0.01064
21.22052	0.01028
21.2409	0.01284
21.26128	0.01101
21.28165	0.01505
21.30203	0.01101
21.32241	0.00991
21.34278	0.00881
21.36316	0.01321
21.38354	0.00881
21.40391	0.01284
21.42429	0.00844
21.44467	0.01248
21.46504	0.01028
21.48542	0.01174
21.5058	0.00991
21.52617	0.00991
21.54655	0.01064
21.56692	0.01101
21.5873	0.01174
21.60768	0.01284
21.62805	0.00954
21.64843	0.00917
21.66881	0.00917
21.68918	0.00917
21.70956	0.01064
21.72994	0.01064
21.75031	0.01138
21.77069	0.00991
21.79107	0.01248
21.81144	0.01101
21.83182	0.01138
21.8522	0.00734
21.87257	0.01028
21.89295	0.01358
21.91333	0.00771
21.9337	0.01138
21.95408	0.01028
21.97446	0.01174
21.99483	0.01248
22.01521	0.01064
22.03559	0.00954
22.05596	0.01211
22.07634	0.01468
22.09671	0.01358
22.11709	0.01174
22.13747	0.00954
22.15784	0.00917
22.17822	0.01248
22.1986	0.01431
22.21897	0.01138
22.23935	0.01615
22.25973	0.01248
22.2801	0.00954
22.30048	0.01284
22.32086	0.01174
22.34123	0.00844
22.36161	0.01248
22.38199	0.01101
22.40236	0.01174
22.42274	0.00991
22.44312	0.00991
22.46349	0.01028
22.48387	0.01284
22.50425	0.01101
22.52462	0.01615
22.545	0.00954
22.56538	0.01174
22.58575	0.00991
22.60613	0.00991
22.62651	0.00954
22.64688	0.01174
22.66726	0.01028
22.68763	0.00771
22.70801	0.01028
22.72839	0.01358
22.74876	0.00807
22.76914	0.01284
22.78952	0.01028
22.80989	0.01064
22.83027	0.01578
22.85065	0.01064
22.87102	0.01394
22.8914	0.01468
22.91178	0.01138
22.93215	0.01394
22.95253	0.01872
22.97291	0.01211
22.99328	0.01064
23.01366	0.01505
23.03404	0.01101
23.05441	0.01358
23.07479	0.01321
23.09517	0.01138
23.11554	0.01101
23.13592	0.01358
23.1563	0.01248
23.17667	0.01358
23.19705	0.01211
23.21742	0.01541
23.2378	0.01028
23.25818	0.01248
23.27855	0.01174
23.29893	0.00991
23.31931	0.01248
23.33968	0.01174
23.36006	0.00991
23.38044	0.01358
23.40081	0.01248
23.42119	0.01725
23.44157	0.01541
23.46194	0.01725
23.48232	0.02128
23.5027	0.0345
23.52307	0.02862
23.54345	0.04624
23.56383	0.05468
23.5842	0.07633
23.60458	0.07743
23.62496	0.08183
23.64533	0.09211
23.66571	0.07963
23.68609	0.05982
23.70646	0.04514
23.72684	0.0356
23.74722	0.03046
23.76759	0.02789
23.78797	0.02165
23.80834	0.01835
23.82872	0.01615
23.8491	0.01064
23.86947	0.01211
23.88985	0.01505
23.91023	0.01101
23.9306	0.01835
23.95098	0.01541
23.97136	0.01394
23.99173	0.01615
24.01211	0.01394
24.03249	0.01578
24.05286	0.01468
24.07324	0.01541
24.09362	0.01174
24.11399	0.01688
24.13437	0.00954
24.15475	0.01101
24.17512	0.01358
24.1955	0.00991
24.21588	0.01505
24.23625	0.01394
24.25663	0.01064
24.27701	0.01174
24.29738	0.01358
24.31776	0.01431
24.33813	0.01174
24.35851	0.01284
24.37889	0.01578
24.39926	0.01284
24.41964	0.01248
24.44002	0.01578
24.46039	0.01651
24.48077	0.02239
24.50115	0.01798
24.52152	0.02789
24.5419	0.02936
24.56228	0.04697
24.58265	0.06128
24.60303	0.07266
24.62341	0.07743
24.64378	0.08037
24.66416	0.05541
24.68454	0.05982
24.70491	0.04991
24.72529	0.03376
24.74567	0.03229
24.76604	0.02385
24.78642	0.02055
24.8068	0.02679
24.82717	0.02165
24.84755	0.02202
24.86793	0.01761
24.8883	0.01761
24.90868	0.01688
24.92905	0.01321
24.94943	0.01174
24.96981	0.01688
24.99018	0.01505
25.01056	0.01321
25.03094	0.01431
25.05131	0.01028
25.07169	0.01688
25.09207	0.01028
25.11244	0.01505
25.13282	0.01321
25.1532	0.01541
25.17357	0.01211
25.19395	0.01798
25.21433	0.01505
25.2347	0.01431
25.25508	0.01138
25.27546	0.01431
25.29583	0.01394
25.31621	0.01358
25.33659	0.01321
25.35696	0.01138
25.37734	0.01394
25.39772	0.01468
25.41809	0.01248
25.43847	0.01578
25.45885	0.01394
25.47922	0.01468
25.4996	0.01174
25.51997	0.00881
25.54035	0.01284
25.56073	0.01284
25.5811	0.01651
25.60148	0.01174
25.62186	0.01174
25.64223	0.00954
25.66261	0.01138
25.68299	0.00991
25.70336	0.00917
25.72374	0.01358
25.74412	0.01394
25.76449	0.01872
25.78487	0.01138
25.80525	0.01211
25.82562	0.00917
25.846	0.01101
25.86638	0.01101
25.88675	0.01211
25.90713	0.01468
25.92751	0.01578
25.94788	0.01211
25.96826	0.01505
25.98864	0.00917
26.00901	0.01138
26.02939	0.00917
26.04976	0.01358
26.07014	0.01394
26.09052	0.01358
26.11089	0.01284
26.13127	0.01394
26.15165	0.01284
26.17202	0.01248
26.1924	0.01468
26.21278	0.00954
26.23315	0.01174
26.25353	0.01358
26.27391	0.01211
26.29428	0.01064
26.31466	0.01578
26.33504	0.01284
26.35541	0.00881
26.37579	0.01174
26.39617	0.01064
26.41654	0.01138
26.43692	0.01394
26.4573	0.01358
26.47767	0.01651
26.49805	0.01211
26.51843	0.01174
26.5388	0.01284
26.55918	0.01101
26.57956	0.01248
26.59993	0.01101
26.62031	0.01284
26.64068	0.01138
26.66106	0.01688
26.68144	0.01358
26.70181	0.01394
26.72219	0.01468
26.74257	0.01248
26.76294	0.01064
26.78332	0.01431
26.8037	0.01211
26.82407	0.01321
26.84445	0.01101
26.86483	0.01138
26.8852	0.01394
26.90558	0.00917
26.92596	0.01248
26.94633	0.01284
26.96671	0.01578
26.98709	0.01321
27.00746	0.00954
27.02784	0.01725
27.04822	0.01651
27.06859	0.01578
27.08897	0.01394
27.10935	0.01138
27.12972	0.01284
27.1501	0.01248
27.17047	0.01688
27.19085	0.01321
27.21123	0.01321
27.2316	0.01211
27.25198	0.01174
27.27236	0.01284
27.29273	0.01248
27.31311	0.01615
27.33349	0.01688
27.35386	0.01541
27.37424	0.01248
27.39462	0.01798
27.41499	0.00991
27.43537	0.01174
27.45575	0.01505
27.47612	0.01284
27.4965	0.01578
27.51688	0.01284
27.53725	0.01651
27.55763	0.01138
27.57801	0.01431
27.59838	0.01798
27.61876	0.01578
27.63914	0.01431
27.65951	0.01541
27.67989	0.01468
27.70027	0.01725
27.72064	0.02202
27.74102	0.01688
27.76139	0.01578
27.78177	0.01541
27.80215	0.01541
27.82252	0.01872
27.8429	0.01798
27.86328	0.01761
27.88365	0.01651
27.90403	0.01688
27.92441	0.01798
27.94478	0.01431
27.96516	0.01431
27.98554	0.01725
28.00591	0.01945
28.02629	0.02128
28.04667	0.01688
28.06704	0.02055
28.08742	0.01688
28.1078	0.01651
28.12817	0.01872
28.14855	0.01872
28.16893	0.02092
28.1893	0.02312
28.20968	0.02495
28.23006	0.01835
28.25043	0.02312
28.27081	0.02862
28.29118	0.03156
28.31156	0.02128
28.33194	0.03083
28.35231	0.0389
28.37269	0.03596
28.39307	0.03963
28.41344	0.04844
28.43382	0.06312
28.4542	0.08183
28.47457	0.12587
28.49495	0.18055
28.51533	0.24734
28.5357	0.32
28.55608	0.35156
28.57646	0.36257
28.59683	0.34606
28.61721	0.30128
28.63759	0.23853
28.65796	0.18055
28.67834	0.13578
28.69872	0.09211
28.71909	0.06495
28.73947	0.04954
28.75985	0.0378
28.78022	0.03303
28.8006	0.02716
28.82098	0.02422
28.84135	0.02606
28.86173	0.02128
28.8821	0.02055
28.90248	0.01835
28.92286	0.02312
28.94323	0.02165
28.96361	0.01945
28.98399	0.01835
29.00436	0.01394
29.02474	0.01945
29.04512	0.01908
29.06549	0.02202
29.08587	0.01505
29.10625	0.01908
29.12662	0.01358
29.147	0.01431
29.16738	0.02018
29.18775	0.01725
29.20813	0.01541
29.22851	0.01541
29.24888	0.02018
29.26926	0.01945
29.28964	0.01321
29.31001	0.01688
29.33039	0.01578
29.35077	0.01468
29.37114	0.01688
29.39152	0.01615
29.41189	0.01615
29.43227	0.01541
29.45265	0.01615
29.47302	0.01431
29.4934	0.01725
29.51378	0.01505
29.53415	0.01211
29.55453	0.01101
29.57491	0.00587
29.59528	0.00991
29.61566	0.01394
29.63604	0.01321
29.65641	0.01615
29.67679	0.01394
29.69717	0.01174
29.71754	0.01358
29.73792	0.01578
29.7583	0.01835
29.77867	0.01835
29.79905	0.01798
29.81943	0.01651
29.8398	0.01651
29.86018	0.01211
29.88056	0.01394
29.90093	0.01284
29.92131	0.01321
29.94169	0.01615
29.96206	0.01394
29.98244	0.01468
30.00281	0.01505
30.02319	0.01431
30.04357	0.01578
30.06394	0.01101
30.08432	0.01798
30.1047	0.01688
30.12507	0.01872
30.14545	0.01358
30.16583	0.01431
30.1862	0.01541
30.20658	0.01505
30.22696	0.01798
30.24733	0.01174
30.26771	0.01615
30.28809	0.01358
30.30846	0.01908
30.32884	0.01541
30.34922	0.01688
30.36959	0.01321
30.38997	0.01468
30.41035	0.01248
30.43072	0.01321
30.4511	0.01541
30.47148	0.00917
30.49185	0.01835
30.51223	0.01835
30.53261	0.01394
30.55298	0.01541
30.57336	0.01541
30.59373	0.01908
30.61411	0.01761
30.63449	0.01028
30.65486	0.01211
30.67524	0.01908
30.69562	0.01615
30.71599	0.01578
30.73637	0.01688
30.75675	0.01798
30.77712	0.01358
30.7975	0.01578
30.81788	0.01358
30.83825	0.01615
30.85863	0.01578
30.87901	0.01835
30.89938	0.01505
30.91976	0.01578
30.94014	0.01431
30.96051	0.01908
30.98089	0.01651
31.00127	0.01468
31.02164	0.01761
31.04202	0.01615
31.0624	0.02349
31.08277	0.01615
31.10315	0.01872
31.12352	0.01468
31.1439	0.01358
31.16428	0.00991
31.18465	0.01615
31.20503	0.01945
31.22541	0.01835
31.24578	0.01835
31.26616	0.01541
31.28654	0.01982
31.30691	0.01798
31.32729	0.01431
31.34767	0.01651
31.36804	0.01615
31.38842	0.01468
31.4088	0.01798
31.42917	0.01945
31.44955	0.02018
31.46993	0.02018
31.4903	0.01835
31.51068	0.02165
31.53106	0.02055
31.55143	0.02018
31.57181	0.02128
31.59219	0.01688
31.61256	0.01725
31.63294	0.01798
31.65332	0.01872
31.67369	0.01872
31.69407	0.02459
31.71444	0.02275
31.73482	0.02495
31.7552	0.02312
31.77557	0.02826
31.79595	0.02826
31.81633	0.03486
31.8367	0.0367
31.85708	0.05688
31.87746	0.07596
31.89783	0.10606
31.91821	0.14165
31.93859	0.16917
31.95896	0.20367
31.97934	0.23193
31.99972	0.26569
32.02009	0.2745
32.04047	0.22569
32.06085	0.20661
32.08122	0.16294
32.1016	0.13908
32.12198	0.10275
32.14235	0.06826
32.16273	0.04624
32.18311	0.0367
32.20348	0.02936
32.22386	0.02826
32.24423	0.02055
32.26461	0.02385
32.28499	0.02018
32.30536	0.02385
32.32574	0.01835
32.34612	0.02055
32.36649	0.01872
32.38687	0.02055
32.40725	0.01945
32.42762	0.01211
32.448	0.01725
32.46838	0.01651
32.48875	0.01468
32.50913	0.01615
32.52951	0.01578
32.54988	0.01431
32.57026	0.02018
32.59064	0.01615
32.61101	0.01541
32.63139	0.01651
32.65177	0.01761
32.67214	0.01651
32.69252	0.01505
32.7129	0.01431
32.73327	0.01761
32.75365	0.01431
32.77403	0.01615
32.7944	0.01358
32.81478	0.01541
32.83515	0.01688
32.85553	0.02385
32.87591	0.01688
32.89628	0.01835
32.91666	0.01651
32.93704	0.02128
32.95741	0.01541
32.97779	0.01798
32.99817	0.02569
33.01854	0.04367
33.03892	0.07706
33.0593	0.09798
33.07967	0.10936
33.10005	0.1222
33.12043	0.12294
33.1408	0.09028
33.16118	0.07339
33.18156	0.06165
33.20193	0.05615
33.22231	0.02899
33.24269	0.01872
33.26306	0.02128
33.28344	0.01872
33.30382	0.01101
33.32419	0.01725
33.34457	0.01761
33.36494	0.01688
33.38532	0.01615
33.4057	0.02239
33.42607	0.01651
33.44645	0.01541
33.46683	0.01358
33.4872	0.01651
33.50758	0.01615
33.52796	0.01284
33.54833	0.01284
33.56871	0.01541
33.58909	0.01248
33.60946	0.01798
33.62984	0.01468
33.65022	0.01505
33.67059	0.01615
33.69097	0.01725
33.71135	0.01872
33.73172	0.01248
33.7521	0.01468
33.77248	0.01138
33.79285	0.01248
33.81323	0.01798
33.83361	0.01358
33.85398	0.01541
33.87436	0.01541
33.89474	0.01578
33.91511	0.01688
33.93549	0.01394
33.95586	0.01321
33.97624	0.01028
33.99662	0.01578
34.01699	0.01945
34.03737	0.01211
34.05775	0.01138
34.07812	0.01394
34.0985	0.01284
34.11888	0.01284
34.13925	0.01321
34.15963	0.01211
34.18001	0.01064
34.20038	0.01248
34.22076	0.01615
34.24114	0.01798
34.26151	0.01651
34.28189	0.01982
34.30227	0.01505
34.32264	0.01578
34.34302	0.01211
34.3634	0.01394
34.38377	0.01541
34.40415	0.01248
34.42453	0.01541
34.4449	0.00881
34.46528	0.00734
34.48566	0.00881
34.50603	0.01138
34.52641	0.01321
34.54678	0.01211
34.56716	0.01468
34.58754	0.01321
34.60791	0.01394
34.62829	0.01725
34.64867	0.01358
34.66904	0.01578
34.68942	0.01468
34.7098	0.01284
34.73017	0.01284
34.75055	0.01615
34.77093	0.01578
34.7913	0.01101
34.81168	0.01431
34.83206	0.01431
34.85243	0.01358
34.87281	0.01394
34.89319	0.01688
34.91356	0.01431
34.93394	0.01468
34.95432	0.01651
34.97469	0.01945
34.99507	0.02239
35.01545	0.02642
35.03582	0.03156
35.0562	0.04257
35.07657	0.0367
35.09695	0.04624
35.11733	0.0455
35.1377	0.03083
35.15808	0.03046
35.17846	0.03119
35.19883	0.02569
35.21921	0.02239
35.23959	0.02055
35.25996	0.01688
35.28034	0.01651
35.30072	0.01284
35.32109	0.01761
35.34147	0.01505
35.36185	0.01615
35.38222	0.01284
35.4026	0.01505
35.42298	0.00954
35.44335	0.01138
35.46373	0.01211
35.48411	0.01505
35.50448	0.01615
35.52486	0.01028
35.54524	0.01321
35.56561	0.01541
35.58599	0.01248
35.60637	0.01174
35.62674	0.01431
35.64712	0.01174
35.66749	0.01431
35.68787	0.01431
35.70825	0.01101
35.72862	0.01321
35.749	0.01248
35.76938	0.01394
35.78975	0.00771
35.81013	0.01138
35.83051	0.01284
35.85088	0.01505
35.87126	0.01358
35.89164	0.01284
35.91201	0.01101
35.93239	0.01174
35.95277	0.01358
35.97314	0.01321
35.99352	0.01211
36.0139	0.01468
36.03427	0.00991
36.05465	0.01431
36.07503	0.01248
36.0954	0.01321
36.11578	0.01358
36.13616	0.01101
36.15653	0.00991
36.17691	0.01248
36.19728	0.01394
36.21766	0.01468
36.23804	0.01284
36.25841	0.01174
36.27879	0.01358
36.29917	0.01321
36.31954	0.00844
36.33992	0.01101
36.3603	0.00881
36.38067	0.01358
36.40105	0.00917
36.42143	0.01505
36.4418	0.01541
36.46218	0.01321
36.48256	0.01321
36.50293	0.01174
36.52331	0.01321
36.54369	0.01174
36.56406	0.01174
36.58444	0.01211
36.60482	0.01064
36.62519	0.01248
36.64557	0.01431
36.66595	0.01101
36.68632	0.01138
36.7067	0.01248
36.72708	0.01064
36.74745	0.01321
36.76783	0.00954
36.7882	0.01064
36.80858	0.01211
36.82896	0.01101
36.84933	0.01101
36.86971	0.01394
36.89009	0.01431
36.91046	0.01284
36.93084	0.01211
36.95122	0.01064
36.97159	0.01248
36.99197	0.01688
37.01235	0.01541
37.03272	0.01321
37.0531	0.01761
37.07348	0.01028
37.09385	0.01138
37.11423	0.01174
37.13461	0.01321
37.15498	0.01284
37.17536	0.01505
37.19574	0.01028
37.21611	0.02092
37.23649	0.00954
37.25687	0.01688
37.27724	0.01431
37.29762	0.01358
37.31799	0.01578
37.33837	0.01101
37.35875	0.01358
37.37912	0.01174
37.3995	0.01872
37.41988	0.01468
37.44025	0.01321
37.46063	0.01248
37.48101	0.01174
37.50138	0.01064
37.52176	0.01064
37.54214	0.00844
37.56251	0.01028
37.58289	0.01174
37.60327	0.00917
37.62364	0.01138
37.64402	0.01064
37.6644	0.01138
37.68477	0.00771
37.70515	0.01101
37.72553	0.00881
37.7459	0.02018
37.76628	0.01651
37.78666	0.01064
37.80703	0.01064
37.82741	0.01174
37.84779	0.01211
37.86816	0.01284
37.88854	0.00881
37.90891	0.00807
37.92929	0.00917
37.94967	0.00991
37.97004	0.01101
37.99042	0.00807
38.0108	0.01394
38.03117	0.01394
38.05155	0.01028
38.07193	0.01431
38.0923	0.00807
38.11268	0.01541
38.13306	0.01174
38.15343	0.01321
38.17381	0.01101
38.19419	0.01138
38.21456	0.01028
38.23494	0.00954
38.25532	0.01431
38.27569	0.01064
38.29607	0.00881
38.31645	0.00771
38.33682	0.01248
38.3572	0.01505
38.37758	0.00991
38.39795	0.01138
38.41833	0.01174
38.43871	0.00881
38.45908	0.01248
38.47946	0.01064
38.49983	0.00917
38.52021	0.01358
38.54059	0.00807
38.56096	0.01101
38.58134	0.00881
38.60172	0.01101
38.62209	0.01064
38.64247	0.01321
38.66285	0.01248
38.68322	0.01028
38.7036	0.01468
38.72398	0.01211
38.74435	0.01468
38.76473	0.01358
38.78511	0.00954
38.80548	0.01138
38.82586	0.01028
38.84624	0.01211
38.86661	0.00844
38.88699	0.01321
38.90737	0.01101
38.92774	0.01138
38.94812	0.01248
38.9685	0.00881
38.98887	0.00734
39.00925	0.01064
39.02962	0.01211
39.05	0.00991
39.07038	0.01028
39.09075	0.01064
39.11113	0.01174
39.13151	0.01468
39.15188	0.01284
39.17226	0.00881
39.19264	0.00697
39.21301	0.01211
39.23339	0.01174
39.25377	0.00844
39.27414	0.01138
39.29452	0.01358
39.3149	0.01211
39.33527	0.01101
39.35565	0.00954
39.37603	0.01174
39.3964	0.01138
39.41678	0.01468
39.43716	0.01138
39.45753	0.01468
39.47791	0.01505
39.49829	0.00881
39.51866	0.01358
39.53904	0.01174
39.55942	0.01358
39.57979	0.01248
39.60017	0.01101
39.62054	0.01174
39.64092	0.01578
39.6613	0.0055
39.68167	0.01431
39.70205	0.01284
39.72243	0.01468
39.7428	0.01138
39.76318	0.01431
39.78356	0.01028
39.80393	0.01284
39.82431	0.01138
39.84469	0.00991
39.86506	0.01284
39.88544	0.01138
39.90582	0.01174
39.92619	0.01174
39.94657	0.01138
39.96695	0.01174
39.98732	0.00807
40.0077	0.00954
40.02808	0.00917
40.04845	0.01394
40.06883	0.01358
40.08921	0.00954
40.10958	0.01725
40.12996	0.01174
40.15033	0.01578
40.17071	0.00881
40.19109	0.01211
40.21146	0.01028
40.23184	0.01468
40.25222	0.01211
40.27259	0.01248
40.29297	0.01101
40.31335	0.01945
40.33372	0.01174
40.3541	0.01394
40.37448	0.01138
40.39485	0.01248
40.41523	0.01468
40.43561	0.01615
40.45598	0.02128
40.47636	0.01945
40.49674	0.01431
40.51711	0.02018
40.53749	0.02018
40.55787	0.02716
40.57824	0.02422
40.59862	0.02936
40.619	0.03266
40.63937	0.02679
40.65975	0.0411
40.68013	0.0422
40.7005	0.05174
40.72088	0.07046
40.74125	0.08661
40.76163	0.09101
40.78201	0.08661
40.80238	0.08734
40.82276	0.07817
40.84314	0.06606
40.86351	0.06239
40.88389	0.05541
40.90427	0.0455
40.92464	0.03486
40.94502	0.03303
40.9654	0.02385
40.98577	0.01578
41.00615	0.01651
41.02653	0.01321
41.0469	0.01248
41.06728	0.01431
41.08766	0.01761
41.10803	0.01431
41.12841	0.00917
41.14879	0.01028
41.16916	0.00844
41.18954	0.01321
41.20992	0.01174
41.23029	0.01284
41.25067	0.01174
41.27104	0.01284
41.29142	0.01284
41.3118	0.00917
41.33217	0.01028
41.35255	0.01138
41.37293	0.00807
41.3933	0.01284
41.41368	0.01101
41.43406	0.01541
41.45443	0.01284
41.47481	0.01138
41.49519	0.01431
41.51556	0.01064
41.53594	0.01138
41.55632	0.01431
41.57669	0.01064
41.59707	0.01211
41.61745	0.01394
41.63782	0.01028
41.6582	0.01248
41.67858	0.01284
41.69895	0.01468
41.71933	0.01358
41.73971	0.01541
41.76008	0.01321
41.78046	0.01321
41.80084	0.01394
41.82121	0.01505
41.84159	0.01138
41.86196	0.01394
41.88234	0.01321
41.90272	0.01651
41.92309	0.01688
41.94347	0.01174
41.96385	0.01615
41.98422	0.01541
42.0046	0.01138
42.02498	0.01505
42.04535	0.01615
42.06573	0.01505
42.08611	0.01505
42.10648	0.01101
42.12686	0.01138
42.14724	0.01064
42.16761	0.01211
42.18799	0.01211
42.20837	0.00844
42.22874	0.01174
42.24912	0.00881
42.2695	0.01174
42.28987	0.00734
42.31025	0.01174
42.33063	0.01284
42.351	0.01431
42.37138	0.01431
42.39175	0.01101
42.41213	0.01615
42.43251	0.01284
42.45288	0.01541
42.47326	0.01578
42.49364	0.01468
42.51401	0.01358
42.53439	0.01468
42.55477	0.01394
42.57514	0.01541
42.59552	0.01688
42.6159	0.01872
42.63627	0.02716
42.65665	0.02862
42.67703	0.03339
42.6974	0.0356
42.71778	0.0378
42.73816	0.0378
42.75853	0.02789
42.77891	0.03266
42.79929	0.02642
42.81966	0.02752
42.84004	0.03046
42.86042	0.02275
42.88079	0.01725
42.90117	0.01615
42.92155	0.01284
42.94192	0.01248
42.9623	0.01541
42.98267	0.01468
43.00305	0.01578
43.02343	0.01615
43.0438	0.01651
43.06418	0.01541
43.08456	0.01798
43.10493	0.02165
43.12531	0.01761
43.14569	0.02165
43.16606	0.03009
43.18644	0.02679
43.20682	0.03083
43.22719	0.03743
43.24757	0.04147
43.26795	0.04734
43.28832	0.05138
43.3087	0.04881
43.32908	0.04661
43.34945	0.0422
43.36983	0.04073
43.39021	0.04
43.41058	0.03266
43.43096	0.03193
43.45134	0.03633
43.47171	0.02495
43.49209	0.01835
43.51247	0.01505
43.53284	0.01578
43.55322	0.01138
43.57359	0.01138
43.59397	0.01394
43.61435	0.00807
43.63472	0.00954
43.6551	0.00807
43.67548	0.01064
43.69585	0.01101
43.71623	0.01174
43.73661	0.01064
43.75698	0.01064
43.77736	0.01211
43.79774	0.01248
43.81811	0.01174
43.83849	0.00881
43.85887	0.01028
43.87924	0.01211
43.89962	0.00771
43.92	0.00954
43.94037	0.01064
43.96075	0.00844
43.98113	0.01248
44.0015	0.01064
44.02188	0.01174
44.04226	0.00734
44.06263	0.01028
44.08301	0.00991
44.10338	0.01138
44.12376	0.01174
44.14414	0.01248
44.16451	0.01064
44.18489	0.01064
44.20527	0.00881
44.22564	0.01321
44.24602	0.00954
44.2664	0.01248
44.28677	0.01174
44.30715	0.00954
44.32753	0.01211
44.3479	0.01174
44.36828	0.01284
44.38866	0.00807
44.40903	0.01174
44.42941	0.00771
44.44979	0.01138
44.47016	0.00771
44.49054	0.00771
44.51092	0.01321
44.53129	0.00991
44.55167	0.01064
44.57205	0.00734
44.59242	0.00917
44.6128	0.00661
44.63318	0.00917
44.65355	0.00991
44.67393	0.00734
44.6943	0.01211
44.71468	0.00587
[truncated: 3,500 more rows]
