# Supplementary material for: How crystallization additives govern halide perovskite grain growth
Source: Nat Commun. 2025 Nov 10;16:9894. doi: 10.1038/s41467-025-65484-7 (PMC12603034; doi:10.1038/s41467-025-65484-7)
Supplement: Supplementary file 3 — Source Data [file 41467_2025_65484_MOESM3_ESM.zip › Data files/Fig 2c.txt]

	w/o thiourea			with thiourea
-0.49	-11.03093	-12.69154	-22.33283	-22.81974
-0.48	-11.03093	-12.26287	-22.33283	-22.81961
-0.47	-11.13563	-11.69223	-22.22833	-22.81961
-0.46	-11.06418	-11.67517	-22.22194	-22.80945
-0.45	-11.06418	-11.49381	-22.22194	-22.79384
-0.44	-11.06418	-11.47203	-22.22194	-22.68974
-0.43	-11.03093	-11.29679	-22.22194	-22.65068
-0.42	-11.03093	-11.1961	-22.22194	-22.64725
-0.41	-11.02714	-11.17695	-22.21808	-22.61283
-0.4	-11.01534	-11.01669	-22.21808	-22.61158
-0.39	-11.01534	-10.99904	-22.20352	-22.61158
-0.38	-11.00092	-10.97773	-22.18768	-22.5611
-0.37	-10.94372	-10.97057	-22.18768	-22.48283
-0.36	-10.94372	-10.96555	-22.18768	-22.47187
-0.35	-10.94372	-10.94363	-22.18768	-22.39675
-0.34	-10.94372	-10.94363	-22.16874	-22.38308
-0.33	-10.93583	-10.85326	-22.14881	-22.36821
-0.32	-10.93583	-10.84371	-22.14826	-22.32651
-0.31	-10.93583	-10.78698	-22.13974	-22.32651
-0.3	-10.92479	-10.77163	-22.13783	-22.2478
-0.29	-10.92479	-10.74112	-22.12299	-22.23123
-0.28	-10.92448	-10.70268	-22.12172	-22.22511
-0.27	-10.92448	-10.6482	-22.12065	-22.19812
-0.26	-10.90329	-10.61392	-22.08975	-22.11223
-0.25	-10.89293	-10.60093	-22.08975	-22.09225
-0.24	-10.88408	-10.59288	-22.08975	-22.09052
-0.23	-10.88408	-10.57098	-22.0866	-22.05987
-0.22	-10.88245	-10.57098	-22.0866	-22.05042
-0.21	-10.88213	-10.56666	-22.07442	-22.04114
-0.2	-10.86843	-10.54588	-22.07442	-22.02255
-0.19	-10.8679	-10.50014	-22.07159	-22.01978
-0.18	-10.86052	-10.49434	-22.07159	-22.00994
-0.17	-10.86052	-10.4899	-22.06712	-21.99425
-0.16	-10.85404	-10.45045	-22.06589	-21.98606
-0.15	-10.84865	-10.40321	-22.06589	-21.96268
-0.14	-10.83786	-10.40321	-22.06083	-21.96224
-0.13	-10.83102	-10.34025	-22.05815	-21.94293
-0.12	-10.81561	-10.33862	-22.05251	-21.94013
-0.11	-10.80762	-10.33375	-22.05251	-21.92609
-0.1	-10.79742	-10.31396	-22.05251	-21.91727
-0.09	-10.77539	-10.30657	-22.05057	-21.91488
-0.08	-10.76341	-10.30187	-22.04902	-21.90423
-0.07	-10.76341	-10.27552	-22.04902	-21.89687
-0.06	-10.76341	-10.26922	-22.03557	-21.86364
-0.05	-10.76341	-10.24714	-22.03557	-21.86364
-0.04	-10.74897	-10.20664	-22.04902	-21.85806
-0.03	-10.74509	-10.19979	-22.03633	-21.85806
-0.02	-10.7402	-10.1956	-22.03557	-21.85806
-0.01	-10.73536	-10.17532	-22.03557	-21.84741
0	-10.73536	-10.16791	-22.02539	-21.83956
0.01	-10.72702	-10.15932	-22.02464	-21.79842
0.02	-10.72525	-10.15932	-22.00167	-21.79436
0.03	-10.72078	-10.14161	-22.00001	-21.7538
0.04	-10.71723	-10.14138	-22.00001	-21.73291
0.05	-10.69191	-10.13716	-21.99961	-21.7216
0.06	-10.69121	-10.11173	-21.99825	-21.71929
0.07	-10.68849	-10.10508	-21.94965	-21.64118
0.08	-10.66449	-10.09756	-21.94929	-21.62727
0.09	-10.65896	-10.08009	-21.94049	-21.61296
0.1	-10.65285	-10.06142	-21.94049	-21.61296
0.11	-10.64849	-10.03722	-21.92018	-21.59928
0.12	-10.64849	-10.0275	-21.9191	-21.59866
0.13	-10.6293	-10.0198	-21.9191	-21.56967
0.14	-10.62404	-10.01854	-21.9191	-21.56761
0.15	-10.62363	-9.95981	-21.90091	-21.56761
0.16	-10.62363	-9.94879	-21.88277	-21.56717
0.17	-10.61084	-9.94309	-21.85907	-21.55504
0.18	-10.5938	-9.91269	-21.82089	-21.55051
0.19	-10.58444	-9.91121	-21.81563	-21.54973
0.2	-10.58131	-9.90524	-21.80122	-21.53413
0.21	-10.56807	-9.8962	-21.78696	-21.53174
0.22	-10.56807	-9.86188	-21.77853	-21.51632
0.23	-10.55201	-9.85401	-21.73775	-21.51051
0.24	-10.54422	-9.83917	-21.71553	-21.49567
0.25	-10.53164	-9.83158	-21.71247	-21.49216
0.26	-10.53164	-9.82138	-21.71247	-21.48258
0.27	-10.53164	-9.8059	-21.71101	-21.48031
0.28	-10.52741	-9.80096	-21.69343	-21.47647
0.29	-10.52461	-9.78685	-21.67262	-21.47452
0.3	-10.51179	-9.78091	-21.6697	-21.47442
0.31	-10.49344	-9.7506	-21.6679	-21.46571
0.32	-10.4872	-9.74331	-21.65983	-21.465
0.33	-10.47589	-9.73516	-21.6679	-21.46339
0.34	-10.47544	-9.72371	-21.6679	-21.45686
0.35	-10.47544	-9.70772	-21.65983	-21.43699
0.36	-10.47275	-9.69813	-21.65805	-21.41759
0.37	-10.46623	-9.69471	-21.65805	-21.40417
0.38	-10.46221	-9.69211	-21.65337	-21.40244
0.39	-10.46221	-9.65518	-21.64541	-21.38585
0.4	-10.46221	-9.64326	-21.63387	-21.38033
0.41	-10.46221	-9.63799	-21.62646	-21.36463
0.42	-10.46221	-9.62228	-21.61813	-21.34404
0.43	-10.46221	-9.59095	-21.61411	-21.30876
0.44	-10.46153	-9.57341	-21.59831	-21.29717
0.45	-10.4465	-9.56721	-21.5906	-21.27659
0.46	-10.43338	-9.54581	-21.58175	-21.2665
0.47	-10.43338	-9.54395	-21.58155	-21.2596
0.48	-10.43338	-9.53246	-21.56609	-21.25719
0.49	-10.43338	-9.50296	-21.5596	-21.25263
0.5	-10.4465	-9.47548	-21.54668	-21.24152
0.51	-10.4465	-9.46148	-21.5417	-21.2218
0.52	-10.43338	-9.4603	-21.52444	-21.19083
0.53	-10.43338	-9.45917	-21.5044	-21.18108
0.54	-10.43338	-9.45847	-21.46711	-21.1465
0.55	-10.4465	-9.45584	-21.46702	-21.12999
0.56	-10.4465	-9.44534	-21.44671	-21.11672
0.57	-10.4465	-9.44386	-21.44671	-21.11509
0.58	-10.45112	-9.4355	-21.44671	-21.10725
0.59	-10.4465	-9.42706	-21.43318	-21.00805
0.6	-10.45112	-9.41524	-21.42067	-21.00064
0.61	-10.45112	-9.40539	-21.40198	-20.9685
0.62	-10.43338	-9.39037	-21.39309	-20.96514
0.63	-10.43338	-9.37216	-21.36192	-20.90409
0.64	-10.43338	-9.33403	-21.36192	-20.86305
0.65	-10.3971	-9.3021	-21.33458	-20.84609
0.66	-10.38782	-9.27093	-21.33458	-20.84243
0.67	-10.37817	-9.23307	-21.32949	-20.79435
0.68	-10.37817	-9.20321	-21.32949	-20.77344
0.69	-10.37817	-9.20276	-21.32147	-20.72732
0.7	-10.37817	-9.1455	-21.30754	-20.67743
0.71	-10.36726	-9.13378	-21.27368	-20.60262
0.72	-10.36726	-9.12201	-21.22339	-20.57084
0.73	-10.36726	-9.02349	-21.22094	-20.43531
0.74	-10.36726	-8.98161	-21.21878	-20.36152
0.75	-10.36085	-8.94597	-21.18152	-20.34939
0.76	-10.33965	-8.93657	-20.94645	-20.26933
0.77	-10.33769	-8.90266	-20.91998	-20.25557
0.78	-10.33769	-8.9005	-20.88834	-20.16382
0.79	-10.33306	-8.86016	-20.81588	-20.12328
0.8	-10.33092	-8.73786	-20.55758	-20.11335
0.81	-10.30305	-8.71963	-20.49131	-19.89391
0.82	-10.262	-8.65299	-20.43192	-19.64617
0.83	-10.24247	-8.5502	-20.35544	-19.63576
0.84	-10.23763	-8.39949	-20.20459	-19.57408
0.85	-10.23262	-8.37928	-20.17621	-19.43156
0.86	-10.23262	-8.19441	-19.45927	-19.42342
0.87	-10.17312	-8.06719	-19.36803	-19.30714
0.88	-10.12375	-7.88729	-19.14891	-19.02688
0.89	-9.87483	-7.88278	-18.61445	-18.59784
0.9	-9.51673	-7.77213	-18.49192	-18.04986
0.91	-9.32682	-7.54805	-18.07239	-17.82495
0.92	-8.90024	-7.23635	-17.58624	-17.44018
0.93	-8.54645	-6.91699	-17.03396	-16.90255
0.94	-7.99392	-6.56474	-16.58195	-16.33791
0.95	-7.5532	-6.10398	-15.88556	-15.69474
0.96	-6.93746	-5.793	-15.16574	-15.25398
0.97	-6.39454	-5.29816	-14.61022	-14.39456
0.98	-5.82225	-4.75072	-13.94187	-14.12849
0.99	-4.99287	-4.23906	-12.86726	-12.88639
1	-4.32178	-3.70236	-12.14296	-12.17222
1.01	-3.46355	-3.21713	-11.18778	-10.93224
1.02	-2.69188	-2.56326	-10.16104	-9.63315
1.03	-1.82561	-1.8058	-8.88928	-8.50979
1.04	-0.96585	-1.06523	-7.64469	-7.1442
1.05	-0.1157	-0.3559	-6.34926	-5.79104
1.06	0.90393	0.46079	-4.86909	-4.15545
1.07	1.84196	1.25759	-3.46274	-3.57197
1.08	2.81279	2.03208	-1.63038	-1.81949
1.09	3.8667	2.89721	-0.11926	-0.28202
1.1	4.84465	3.93321	1.70353	1.3833
1.11	6.02622	4.81285	3.67821	3.31625
1.12	7.065	5.69435	5.53815	5.10259
1.13	8.18793	6.58805	7.54009	7.17366
1.14	9.33497	7.53285	9.77043	9.27465
1.15	10.4615	8.51083	11.92024	11.39723
1.16	11.77636	9.51991	14.22791	13.60652
1.17	13.02822	11.05624	16.52986	15.84669
1.18	14.25614	12.05908	18.98234	18.23576
1.19	15.61337	13.17012	21.39541	20.64453
1.2	16.91401	14.28871	23.8994	23.12579
1.21	18.43998	15.51335	26.40656	25.72124
1.22	19.8629	16.75368	29.04192	28.26691
1.23	21.32826	18.04622	31.66509	30.96406
1.24	22.84079	19.41344	34.36355	33.91707
1.25	24.49762	20.80097	37.13524	36.43817
1.26	26.12465	22.26493	39.92238	39.16915
1.27	27.7679	23.77872	42.72515	41.97966
1.28	29.46875	26.30099	45.58905	44.86103
1.29	31.15382	27.84571	48.49354	47.77625
1.3	32.99478	29.49304	51.42799	50.75014
1.31	34.88176	31.1949	54.45387	53.77141
1.32	36.76625	32.99389	57.47287	56.85371
1.33	38.666	35.50751	60.70971	59.93371
1.34	40.68701	37.19281	63.60182	63.01767
1.35	42.73222	39.07262	66.75174	66.49637
1.36	44.84117	42.35228	69.96473	69.63286
1.37	46.81254	44.27867	73.1369	72.86386
1.38	48.99937	46.33741	76.45453	76.47902
1.39	51.21019	48.49577	79.66803	79.75241
1.4	53.12499	50.75279	83.08316	83.11809
1.41	55.42286	53.10207	86.34435	86.91232
1.42	57.69478	55.53426	89.83798	90.30404
1.43	60.13126	58.02636	93.14355	93.82429
1.44	61.53884	60.61621	96.68191	97.39895
1.45	63.74512	63.28258	100.12764	101.59704
1.46	65.49201	66.01222	103.60436	105.17087
1.47	66.99128	71.3723	107.09102	108.86609
1.48	68.0171	73.95756	111.0227	112.6377
1.49	68.83464	76.6994	114.47937	117.04489
1.5	68.0171		117.83926	--
