# Supplementary material for: How crystallization additives govern halide perovskite grain growth
Source: Nat Commun. 2025 Nov 10;16:9894. doi: 10.1038/s41467-025-65484-7 (PMC12603034; doi:10.1038/s41467-025-65484-7)
Supplement: Supplementary file 3 — Source Data [file 41467_2025_65484_MOESM3_ESM.zip › Data files/Fig 2d.txt]

DMF:NMP with thiourea
2400.86081	0.00323
2400.83635	0.00154
2400.81188	-1.0414E-4
2400.78741	-0.0017
2400.76294	-0.00322
2400.73848	-0.00467
2400.71401	-0.00602
2400.68954	-0.00727
2400.66507	-0.0084
2400.64061	-0.0094
2400.61614	-0.01028
2400.59167	-0.01101
2400.5672	-0.0116
2400.54274	-0.01203
2400.51827	-0.01232
2400.4938	-0.01244
2400.46933	-0.01241
2400.44487	-0.01223
2400.4204	-0.01188
2400.39593	-0.01139
2400.37146	-0.01075
2400.347	-0.00997
2400.32253	-0.00905
2400.29806	-0.008
2400.2736	-0.00684
2400.24913	-0.00556
2400.22466	-0.00419
2400.20019	-0.00272
2400.17573	-0.00118
2400.15126	4.32685E-4
2400.12679	0.0021
2400.10232	0.0038
2400.07786	0.00554
2400.05339	0.00729
2400.02892	0.00904
2400.00445	0.01079
2399.97999	0.01252
2399.95552	0.01422
2399.93105	0.01587
2399.90658	0.01747
2399.88212	0.019
2399.85765	0.02046
2399.83318	0.02184
2399.80871	0.02313
2399.78425	0.02431
2399.75978	0.0254
2399.73531	0.02637
2399.71084	0.02722
2399.68638	0.02796
2399.66191	0.02857
2399.63744	0.02905
2399.61297	0.02941
2399.58851	0.02964
2399.56404	0.02974
2399.53957	0.02971
2399.5151	0.02955
2399.49064	0.02927
2399.46617	0.02887
2399.4417	0.02834
2399.41723	0.02771
2399.39277	0.02696
2399.3683	0.0261
2399.34383	0.02514
2399.31936	0.02408
2399.2949	0.02293
2399.27043	0.0217
2399.24596	0.02038
2399.2215	0.01899
2399.19703	0.01753
2399.17256	0.01601
2399.14809	0.01443
2399.12363	0.0128
2399.09916	0.01112
2399.07469	0.0094
2399.05022	0.00764
2399.02576	0.00585
2399.00129	0.00403
2398.97682	0.00219
2398.95235	3.29143E-4
2398.92789	-0.00155
2398.90342	-0.00343
2398.87895	-0.00533
2398.85448	-0.00723
2398.83002	-0.00914
2398.80555	-0.01105
2398.78108	-0.01295
2398.75661	-0.01486
2398.73215	-0.01676
2398.70768	-0.01865
2398.68321	-0.02054
2398.65874	-0.02242
2398.63428	-0.02429
2398.60981	-0.02615
2398.58534	-0.028
2398.56087	-0.02983
2398.53641	-0.03166
2398.51194	-0.03347
2398.48747	-0.03526
2398.463	-0.03704
2398.43854	-0.0388
2398.41407	-0.04055
2398.3896	-0.04227
2398.36513	-0.04397
2398.34067	-0.04565
2398.3162	-0.0473
2398.29173	-0.04893
2398.26726	-0.05052
2398.2428	-0.05208
2398.21833	-0.0536
2398.19386	-0.05508
2398.1694	-0.05652
2398.14493	-0.0579
2398.12046	-0.05924
2398.09599	-0.06051
2398.07153	-0.06173
2398.04706	-0.06287
2398.02259	-0.06395
2397.99812	-0.06494
2397.97366	-0.06586
2397.94919	-0.06668
2397.92472	-0.06741
2397.90025	-0.06804
2397.87579	-0.06856
2397.85132	-0.06898
2397.82685	-0.06927
2397.80238	-0.06945
2397.77792	-0.0695
2397.75345	-0.06942
2397.72898	-0.0692
2397.70451	-0.06885
2397.68005	-0.06835
2397.65558	-0.06771
2397.63111	-0.06692
2397.60664	-0.06598
2397.58218	-0.0649
2397.55771	-0.06366
2397.53324	-0.06228
2397.50877	-0.06074
2397.48431	-0.05906
2397.45984	-0.05724
2397.43537	-0.05528
2397.4109	-0.05319
2397.38644	-0.05097
2397.36197	-0.04862
2397.3375	-0.04616
2397.31303	-0.04359
2397.28857	-0.04093
2397.2641	-0.03817
2397.23963	-0.03534
2397.21516	-0.03244
2397.1907	-0.02948
2397.16623	-0.02648
2397.14176	-0.02345
2397.1173	-0.0204
2397.09283	-0.01735
2397.06836	-0.01431
2397.04389	-0.01129
2397.01943	-0.0083
2396.99496	-0.00537
2396.97049	-0.00251
2396.94602	2.80548E-4
2396.92156	0.00298
2396.89709	0.00557
2396.87262	0.00804
2396.84815	0.01039
2396.82369	0.0126
2396.79922	0.01466
2396.77475	0.01656
2396.75028	0.0183
2396.72582	0.01986
2396.70135	0.02124
2396.67688	0.02245
2396.65241	0.02346
2396.62795	0.02429
2396.60348	0.02492
2396.57901	0.02537
2396.55454	0.02563
2396.53008	0.02571
2396.50561	0.02561
2396.48114	0.02534
2396.45667	0.0249
2396.43221	0.0243
2396.40774	0.02356
2396.38327	0.02267
2396.3588	0.02166
2396.33434	0.02054
2396.30987	0.01931
2396.2854	0.018
2396.26093	0.01661
2396.23647	0.01517
2396.212	0.01368
2396.18753	0.01216
2396.16306	0.01063
2396.1386	0.0091
2396.11413	0.00759
2396.08966	0.00611
2396.0652	0.00467
2396.04073	0.00329
2396.01626	0.00198
2395.99179	7.53641E-4
2395.96733	-3.78955E-4
2395.94286	-0.00141
2395.91839	-0.00232
2395.89392	-0.00312
2395.86946	-0.00379
2395.84499	-0.00433
2395.82052	-0.00473
2395.79605	-0.005
2395.77159	-0.00512
2395.74712	-0.00511
2395.72265	-0.00496
2395.69818	-0.00467
2395.67372	-0.00425
2395.64925	-0.00371
2395.62478	-0.00304
2395.60031	-0.00226
2395.57585	-0.00138
2395.55138	-3.95175E-4
2395.52691	6.73473E-4
2395.50244	0.00182
2395.47798	0.00303
2395.45351	0.0043
2395.42904	0.00561
2395.40457	0.00695
2395.38011	0.00831
2395.35564	0.00968
2395.33117	0.01105
2395.3067	0.0124
2395.28224	0.01373
2395.25777	0.01503
2395.2333	0.01628
2395.20883	0.01748
2395.18437	0.01862
2395.1599	0.01968
2395.13543	0.02068
2395.11096	0.02159
2395.0865	0.02242
2395.06203	0.02316
2395.03756	0.02381
2395.0131	0.02437
2394.98863	0.02483
2394.96416	0.0252
2394.93969	0.02548
2394.91523	0.02567
2394.89076	0.02576
2394.86629	0.02577
2394.84182	0.0257
2394.81736	0.02555
2394.79289	0.02533
2394.76842	0.02505
2394.74395	0.02469
2394.71949	0.02429
2394.69502	0.02383
2394.67055	0.02332
2394.64608	0.02278
2394.62162	0.0222
2394.59715	0.02159
2394.57268	0.02096
2394.54821	0.02031
2394.52375	0.01964
2394.49928	0.01895
2394.47481	0.01826
2394.45034	0.01756
2394.42588	0.01685
2394.40141	0.01614
2394.37694	0.01542
2394.35247	0.0147
2394.32801	0.01397
2394.30354	0.01324
2394.27907	0.0125
2394.2546	0.01176
2394.23014	0.011
2394.20567	0.01022
2394.1812	0.00943
2394.15673	0.00862
2394.13227	0.00778
2394.1078	0.00692
2394.08333	0.00603
2394.05886	0.00511
2394.0344	0.00415
2394.00993	0.00316
2393.98546	0.00213
2393.961	0.00105
2393.93653	-5.77171E-5
2393.91206	-0.00121
2393.88759	-0.0024
2393.86313	-0.00363
2393.83866	-0.0049
2393.81419	-0.0062
2393.78972	-0.00753
2393.76526	-0.00889
2393.74079	-0.01027
2393.71632	-0.01166
2393.69185	-0.01305
2393.66739	-0.01445
2393.64292	-0.01584
2393.61845	-0.01721
2393.59398	-0.01856
2393.56952	-0.01987
2393.54505	-0.02114
2393.52058	-0.02235
2393.49611	-0.0235
2393.47165	-0.02457
2393.44718	-0.02556
2393.42271	-0.02645
2393.39824	-0.02724
2393.37378	-0.02792
2393.34931	-0.02847
2393.32484	-0.0289
2393.30037	-0.0292
2393.27591	-0.02935
2393.25144	-0.02935
2393.22697	-0.02921
2393.2025	-0.02892
2393.17804	-0.02847
2393.15357	-0.02787
2393.1291	-0.02712
2393.10463	-0.02621
2393.08017	-0.02517
2393.0557	-0.02398
2393.03123	-0.02266
2393.00676	-0.02121
2392.9823	-0.01964
2392.95783	-0.01797
2392.93336	-0.0162
2392.9089	-0.01435
2392.88443	-0.01243
2392.85996	-0.01045
2392.83549	-0.00843
2392.81103	-0.00638
2392.78656	-0.00431
2392.76209	-0.00226
2392.73762	-2.17069E-4
2392.71316	0.00179
2392.68869	0.00374
2392.66422	0.00563
2392.63975	0.00743
2392.61529	0.00914
2392.59082	0.01074
2392.56635	0.01222
2392.54188	0.01357
2392.51742	0.01478
2392.49295	0.01583
2392.46848	0.01672
2392.44401	0.01744
2392.41955	0.01799
2392.39508	0.01836
2392.37061	0.01855
2392.34614	0.01856
2392.32168	0.0184
2392.29721	0.01805
2392.27274	0.01753
2392.24827	0.01684
2392.22381	0.01599
2392.19934	0.01499
2392.17487	0.01384
2392.1504	0.01255
2392.12594	0.01114
2392.10147	0.00961
2392.077	0.00798
2392.05253	0.00627
2392.02807	0.00449
2392.0036	0.00265
2391.97913	7.5844E-4
2391.95466	-0.00116
2391.9302	-0.00309
2391.90573	-0.00502
2391.88126	-0.00693
2391.8568	-0.00882
2391.83233	-0.01066
2391.80786	-0.01245
2391.78339	-0.01418
2391.75893	-0.01582
2391.73446	-0.01738
2391.70999	-0.01885
2391.68552	-0.02021
2391.66106	-0.02146
2391.63659	-0.0226
2391.61212	-0.02362
2391.58765	-0.02451
2391.56319	-0.02529
2391.53872	-0.02593
2391.51425	-0.02646
2391.48978	-0.02687
2391.46532	-0.02716
2391.44085	-0.02733
2391.41638	-0.0274
2391.39191	-0.02737
2391.36745	-0.02725
2391.34298	-0.02705
2391.31851	-0.02676
2391.29404	-0.02642
2391.26958	-0.02601
2391.24511	-0.02557
2391.22064	-0.02508
2391.19617	-0.02458
2391.17171	-0.02406
2391.14724	-0.02354
2391.12277	-0.02303
2391.0983	-0.02255
2391.07384	-0.02209
2391.04937	-0.02167
2391.0249	-0.0213
2391.00043	-0.02099
2390.97597	-0.02075
2390.9515	-0.02058
2390.92703	-0.0205
2390.90256	-0.0205
2390.8781	-0.02059
2390.85363	-0.02077
2390.82916	-0.02105
2390.8047	-0.02143
2390.78023	-0.02192
2390.75576	-0.0225
2390.73129	-0.02318
2390.70683	-0.02397
2390.68236	-0.02484
2390.65789	-0.02581
2390.63342	-0.02687
2390.60896	-0.02801
2390.58449	-0.02922
2390.56002	-0.03051
2390.53555	-0.03186
2390.51109	-0.03326
2390.48662	-0.0347
2390.46215	-0.03619
2390.43768	-0.0377
2390.41322	-0.03923
2390.38875	-0.04076
2390.36428	-0.04229
2390.33981	-0.04381
2390.31535	-0.0453
2390.29088	-0.04676
2390.26641	-0.04818
2390.24194	-0.04953
2390.21748	-0.05082
2390.19301	-0.05203
2390.16854	-0.05316
2390.14407	-0.05419
2390.11961	-0.05511
2390.09514	-0.05591
2390.07067	-0.05659
2390.0462	-0.05714
2390.02174	-0.05755
2389.99727	-0.05781
2389.9728	-0.05791
2389.94833	-0.05785
2389.92387	-0.05763
2389.8994	-0.05723
2389.87493	-0.05667
2389.85046	-0.05592
2389.826	-0.05499
2389.80153	-0.05388
2389.77706	-0.05259
2389.7526	-0.05112
2389.72813	-0.04946
2389.70366	-0.04763
2389.67919	-0.04561
2389.65473	-0.04343
2389.63026	-0.04107
2389.60579	-0.03855
2389.58132	-0.03588
2389.55686	-0.03306
2389.53239	-0.03009
2389.50792	-0.027
2389.48345	-0.02378
2389.45899	-0.02046
2389.43452	-0.01703
2389.41005	-0.01352
2389.38558	-0.00994
2389.36112	-0.00631
2389.33665	-0.00263
2389.31218	0.00108
2389.28771	0.0048
2389.26325	0.00851
2389.23878	0.0122
2389.21431	0.01585
2389.18984	0.01944
2389.16538	0.02296
2389.14091	0.02639
2389.11644	0.0297
2389.09197	0.03289
2389.06751	0.03594
2389.04304	0.03883
2389.01857	0.04154
2388.9941	0.04406
2388.96964	0.04638
2388.94517	0.04847
2388.9207	0.05034
2388.89623	0.05196
2388.87177	0.05334
2388.8473	0.05445
2388.82283	0.05529
2388.79836	0.05585
2388.7739	0.05614
2388.74943	0.05614
2388.72496	0.05586
2388.7005	0.0553
2388.67603	0.05445
2388.65156	0.05332
2388.62709	0.05193
2388.60263	0.05026
2388.57816	0.04834
2388.55369	0.04617
2388.52922	0.04377
2388.50476	0.04114
2388.48029	0.03831
2388.45582	0.03529
2388.43135	0.03209
2388.40689	0.02874
2388.38242	0.02525
2388.35795	0.02165
2388.33348	0.01796
2388.30902	0.01419
2388.28455	0.01037
2388.26008	0.00652
2388.23561	0.00267
2388.21115	-0.00117
2388.18668	-0.00497
2388.16221	-0.00871
2388.13774	-0.01236
2388.11328	-0.01591
2388.08881	-0.01934
2388.06434	-0.02263
2388.03987	-0.02576
2388.01541	-0.02872
2387.99094	-0.03148
2387.96647	-0.03404
2387.942	-0.03638
2387.91754	-0.03849
2387.89307	-0.04037
2387.8686	-0.042
2387.84413	-0.04338
2387.81967	-0.04451
2387.7952	-0.04538
2387.77073	-0.04599
2387.74626	-0.04635
2387.7218	-0.04646
2387.69733	-0.04632
2387.67286	-0.04594
2387.6484	-0.04533
2387.62393	-0.04449
2387.59946	-0.04344
2387.57499	-0.04218
2387.55053	-0.04073
2387.52606	-0.03911
2387.50159	-0.03733
2387.47712	-0.0354
2387.45266	-0.03334
2387.42819	-0.03116
2387.40372	-0.02888
2387.37925	-0.02652
2387.35479	-0.02409
2387.33032	-0.02161
2387.30585	-0.0191
2387.28138	-0.01656
2387.25692	-0.01402
2387.23245	-0.01149
2387.20798	-0.00898
2387.18351	-0.00651
2387.15905	-0.00408
2387.13458	-0.0017
2387.11011	6.06634E-4
2387.08564	0.00284
2387.06118	0.00499
2387.03671	0.00706
2387.01224	0.00903
2386.98777	0.01091
2386.96331	0.01269
2386.93884	0.01437
2386.91437	0.01595
2386.8899	0.01743
2386.86544	0.01882
2386.84097	0.0201
2386.8165	0.0213
2386.79203	0.02241
2386.76757	0.02344
2386.7431	0.02439
2386.71863	0.02528
2386.69416	0.02609
2386.6697	0.02686
2386.64523	0.02757
2386.62076	0.02825
2386.5963	0.02889
2386.57183	0.0295
2386.54736	0.0301
2386.52289	0.03068
2386.49843	0.03126
2386.47396	0.03185
2386.44949	0.03244
2386.42502	0.03305
2386.40056	0.03368
2386.37609	0.03434
2386.35162	0.03502
2386.32715	0.03574
2386.30269	0.0365
2386.27822	0.03731
2386.25375	0.03815
2386.22928	0.03904
2386.20482	0.03997
2386.18035	0.04095
2386.15588	0.04198
2386.13141	0.04304
2386.10695	0.04416
2386.08248	0.04531
2386.05801	0.0465
2386.03354	0.04773
2386.00908	0.04899
2385.98461	0.05028
2385.96014	0.0516
2385.93567	0.05293
2385.91121	0.05428
2385.88674	0.05565
2385.86227	0.05702
2385.8378	0.05839
2385.81334	0.05976
2385.78887	0.06112
2385.7644	0.06246
2385.73993	0.06379
2385.71547	0.0651
2385.691	0.06637
2385.66653	0.06761
2385.64206	0.06882
2385.6176	0.06998
2385.59313	0.07109
2385.56866	0.07215
2385.5442	0.07315
2385.51973	0.07409
2385.49526	0.07497
2385.47079	0.07578
2385.44633	0.07652
2385.42186	0.07718
2385.39739	0.07776
2385.37292	0.07827
2385.34846	0.07869
2385.32399	0.07902
2385.29952	0.07926
2385.27505	0.07942
2385.25059	0.07948
2385.22612	0.07945
2385.20165	0.07932
2385.17718	0.0791
2385.15272	0.07879
2385.12825	0.07837
2385.10378	0.07786
2385.07931	0.07726
2385.05485	0.07655
2385.03038	0.07576
2385.00591	0.07487
2384.98144	0.07389
2384.95698	0.07282
2384.93251	0.07166
2384.90804	0.07042
2384.88357	0.0691
2384.85911	0.06769
2384.83464	0.06622
2384.81017	0.06468
2384.7857	0.06307
2384.76124	0.0614
2384.73677	0.05967
2384.7123	0.0579
2384.68783	0.05608
2384.66337	0.05422
2384.6389	0.05233
2384.61443	0.05042
2384.58996	0.04848
2384.5655	0.04654
2384.54103	0.04458
2384.51656	0.04263
2384.4921	0.04068
2384.46763	0.03874
2384.44316	0.03682
2384.41869	0.03492
2384.39423	0.03305
2384.36976	0.03122
2384.34529	0.02942
2384.32082	0.02766
2384.29636	0.02595
2384.27189	0.02428
2384.24742	0.02267
2384.22295	0.0211
2384.19849	0.01959
2384.17402	0.01812
2384.14955	0.01671
2384.12508	0.01535
2384.10062	0.01403
2384.07615	0.01276
2384.05168	0.01152
2384.02721	0.01033
2384.00275	0.00916
2383.97828	0.00802
2383.95381	0.0069
2383.92934	0.00579
2383.90488	0.00468
2383.88041	0.00357
2383.85594	0.00245
2383.83147	0.00132
2383.80701	1.49926E-4
2383.78254	-0.00105
2383.75807	-0.00229
2383.7336	-0.00359
2383.70914	-0.00494
2383.68467	-0.00636
2383.6602	-0.00786
2383.63573	-0.00943
2383.61127	-0.01108
2383.5868	-0.01283
2383.56233	-0.01467
2383.53786	-0.0166
2383.5134	-0.01864
2383.48893	-0.02077
2383.46446	-0.023
2383.44	-0.02532
2383.41553	-0.02774
2383.39106	-0.03026
2383.36659	-0.03285
2383.34213	-0.03553
2383.31766	-0.03828
2383.29319	-0.04109
2383.26872	-0.04395
2383.24426	-0.04685
2383.21979	-0.04979
2383.19532	-0.05274
2383.17085	-0.05569
2383.14639	-0.05864
2383.12192	-0.06156
2383.09745	-0.06444
2383.07298	-0.06726
2383.04852	-0.07001
2383.02405	-0.07267
2382.99958	-0.07523
2382.97511	-0.07766
2382.95065	-0.07996
2382.92618	-0.08211
2382.90171	-0.0841
2382.87724	-0.0859
2382.85278	-0.08752
2382.82831	-0.08893
2382.80384	-0.09013
2382.77937	-0.09111
2382.75491	-0.09186
2382.73044	-0.09237
2382.70597	-0.09264
2382.6815	-0.09266
2382.65704	-0.09243
2382.63257	-0.09196
2382.6081	-0.09124
2382.58363	-0.09028
2382.55917	-0.08907
2382.5347	-0.08763
2382.51023	-0.08596
2382.48576	-0.08407
2382.4613	-0.08197
2382.43683	-0.07967
2382.41236	-0.07718
2382.3879	-0.07451
2382.36343	-0.07169
2382.33896	-0.06871
2382.31449	-0.06561
2382.29003	-0.06238
2382.26556	-0.05905
2382.24109	-0.05563
2382.21662	-0.05213
2382.19216	-0.04858
2382.16769	-0.04499
2382.14322	-0.04136
2382.11875	-0.03771
2382.09429	-0.03406
2382.06982	-0.03042
2382.04535	-0.02679
2382.02088	-0.02319
2381.99642	-0.01963
2381.97195	-0.0161
2381.94748	-0.01262
2381.92301	-0.0092
2381.89855	-0.00583
2381.87408	-0.00252
2381.84961	7.33676E-4
2381.82514	0.00393
2381.80068	0.00706
2381.77621	0.01015
2381.75174	0.01317
2381.72727	0.01616
2381.70281	0.01909
2381.67834	0.02199
2381.65387	0.02486
2381.6294	0.0277
2381.60494	0.03052
2381.58047	0.03333
2381.556	0.03612
2381.53153	0.03892
2381.50707	0.04171
2381.4826	0.04451
2381.45813	0.04732
2381.43366	0.05014
2381.4092	0.05297
2381.38473	0.05582
2381.36026	0.05868
2381.3358	0.06155
2381.31133	0.06442
2381.28686	0.0673
2381.26239	0.07017
2381.23793	0.07303
2381.21346	0.07587
2381.18899	0.07867
2381.16452	0.08143
2381.14006	0.08412
2381.11559	0.08675
2381.09112	0.08928
2381.06665	0.09171
2381.04219	0.09401
2381.01772	0.09617
2380.99325	0.09817
2380.96878	0.09999
2380.94432	0.10161
2380.91985	0.10301
2380.89538	0.10418
2380.87091	0.10509
2380.84645	0.10574
2380.82198	0.1061
2380.79751	0.10615
2380.77304	0.10589
2380.74858	0.10531
2380.72411	0.10439
2380.69964	0.10312
2380.67517	0.10151
2380.65071	0.09954
2380.62624	0.09722
2380.60177	0.09454
2380.5773	0.09152
2380.55284	0.08815
2380.52837	0.08445
2380.5039	0.08043
2380.47943	0.0761
2380.45497	0.07148
2380.4305	0.06658
2380.40603	0.06144
2380.38156	0.05606
2380.3571	0.05049
2380.33263	0.04474
2380.30816	0.03884
2380.2837	0.03283
2380.25923	0.02673
2380.23476	0.02058
2380.21029	0.01441
2380.18583	0.00825
2380.16136	0.00214
2380.13689	-0.0039
2380.11242	-0.00982
2380.08796	-0.0156
2380.06349	-0.02122
2380.03902	-0.02663
2380.01455	-0.03182
2379.99009	-0.03675
2379.96562	-0.04142
2379.94115	-0.04579
2379.91668	-0.04984
2379.89222	-0.05358
2379.86775	-0.05697
2379.84328	-0.06001
2379.81881	-0.06271
2379.79435	-0.06504
2379.76988	-0.06702
2379.74541	-0.06865
2379.72094	-0.06993
2379.69648	-0.07088
2379.67201	-0.0715
2379.64754	-0.07181
2379.62307	-0.07183
2379.59861	-0.07158
2379.57414	-0.07109
2379.54967	-0.07036
2379.5252	-0.06944
2379.50074	-0.06835
2379.47627	-0.06712
2379.4518	-0.06577
2379.42733	-0.06434
2379.40287	-0.06285
2379.3784	-0.06133
2379.35393	-0.05982
2379.32946	-0.05834
2379.305	-0.05692
2379.28053	-0.05558
2379.25606	-0.05435
2379.2316	-0.05324
2379.20713	-0.05228
2379.18266	-0.05148
2379.15819	-0.05086
2379.13373	-0.05042
2379.10926	-0.05018
2379.08479	-0.05014
2379.06032	-0.0503
2379.03586	-0.05066
2379.01139	-0.05121
2378.98692	-0.05195
2378.96245	-0.05287
2378.93799	-0.05395
2378.91352	-0.05517
2378.88905	-0.05651
2378.86458	-0.05796
2378.84012	-0.05948
2378.81565	-0.06106
2378.79118	-0.06266
2378.76671	-0.06426
2378.74225	-0.06582
2378.71778	-0.06732
2378.69331	-0.06872
2378.66884	-0.07
2378.64438	-0.07112
2378.61991	-0.07205
2378.59544	-0.07276
2378.57097	-0.07324
2378.54651	-0.07344
2378.52204	-0.07336
2378.49757	-0.07297
2378.4731	-0.07225
2378.44864	-0.07118
2378.42417	-0.06977
2378.3997	-0.06799
2378.37523	-0.06585
2378.35077	-0.06334
2378.3263	-0.06047
2378.30183	-0.05725
2378.27736	-0.05368
2378.2529	-0.04979
2378.22843	-0.04558
2378.20396	-0.04109
2378.1795	-0.03633
2378.15503	-0.03134
2378.13056	-0.02615
2378.10609	-0.0208
2378.08163	-0.01531
2378.05716	-0.00974
2378.03269	-0.00412
2378.00822	0.00151
2377.98376	0.0071
2377.95929	0.01261
2377.93482	0.01799
2377.91035	0.0232
2377.88589	0.0282
2377.86142	0.03294
2377.83695	0.03738
2377.81248	0.04148
2377.78802	0.04521
2377.76355	0.04853
2377.73908	0.0514
2377.71461	0.05381
2377.69015	0.05573
2377.66568	0.05713
2377.64121	0.058
2377.61674	0.05833
2377.59228	0.05811
2377.56781	0.05733
2377.54334	0.056
2377.51887	0.05412
2377.49441	0.0517
2377.46994	0.04876
2377.44547	0.04531
2377.421	0.04138
2377.39654	0.037
2377.37207	0.03219
2377.3476	0.02699
2377.32313	0.02144
2377.29867	0.01558
2377.2742	0.00945
2377.24973	0.0031
2377.22526	-0.00343
2377.2008	-0.01009
2377.17633	-0.01683
2377.15186	-0.0236
2377.1274	-0.03035
2377.10293	-0.03703
2377.07846	-0.04359
2377.05399	-0.04999
2377.02953	-0.05617
2377.00506	-0.06211
2376.98059	-0.06775
2376.95612	-0.07306
2376.93166	-0.078
2376.90719	-0.08254
2376.88272	-0.08666
2376.85825	-0.09032
2376.83379	-0.09352
2376.80932	-0.09622
2376.78485	-0.09843
2376.76038	-0.10013
2376.73592	-0.10132
2376.71145	-0.102
2376.68698	-0.10218
2376.66251	-0.10186
2376.63805	-0.10106
2376.61358	-0.0998
2376.58911	-0.0981
2376.56464	-0.09598
2376.54018	-0.09347
2376.51571	-0.0906
2376.49124	-0.0874
2376.46677	-0.08391
2376.44231	-0.08015
2376.41784	-0.07618
2376.39337	-0.07203
2376.3689	-0.06774
2376.34444	-0.06335
2376.31997	-0.0589
2376.2955	-0.05442
2376.27103	-0.04996
2376.24657	-0.04556
2376.2221	-0.04124
2376.19763	-0.03705
2376.17316	-0.03301
2376.1487	-0.02915
2376.12423	-0.02551
2376.09976	-0.0221
2376.0753	-0.01895
2376.05083	-0.01607
2376.02636	-0.01349
2376.00189	-0.0112
2375.97743	-0.00923
2375.95296	-0.00757
2375.92849	-0.00624
2375.90402	-0.00521
2375.87956	-0.00451
2375.85509	-0.00411
2375.83062	-0.004
2375.80615	-0.00418
2375.78169	-0.00463
2375.75722	-0.00534
2375.73275	-0.00627
2375.70828	-0.00742
2375.68382	-0.00877
2375.65935	-0.01028
2375.63488	-0.01193
2375.61041	-0.01371
2375.58595	-0.01558
2375.56148	-0.01752
2375.53701	-0.0195
2375.51254	-0.02151
2375.48808	-0.02351
2375.46361	-0.02549
2375.43914	-0.02742
2375.41467	-0.02928
2375.39021	-0.03105
2375.36574	-0.03272
2375.34127	-0.03427
2375.3168	-0.03569
2375.29234	-0.03696
2375.26787	-0.03808
2375.2434	-0.03904
2375.21893	-0.03983
2375.19447	-0.04045
2375.17	-0.0409
2375.14553	-0.04118
2375.12106	-0.04128
2375.0966	-0.04123
2375.07213	-0.04101
2375.04766	-0.04064
2375.0232	-0.04013
2374.99873	-0.03949
2374.97426	-0.03872
2374.94979	-0.03785
2374.92533	-0.03687
2374.90086	-0.03582
2374.87639	-0.03469
2374.85192	-0.03351
2374.82746	-0.03228
2374.80299	-0.03102
2374.77852	-0.02975
2374.75405	-0.02848
2374.72959	-0.02721
2374.70512	-0.02597
2374.68065	-0.02476
2374.65618	-0.02358
2374.63172	-0.02246
2374.60725	-0.0214
2374.58278	-0.0204
2374.55831	-0.01947
2374.53385	-0.01862
2374.50938	-0.01784
2374.48491	-0.01714
2374.46044	-0.01652
2374.43598	-0.01598
2374.41151	-0.01552
2374.38704	-0.01514
2374.36257	-0.01482
2374.33811	-0.01458
2374.31364	-0.0144
2374.28917	-0.01428
2374.2647	-0.01421
2374.24024	-0.01419
2374.21577	-0.01421
2374.1913	-0.01426
2374.16683	-0.01435
2374.14237	-0.01445
2374.1179	-0.01456
2374.09343	-0.01469
2374.06896	-0.01481
2374.0445	-0.01494
2374.02003	-0.01505
2373.99556	-0.01515
2373.9711	-0.01524
2373.94663	-0.01531
2373.92216	-0.01536
2373.89769	-0.01538
2373.87323	-0.01539
2373.84876	-0.01537
2373.82429	-0.01533
2373.79982	-0.01527
2373.77536	-0.01519
2373.75089	-0.01509
2373.72642	-0.01499
2373.70195	-0.01487
2373.67749	-0.01475
2373.65302	-0.01464
2373.62855	-0.01453
2373.60408	-0.01443
2373.57962	-0.01435
2373.55515	-0.0143
2373.53068	-0.01427
2373.50621	-0.01428
2373.48175	-0.01433
2373.45728	-0.01442
2373.43281	-0.01457
2373.40834	-0.01477
2373.38388	-0.01503
2373.35941	-0.01536
2373.33494	-0.01575
2373.31047	-0.01621
2373.28601	-0.01674
2373.26154	-0.01734
2373.23707	-0.01801
2373.2126	-0.01876
2373.18814	-0.01958
2373.16367	-0.02047
2373.1392	-0.02142
2373.11473	-0.02244
2373.09027	-0.02352
2373.0658	-0.02466
2373.04133	-0.02585
2373.01686	-0.02709
2372.9924	-0.02836
2372.96793	-0.02968
2372.94346	-0.03102
2372.919	-0.03238
2372.89453	-0.03376
2372.87006	-0.03514
2372.84559	-0.03652
2372.82113	-0.0379
2372.79666	-0.03926
2372.77219	-0.0406
2372.74772	-0.0419
2372.72326	-0.04317
2372.69879	-0.04439
2372.67432	-0.04557
2372.64985	-0.04668
2372.62539	-0.04773
2372.60092	-0.04871
2372.57645	-0.04961
2372.55198	-0.05043
2372.52752	-0.05117
2372.50305	-0.05181
2372.47858	-0.05237
2372.45411	-0.05282
2372.42965	-0.05318
2372.40518	-0.05343
2372.38071	-0.05359
2372.35624	-0.05363
2372.33178	-0.05357
2372.30731	-0.05341
2372.28284	-0.05314
2372.25837	-0.05277
2372.23391	-0.05229
2372.20944	-0.05171
2372.18497	-0.05104
2372.1605	-0.05026
2372.13604	-0.04939
2372.11157	-0.04844
2372.0871	-0.04739
2372.06263	-0.04627
2372.03817	-0.04507
2372.0137	-0.04379
2371.98923	-0.04245
2371.96476	-0.04105
2371.9403	-0.0396
2371.91583	-0.0381
2371.89136	-0.03656
2371.8669	-0.03499
2371.84243	-0.03339
2371.81796	-0.03177
2371.79349	-0.03015
2371.76903	-0.02852
2371.74456	-0.02691
2371.72009	-0.02531
2371.69562	-0.02373
2371.67116	-0.02219
2371.64669	-0.02069
2371.62222	-0.01925
2371.59775	-0.01786
2371.57329	-0.01655
2371.54882	-0.01532
2371.52435	-0.01417
2371.49988	-0.01312
2371.47542	-0.01218
2371.45095	-0.01134
2371.42648	-0.01063
2371.40201	-0.01004
2371.37755	-0.00957
2371.35308	-0.00925
2371.32861	-0.00906
2371.30414	-0.00902
2371.27968	-0.00913
2371.25521	-0.00938
2371.23074	-0.00978
2371.20627	-0.01033
2371.18181	-0.01102
2371.15734	-0.01186
2371.13287	-0.01284
2371.1084	-0.01396
2371.08394	-0.0152
2371.05947	-0.01657
2371.035	-0.01806
2371.01053	-0.01964
2370.98607	-0.02133
2370.9616	-0.02309
2370.93713	-0.02493
2370.91266	-0.02683
2370.8882	-0.02877
2370.86373	-0.03074
2370.83926	-0.03272
2370.8148	-0.0347
2370.79033	-0.03667
2370.76586	-0.0386
2370.74139	-0.04048
2370.71693	-0.04229
2370.69246	-0.04403
2370.66799	-0.04566
2370.64352	-0.04718
2370.61906	-0.04857
2370.59459	-0.04982
2370.57012	-0.05091
2370.54565	-0.05184
2370.52119	-0.05259
2370.49672	-0.05315
2370.47225	-0.05352
2370.44778	-0.05369
2370.42332	-0.05365
2370.39885	-0.05341
2370.37438	-0.05295
2370.34991	-0.05229
2370.32545	-0.05143
2370.30098	-0.05036
2370.27651	-0.0491
2370.25204	-0.04765
2370.22758	-0.04603
2370.20311	-0.04425
2370.17864	-0.04231
2370.15417	-0.04024
2370.12971	-0.03804
2370.10524	-0.03575
2370.08077	-0.03338
2370.0563	-0.03094
2370.03184	-0.02846
2370.00737	-0.02596
2369.9829	-0.02346
2369.95843	-0.02099
2369.93397	-0.01857
2369.9095	-0.01621
2369.88503	-0.01394
2369.86056	-0.01179
2369.8361	-0.00977
2369.81163	-0.0079
2369.78716	-0.0062
2369.7627	-0.00469
2369.73823	-0.00339
2369.71376	-0.0023
2369.68929	-0.00144
2369.66483	-8.21095E-4
2369.64036	-4.49851E-4
2369.61589	-3.32558E-4
2369.59142	-4.72985E-4
2369.56696	-8.72625E-4
2369.54249	-0.00153
2369.51802	-0.00244
2369.49355	-0.00361
2369.46909	-0.00501
2369.44462	-0.00665
2369.42015	-0.00851
2369.39568	-0.01057
2369.37122	-0.01283
2369.34675	-0.01525
2369.32228	-0.01783
2369.29781	-0.02055
2369.27335	-0.02337
2369.24888	-0.02628
2369.22441	-0.02925
2369.19994	-0.03227
2369.17548	-0.03529
2369.15101	-0.03831
2369.12654	-0.04129
2369.10207	-0.04421
2369.07761	-0.04704
2369.05314	-0.04976
2369.02867	-0.05235
2369.0042	-0.05479
2368.97974	-0.05706
2368.95527	-0.05913
2368.9308	-0.061
2368.90633	-0.06264
2368.88187	-0.06404
2368.8574	-0.06519
2368.83293	-0.06609
2368.80846	-0.06672
2368.784	-0.06708
2368.75953	-0.06717
2368.73506	-0.06699
2368.7106	-0.06654
2368.68613	-0.06582
2368.66166	-0.06485
2368.63719	-0.06362
2368.61273	-0.06216
2368.58826	-0.06047
2368.56379	-0.05857
2368.53932	-0.05647
2368.51486	-0.05419
2368.49039	-0.05176
2368.46592	-0.04918
2368.44145	-0.04648
2368.41699	-0.04369
2368.39252	-0.04082
2368.36805	-0.0379
2368.34358	-0.03495
2368.31912	-0.03199
2368.29465	-0.02904
2368.27018	-0.02613
2368.24571	-0.02327
2368.22125	-0.0205
2368.19678	-0.01781
2368.17231	-0.01525
2368.14784	-0.01282
2368.12338	-0.01053
2368.09891	-0.00841
2368.07444	-0.00646
2368.04997	-0.00471
2368.02551	-0.00314
2368.00104	-0.00179
2367.97657	-6.4557E-4
2367.9521	2.81048E-4
2367.92764	9.87748E-4
2367.90317	0.00147
2367.8787	0.00174
2367.85423	0.00178
2367.82977	0.00161
2367.8053	0.00123
2367.78083	6.40046E-4
2367.75636	-1.45722E-4
2367.7319	-0.00112
2367.70743	-0.00228
2367.68296	-0.0036
2367.6585	-0.00508
2367.63403	-0.00671
2367.60956	-0.00846
2367.58509	-0.01034
2367.56063	-0.01232
2367.53616	-0.01439
2367.51169	-0.01654
2367.48722	-0.01875
2367.46276	-0.02101
2367.43829	-0.02329
2367.41382	-0.0256
2367.38935	-0.02791
2367.36489	-0.03021
2367.34042	-0.03249
2367.31595	-0.03472
2367.29148	-0.03691
2367.26702	-0.03904
2367.24255	-0.04109
2367.21808	-0.04306
2367.19361	-0.04494
2367.16915	-0.0467
2367.14468	-0.04836
2367.12021	-0.04989
2367.09574	-0.05128
2367.07128	-0.05254
2367.04681	-0.05365
2367.02234	-0.05461
2366.99787	-0.05541
2366.97341	-0.05605
2366.94894	-0.05651
2366.92447	-0.05681
2366.9	-0.05693
2366.87554	-0.05687
2366.85107	-0.05663
2366.8266	-0.05621
2366.80213	-0.05561
2366.77767	-0.05482
2366.7532	-0.05385
2366.72873	-0.05269
2366.70426	-0.05136
2366.6798	-0.04985
2366.65533	-0.04816
2366.63086	-0.0463
2366.6064	-0.04428
2366.58193	-0.04209
2366.55746	-0.03975
2366.53299	-0.03725
2366.50853	-0.03462
2366.48406	-0.03185
2366.45959	-0.02895
2366.43512	-0.02594
2366.41066	-0.02283
2366.38619	-0.01962
2366.36172	-0.01632
2366.33725	-0.01296
2366.31279	-0.00954
2366.28832	-0.00608
2366.26385	-0.00258
2366.23938	9.24689E-4
2366.21492	0.00443
2366.19045	0.00793
2366.16598	0.01139
2366.14151	0.01481
2366.11705	0.01816
2366.09258	0.02144
2366.06811	0.02462
2366.04364	0.0277
2366.01918	0.03066
2365.99471	0.03348
2365.97024	0.03615
2365.94577	0.03865
2365.92131	0.04098
2365.89684	0.04313
2365.87237	0.04507
2365.8479	0.04681
2365.82344	0.04834
2365.79897	0.04965
2365.7745	0.05073
2365.75003	0.05159
2365.72557	0.05221
2365.7011	0.0526
2365.67663	0.05276
2365.65216	0.05269
2365.6277	0.0524
2365.60323	0.05188
2365.57876	0.05115
2365.5543	0.05022
2365.52983	0.04909
2365.50536	0.04777
2365.48089	0.04629
2365.45643	0.04464
2365.43196	0.04285
2365.40749	0.04093
2365.38302	0.0389
2365.35856	0.03677
2365.33409	0.03456
2365.30962	0.03229
2365.28515	0.02997
2365.26069	0.02763
2365.23622	0.02529
2365.21175	0.02295
2365.18728	0.02064
2365.16282	0.01837
2365.13835	0.01617
2365.11388	0.01404
2365.08941	0.012
2365.06495	0.01007
2365.04048	0.00825
2365.01601	0.00656
2364.99154	0.005
2364.96708	0.00359
2364.94261	0.00233
2364.91814	0.00123
2364.89367	2.96162E-4
2364.86921	-4.78053E-4
2364.84474	-0.00109
2364.82027	-0.00153
2364.7958	-0.00182
2364.77134	-0.00194
2364.74687	-0.00191
2364.7224	-0.00173
2364.69793	-0.00141
2364.67347	-9.64069E-4
2364.649	-3.9077E-4
2364.62453	2.95293E-4
2364.60006	0.00108
2364.5756	0.00196
2364.55113	0.00292
2364.52666	0.00394
2364.5022	0.00502
2364.47773	0.00613
2364.45326	0.00728
2364.42879	0.00844
2364.40433	0.00961
2364.37986	0.01076
2364.35539	0.0119
2364.33092	0.01301
2364.30646	0.01408
2364.28199	0.01511
2364.25752	0.01607
2364.23305	0.01698
2364.20859	0.01781
2364.18412	0.01858
2364.15965	0.01926
2364.13518	0.01987
2364.11072	0.02039
2364.08625	0.02083
2364.06178	0.02119
2364.03731	0.02147
2364.01285	0.02167
2363.98838	0.02179
2363.96391	0.02184
2363.93944	0.02183
2363.91498	0.02175
2363.89051	0.02162
2363.86604	0.02144
2363.84157	0.02121
2363.81711	0.02096
2363.79264	0.02067
2363.76817	0.02037
2363.7437	0.02005
2363.71924	0.01973
2363.69477	0.01942
2363.6703	0.01911
2363.64583	0.01882
2363.62137	0.01856
2363.5969	0.01833
2363.57243	0.01813
2363.54796	0.01798
2363.5235	0.01788
2363.49903	0.01783
2363.47456	0.01784
2363.4501	0.01791
2363.42563	0.01804
2363.40116	0.01824
2363.37669	0.0185
2363.35223	0.01884
2363.32776	0.01924
2363.30329	0.01971
2363.27882	0.02026
2363.25436	0.02087
2363.22989	0.02156
2363.20542	0.02231
2363.18095	0.02313
2363.15649	0.02401
2363.13202	0.02496
2363.10755	0.02596
2363.08308	0.02703
2363.05862	0.02815
2363.03415	0.02933
2363.00968	0.03055
2362.98521	0.03183
2362.96075	0.03314
2362.93628	0.03451
2362.91181	0.03591
2362.88734	0.03735
2362.86288	0.03882
2362.83841	0.04032
2362.81394	0.04185
2362.78947	0.0434
2362.76501	0.04497
2362.74054	0.04656
2362.71607	0.04817
2362.6916	0.04978
2362.66714	0.05139
2362.64267	0.053
2362.6182	0.05461
2362.59373	0.05621
2362.56927	0.05779
2362.5448	0.05934
2362.52033	0.06087
2362.49586	0.06236
2362.4714	0.0638
2362.44693	0.0652
2362.42246	0.06653
2362.398	0.0678
2362.37353	0.06899
2362.34906	0.0701
2362.32459	0.07111
2362.30013	0.07202
2362.27566	0.07281
2362.25119	0.07349
2362.22672	0.07403
2362.20226	0.07443
2362.17779	0.07468
2362.15332	0.07478
2362.12885	0.07471
2362.10439	0.07446
2362.07992	0.07403
2362.05545	0.07342
2362.03098	0.07261
2362.00652	0.07161
2361.98205	0.0704
2361.95758	0.06899
2361.93311	0.06737
2361.90865	0.06555
2361.88418	0.06351
2361.85971	0.06128
2361.83524	0.05883
2361.81078	0.05619
2361.78631	0.05336
2361.76184	0.05034
2361.73737	0.04713
2361.71291	0.04376
2361.68844	0.04023
2361.66397	0.03654
2361.6395	0.03271
2361.61504	0.02876
2361.59057	0.0247
2361.5661	0.02053
2361.54163	0.01629
2361.51717	0.01197
2361.4927	0.00759
2361.46823	0.00318
2361.44376	-0.00126
2361.4193	-0.0057
2361.39483	-0.01014
2361.37036	-0.01456
2361.3459	-0.01895
2361.32143	-0.02329
2361.29696	-0.02757
2361.27249	-0.03178
2361.24803	-0.03591
2361.22356	-0.03995
2361.19909	-0.04389
2361.17462	-0.04772
2361.15016	-0.05144
2361.12569	-0.05505
2361.10122	-0.05854
2361.07675	-0.0619
2361.05229	-0.06515
2361.02782	-0.06827
2361.00335	-0.07127
2360.97888	-0.07416
2360.95442	-0.07693
2360.92995	-0.07959
2360.90548	-0.08215
2360.88101	-0.08462
2360.85655	-0.08699
2360.83208	-0.08927
2360.80761	-0.09148
2360.78314	-0.09361
2360.75868	-0.09568
2360.73421	-0.09768
2360.70974	-0.09963
2360.68527	-0.10154
2360.66081	-0.10339
2360.63634	-0.10521
2360.61187	-0.10698
2360.5874	-0.10871
2360.56294	-0.1104
2360.53847	-0.11204
2360.514	-0.11364
2360.48953	-0.11519
2360.46507	-0.11667
2360.4406	-0.11809
2360.41613	-0.11944
2360.39166	-0.12069
2360.3672	-0.12185
2360.34273	-0.12289
2360.31826	-0.12381
2360.2938	-0.12458
2360.26933	-0.12519
2360.24486	-0.12562
2360.22039	-0.12586
2360.19593	-0.12589
2360.17146	-0.12568
2360.14699	-0.12523
2360.12252	-0.12451
2360.09806	-0.12352
2360.07359	-0.12222
2360.04912	-0.12062
2360.02465	-0.11869
2360.00019	-0.11643
2359.97572	-0.11382
2359.95125	-0.11087
2359.92678	-0.10756
2359.90232	-0.10389
2359.87785	-0.09987
2359.85338	-0.0955
2359.82891	-0.09078
2359.80445	-0.08572
2359.77998	-0.08034
2359.75551	-0.07465
2359.73104	-0.06867
2359.70658	-0.06242
2359.68211	-0.05593
2359.65764	-0.04922
2359.63317	-0.04232
2359.60871	-0.03526
2359.58424	-0.02808
2359.55977	-0.02081
2359.5353	-0.01349
2359.51084	-0.00616
2359.48637	0.00114
2359.4619	0.00837
2359.43743	0.01548
2359.41297	0.02244
2359.3885	0.02921
2359.36403	0.03574
2359.33956	0.042
2359.3151	0.04795
2359.29063	0.05355
2359.26616	0.05876
2359.2417	0.06356
2359.21723	0.06791
2359.19276	0.07179
2359.16829	0.07518
2359.14383	0.07806
2359.11936	0.0804
2359.09489	0.0822
2359.07042	0.08345
2359.04596	0.08415
2359.02149	0.08429
2358.99702	0.08388
2358.97255	0.08292
2358.94809	0.08144
2358.92362	0.07943
2358.89915	0.07693
2358.87468	0.07395
2358.85022	0.07053
2358.82575	0.06668
2358.80128	0.06245
2358.77681	0.05786
2358.75235	0.05296
2358.72788	0.04778
2358.70341	0.04236
2358.67894	0.03675
2358.65448	0.03098
2358.63001	0.02509
2358.60554	0.01914
2358.58107	0.01316
2358.55661	0.00718
2358.53214	0.00126
2358.50767	-0.00457
2358.4832	-0.01028
2358.45874	-0.01584
2358.43427	-0.0212
2358.4098	-0.02634
2358.38533	-0.03124
2358.36087	-0.03587
2358.3364	-0.04021
2358.31193	-0.04425
2358.28746	-0.04797
2358.263	-0.05137
2358.23853	-0.05443
2358.21406	-0.05716
2358.1896	-0.05955
2358.16513	-0.06162
2358.14066	-0.06336
2358.11619	-0.06479
2358.09173	-0.06591
2358.06726	-0.06676
2358.04279	-0.06733
2358.01832	-0.06765
2357.99386	-0.06774
2357.96939	-0.06762
2357.94492	-0.06731
2357.92045	-0.06685
2357.89599	-0.06624
2357.87152	-0.06552
2357.84705	-0.0647
2357.82258	-0.06381
2357.79812	-0.06288
2357.77365	-0.06191
2357.74918	-0.06094
2357.72471	-0.05997
2357.70025	-0.05903
2357.67578	-0.05812
2357.65131	-0.05726
2357.62684	-0.05646
2357.60238	-0.05571
2357.57791	-0.05503
2357.55344	-0.05442
2357.52897	-0.05388
2357.50451	-0.05339
2357.48004	-0.05296
2357.45557	-0.05259
2357.4311	-0.05225
2357.40664	-0.05194
2357.38217	-0.05164
2357.3577	-0.05134
2357.33323	-0.05103
2357.30877	-0.05068
2357.2843	-0.05029
2357.25983	-0.04982
2357.23536	-0.04928
2357.2109	-0.04863
2357.18643	-0.04786
2357.16196	-0.04695
2357.1375	-0.0459
2357.11303	-0.04468
2357.08856	-0.04329
2357.06409	-0.04171
2357.03963	-0.03993
2357.01516	-0.03796
2356.99069	-0.03578
2356.96622	-0.03339
2356.94176	-0.0308
2356.91729	-0.02801
2356.89282	-0.02502
2356.86835	-0.02184
2356.84389	-0.01849
2356.81942	-0.01497
2356.79495	-0.01131
2356.77048	-0.00752
2356.74602	-0.00361
2356.72155	3.82089E-4
2356.69708	0.00444
2356.67261	0.00854
2356.64815	0.01266
2356.62368	0.01676
2356.59921	0.02083
2356.57474	0.02483
2356.55028	0.02874
2356.52581	0.03253
2356.50134	0.03618
2356.47687	0.03965
2356.45241	0.04293
2356.42794	0.04599
2356.40347	0.04882
2356.379	0.05138
2356.35454	0.05367
2356.33007	0.05567
2356.3056	0.05737
2356.28113	0.05875
2356.25667	0.05982
2356.2322	0.06056
2356.20773	0.06098
2356.18326	0.06107
2356.1588	0.06084
2356.13433	0.0603
2356.10986	0.05945
2356.0854	0.0583
2356.06093	0.05688
2356.03646	0.05519
2356.01199	0.05326
2355.98753	0.0511
2355.96306	0.04873
2355.93859	0.04619
2355.91412	0.04348
2355.88966	0.04064
2355.86519	0.03769
2355.84072	0.03465
2355.81625	0.03155
2355.79179	0.02842
2355.76732	0.02527
2355.74285	0.02213
2355.71838	0.01903
2355.69392	0.01598
2355.66945	0.01299
2355.64498	0.0101
2355.62051	0.00731
2355.59605	0.00463
2355.57158	0.00208
2355.54711	-3.38012E-4
2355.52264	-0.00261
2355.49818	-0.00475
2355.47371	-0.00674
2355.44924	-0.00858
2355.42477	-0.01028
2355.40031	-0.01185
2355.37584	-0.01329
2355.35137	-0.01462
2355.3269	-0.01584
2355.30244	-0.01696
2355.27797	-0.01801
2355.2535	-0.01899
2355.22903	-0.01992
2355.20457	-0.02083
2355.1801	-0.02172
2355.15563	-0.02262
2355.13116	-0.02355
2355.1067	-0.02451
2355.08223	-0.02554
2355.05776	-0.02664
2355.0333	-0.02782
2355.00883	-0.02911
2354.98436	-0.03052
2354.95989	-0.03205
2354.93543	-0.03372
2354.91096	-0.03552
2354.88649	-0.03748
2354.86202	-0.03958
2354.83756	-0.04183
2354.81309	-0.04423
2354.78862	-0.04676
2354.76415	-0.04944
2354.73969	-0.05223
2354.71522	-0.05515
2354.69075	-0.05816
2354.66628	-0.06125
2354.64182	-0.06441
2354.61735	-0.06762
2354.59288	-0.07086
2354.56841	-0.07409
2354.54395	-0.0773
2354.51948	-0.08047
2354.49501	-0.08357
2354.47054	-0.08656
2354.44608	-0.08943
2354.42161	-0.09215
2354.39714	-0.09469
2354.37267	-0.09703
2354.34821	-0.09914
2354.32374	-0.10099
2354.29927	-0.10257
2354.2748	-0.10385
2354.25034	-0.10481
2354.22587	-0.10544
2354.2014	-0.10571
2354.17693	-0.10562
2354.15247	-0.10515
2354.128	-0.1043
2354.10353	-0.10305
2354.07906	-0.10141
2354.0546	-0.09937
2354.03013	-0.09693
2354.00566	-0.0941
2353.9812	-0.09089
2353.95673	-0.0873
2353.93226	-0.08335
2353.90779	-0.07904
2353.88333	-0.07441
2353.85886	-0.06947
2353.83439	-0.06424
2353.80992	-0.05874
2353.78546	-0.053
2353.76099	-0.04705
2353.73652	-0.04092
2353.71205	-0.03463
2353.68759	-0.02823
2353.66312	-0.02173
2353.63865	-0.01518
2353.61418	-0.00861
2353.58972	-0.00205
2353.56525	0.00447
2353.54078	0.0109
2353.51631	0.01722
2353.49185	0.0234
2353.46738	0.02939
2353.44291	0.03518
2353.41844	0.04072
2353.39398	0.046
2353.36951	0.05098
2353.34504	0.05563
2353.32057	0.05994
2353.29611	0.06388
2353.27164	0.06743
2353.24717	0.07057
2353.2227	0.07329
2353.19824	0.07556
2353.17377	0.07739
2353.1493	0.07876
2353.12483	0.07967
2353.10037	0.0801
2353.0759	0.08006
2353.05143	0.07955
2353.02696	0.07856
2353.0025	0.07712
2352.97803	0.07521
2352.95356	0.07285
2352.9291	0.07006
2352.90463	0.06685
2352.88016	0.06322
2352.85569	0.05921
2352.83123	0.05483
2352.80676	0.05009
2352.78229	0.04504
2352.75782	0.03968
2352.73336	0.03405
2352.70889	0.02817
2352.68442	0.02207
2352.65995	0.01578
2352.63549	0.00933
2352.61102	0.00276
2352.58655	-0.00391
2352.56208	-0.01064
2352.53762	-0.0174
2352.51315	-0.02415
2352.48868	-0.03087
2352.46421	-0.03752
2352.43975	-0.04407
2352.41528	-0.05049
2352.39081	-0.05674
2352.36634	-0.0628
2352.34188	-0.06863
2352.31741	-0.07421
2352.29294	-0.0795
2352.26847	-0.08449
2352.24401	-0.08915
2352.21954	-0.09345
2352.19507	-0.09737
2352.1706	-0.1009
2352.14614	-0.10402
2352.12167	-0.10671
2352.0972	-0.10896
2352.07273	-0.11076
2352.04827	-0.1121
2352.0238	-0.11298
2351.99933	-0.11338
2351.97486	-0.11332
[truncated: 256,125 more rows]
