# Supplementary material for: How crystallization additives govern halide perovskite grain growth
Source: Nat Commun. 2025 Nov 10;16:9894. doi: 10.1038/s41467-025-65484-7 (PMC12603034; doi:10.1038/s41467-025-65484-7)
Supplement: Supplementary file 3 — Source Data [file 41467_2025_65484_MOESM3_ESM.zip › Data files/Fig 2e.txt]

DMF with thiourea
0.01	3.255
0.03	9.109
0.05	14.42
0.07	18.5
0.09	21.18
0.1	22.93
0.2	45.27
0.3	58.16
0.4	68.91
0.5	78.01
0.6	83.54
0.7	89.38
0.8	86.97
0.9	89.05
1	90.2
w/o thiourea
0.01	4.034
0.03	8.9
0.05	14.14
0.07	18.24
0.09	20.7
0.1	22.31
0.2	41.99
0.3	56.26
0.4	68.42
0.5	78.46
0.6	84.72
0.7	85.64
0.8	88.88
0.9	90.22
1	89.45
DMSO with thiourea
0.01	4.435
0.03	11.14
0.05	16.84
0.07	20.96
0.09	23.11
0.1	24.79
0.2	44.54
0.3	49.9
0.4	55.16
0.5	56.74
0.6	57.84
0.7	56.89
0.8	55.68
0.9	54.37
1	52.55
w/o thiourea
0.01	4.414
0.03	11.15
0.05	16.61
0.07	20.46
0.09	22.71
0.1	24.18
0.2	40.86
0.3	52.7
0.4	51.09
0.5	59.68
0.6	60.06
0.7	59.76
0.8	58.89
0.9	57.93
1	55.98
DMF:NMP with thiourea
0.01	2.631
0.03	6.981
0.05	11.11
0.07	14.58
0.09	16.61
0.1	17.92
0.2	33.64
0.3	44.65
0.4	55.96
0.5	60.66
0.6	65.24
0.7	66.63
0.8	66.48
0.9	66.93
1	66.75
w/o thiourea
0.01	3.124
0.03	7.484
0.05	11.75
0.07	14.84
0.09	16.86
0.1	18.38
0.2	34.4
0.3	45.65
0.4	54.7
0.5	62.16
0.6	66.02
0.7	68.95
0.8	68.17
0.9	70.5
1	69.7
NMP with thiourea
0.01	2.536
0.03	6.706
0.05	10.37
0.07	13.09
0.09	14.76
0.1	15.89
0.1	15.63
0.2	29.32
0.3	40.2
0.4	47.99
0.5	51.78
0.6	53.19
0.7	53.29
0.8	52.43
0.9	51.4
1	50.14
w/o thiourea
0.01	2.372
0.03	5.966
0.05	9.591
0.07	12.51
0.09	14.26
0.1	15.09
0.2	33.39
0.3	40.16
0.4	46.39
0.5	50.68
0.6	52.76
0.7	53.97
0.8	52.8
0.9	53.58
1	51.98
