# Supplementary material for: How crystallization additives govern halide perovskite grain growth
Source: Nat Commun. 2025 Nov 10;16:9894. doi: 10.1038/s41467-025-65484-7 (PMC12603034; doi:10.1038/s41467-025-65484-7)
Supplement: Supplementary file 3 — Source Data [file 41467_2025_65484_MOESM3_ESM.zip › Data files/Fig 4b degree of orientation.txt]

time	w/o Thiourea	with Thiourea
100	0.61114	1
101	0.70969	1
102	0.99891	1
103	0.91542	1
104	0.96282	1
105	0.58261	1
106	0.87132	1
107	1.41367	1
108	1.04122	1
109	1.01983	1
110	0.98233	1
111	0.88778	1
112	0.90641	1
113	0.92521	1
114	1.08081	1
115	0.77217	1
116	0.96361	1
117	0.73389	1
118	1.1292	1
119	0.98751	1
120	0.92645	1
121	1.11425	1
122	0.8899	1
123	0.90476	1
124	0.84185	1
125	0.89478	1
126	1.05271	1
127	0.89998	1
128	0.88037	1
129	0.8314	1
130	0.86638	1
131	0.77661	1
132	0.89944	1
133	0.87455	1
134	0.95499	1
135	0.88459	1
136	0.85664	1
137	0.96627	1
138	0.88624	1
139	0.9417	1
140	1.00206	1
141	0.80909	1
142	0.94269	1
143	1.12475	1
144	1.053	1
145	0.73732	1
146	1.01577	1
147	0.97923	1
148	0.69063	1
149	1.00169	1
150	0.99673	1
151	0.8607	1
152	1.05163	1
153	0.72391	1
154	0.90027	1
155	0.87501	1
156	0.99703	1
157	0.88323	1
158	0.79568	1
159	0.8651	1
160	0.71656	1
161	0.91447	1
162	1.00637	1
163	1.10252	1
164	0.86804	1
165	0.9321	1
166	0.92929	1
167	1.05041	1
168	1.06753	1
169	0.97226	1
170	1.02812	1
171	0.93751	1
172	0.89154	1
173	0.96935	1
174	0.96202	1
175	0.85079	1
176	0.87064	1
177	0.85727	1
178	0.82877	1
179	0.92364	1
180	0.86414	1
181	0.82891	1
182	1.05616	1
183	0.76566	1
184	0.86527	1
185	0.7931	1
186	1.09447	1
187	1.03075	1
188	0.83251	1
189	1.25441	1
190	0.79429	1
191	0.912	1
192	1.03016	1
193	0.86578	1
194	0.9487	1
195	0.90744	1
196	0.9868	1
197	0.9744	1
198	0.93811	1
199	0.75895	1
200	0.93713	1
201	1.06026	0.7156
202	1.01294	0.74652
203	0.99132	0.8196
204	0.99753	0.9015
205	0.96525	0.78166
206	0.96952	0.92482
207	1.01719	0.85447
208	1.04828	0.90269
209	1.10007	0.89676
210	0.98881	0.8101
211	1.01182	0.92022
212	1.0207	0.80086
213	0.99731	0.87086
214	1.04813	0.85284
215	0.97831	0.88234
216	1.02387	0.78886
217	1.005	0.99639
218	1.02874	0.79806
219	1.02902	0.7696
220	0.98117	0.91855
221	0.99421	0.77572
222	0.99501	0.80818
223	0.98792	0.8631
224	0.99414	1.01722
225	1.0353	0.882
226	0.93708	0.94423
227	1.00714	0.84562
228	0.99591	0.77153
229	0.9652	0.7852
230	0.97779	0.63782
231	0.97939	0.67337
232	0.99429	0.6258
233	1.02892	0.60755
234	0.94153	0.75169
235	0.92566	0.67632
236	1.07078	0.72971
237	0.89153	0.79273
238	1.01972	0.73488
239	1.01859	0.82759
240	0.99654	0.80582
241	1.05861	0.86334
242	0.9721	0.86771
243	1.03625	0.95704
244	1.09341	0.84663
245	1.07406	1.07091
246	1.09892	1.0782
247	1.03424	1.08292
248	0.99064	1.07187
249	1.01507	1.10811
250	1.05028	1.25706
251	0.94142	1.38165
252	1.00149	1.33882
253	1.03744	1.4038
254	0.98914	1.49944
255	1.08183	1.62873
256	1.17877	1.8202
257	1.03293	1.79226
258	1.0623	2.15479
259	1.0572	2.15018
260	1.00398	2.05908
261	1.03271	2.10929
262	1.13794	2.15496
263	1.02983	2.06363
264	0.97356	2.24453
265	1.05155	2.10045
266	1.01931	2.20202
267	1.01404	2.4405
268	0.98897	2.49745
269	1.0585	2.50904
270	1.11458	2.48519
271	1.10417	2.52816
272	1.12838	2.76309
273	1.04465	2.89071
274	1.06384	2.99535
275	0.99367	3.28411
276	1.10537	3.16257
277	0.99344	3.38343
278	0.9769	3.40382
279	1.02139	3.58344
280	1.23688	3.46589
281	1.0536	3.59053
282	1.03832	4.00585
283	1.1068	3.96396
284	1.12065	3.94935
285	1.0632	4.19854
286	1.15473	4.39483
287	1.05518	4.47966
288	0.89806	4.56617
289	1.01588	4.55324
290	1.06576	4.74672
291	1.09079	4.54782
292	0.997	4.89297
293	1.03898	4.86474
294	1.15606	4.86426
295	1.10441	4.99423
296	1.12967	4.73496
297	1.08677	4.89626
298	1.0751	5.13507
299	1.04494	5.58163
300	1.05048	5.47276
301	1.02525	5.57971
302	1.06939	5.54867
303	1.09835	5.67118
304	1.11566	6.06197
305	1.07773	6.3154
306	1.08522	6.67097
307	1.09144	6.43738
308	1.18082	7.01073
309	1.069	6.83303
310	1.10194	7.36034
311	1.09682	7.98731
312	1.02131	7.30397
313	1.1351	7.98232
314	1.04971	7.8908
315	1.03697	8.19297
316	1.02632	8.38659
317	1.05814	8.75771
318	1.08592	9.12854
319	1.11142	8.91021
320	1.1647	8.84201
321	1.12105	9.38318
322	1.05588	10.03223
323	0.99654	10.30811
324	1.05411	10.38878
325	1.055	9.9711
326	0.99941	9.96318
327	1.04369	10.83851
328	1.02888	10.92967
329	1.0216	10.76074
330	1.02775	11.15157
331	1.03709	10.77229
332	1.06574	12.78221
333	1.04415	12.23568
334	1.05575	13.67735
335	1.0402	12.86306
336	1.03515	13.73933
337	1.0378	13.94824
338	1.01338	14.46233
339	1.04503	14.41166
340	1.00805	16.13281
341	1.07705	14.27548
342	1.00195	15.07778
343	1.02651	16.87945
344	1.06478	15.08883
345	1.10535	17.11797
346	1.01201	16.37677
347	1.00795	16.39459
348	1.00034	18.93857
349	1.03186	18.94284
350	1.11097	19.30791
351	1.07175	18.90365
352	1.02457	19.17576
353	1.0652	18.39907
354	1.00869	20.81868
355	1.00794	21.91865
356	1.14544	20.46792
357	1.07544	19.85119
358	1.1091	22.23744
359	1.11087	23.2142
360	1.05867	20.6478
361	1.05822	21.78234
362	1.0952	21.32865
363	1.04722	21.54563
364	1.08139	22.0541
365	1.02083	21.55589
366	1.02408	22.45755
367	1.03983	21.88906
368	1.16527	22.25686
369	1.06778	22.33849
370	1.04123	23.258
371	1.12048	23.48801
372	1.05189	22.04767
373	1.04914	21.85545
374	1.04732	21.00997
375	1.03204	21.8137
376	1.14054	22.21997
377	1.05155	22.32107
378	1.01079	24.03559
379	1.13998	22.47536
380	1.12822	23.67072
381	1.04496	24.83852
382	1.01967	24.15592
383	1.03448	25.62725
384	1.10979	24.44953
385	1.10324	25.10525
386	1.08202	23.75025
387	1.0266	25.08462
388	1.10368	23.10365
389	1.05189	23.8675
390	1.06834	23.06146
391	1.03053	25.54408
392	1.06643	25.94522
393	0.98827	25.68699
394	1.01218	24.45771
395	1.07088	24.98945
396	1.11896	27.71003
397	1.08297	24.98332
398	1.11733	26.35255
399	1.04091	27.10859
400	1.05003	25.65408
401	1.11277	27.92238
402	1.08048	26.92552
403	1.15535	24.68184
404	1.05355	27.0541
405	1.05898	27.75366
406	1.08492	27.71786
407	1.20975	27.28477
408	1.10873	25.96469
409	1.10873	27.50617
410	1.13843	29.86247
411	1.08706	27.22672
412	1.03142	25.33689
413	1.03143	28.60482
414	1.0126	28.94754
415	1.06212	27.08291
416	1.1373	25.90566
417	1.13159	27.95165
418	1.08468	28.88492
419	1.05666	29.0812
420	1.12015	27.31248
421	1.06857	29.93203
422	0.97657	27.03144
423	1.03211	26.45352
424	1.04656	26.71505
425	1.12419	28.41971
426	1.04539	25.92903
427	1.09472	25.43371
428	1.08241	26.44712
429	1.14327	28.9867
430	1.05992	28.14858
431	1.1174	29.07565
432	1.12434	27.79808
433	1.07798	28.74217
434	1.08041	27.22169
435	1.03188	27.73501
436	1.12706	26.55251
437	1.24392	29.91008
438	1.10316	30.22189
439	1.11492	27.61008
440	1.13172	28.69519
441	1.11815	28.27177
442	1.02022	29.1025
443	1.06617	27.3407
444	1.11685	27.69146
445	1.2071	28.97306
446	1.06881	28.12736
447	1.1456	27.21046
448	1.09498	27.57103
449	1.06028	26.17573
450	1.0763	30.41611
451	1.1895	27.56385
452	1.13803	28.81383
453	1.01314	29.52032
454	1.09256	26.33312
455	1.10517	26.56828
456	1.101	24.82914
457	1.07262	30.6072
458	1.16599	29.19067
459	1.13499	26.16352
460	1.03771	25.28744
461	1.12107	29.39307
462	1.12447	27.85379
463	1.06055	28.23781
464	1.10672	27.23325
465	1.19514	25.53895
466	1.05867	29.32699
467	1.18536	29.46793
468	1.09139	27.855
469	1.14122	27.48661
470	1.05078	30.44945
471	1.07889	29.39777
472	1.06384	31.3524
473	1.08041	28.68115
474	1.10305	28.57516
475	1.10439	30.48129
476	1.07363	29.74579
477	1.11403	31.10996
478	1.08264	26.06236
479	1.12628	28.37225
480	1.06311	29.27804
481	1.16983	31.23759
482	1.10069	29.44975
483	1.07115	28.03138
484	1.11098	27.49706
485	1.08756	26.84947
486	1.10138	30.83894
487	1.14184	32.8231
488	1.14344	26.36922
489	1.14061	30.6997
490	1.11851	30.099
491	1.11494	26.52673
492	1.16253	29.29081
493	1.17165	30.45249
494	1.14036	32.63296
495	1.07702	26.63479
496	1.11047	31.60944
497	1.07604	32.17889
498	1.15051	26.67513
499	1.10431	30.75138
500	1.17354	28.62176
501	1.11373	30.73397
502	1.30596	32.52479
503	1.19532	28.00333
504	1.21718	26.94393
505	1.21434	31.45093
506	1.04229	28.69539
507	1.13745	26.12055
508	1.20763	29.6711
509	0.90794	29.63
510	1.12835	30.12004
511	1.17467	30.24277
512	1.12453	25.60375
513	1.13591	30.2019
514	1.1248	25.93758
515	1.06255	24.98817
516	1.07555	25.62085
517	1.13075	26.10547
518	1.14549	25.92939
519	1.13975	30.10185
520	1.22499	25.04384
521	1.08955	31.28502
522	1.11517	27.02457
523	1.1715	25.89383
524	1.07212	25.76937
525	1.22164	25.26637
526	1.17706	25.71871
527	1.20438	25.33572
528	1.0599	27.81687
529	1.08818	27.32108
530	1.22907	29.06149
531	1.12981	27.53147
532	1.18977	31.00144
533	1.12049	29.10735
534	1.28122	26.45678
535	1.14888	29.59889
536	1.16629	29.72756
537	1.07731	26.3808
538	1.09599	28.04249
539	1.11846	28.84951
540	1.18955	26.1799
541	1.18489	21.60787
542	1.24097	23.7111
543	1.1523	24.50782
544	1.19215	25.27709
545	1.18522	26.97508
546	1.04483	22.14111
547	1.05067	26.76286
548	1.13273	27.55916
549	1.19163	26.44261
550	1.18236	27.86068
551	1.17907	21.77848
552	1.14931	24.28807
553	1.16629	24.45909
554	1.17499	24.48706
555	1.08539	23.71423
556	1.19891	24.85211
557	1.21079	25.97562
558	1.21749	24.8658
559	1.16021	25.97428
560	1.30852	28.54752
561	1.02197	23.34057
562	1.08793	23.81765
563	1.15838	27.04125
564	1.05834	27.96924
565	1.23378	25.66992
566	1.12689	21.54139
567	1.09268	33.32305
568	1.07079	28.28888
569	1.27519	24.46245
570	1.111	25.50149
571	1.1522	26.1254
572	1.13733	25.03547
573	1.1257	24.52718
574	1.13225	27.58717
575	1.13397	27.27313
576	1.0382	22.51763
577	1.12381	24.93026
578	1.09108	23.69929
579	1.19421	27.04682
580	1.14785	25.6739
581	1.12469	24.76411
582	1.10515	24.89354
583	1.1715	24.38523
584	1.1632	21.86279
585	1.16258	24.85577
586	1.06448	25.70167
587	1.12808	21.72945
588	1.19978	27.16649
589	1.15921	26.30378
590	1.04982	25.22933
591	1.1653	27.07263
592	1.08739	23.53511
593	1.12077	24.44773
594	0.97953	24.51742
595	1.16704	22.86893
596	1.14657	25.45448
597	1.10763	25.51653
598	1.22398	26.66305
599	1.18879	23.38138
600	1.15963	26.19228
601	1.11107	24.18992
602	1.09801	22.04988
603	1.21474	23.57645
604	1.21997	23.67915
605	1.09197	22.49722
606	1.10197	25.9603
607	1.14533	23.11354
608	1.1465	23.33075
609	1.03389	24.15721
610	1.08777	22.89941
611	1.05982	22.43842
612	1.10793	25.41629
613	1.11442	25.96539
614	1.20561	24.60985
615	1.24857	24.10645
616	1.09591	28.18175
617	1.09504	19.96694
618	1.08709	26.85044
619	1.27731	20.68674
620	1.06565	20.71854
621	1.16309	21.33738
622	1.10132	22.41502
623	1.11804	24.33979
624	1.15986	22.14662
625	1.24188	26.35633
626	1.14788	22.11858
627	1.06856	24.38924
628	1.09341	22.14929
629	1.07482	21.65465
630	1.11869	21.5098
631	1.13416	26.93117
632	1.11738	26.38044
633	1.12463	25.66135
634	1.20694	23.27315
635	1.11446	22.66778
636	1.08163	23.53378
637	1.15	20.6321
638	1.30136	25.558
639	1.17634	26.1203
640	1.14019	26.3207
641	1.24815	21.25727
642	1.22797	26.08479
643	1.15954	24.19628
644	1.04883	21.60952
645	1.1117	24.64607
646	1.10968	26.49034
647	1.20929	23.2061
648	1.20096	25.59444
649	1.03204	21.79798
650	1.12882	27.08281
651	1.08626	19.81794
652	1.05099	24.48942
653	1.07697	24.04463
654	1.15226	27.65061
655	1.14524	19.76606
656	1.11961	22.78235
657	1.16785	24.7073
658	1.11772	23.42455
659	1.07396	23.87994
660	1.08967	26.66688
661	1.05808	23.95788
662	1.13192	20.33314
663	1.18861	18.38852
664	1.0664	25.30381
665	1.11431	21.85676
666	1.21464	27.43887
667	1.12345	20.68736
668	1.15831	21.46637
669	1.11443	26.14956
670	1.24476	28.74423
671	1.18308	26.01081
672	1.08819	23.24398
673	1.17893	21.27076
674	1.18666	20.68353
675	1.05305	24.37024
676	1.17914	18.93732
677	1.30127	23.82882
678	1.08172	23.10259
679	1.0868	24.00222
680	1.10219	20.92916
681	1.07675	22.94518
682	1.1181	23.92392
683	1.12025	26.24967
684	1.11933	20.80557
685	1.13331	26.40968
686	1.11573	20.65647
687	1.13046	24.88091
688	1.14144	25.82237
689	1.16702	19.131
690	1.10567	25.11722
691	1.07136	23.7296
692	1.12483	24.93478
693	1.22298	23.54272
694	0.98113	25.36925
695	1.04502	23.22615
696	1.02603	26.59013
697	1.12668	21.34309
698	1.25392	24.99641
699	1.15817	23.97695
700	1.10165	21.2447
701	1.05173	24.90241
702	1.1146	28.2633
703	1.12327	22.73249
704	1.24638	26.95752
705	0.99935	24.39515
706	1.06838	21.31859
707	1.09078	23.38319
708	1.06884	23.54761
709	1.11874	23.52629
710	1.09099	23.596
711	1.05458	32.87935
712	1.13578	23.5285
713	0.96437	25.3479
714	1.11229	20.2807
715	1.08898	20.26147
716	0.99526	25.82857
717	1.03769	24.78733
718	1.14525	21.2676
719	1.09324	27.4463
720	1.07994	23.25105
721	1.13922	25.1943
722	1.11966	26.81637
723	1.18863	30.89394
724	1.12259	21.02701
725	1.3215	25.71441
726	1.13471	26.11151
727	1.12807	27.50283
728	1.07006	22.75062
729	1.03001	21.70488
730	1.12614	18.31008
731	1.14676	26.84174
732	1.04582	21.63213
733	1.16925	20.7512
734	1.12367	25.64861
735	1.1915	21.50031
736	1.0608	21.98045
737	1.07189	22.98169
738	1.11185	23.77252
739	0.97777	20.41658
740	1.12501	20.87988
741	1.04093	20.58161
742	1.05647	20.11575
743	1.10256	21.34859
744	1.10319	20.01107
745	1.16968	18.80071
746	1.05195	26.11427
747	1.07608	17.3631
748	1.13584	21.05174
749	1.19653	20.89064
750	0.92768	17.70818
751	1.04826	18.4488
752	1.1006	23.55252
753	1.14006	23.05544
754	1.14725	26.81242
755	1.15167	24.61748
756	1.0479	17.93463
757	0.99801	22.63904
758	1.03125	17.01628
759	1.19477	24.4208
760	1.02556	21.80151
761	0.99312	21.50837
762	1.01798	21.19841
763	1.09908	21.5246
764	1.0658	20.72846
765	1.04582	23.00978
766	1.18959	19.30429
767	1.12817	21.63303
768	0.9859	18.02864
769	1.01938	17.34936
770	1.05037	25.03857
771	1.21115	22.78465
772	1.04139	22.29285
773	1.17382	23.41999
774	1.05267	23.2044
775	1.11444	20.79459
776	1.18368	16.98175
777	1.12514	27.86774
778	1.11967	19.88738
779	1.0724	20.38032
780	1.10079	19.55537
781	1.04889	24.60623
782	1.17957	27.42333
783	1.05565	20.26237
784	1.10499	21.954
785	1.26285	19.31432
786	1.04637	29.42387
787	1.06946	22.04125
788	1.13986	21.16139
789	1.14937	20.14887
790	1.11047	19.30031
791	1.03497	21.69839
792	1.04366	22.96199
793	1.04672	22.00352
794	1.159	23.35598
795	1.20092	22.50566
796	1.04453	20.27491
797	1.04537	23.04159
798	1.23397	24.20763
799	1.08551	18.61405
800	1.04006	18.39163
801	1.11831	22.24463
802	1.22489	24.30064
803	1.12337	21.52001
804	0.99533	22.35596
805	1.06349	23.8342
806	1.02597	21.01779
807	1.0482	19.68212
808	1.17019	20.44963
809	1.17381	22.04746
810	1.203	23.24429
811	1.04622	22.12661
812	1.19727	17.64931
813	1.06419	25.17627
814	0.96213	21.85454
815	1.11465	22.79241
816	1.0198	16.05618
817	1.0289	19.68992
818	1.1627	23.27229
819	1.14152	22.00894
820	1.1621	20.47296
821	1.08209	20.92241
822	1.23015	24.47579
823	1.09717	26.51097
824	1.13839	25.31345
825	1.15914	18.23333
826	1.09242	21.044
827	1.10754	17.3082
828	0.96365	23.63394
829	0.9164	26.33957
830	1.03586	24.92258
831	0.95398	21.67577
832	0.99524	22.53746
833	0.98182	29.322
834	0.88282	19.56661
835	0.93375	19.59955
836	1.02632	22.18719
837	0.92805	23.3827
838	1.02912	22.05353
839	0.92083	21.30643
840	0.96515	21.64194
841	0.93441	19.37383
842	0.97309	22.05556
843	0.9757	20.66433
844	0.98239	22.91997
845	0.99585	20.20596
846	0.92239	19.5724
847	0.99171	21.96604
848	0.94985	21.2834
849	0.92234	25.62622
850	0.96691	20.30935
851	0.9004	24.19305
852	0.92194	22.47592
853	0.91379	26.43382
854	0.97726	17.41426
855	0.8583	22.43254
856	0.95772	23.35447
857	0.97758	18.95698
858	0.90993	24.84653
859	0.98327	17.3684
860	0.90085	24.29075
861	0.97014	22.7089
862	0.94402	20.81283
863	1.0187	23.66997
864	0.8692	26.19861
865	0.88368	19.5515
866	0.96385	23.40011
867	0.99805	22.61015
868	0.95415	21.14253
869	0.92257	23.2947
870	0.98476	29.38777
871	1.01926	23.73986
872	0.96645	23.69474
873	0.86097	26.04707
874	0.9465	23.25919
875	0.9938	25.56208
876	0.9023	25.16832
877	0.87002	25.63896
878	0.98956	22.6101
879	0.95093	20.86043
880	0.90331	22.45074
881	0.9404	27.15382
882	0.92967	21.49531
883	0.95558	23.16227
884	0.9326
885	0.96817
886	0.97857
887	0.90528
888	0.9687
889	0.91526
890	0.95761
891	0.93615
892	0.93752
893	0.92636
894	0.87047
895	0.89256
896	0.86922
897	0.83412
898	0.88024
899	0.8588
900	0.94575
