# Supplementary material for: How crystallization additives govern halide perovskite grain growth
Source: Nat Commun. 2025 Nov 10;16:9894. doi: 10.1038/s41467-025-65484-7 (PMC12603034; doi:10.1038/s41467-025-65484-7)
Supplement: Supplementary file 3 — Source Data [file 41467_2025_65484_MOESM3_ESM.zip › Data files/Fig 4b.txt]

	w/o thiourea perovskite	intermediate		with thiourea perovskite	intermediate
1	0.05876	0.02348	1	0.11922	0.03167
2	0.05525	0.03141	2	0.12021	0.01996
3	0.06467	0.04371	3	0.1179	0.03806
4	0.05749	0.03675	4	0.10535	0.02739
5	0.05681	0.04753	5	0.12337	0.03911
6	0.06845	0.03746	6	0.1084	0.03741
7	0.06097	0.03035	7	0.10238	0.02396
8	0.05661	0.00933	8	0.10571	0.03178
9	0.05352	0.01344	9	0.10331	0.05308
10	0.05335	0.05745	10	0.10517	0.03196
11	0.05863	0.04599	11	0.10581	0.01257
12	0.05427	0.03364	12	0.09729	0.05501
13	0.06143	0.02637	13	0.11486	0.03154
14	0.05111	0.04085	14	0.09561	0.00924
15	0.06429	0.04772	15	0.10636	0.01365
16	0.06544	0.02619	16	0.11863	0.01721
17	0.05468	0.02835	17	0.10446	0.0349
18	0.05065	0.02763	18	0.09981	0.012
19	0.05308	0.01612	19	0.12675	0.03057
20	0.06021	0.0594	20	0.10296	0.03715
21	0.05506	0.02885	21	0.10068	0.0281
22	0.05988	0.03102	22	0.09041	0.0154
23	0.06148	0.03535	23	0.11735	0.03539
24	0.05776	0.02518	24	0.10846	0.02348
25	0.05527	0.03782	25	0.11685	0.03603
26	0.04946	0.0426	26	0.11391	0.03753
27	0.05446	0.01735	27	0.13718	0.00259
28	0.05164	0.01972	28	0.09101	0.04286
29	0.05833	0.03346	29	0.1072	0.03182
30	0.05802	0.03006	30	0.10263	0.03207
31	0.06637	0.01965	31	0.11814	0.03766
32	0.05737	0.02647	32	0.10295	0.02499
33	0.05783	0.0221	33	0.11818	0.02418
34	0.05671	0.01297	34	0.13774	0.05864
35	0.06109	0.02407	35	0.11251	0.02797
36	0.05149	0.03343	36	0.09896	0.03008
37	0.05933	0.00959	37	0.10543	0.01891
38	0.05817	0.03566	38	0.10021	0.05513
39	0.06028	0.02848	39	0.1057	0.03537
40	0.05536	0.02421	40	0.0982	0.02304
41	0.05539	0.02838	41	0.10737	0.03276
42	0.0607	0.04621	42	0.1187	0.02446
43	0.05682	0.03399	43	0.12183	0.01113
44	0.0582	0.01646	44	0.11021	0.02313
45	0.05699	0.02125	45	0.11138	0.0299
46	0.05577	0.0373	46	0.10564	0.0345
47	0.06055	0.02843	47	0.12629	0.03328
48	0.0535	0.03072	48	0.11743	0.03871
49	0.05621	0.03048	49	0.10016	0.02041
50	0.05186	0.03521	50	0.11098	0.01781
51	0.06257	0.0296	51	0.1242	0.05769
52	0.0548	0.02213	52	0.13379	0.02399
53	0.05727	0.02986	53	0.10233	0.02852
54	0.05885	0.01539	54	0.12022	0
55	0.05311	0.03184	55	0.11491	0.03131
56	0.06141	0.01645	56	0.12821	0.01022
57	0.06021	4.40664E-5	57	0.10865	0.03335
58	0.06301	0.00272	58	0.11874	0.02508
59	0.05086	0.0135	59	0.11397	0.02937
60	0.05144	0.01442	60	0.1236	0.01533
61	0.05676	0.03688	61	0.12294	0.10666
62	0.05935	0.1468	62	0.14691	0.27331
63	0.05808	0.30362	63	0.11198	0.41021
64	0.05984	0.45317	64	0.10315	0.53539
65	0.05707	0.5202	65	0.11073	0.62052
66	0.05224	0.61501	66	0.10604	0.67558
67	0.0608	0.69438	67	0.10024	0.73717
68	0.06239	0.75027	68	0.11703	0.78037
69	0.05784	0.77957	69	0.12207	0.82404
70	0.06116	0.81813	70	0.12267	0.84533
71	0.05439	0.83886	71	0.1107	0.88413
72	0.06137	0.83516	72	0.11541	0.90508
73	0.05065	0.89003	73	0.10992	0.8996
74	0.05528	0.88523	74	0.1035	0.93529
75	0.06015	0.90858	75	0.12289	0.90355
76	0.05321	0.94652	76	0.1097	0.92833
77	0.06505	0.92914	77	0.10352	0.91087
78	0.05436	0.92086	78	0.1197	0.92268
79	0.06156	0.90439	79	0.13053	0.92136
80	0.0649	0.92526	80	0.12816	0.88984
81	0.07476	0.90463	81	0.12065	0.882
82	0.06167	0.91089	82	0.1292	0.85993
83	0.08594	0.88153	83	0.12825	0.83683
84	0.09783	0.86122	84	0.16202	0.80818
85	0.11981	0.83038	85	0.19472	0.78689
86	0.12547	0.78872	86	0.21021	0.75992
87	0.1462	0.80193	87	0.22137	0.74071
88	0.14578	0.74905	88	0.22305	0.72642
89	0.1388	0.71258	89	0.24897	0.70746
90	0.15624	0.6849	90	0.23952	0.66882
91	0.17466	0.67349	91	0.27118	0.65765
92	0.1802	0.61237	92	0.2715	0.65383
93	0.19108	0.60949	93	0.27334	0.62181
94	0.20653	0.60608	94	0.26623	0.60881
95	0.21956	0.53694	95	0.269	0.60105
96	0.22637	0.54065	96	0.28411	0.59103
97	0.23353	0.48709	97	0.29867	0.55903
98	0.24362	0.50695	98	0.32035	0.53205
99	0.26798	0.47794	99	0.33687	0.55515
100	0.26639	0.45525	100	0.34026	0.52494
101	0.29243	0.46139	101	0.34756	0.50429
102	0.30597	0.44549	102	0.35299	0.52318
103	0.30204	0.44844	103	0.3612	0.49239
104	0.29964	0.39644	104	0.3773	0.51323
105	0.32068	0.43452	105	0.37808	0.48318
106	0.32681	0.40937	106	0.37489	0.47231
107	0.32714	0.39579	107	0.39344	0.45964
108	0.34151	0.38604	108	0.3906	0.44999
109	0.33292	0.35724	109	0.4034	0.4699
110	0.333	0.34646	110	0.4002	0.46588
111	0.34931	0.31175	111	0.40352	0.45253
112	0.3456	0.33767	112	0.4173	0.44428
113	0.35553	0.32399	113	0.44176	0.42955
114	0.36004	0.30247	114	0.41199	0.43057
115	0.36025	0.33103	115	0.41322	0.42832
116	0.37682	0.30546	116	0.42392	0.42379
117	0.38542	0.29834	117	0.45152	0.41178
118	0.38843	0.3038	118	0.43399	0.42394
119	0.3911	0.30426	119	0.43734	0.41979
120	0.39319	0.27181	120	0.44079	0.39719
121	0.39249	0.28467	121	0.4553	0.40575
122	0.39752	0.28428	122	0.43584	0.39141
123	0.40407	0.28041	123	0.47191	0.39538
124	0.41258	0.2768	124	0.47714	0.37924
125	0.41782	0.29227	125	0.4544	0.40839
126	0.42256	0.28289	126	0.47151	0.39227
127	0.42357	0.26321	127	0.46257	0.3841
128	0.4264	0.23629	128	0.49281	0.38396
129	0.42174	0.25655	129	0.48864	0.36918
130	0.4294	0.24832	130	0.46769	0.36694
131	0.43413	0.24261	131	0.47291	0.38925
132	0.43279	0.20432	132	0.46481	0.39612
133	0.43088	0.22593	133	0.45842	0.36605
134	0.43788	0.22531	134	0.49116	0.36453
135	0.43998	0.22607	135	0.49136	0.35996
136	0.44311	0.21396	136	0.47225	0.38666
137	0.43675	0.20275	137	0.48824	0.38913
138	0.44438	0.31834	138	0.4728	0.37195
139	0.44811	0.21482	139	0.49251	0.35862
140	0.44526	0.19945	140	0.49605	0.35728
141	0.45056	0.21712	141	0.49446	0.35439
142	0.44788	0.30585	142	0.49024	0.35982
143	0.45184	0.19622	143	0.5051	0.35315
144	0.46526	0.20194	144	0.49146	0.36108
145	0.46518	0.20844	145	0.51141	0.33634
146	0.46569	0.19072	146	0.4978	0.34673
147	0.45658	0.18949	147	0.50945	0.34115
148	0.46232	0.22954	148	0.46289	0.34521
149	0.46314	0.1928	149	0.4922	0.35664
150	0.46414	0.17854	150	0.49362	0.32974
151	0.47814	0.18267	151	0.4803	0.33696
152	0.47135	0.18003	152	0.50229	0.35059
153	0.47249	0.27049	153	0.49461	0.3271
154	0.46956	0.23835	154	0.50445	0.34057
155	0.47715	0.19439	155	0.51407	0.35116
156	0.47362	0.42398	156	0.51853	0.34286
157	0.47653	0.20536	157	0.49463	0.33397
158	0.47705	0.17352	158	0.51462	0.37636
159	0.47897	0.15625	159	0.49095	0.34005
160	0.48126	0.25274	160	0.4994	0.31671
161	0.48627	0.18162	161	0.49929	0.3298
162	0.48274	0.24235	162	0.51189	0.34681
163	0.47634	0.14454	163	0.51735	0.32304
164	0.48498	0.19529	164	0.5111	0.33084
165	0.48136	0.13867	165	0.50367	0.34291
166	0.48191	0.14952	166	0.52372	0.33135
167	0.48242	0.20497	167	0.52213	0.34175
168	0.47649	0.21409	168	0.52221	0.36001
169	0.47304	0.13825	169	0.50693	0.31441
170	0.47268	0.17743	170	0.5042	0.32521
171	0.48535	0.13074	171	0.51494	0.31832
172	0.47876	0.14318	172	0.50171	0.3055
173	0.49179	0.11942	173	0.51277	0.34257
174	0.48754	0.20577	174	0.53217	0.33778
175	0.4803	0.12352	175	0.52941	0.29784
176	0.49061	0.19117	176	0.52752	0.31623
177	0.48912	0.26257	177	0.53071	0.302
178	0.49568	0.18071	178	0.51454	0.31599
179	0.49581	0.1938	179	0.52826	0.33541
180	0.49505	0.19038	180	0.52913	0.31832
181	0.50115	0.11288	181	0.52777	0.32553
182	0.50307	0.18945	182	0.51019	0.3397
183	0.51125	0.20112	183	0.53101	0.32155
184	0.508	0.14206	184	0.52438	0.30678
185	0.5056	0.16432	185	0.51282	0.31172
186	0.51361	0.14653	186	0.50822	0.31508
187	0.50814	0.1671	187	0.52533	0.33898
188	0.50831	0.17209	188	0.51008	0.33569
189	0.50277	0.12749	189	0.53589	0.29558
190	0.52175	0.10041	190	0.51829	0.29272
191	0.5157	0.1825	191	0.52457	0.30603
192	0.52389	0.14452	192	0.53841	0.31132
193	0.52099	0.18182	193	0.53852	0.32962
194	0.50907	0.18765	194	0.52008	0.30958
195	0.52073	0.16997	195	0.5299	0.29951
196	0.51267	0.16065	196	0.49962	0.34116
197	0.43748	0.16516	197	0.7128	0.3886
198	0.44564	0.24839	198	0.70308	0.39978
199	0.44872	0.24238	199	0.69776	0.41169
200	0.44267	0.19879	200	0.71554	0.38708
201	0.43146	0.06725	201	0.5033	0.2869
202	0.41837	0.05732	202	0.50976	0.14466
203	0.43556	0.05563	203	0.51952	0.18319
204	0.44307	0.04584	204	0.4943	0.40233
205	0.44625	0.04717	205	0.51848	0.16892
206	0.44935	0.0696	206	0.50934	0.24376
207	0.45331	0.02578	207	0.49738	0.26844
208	0.44849	0.0573	208	0.53722	0.19869
209	0.43226	0.07303	209	0.52673	0.19771
210	0.46659	0.07306	210	0.54141	0.1837
211	0.46067	0.07748	211	0.52847	0.1568
212	0.46512	0.06695	212	0.54237	0.18567
213	0.48359	0.07333	213	0.5218	0.19062
214	0.47704	0.059	214	0.52994	0.18481
215	0.47073	0.06062	215	0.5411	0.17893
216	0.46225	0.07964	216	0.5472	0.16793
217	0.48906	0.05632	217	0.56729	0.21885
218	0.48504	0.06673	218	0.56558	0.19968
219	0.48903	0.05648	219	0.57455	0.2105
220	0.50146	0.06477	220	0.58926	0.18974
221	0.48921	0.0789	221	0.58022	0.20905
222	0.49014	0.06616	222	0.60282	0.17102
223	0.48362	0.06083	223	0.59363	0.20022
224	0.50952	0.05114	224	0.59151	0.16289
225	0.55689	0.02982	225	0.58508	0.16157
226	0.57129	0.03087	226	0.62166	0.24011
227	0.5877	0.01927	227	0.62823	0.20252
228	0.60057	0.02634	228	0.64267	0.1456
229	0.65852	0.02941	229	0.68479	0.13063
230	0.66194	0.03453	230	0.67908	0.13938
231	0.67054	0.01805	231	0.69627	0.11197
232	0.66638	0.04932	232	0.69485	0.09732
233	0.63734	0.02137	233	0.71774	0.0932
234	0.66038	0.02891	234	0.73947	0.09893
235	0.63555	0.02076	235	0.74055	0.10526
236	0.62643	0.0325	236	0.76524	0.08679
237	0.62742	0.05087	237	0.76984	0.06277
238	0.63977	0.03421	238	0.76488	0.07488
239	0.74962	0.03222	239	0.7604	0.09505
240	0.75574	0.02724	240	0.76793	0.04421
241	0.62135	0.01879	241	0.77194	0.0715
242	0.76017	0.02163	242	0.78075	0.07514
243	0.76892	0.0468	243	0.76482	0.09316
244	0.69253	0.03466	244	0.82041	0.07787
245	0.77587	0.04472	245	0.81153	0.0567
246	0.7883	0.05279	246	0.81537	0.07096
247	0.70826	0.03259	247	0.85406	0.06845
248	0.72997	0.03033	248	0.8605	0.0705
249	0.73809	0.02774	249	0.85454	0.07243
250	0.7512	0.04	250	0.84458	0.04848
251	0.74261	0.04815	251	0.88199	0.07803
252	0.7773	0.02016	252	0.86507	0.03518
253	0.77776	0.02175	253	0.87498	0.07994
254	0.79035	0.03435	254	0.89541	0.04116
255	0.77714	0.02691	255	0.88403	0.04603
256	0.77971	0.02833	256	0.88836	0.07583
257	0.79421	0.04112	257	0.84571	0.05172
258	0.79676	0.03523	258	0.9209	0.04768
259	0.80572	0.02932	259	0.90936	0.05327
260	0.78855	0.04533	260	0.9089	0.04215
261	0.80365	0.02579	261	0.93326	0.05405
262	0.8093	0.00967	262	0.92605	0.04007
263	0.81303	0.03267	263	0.91826	0.05321
264	0.83158	0.03648	264	0.90093	0.05944
265	0.82516	0.03331	265	0.92043	0.04724
266	0.83412	0.01667	266	0.8998	0.0474
267	0.82366	0.03137	267	0.91496	0.04826
268	0.84043	0.02902	268	0.92127	0.06001
269	0.82636	0.02049	269	0.90232	0.06223
270	0.84192	0.03612	270	0.90015	0.05014
271	0.84953	0.05144	271	0.87605	0.08603
272	0.84472	0.02301	272	0.92226	0.05324
273	0.85505	0.01327	273	0.92057	0.06103
274	0.8567	0.03404	274	0.92051	0.05491
275	0.84769	0.01868	275	0.92895	0.05721
276	0.84822	0.03035	276	0.91834	0.06056
277	0.87436	0.04715	277	0.91198	0.05438
278	0.88028	0.02809	278	0.89599	0.04226
279	0.8721	0.04436	279	0.93064	0.04566
280	0.87348	0.02859	280	0.92353	0.05334
281	0.86347	0.02263	281	0.94103	0.03972
282	0.88458	0.03341	282	0.9674	0.04802
283	0.86117	0.04234	283	0.9766	0.05438
284	0.90279	0.02915	284	0.94786	0.05418
285	0.88561	0.04061	285	0.92682	0.06574
286	0.88342	0.04521	286	0.95722	0.0585
287	0.88844	0.01925	287	0.95726	0.04644
288	0.8821	0.02513	288	0.936	0.03896
289	0.91418	0.02657	289	0.96941	0.05862
290	0.89964	0.03834	290	0.9497	0.06743
291	0.91403	0.0223	291	0.95501	0.06998
292	0.91984	0.03022	292	0.93236	0.03967
293	0.90849	0.03091	293	0.94807	0.05026
294	0.91098	0.03598	294	0.95263	0.05007
295	0.90295	0.03102	295	0.96137	0.04961
296	0.90875	0.0175	296	0.96652	0.05107
297	0.90711	0.01988	297	0.94358	0.03707
298	0.92805	0.03416	298	0.95456	0.03412
299	0.93315	0.03381	299	0.94195	0.05227
300	0.93135	0.03366	300	0.95638	0.04494
301	0.92893	0.04001	301	0.95323	0.06263
302	0.94032	0.02229	302	0.95948	0.05068
303	0.93136	0.02794	303	0.97112	0.07345
304	0.9345	0.02537	304	0.97556	0.05544
305	0.9373	0.0437	305	0.97419	0.0363
306	0.94613	0.05243	306	0.94793	0.03497
307	0.93984	0.03251	307	0.9776	0.04818
308	0.93453	0.04085	308	0.97723	0.05001
309	0.93451	0.0321	309	0.97928	0.07147
310	0.93678	0.0282	310	0.98308	0.0509
311	0.92875	0.04816	311	0.97792	0.05431
312	0.94016	0.02743	312	0.98084	0.03157
313	0.92138	0.03194	313	0.97653	0.05992
314	0.93424	0.02228	314	0.97812	0.06858
315	0.92886	0.02618	315	0.97838	0.05554
316	0.924	0.02267	316	0.97334	0.04202
317	0.91247	0.01314	317	0.98216	0.07516
318	0.92703	0.0361	318	0.96535	0.07531
319	0.9175	0.00752	319	0.96221	0.07463
320	0.92108	0.01656	320	0.93667	0.0695
321	0.92581	0.03081	321	0.97609	0.0499
322	0.91187	0.03007	322	0.98631	0.05832
323	0.90974	0.03449	323	0.98565	0.07359
324	0.91528	0.03197	324	1	0.05339
325	0.92686	0.02288	325	0.98229	0.05757
326	0.9246	0.02741	326	0.97942	0.03711
327	0.93722	0.03207	327	0.95646	0.06897
328	0.94222	0.02082	328	0.99289	0.04344
329	0.92467	0.04261	329	0.98916	0.02774
330	0.93187	0.03708	330	0.98533	0.06331
331	0.92288	0.01461	331	0.9881	0.05495
332	0.93114	0.0302	332	0.98343	0.08082
333	0.94464	0.04296	333	0.98535	0.08518
334	0.91722	0.02607	334	0.98111	0.04062
335	0.92315	0.04465	335	0.98746	0.06253
336	0.90149	0.0397	336	0.98761	0.04453
337	0.91892	0.03234	337	0.96701	0.03723
338	0.92386	0.04087	338	0.92189	0.04259
339	0.91706	0.03599	339	0.97092	0.06009
340	0.95576	0.04043	340	0.95862	0.05651
341	0.93348	0.04333	341	0.96368	0.04501
342	0.9191	0.03026	342	0.96308	0.04035
343	0.89704	0.00794	343	0.96732	0.05626
344	0.91756	0.03843	344	0.96462	0.04399
345	0.92264	0.03938	345	0.92542	0.04308
346	0.91783	0.04308	346	0.98456	0.06022
347	0.93397	0.03932	347	0.96343	0.03639
348	0.93404	0.01745	348	0.99472	0.06924
349	0.92321	0.03933	349	0.97181	0.04797
350	0.90299	0.02158	350	0.96808	0.06446
351	0.92629	0.02985	351	0.96762	0.07239
352	0.91887	0.03466	352	0.94566	0.03978
353	0.93274	0.02807	353	0.98066	0.08138
354	0.90947	0.04269	354	0.97056	0.05618
355	0.93529	0.04809	355	0.97814	0.06654
356	0.94656	0.05101	356	0.98588	0.06051
357	0.93686	0.03465	357	0.97752	0.04465
358	0.94008	0.03085	358	0.95779	0.05099
359	0.94052	0.03525	359	0.93439	0.03788
360	0.93503	0.04848	360	0.95103	0.02288
361	0.94713	0.04498	361	0.95032	0.04936
362	0.96698	0.0559	362	0.93439	0.06722
363	0.96643	0.03751	363	0.96665	0.04515
364	0.9514	0.02329	364	0.97254	0.05051
365	0.98152	0.02601	365	0.98198	0.06121
366	0.95597	0.02313	366	0.97391	0.06696
367	0.94322	0.03511	367	0.97569	0.04645
368	0.95164	0.04367	368	0.94302	0.03234
369	0.9622	0.06202	369	0.9495	0.05103
370	0.94687	0.04788	370	0.97575	0.03217
371	0.95525	0.01246	371	0.9563	0.08305
372	0.9528	0.0255	372	0.95448	0.05312
373	0.9378	0.03102	373	0.97504	0.07075
374	0.93348	0.02906	374	0.9885	0.06261
375	0.90852	0.03005	375	0.98587	0.04175
376	0.93666	0.02809	376	0.97069	0.05271
377	0.93718	0.0468	377	0.96155	0.05986
378	0.93757	0.03759	378	0.94868	0.0426
379	0.94115	0.03134	379	0.92482	0.076
380	0.94086	0.04149	380	0.95955	0.03811
381	0.91379	0.00886	381	0.97078	0.05914
382	0.94544	0.04575	382	0.94568	0.06363
383	0.92723	0.01324	383	0.94824	0.05043
384	0.93142	0.02642	384	0.92148	0.04946
385	0.93129	0.0426	385	0.92136	0.06355
386	0.94883	0.04554	386	0.90949	0.05072
387	0.95129	0.05411	387	0.91811	0.0356
388	1	0.0385	388	0.9309	0.06054
389	0.99162	0.03631	389	0.90304	0.06222
390	0.98692	0.00784	390	0.89842	0.05218
391	0.99245	0.039	391	0.89302	0.04232
392	0.975	0.03569	392	0.89906	0.04463
393	0.98915	0.03743	393	0.89607	0.04366
394	0.9634	0.03	394	0.88925	0.02934
395	0.96646	0.03941	395	0.89027	0.0377
396	0.97767	0.02824	396	0.87023	0.0655
397	0.96534	0.03386	397	0.87698	0.0471
398	0.96234	0.0364	398	0.84756	0.0413
399	0.95693	0.03313	399	0.87849	0.03344
400	0.95578	0.04924	400	0.8646	0.03549
401	0.87266	0.05119	401	0.86791	0.05385
402	0.8774	0.04217	402	0.85707	0.05492
403	0.86793	0.02777	403	0.86304	0.02642
404	0.93292	0.0211	404	0.85647	0.04134
405	0.94075	0.04619	405	0.85073	0.05117
406	0.91665	0.02611	406	0.86196	0.03775
407	0.93716	0.04038	407	0.84673	0.06512
408	0.85149	0.05235	408	0.83987	0.05906
409	0.84509	0.02586	409	0.82795	0.06616
410	0.80167	0.05483	410	0.85999	0.0599
411	0.82543	0.03506	411	0.87688	0.02838
412	0.83112	0.04533	412	0.87184	0.05426
413	0.82754	0.03805	413	0.8787	0.05014
414	0.85013	0.03833	414	0.85844	0.07298
415	0.81712	0.02594	415	0.84449	0.01073
416	0.8428	0.0371	416	0.82366	0.03516
417	0.80436	0.03476	417	0.84917	0.06711
418	0.82425	0.02563	418	0.85201	0.05109
419	0.81509	0.03394	419	0.856	0.02926
420	0.80457	0.03236	420	0.86725	0.06302
421	0.82451	0.0357	421	0.87871	0.05631
422	0.80372	0.0169	422	0.85389	0.053
423	0.80717	0.01563	423	0.83812	0.0429
424	0.78908	0.04163	424	0.85322	0.05574
425	0.79734	0.01792	425	0.85637	0.04281
426	0.78725	0.00815	426	0.85348	0.0444
427	0.7749	0.03945	427	0.86963	0.06297
428	0.7972	0.0352	428	0.84306	0.05319
429	0.74905	0.02749	429	0.84064	0.05256
430	0.75901	0.02463	430	0.82592	0.05887
431	0.72158	0.01986	431	0.84242	0.05856
432	0.7364	0.03028	432	0.82478	0.05125
433	0.76599	0.04578	433	0.82015	0.02395
434	0.75252	0.01948	434	0.82657	0.02805
435	0.78493	0.03303	435	0.81359	0.04872
436	0.76549	0.02534	436	0.81135	0.05885
437	0.77055	0.02839	437	0.79676	0.03131
438	0.75354	0.04413	438	0.80781	0.02379
439	0.76132	0.03581	439	0.80318	0.02928
440	0.75183	0.02484	440	0.79803	0.03212
441	0.75262	0.04959	441	0.81159	0.07004
442	0.77435	0.06094	442	0.78386	0.03567
443	0.75474	0.02993	443	0.77512	0.04538
444	0.76618	0.05076	444	0.75243	0.06393
445	0.74623	0.02847	445	0.77557	0.06178
446	0.75451	0.03268	446	0.78139	0.0444
447	0.74039	0.03959	447	0.7765	0.05399
448	0.73941	0.00767	448	0.78819	0.03464
449	0.69679	0.02271	449	0.78611	0.04555
450	0.70964	0.02568	450	0.77047	0.05459
451	0.71899	0.02485	451	0.75726	0.06189
452	0.69812	0.04123	452	0.76481	0.0407
453	0.7252	0.02554	453	0.76881	0.03931
454	0.69753	0.02776	454	0.759	0.04322
455	0.68797	0.03686	455	0.77524	0.04654
456	0.70462	0.04181	456	0.78296	0.04542
457	0.68378	0.04867	457	0.76936	0.03383
458	0.6918	0.04442	458	0.77056	0.02571
459	0.65017	0.03119	459	0.77144	0.04989
460	0.66663	0.02518	460	0.77012	0.04009
461	0.68502	0.02856	461	0.76179	0.06258
462	0.67948	0.02648	462	0.75347	0.03805
463	0.65713	0.03138	463	0.76857	0.04255
464	0.67978	0.05013	464	0.75863	0.04481
465	0.67937	0.04965	465	0.74134	0.04973
466	0.65352	0.03435	466	0.75124	0.08114
467	0.66818	0.02091	467	0.73973	0.04948
468	0.64852	0.04302	468	0.75674	0.06563
469	0.66759	0.02462	469	0.78569	0.02887
470	0.63832	0.02812	470	0.77572	0.04741
471	0.67341	0.03666	471	0.77652	0.05177
472	0.67339	0.03183	472	0.76955	0.02749
473	0.68242	0.02039	473	0.77064	0.08334
474	0.71369	0.03084	474	0.76955	0.05889
475	0.69679	0.04111	475	0.77736	0.04812
476	0.72383	0.0257	476	0.78491	0.07442
477	0.68407	0.03615	477	0.77126	0.03849
478	0.68281	0.03382	478	0.77145	0.05434
479	0.70549	0.03707	479	0.77469	0.02575
480	0.70701	0.03724	480	0.78637	0.02608
481	0.71379	0.04152	481	0.75959	0.03708
482	0.69173	0.03727	482	0.74662	0.05891
483	0.68629	0.03831	483	0.74466	0.05657
484	0.67104	0.03264	484	0.73295	0.0324
485	0.66983	0.02726	485	0.73597	0.05273
486	0.65169	0.03783	486	0.71684	0.03777
487	0.66498	0.03923	487	0.74992	0.04817
488	0.68386	0.04894	488	0.74118	0.06538
489	0.67886	0.0366	489	0.74788	0.04319
490	0.66248	0.03744	490	0.73231	0.03423
491	0.64053	0.03812	491	0.76536	0.02621
492	0.6824	0.03508	492	0.75028	0.04987
493	0.6687	0.03993	493	0.75572	0.02793
494	0.68104	0.02733	494	0.7774	0.02
495	0.69271	0.02507	495	0.76127	0.01642
496	0.65793	0.04975	496	0.75271	0.03018
497	0.66254	0.03626	497	0.73323	0.05081
498	0.62368	0.02577	498	0.75963	0.0388
499	0.66292	0.02303	499	0.75833	0.03826
500	0.67869	0.02025	500	0.7594	0.05625
501	0.67189	0.02889	501	0.77419	0.06024
502	0.68074	0.01548	502	0.75887	0.05432
503	0.64789	0.02408	503	0.75374	0.05418
504	0.64764	0.04166	504	0.74525	0.0467
505	0.62656	0.03865	505	0.75657	0.05169
506	0.63829	0.01508	506	0.75657	0.06553
507	0.63817	0.02313	507	0.74372	0.03785
508	0.63107	0.03695	508	0.7698	0.06949
509	0.65315	0.02668	509	0.75367	0.03541
510	0.65205	0.06267	510	0.74624	0.07581
511	0.64298	0.03663	511	0.73299	0.03551
512	0.61681	0.05522	512	0.74895	0.01533
513	0.62756	0.03183	513	0.74281	0.04116
514	0.6345	0.02391	514	0.7289	0.07849
515	0.61106	0.02474	515	0.75226	0.04231
516	0.64581	0.03897	516	0.72836	0.03669
517	0.63355	0.03113	517	0.72179	0.02593
518	0.62644	0.0379	518	0.70658	0.06412
519	0.60247	0.01901	519	0.70645	0.02411
520	0.64474	0.02324	520	0.66989	0.02536
521	0.63067	0.02451	521	0.69948	0.03282
522	0.62804	0.02776	522	0.6954	0.04534
523	0.63459	0.06331	523	0.73111	0.05422
524	0.60853	0.05619	524	0.72891	0.03555
525	0.60881	0.04922	525	0.69445	0.04844
526	0.58136	0.04793	526	0.73009	0.03685
527	0.6094	0.0333	527	0.73614	0.03438
528	0.61238	0.03395	528	0.72355	0.04302
529	0.62857	0.03426	529	0.73125	0.04234
530	0.64377	0.01619	530	0.70097	0.03872
531	0.61857	0.02913	531	0.6941	0.03643
532	0.63548	0.03302	532	0.68967	0.04359
533	0.60647	0.02411	533	0.70727	0.04269
534	0.61527	0.0514	534	0.70564	0.06026
535	0.59328	0.04862	535	0.71561	0.02125
536	0.60405	0.03431	536	0.71264	0.00255
537	0.63008	0.04089	537	0.68274	0.02075
538	0.59301	0.04024	538	0.69971	0.02962
539	0.58773	0.03735	539	0.65904	0.02688
540	0.57878	0.03296	540	0.66611	0.03098
541	0.55841	0.02619	541	0.68952	0.05596
542	0.56492	0.04522	542	0.68206	0.03363
543	0.57104	0.03188	543	0.65333	0.03781
544	0.57192	0.05692	544	0.7027	0.02599
545	0.58645	0.02797	545	0.70508	0.0533
546	0.58963	0.01445	546	0.68937	0.06227
547	0.56862	0.0495	547	0.69816	0.03782
548	0.58772	0.0485	548	0.68494	0.02656
549	0.59138	0.0625	549	0.66342	0.05962
550	0.57845	0.01517	550	0.63743	0.04004
551	0.60596	0.05044	551	0.67928	0.04776
552	0.59689	0.0408	552	0.65122	0.05678
553	0.57701	0.0232	553	0.67517	0.0378
554	0.54166	0.01842	554	0.68876	0.0161
555	0.59963	0.03476	555	0.67471	0.02207
556	0.59041	0.02323	556	0.68762	0.05997
557	0.60267	0.03832	557	0.68044	0.03814
558	0.61079	0.03208	558	0.66283	0.06343
559	0.59089	0.0324	559	0.65851	0.0634
560	0.58294	0.0388	560	0.65077	0.02454
561	0.55092	0.04739	561	0.67909	0.0324
562	0.56805	0.04229	562	0.63832	0.04598
563	0.59259	0.05849	563	0.64075	0.05119
564	0.58103	0.03774	564	0.62693	0.03946
565	0.61568	0.03139	565	0.66555	0.05886
566	0.58251	0.04262	566	0.66799	0.03814
567	0.58395	0.03084	567	0.64402	0.02537
568	0.57895	0.0285	568	0.67492	0.06081
569	0.58349	0.02824	569	0.63178	0.03588
570	0.57979	0.03733	570	0.64393	0.0719
571	0.58219	0.02226	571	0.64589	0.03793
572	0.59393	0.02361	572	0.64893	0.05244
573	0.52476	0.03309	573	0.63035	0.04192
574	0.54342	0.02644	574	0.64269	0.04883
575	0.50615	0.03723	575	0.67295	0.03109
576	0.5252	0.02601	576	0.64485	0.02389
577	0.52244	0.04309	577	0.64614	0.04251
578	0.51027	0.03604	578	0.63636	0.02806
579	0.53175	0.04037	579	0.64199	0.02914
580	0.50013	0.05248	580	0.66194	0.04971
581	0.50468	0.03194	581	0.63077	0.03473
582	0.50333	0.02693	582	0.67161	0.03715
583	0.53952	0.01745	583	0.67624	0.03932
584	0.55293	0.02205	584	0.66722	0.03858
585	0.55416	0.03369	585	0.65761	0.0712
586	0.53323	0.02629	586	0.6841	0.06744
587	0.54532	0.03886	587	0.69148	0.03119
588	0.55109	0.02833	588	0.69311	0.04067
589	0.55065	0.03363	589	0.69482	0.04343
590	0.57613	0.05928	590	0.66017	0.05742
591	0.55064	0.03767	591	0.66592	0.03552
592	0.54306	0.03627	592	0.64932	0.04559
593	0.52619	0.03206	593	0.64945	0.03513
594	0.54942	0.02551	594	0.65081	0.04877
595	0.56901	0.02387	595	0.64063	0.04288
596	0.56155	0.03166	596	0.66457	0.04665
597	0.5718	0.05689	597	0.68895	0.03934
598	0.54858	0.04549	598	0.68839	0.04612
599	0.53524	0.01711	599	0.65116	0.01609
600	0.52099	0.04386	600	0.65243	0.02747
601	0.54572	0.0458	601	0.64358	0.03817
602	0.54623	0.04146	602	0.64901	0.06326
603	0.54888	0.0295	603	0.66813	0.04061
604	0.58504	0.04432	604	0.63529	0.04581
605	0.57504	0.02718	605	0.62886	0.03163
606	0.57546	0.02643	606	0.61844	0.028
607	0.54786	0.02798	607	0.62459	0.04443
608	0.54363	0.05165	608	0.62185	0.02704
609	0.54133	0.04022	609	0.62106	0.03484
610	0.54755	0.03416	610	0.64102	0.06381
611	0.55947	0.04229	611	0.60926	0.04402
612	0.50193	0.04921	612	0.61137	0.04093
613	0.51277	0.02239	613	0.59556	0.0419
614	0.47743	0.04032	614	0.63318	0.0377
615	0.51125	0.04268	615	0.63962	0.05837
616	0.49825	0.04308	616	0.63851	0.03324
617	0.51493	0.04882	617	0.65331	0.02009
618	0.52597	0.03348	618	0.63544	0.07031
619	0.50149	0.0434	619	0.6322	0.02725
620	0.48593	0.02064	620	0.63903	0.02999
621	0.47252	0.03166	621	0.64445	0.02879
622	0.50455	0.03914	622	0.62599	0.04258
623	0.49168	0.03676	623	0.63443	0.00548
624	0.50377	0.0272	624	0.64009	0.03778
625	0.52581	0.02551	625	0.61031	0.02053
626	0.48286	0.01651	626	0.61884	0.04086
627	0.48743	0.02467	627	0.61105	0.03925
628	0.46966	0.042	628	0.63391	0.02572
629	0.50048	0.03398	629	0.62981	0.03591
630	0.49112	0.01355	630	0.61958	0.03788
631	0.50304	0.02081	631	0.64057	0.01294
632	0.54012	0.03221	632	0.63165	0.05143
633	0.5218	0.02073	633	0.62087	0.01176
634	0.51518	0.01737	634	0.63848	0.03103
635	0.48711	0.02869	635	0.65465	0.04527
636	0.5036	0.01703	636	0.64477	0.0288
637	0.49857	0.04371	637	0.62642	0.01975
638	0.51804	0.04692	638	0.62449	0.02131
639	0.53191	0.01741	639	0.62659	0.0378
640	0.51091	0.04048	640	0.64086	0.03321
641	0.50445	0.04027	641	0.64507	0.03365
642	0.49439	0.04653	642	0.64959	0.03934
643	0.53552	0.03571	643	0.64219	0.05021
644	0.53522	0.04553	644	0.63957	0.01845
645	0.52817	0.05142	645	0.62617	0.06533
646	0.55717	0.02848	646	0.64215	0.03047
647	0.54491	0.04699	647	0.63618	0.02645
648	0.5479	0.01682	648	0.6318	0.02162
649	0.52492	0.02568	649	0.63233	0.04759
650	0.50143	0.02842	650	0.64524	0.02858
651	0.51579	0.01631	651	0.64762	0.0436
652	0.50495	0.03017	652	0.636	0.01772
653	0.50804	0.0204	653	0.63125	0.06358
654	0.49701	0.03368	654	0.63268	0.03063
655	0.47904	0.03082	655	0.63356	0.0388
656	0.47126	0.05368	656	0.64499	0.03218
657	0.49186	0.02522	657	0.61963	0.03849
658	0.50426	0.02813	658	0.6259	0.03143
659	0.49309	0.03425	659	0.62331	0.01455
660	0.46936	0.01707	660	0.62344	0.04885
661	0.48063	0.02501	661	0.62927	0.08185
662	0.4714	0.02371	662	0.63813	0.02908
663	0.43407	0.04521	663	0.66737	0.00964
664	0.4917	0.03393	664	0.62799	0.02459
665	0.48732	0.02511	665	0.63418	0.03648
666	0.48313	0.01236	666	0.60697	0.04215
667	0.46403	0.04399	667	0.62654	0.02698
668	0.50475	0.03992	668	0.62538	0.04954
669	0.5174	0.03798	669	0.62697	0.05575
670	0.49615	0.0489	670	0.63862	0.05959
671	0.49405	0.03024	671	0.62999	0.03909
672	0.48359	0.02541	672	0.62677	0.04129
673	0.48136	0.03329	673	0.61499	0.07505
674	0.4447	0.02002	674	0.61992	0.05045
675	0.47765	0.04457	675	0.6358	0.03029
676	0.48372	0.01944	676	0.61413	0.06467
677	0.47783	0.03721	677	0.62644	0.03901
678	0.46505	0.03177	678	0.59011	0.03141
679	0.48058	0.03635	679	0.5831	0.03983
680	0.46444	0.02698	680	0.58132	0.04419
681	0.4561	0.04774	681	0.58098	0.0544
682	0.46547	0.05831	682	0.58131	0.0408
683	0.46116	0.05897	683	0.58625	0.03521
684	0.42998	0.05019	684	0.58928	0.04722
685	0.4541	0.02468	685	0.58642	0.04299
686	0.45473	0.02199	686	0.57719	0.04341
687	0.46833	0.02204	687	0.56213	0.03684
688	0.47067	0.03558	688	0.60129	0.02849
689	0.46524	0.05057	689	0.60138	0.04316
690	0.46243	0.04604	690	0.61172	0.03425
691	0.43152	0.02565	691	0.61527	0.02653
692	0.43419	0.03537	692	0.61842	0.0356
693	0.45484	0.03895	693	0.61553	0.0532
694	0.4506	0.02029	694	0.59384	0.04344
695	0.43481	0.02602	695	0.59329	0.05319
696	0.43199	0.03997	696	0.59329	0.01881
697	0.43701	0.01738	697	0.59249	0.06489
698	0.44193	0.0217	698	0.60225	0.0489
699	0.46762	0.03647	699	0.59359	0.0435
700	0.4638	0.02573	700	0.58615	0.0223
701	0.45807	0.02942	701	0.57114	0.02362
702	0.4417	0.02758	702	0.61223	0.0162
703	0.48342	0.03948	703	0.60322	0.04431
704	0.49897	0.03749	704	0.5966	0.03919
705	0.49155	0.03656	705	0.59366	0.03485
706	0.50982	0.02412	706	0.5923	0.02011
707	0.48946	0.02905	707	0.58757	0.05032
708	0.48644	0.02356	708	0.58392	0.02623
709	0.46137	0.04114	709	0.58944	0.03392
710	0.481	0.02165	710	0.58698	0.03943
711	0.48905	0.02601	711	0.59979	0.05325
712	0.49165	0.03098	712	0.58478	0.04646
713	0.51105	0.00944	713	0.57478	0.04571
714	0.50156	0.03678	714	0.57695	0.02403
715	0.49217	0.02175	715	0.57282	0.023
716	0.48051	0.04503	716	0.57438	0.04931
717	0.46907	0.03143	717	0.56836	0.04519
718	0.47494	0.03033	718	0.57657	0.03462
719	0.47651	0.02395	719	0.5582	0.03797
720	0.4818	0.03788	720	0.58956	0.02854
721	0.45028	0.03856	721	0.58355	0.0426
722	0.46157	0.05021	722	0.58636	0.02461
723	0.44214	0.04049	723	0.60057	0.04363
724	0.43295	0.03623	724	0.588	0.03668
725	0.43349	0.02605	725	0.58575	0.03104
726	0.43268	0.04066	726	0.56052	0.06144
727	0.45142	0.03393	727	0.56964	0.06006
728	0.41931	0.03478	728	0.56695	0.01554
729	0.41797	0.04598	729	0.56729	0.02073
730	0.39792	0.02746	730	0.59053	0.04023
731	0.39656	0.04149	731	0.57567	0.03972
732	0.39641	0.03505	732	0.5708	0.00995
733	0.39332	0.00902	733	0.55696	0.07124
734	0.41417	0.05009	734	0.56681	0.03437
735	0.39644	0.03108	735	0.5644	0.03575
736	0.38233	0.02804	736	0.56187	0.03482
737	0.36577	0.04931	737	0.57481	0.04391
738	0.38109	0.01465	738	0.56464	0.0359
739	0.37674	0.05642	739	0.55628	0.04664
740	0.35952	0.04936	740	0.54855	0.02458
741	0.38922	0.0422	741	0.56229	0.02699
742	0.38042	0.02763	742	0.56828	0.03792
743	0.36106	0.02767	743	0.56243	0.05065
744	0.3679	0.04618	744	0.58297	0.04565
745	0.36974	0.03096	745	0.57053	0.0609
746	0.37106	0.03137	746	0.58292	0.01996
747	0.37506	0.03388	747	0.57298	0.03378
748	0.38688	0.02286	748	0.56891	0.02881
749	0.36619	0.04018	749	0.57114	0.04862
750	0.35524	0.04194	750	0.58545	0.02571
751	0.35798	0.03719	751	0.58831	0.04622
752	0.37483	0.05902	752	0.58985	0.04636
753	0.36229	0.03496	753	0.58398	0.04121
754	0.38002	0.02963	754	0.57045	0.0348
755	0.36023	0.03479	755	0.58869	0.05353
756	0.36419	0.03708	756	0.57968	0.05668
757	0.36718	0.03698	757	0.58051	0.03865
758	0.37268	0.01167	758	0.58066	0.04145
759	0.38626	0.02445	759	0.59634	0.01462
760	0.37658	0.0168	760	0.58367	0.03189
761	0.37499	0.02884	761	0.57659	0.02483
762	0.36537	0.03702	762	0.58905	0.03888
763	0.37955	0.0378	763	0.58659	0.04083
764	0.38563	0.04203	764	0.57911	0.04782
765	0.38255	0.02736	765	0.57793	0.05165
766	0.38785	0.03537	766	0.58584	0.00965
767	0.34088	0.02664	767	0.57609	0.01866
768	0.34594	0.01857	768	0.56715	0.0416
769	0.32604	0.02736	769	0.60992	0.03704
770	0.37317	0.0252	770	0.58862	0.04366
771	0.36269	0.02269	771	0.62032	0.02226
772	0.36907	0.02345	772	0.57477	0.05253
773	0.39186	0.0289	773	0.60034	0.03066
774	0.38547	0.02523	774	0.59707	0.05791
775	0.38273	0.02506	775	0.58509	0.04423
776	0.3578	0.06738	776	0.59782	0.0336
777	0.37855	0.0297	777	0.59707	0.04608
778	0.3775	0.04289	778	0.60582	0.0459
779	0.37669	0.02286	779	0.59064	0.03354
780	0.39371	0.03922	780	0.58035	0.045
781	0.38962	0.02206	781	0.58017	0.05052
782	0.38147	0.04148	782	0.56636	0.03651
783	0.37282	0.01653	783	0.5984	0.04273
784	0.37457	0.02697	784	0.57689	0.03953
785	0.38423	0.04171	785	0.57814	0.02423
786	0.38521	0.0308	786	0.56273	0.02239
787	0.39885	0.02099	787	0.54851	0.03782
788	0.36348	0.02345	788	0.55803	0.03034
789	0.38109	0.04088	789	0.55884	0.04168
790	0.36074	0	790	0.57497	0.05218
791	0.38141	0.05923	791	0.56796	0.02451
792	0.37449	0.03028	792	0.56329	0.03652
793	0.37252	0.03487	793	0.55403	0.0326
794	0.40065	0.02653	794	0.56151	0.02804
795	0.39595	0.02634	795	0.56179	0.03082
796	0.3936	0.03076	796	0.55686	0.03503
797	0.36806	0.03942	797	0.5731	0.04066
798	0.39259	0.02801	798	0.57674	0.0345
799	0.39554	0.04289	799	0.55744	0.03828
800	0.39056	0.04945	800	0.55017	0.04685
801	0.39338	0.01883	801	0.56973	0.03554
802	0.37644	0.04173	802	0.56805	0.03208
803	0.36917	0.05653	803	0.55919	0.0385
804	0.34257	0.0289	804	0.57219	0.02166
805	0.35794	0.02517	805	0.55134	0.03761
806	0.3573	0.03556	806	0.56926	0.02543
807	0.3591	0.03285	807	0.55332	0.04656
808	0.3665	0.03266	808	0.57403	0.04558
809	0.36812	0.04337	809	0.56971	0.037
810	0.37041	0.0448	810	0.56654	0.03523
811	0.34822	0.04465	811	0.5641	0.04277
812	0.36921	0.03434	812	0.53347	0.04041
813	0.37604	0.04921	813	0.53797	0.02731
814	0.36871	0.04258	814	0.52092	0.05997
815	0.3442	0.03572	815	0.53263	0.05735
816	0.377	0.0263	816	0.54043	0.04121
817	0.38699	0.03946	817	0.54339	0.05832
818	0.37253	0.05629	818	0.54909	0.05768
819	0.37052	0.03923	819	0.5265	0.04927
820	0.36681	0.03944	820	0.52014	0.02707
821	0.36678	0.02957	821	0.51823	0.03023
822	0.35104	0.01281	822	0.53191	0.03394
823	0.36965	0.03584	823	0.53521	0.05016
824	0.36482	0.0336	824	0.53533	0.05033
825	0.35852	0.03712	825	0.55053	0.02791
826	0.36975	0.0272	826	0.52836	0.04148
827	0.36344	0.05358	827	0.52936	0.05658
828	0.35917	0.02693	828	0.53561	0.02902
829	0.34475	0.01247	829	0.55121	0.02716
830	0.34624	0.02474	830	0.54991	0.05169
831	0.35868	0.03751	831	0.5433	0.02949
832	0.35452	0.04442	832	0.53118	0.04496
833	0.37582	0.04084	833	0.53794	0.04083
834	0.38882	0.02408	834	0.55451	0.02914
835	0.40288	0.03313	835	0.56397	0.03174
836	0.38057	0.03721	836	0.5781	0.02258
837	0.4033	0.0461	837	0.56777	0.01987
838	0.42596	0.02254	838	0.56981	0.03243
839	0.4418	0.02213	839	0.55845	0.05089
840	0.4609	0.02557	840	0.57364	0.03848
841	0.44566	0.01754	841	0.56639	0.04359
842	0.44291	0.02204	842	0.56983	0.06128
843	0.44033	0.03346	843	0.57562	0.05276
844	0.45277	0.02669	844	0.56904	0.05126
845	0.46303	0.03099	845	0.58094	0.03976
846	0.40938	0.05289	846	0.57617	0.01293
847	0.46102	0.02898	847	0.58406	0.02228
848	0.40446	0.05487	848	0.59422	0.0421
849	0.42003	0.02175	849	0.58951	0.07034
850	0.39808	0.02731	850	0.62195	0.04145
851	0.41805	0.05002	851	0.61183	0.04842
852	0.4015	0.01843	852	0.6169	0.04533
853	0.42048	0.03034	853	0.60543	0.05474
854	0.4219	0.03769	854	0.63435	0.05583
855	0.41831	0.02424	855	0.636	0.04711
856	0.42061	0.03248	856	0.63214	0.03663
857	0.40335	0.03996	857	0.65379	0.02692
858	0.42936	0.03087	858	0.64633	0.04532
859	0.43063	0.02633	859	0.63525	0.03936
860	0.42847	0.03874	860	0.62584	0.04925
861	0.41259	0.03219	861	0.62747	0.01769
862	0.42421	0.03878	862	0.61651	0.04059
863	0.42359	0.04995	863	0.61856	0.02745
864	0.40799	0.0212	864	0.63881	0.06224
865	0.4595	0.04151	865	0.65482	0.06444
866	0.47359	0.04606	866	0.6397	0.03075
867	0.46523	0.03139	867	0.64232	0.04334
868	0.51273	0.04627	868	0.65095	0.04375
869	0.5232	0.03156	869	0.65344	0.05744
870	0.50683	0.02157	870	0.6509	0.01949
871	0.50136	0.01296	871	0.67518	0.06288
872	0.52302	0.01667	872	0.65719	0.05097
873	0.53016	0.02893	873	0.65664	0.07031
874	0.54075	0.04857	874	0.65877	0.0508
875	0.56583	0.02614	875	0.67841	0.02674
876	0.52982	0.05734	876	0.66847	0.04974
877	0.54383	0.0475	877	0.66291	0.06324
878	0.54187	0.02266	878	0.67773	0.02921
879	0.5537	0.03109	879	0.69161	0.03085
880	0.55477	0.03563	880	0.68572	0.03182
881	0.56034	0.02789	881	0.68932	0.05828
882	0.56286	0.02356	882	0.71105	0.04085
883	0.55255	0.02102	883	0.68767	0.02429
884	0.6959	0.05162		0.6959	0.05162
885	0.70534	0.0407		0.70534	0.0407
886	0.69805	0.04554		0.69805	0.04554
887	0.694	0.03894		0.694	0.03894
888	0.69206	0.01996		0.69206	0.01996
889	0.70189	0.05027		0.70189	0.05027
890	0.67876	0.03474		0.67876	0.03474
891	0.67257	0.03003		0.67257	0.03003
892	0.67256	0.02699		0.67256	0.02699
893	0.65745	0.03721		0.65745	0.03721
894	0.6674	0.04178		0.6674	0.04178
895	0.67291	0.03167		0.67291	0.03167
896	0.69238	0.03235		0.69238	0.03235
897	0.69164	0.0391		0.69164	0.0391
898	0.68875	0.02198		0.68875	0.02198
899	0.66491	0.03109		0.66491	0.03109
900	0.68565	0.03272		0.68565	0.03272
