# Supplementary material for: How crystallization additives govern halide perovskite grain growth
Source: Nat Commun. 2025 Nov 10;16:9894. doi: 10.1038/s41467-025-65484-7 (PMC12603034; doi:10.1038/s41467-025-65484-7)
Supplement: Supplementary file 3 — Source Data [file 41467_2025_65484_MOESM3_ESM.zip › Data files/Fig 5a.txt]

MAPbI3 / thiourea
wih
2	27.09132
3	26.50041
4	25.92257
5	25.39027
6	26.35383
7	27.33388
8	25.42628
9	29.1134
10	27.13861
11	25.01513
12	27.58444
13	26.04955
14	27.6671
15	25.98508
16	27.22456
17	26.81376
18	26.9486
19	26.80054
20	26.68444
21	29.41765
22	27.39754
23	27.50211
24	28.36806
25	27.91127
26	25.41164
27	26.87226
28	25.3433
29	26.93494
30	26.52256
31	26.20656
32	27.18936
33	28.0455
34	25.63805
35	25.41432
36	28.0489
37	29.23151
38	25.4961
39	26.07177
40	26.30028
41	28.01351
42	25.58861
43	26.01779
44	28.04157
45	26.05723
46	27.96273
47	26.52226
48	27.11026
49	27.63324
50	27.6136
51	26.58063
52	28.20663
53	26.87231
54	29.10339
55	27.41711
56	27.8535
57	28.14989
58	26.74728
59	27.4391
60	26.42276
61	27.99486
62	27.68185
63	26.2847
64	27.4798
65	26.32874
66	26.96987
67	26.02375
68	26.79907
69	26.5433
70	28.52991
71	26.41261
72	26.63557
73	27.7826
74	28.01381
75	27.34856
76	26.65347
77	27.21013
78	28.3702
79	27.21844
80	26.37585
81	27.12183
82	26.86446
83	28.43561
84	27.70548
85	26.37949
86	28.94565
87	27.696
88	27.60863
89	28.56392
90	29.16576
91	28.93592
92	25.68187
93	28.30849
94	28.40537
95	29.24859
96	29.80317
97	30.88216
98	27.91353
99	28.3192
100	28.39767
101	29.30544
102	27.62309
103	29.77155
104	29.66665
105	30.26463
106	29.83617
107	29.81099
108	30.51507
109	29.05528
110	31.29975
111	30.67106
112	30.81279
113	28.53064
114	30.77755
115	30.41755
116	32.80508
117	29.21232
118	30.2079
119	31.978
120	30.9
121	28.48385
122	31.18715
123	29.82137
124	29.53648
125	28.95954
126	31.97206
127	31.92536
128	32.41013
129	29.15285
130	29.78336
131	31.26536
132	31.90678
133	29.89564
134	34.72048
135	31.05134
136	32.05569
137	30.41625
138	31.50602
139	30.23243
140	32.02016
141	31.80109
142	32.82172
143	32.41583
144	32.92091
145	30.9964
146	30.44811
147	32.21092
148	31.62482
149	29.83728
150	30.16089
151	29.5961
152	32.37625
153	33.51571
154	32.97306
155	30.90695
156	31.47607
157	32.32626
158	31.18854
159	33.47331
160	32.83007
161	30.66651
162	31.84477
163	29.35659
164	33.06498
165	34.46314
166	31.39709
167	32.57188
168	33.32671
169	32.50996
170	31.60325
171	32.27877
172	33.09906
173	30.70883
174	33.21418
175	32.66575
176	32.73569
177	34.52084
178	33.77335
179	34.17783
180	32.38308
181	32.38749
182	31.53692
183	32.49692
184	32.26191
185	32.36188
186	33.60855
187	30.24245
188	33.91144
189	34.75893
190	36.04037
191	33.70619
192	32.99095
193	33.22788
194	32.12859
195	31.90318
196	35.29915
197	35.38558
198	36.39172
199	35.00072
200	34.35902
200	34.12293
201	33.84493
202	33.99506
203	34.16111
204	34.26071
205	33.89244
206	33.88709
207	34.02899
208	34.16994
209	34.61812
210	34.66725
211	34.16741
212	34.99194
213	35.1322
214	34.19259
215	34.61015
216	34.66578
217	34.77032
218	34.05345
219	34.72841
220	34.26748
221	34.66947
222	34.26619
223	34.40742
224	35.09981
225	34.85497
226	35.3907
227	36.0451
228	36.49639
229	36.85401
230	37.02238
231	37.83875
232	38.8237
233	40.04071
234	39.73523
235	40.14269
236	41.51479
237	42.13104
238	43.71947
239	43.7307
240	47.4771
241	49.11834
242	50.62193
243	56.12916
244	58.31124
245	61.54635
246	66.35401
247	69.17616
248	77.05684
249	81.77344
250	85.68341
251	87.39042
252	92.48148
253	96.84781
254	101.30134
255	106.45529
256	107.07727
257	106.44283
258	114.30313
259	124.18338
260	123.56588
261	139.66774
262	149.55507
263	157.41549
264	174.16273
265	176.65544
266	190.7354
267	193.41306
268	197.5467
269	212.73333
270	218.90239
271	229.28518
272	228.78417
273	229.44196
274	245.30037
275	253.15813
276	266.30903
277	278.89152
278	282.90355
279	271.2038
280	278.24226
281	288.42567
282	308.74592
283	314.95982
284	302.50382
285	308.65362
286	320.04124
287	323.68765
288	332.8258
289	349.99034
290	347.2076
291	356.65914
292	357.44311
293	375.96971
294	391.10581
295	391.04705
296	404.89472
297	403.25246
298	395.34045
299	409.52275
300	432.7389
301	437.94085
302	439.27563
303	449.06937
304	450.92659
305	461.26338
306	464.44839
307	483.79951
308	494.43139
309	490.59904
310	499.80585
311	502.56806
312	500.42959
313	495.46075
314	509.47072
315	508.53388
316	523.85294
317	524.30956
318	535.54568
319	534.96146
320	534.01238
321	540.25859
322	561.24209
323	559.85167
324	572.93192
325	571.55001
326	578.79735
327	572.15333
328	576.40286
329	589.31202
330	591.2859
331	576.03917
332	576.64272
333	591.72542
334	587.50073
335	598.5666
336	615.49548
337	615.09573
338	616.74067
339	628.10195
340	635.92748
341	644.52025
342	655.57849
343	648.26402
344	650.69932
345	643.72014
346	655.94086
347	659.47696
348	647.04441
349	654.75579
350	645.4732
351	632.20213
352	629.04075
353	641.70484
354	639.89856
355	636.85892
356	628.72984
357	636.31067
358	646.73158
359	640.64357
360	633.43422
361	638.6454
362	626.53383
363	637.49701
364	632.29034
365	640.59922
366	634.4303
367	638.79659
368	631.78878
369	642.91556
370	647.85631
371	631.15827
372	632.09908
373	614.73103
374	624.08328
375	621.58513
376	626.15006
377	633.33521
378	640.72504
379	640.2334
380	632.44
381	631.45245
382	637.04728
383	625.58443
384	633.95627
385	633.6591
386	632.44687
387	610.56919
388	612.26972
389	595.44504
390	587.64906
391	582.33033
392	569.62928
393	564.62023
394	555.37905
395	560.38236
396	552.49893
397	546.69745
398	535.85487
399	543.11967
400	539.40853
401	540.16955
402	543.98685
403	513.65647
404	527.32644
405	516.49456
406	521.77567
407	531.26895
408	533.27898
409	522.02445
410	526.5072
411	516.91012
412	528.10897
413	534.39463
414	538.8614
415	532.35211
416	529.69928
417	526.00373
418	530.0011
419	527.65381
420	537.04682
421	515.10521
422	522.80172
423	512.77372
424	519.25799
425	515.79768
426	527.82601
427	535.31214
428	523.81338
429	523.57555
430	507.98199
431	512.36887
432	525.68975
433	523.91107
434	531.25583
435	504.86124
436	516.39289
437	500.9957
438	498.63899
439	496.91854
440	492.18642
441	511.86717
442	495.88153
443	494.07095
444	483.22417
445	491.92932
446	489.93753
447	491.28361
448	503.48688
449	505.61617
450	488.60956
451	484.57654
452	496.73188
453	503.54471
454	500.35759
455	508.20992
456	489.27299
457	488.11084
458	481.89055
459	488.56448
460	488.91967
461	479.42683
462	499.81703
463	496.24634
464	491.62627
465	485.25154
466	494.86944
467	469.20328
468	456.85644
469	449.62557
470	425.11921
471	418.74607
472	398.37213
473	411.86563
474	397.9834
475	388.37077
476	390.94573
477	376.19079
478	378.85254
479	368.63951
480	375.9457
481	374.84302
482	373.925
483	380.53716
484	360.34363
485	364.87337
486	360.91717
487	366.91384
488	358.01087
w/o
2	27.88339
3	27.23517
4	25.84319
5	26.95941
6	26.16097
7	27.37772
8	25.12556
9	26.86368
10	27.49271
11	25.93238
12	26.58438
13	28.35179
14	27.47351
15	25.24697
16	27.31166
17	26.96972
18	26.7239
19	27.60004
20	25.86175
21	27.30179
22	29.57127
23	26.5132
24	26.77952
25	26.99739
26	27.58854
27	27.21878
28	27.23366
29	26.25215
30	28.97002
31	28.38582
32	26.63003
33	24.02365
34	26.58537
35	25.62949
36	28.10355
37	27.13849
38	27.25259
39	26.34592
40	27.1611
41	27.83216
42	26.21831
43	27.74558
44	26.62549
45	27.4274
46	26.88379
47	27.7193
48	27.56753
49	26.39676
50	27.64088
51	27.5354
52	26.64919
53	28.82115
54	27.24248
55	27.12542
56	27.67875
57	29.30328
58	28.45882
59	26.86075
60	27.12576
61	27.64716
62	27.46406
63	26.64475
64	27.07556
65	27.03243
66	27.1068
67	26.82517
68	27.97569
69	28.09903
70	26.78928
71	27.54508
72	28.94346
73	26.13713
74	30.0577
75	27.90353
76	27.40022
77	28.21367
78	26.57226
79	28.5788
80	28.89263
81	29.35167
82	28.53333
83	27.31309
84	27.03123
85	27.97623
86	27.9224
87	28.42485
88	27.07711
89	27.80402
90	28.2542
91	27.86185
92	27.66933
93	27.56037
94	29.43496
95	28.3771
96	28.08534
97	28.44616
98	28.03422
99	27.89942
100	28.16068
101	28.28601
102	29.43776
103	27.83151
104	28.53843
105	27.78223
106	28.95983
107	28.49033
108	28.57418
109	29.26058
110	27.45101
111	30.54035
112	28.42174
113	28.05261
114	28.42847
115	28.32732
116	30.34313
117	30.37295
118	28.12259
119	29.94205
120	30.11447
121	30.3763
122	28.14006
123	27.43977
124	29.84393
125	29.9415
126	28.98542
127	29.09904
128	29.23608
129	29.58492
130	27.90399
131	29.81041
132	27.13574
133	29.6641
134	29.84652
135	30.05434
136	29.95732
137	29.20057
138	29.55172
139	29.00903
140	29.07345
141	29.81792
142	31.06876
143	29.25655
144	31.13325
145	29.19049
146	29.08448
147	30.90195
148	31.71433
149	27.43439
150	29.15761
151	29.65857
152	28.73509
153	30.34749
154	29.27417
155	28.81843
156	30.79755
157	28.85313
158	29.95898
159	28.16347
160	29.66315
161	27.57136
162	30.37318
163	29.25435
164	31.72361
165	28.9512
166	31.35514
167	30.04518
168	28.91429
169	28.346
170	28.94383
171	29.28664
172	30.55668
173	29.15245
174	29.32674
175	28.82847
176	29.94424
177	27.95841
178	30.18656
179	28.34935
180	30.46303
181	28.32981
182	29.35204
183	28.10348
184	29.16051
185	28.41463
186	29.86459
187	27.65321
188	29.85237
189	28.11958
190	29.08742
191	28.54515
192	28.86413
193	28.81538
194	29.77059
195	29.63261
196	31.53058
197	30.42828
198	30.06783
199	30.50738
200	28.33948
200	30.46078
201	29.06416
202	31.06552
203	29.30145
204	28.15107
205	30.75055
206	30.50705
207	36.86766
208	31.29305
209	34.55741
210	32.45312
211	33.50102
212	33.07587
213	31.02408
214	31.65474
215	33.09058
216	31.04845
217	32.95735
218	31.25435
219	32.24041
220	31.85933
221	32.64388
222	31.71934
223	32.22216
224	32.55888
225	32.07783
226	32.84188
227	32.71157
228	31.75703
229	32.81264
230	30.52843
231	32.99203
232	31.48217
233	32.17264
234	33.23802
235	33.38872
236	33.99575
237	33.81048
238	34.63924
239	31.97622
240	33.38185
241	34.09611
242	31.22121
243	36.44949
244	35.69368
245	35.22957
246	36.12434
247	37.00228
248	35.86195
249	37.55975
250	38.02976
251	36.10012
252	37.65964
253	39.24017
254	38.13981
255	37.95595
256	39.51911
257	38.76364
258	37.18871
259	40.96968
260	40.83843
261	38.8846
262	42.72514
263	41.54522
264	40.72796
265	41.79046
266	40.96988
267	42.47696
268	42.3286
269	42.6689
270	43.97896
271	43.39119
272	41.7264
273	47.10322
274	44.92293
275	44.26338
276	41.60571
277	45.40005
278	48.38275
279	43.74404
280	45.80046
281	48.77525
282	47.37903
283	48.7759
284	48.2106
285	46.06688
286	46.55556
287	47.20041
288	50.27736
289	49.55163
290	55.07747
291	47.10554
292	46.95736
293	45.49071
294	48.30032
295	48.02369
296	49.51838
297	52.32018
298	47.34183
299	49.96294
300	50.54538
301	51.4023
302	50.61232
303	51.27233
304	49.70723
305	48.75615
306	51.29773
307	47.09042
308	50.06281
309	49.46302
310	51.46164
311	47.76501
312	50.69327
313	51.19848
314	48.50218
315	48.11324
316	50.0606
317	50.18493
318	50.07699
319	49.64817
320	52.42703
321	49.27671
322	50.0514
323	52.98642
324	48.64693
325	53.38043
326	49.61974
327	55.55181
328	52.44412
329	52.75741
330	51.08369
331	50.87569
332	48.07431
333	55.34603
334	56.32633
335	54.70409
336	57.54079
337	55.09644
338	53.59979
339	52.00841
340	53.46029
341	55.47643
342	55.1712
343	55.48002
344	54.01052
345	54.03506
346	56.82484
347	53.39378
348	54.79927
349	57.13126
350	57.85431
351	53.9609
352	54.09611
353	54.97327
354	55.01254
355	55.57898
356	57.4086
357	55.80855
358	55.01231
359	53.59956
360	57.31408
361	56.94184
362	54.41154
363	56.08141
364	55.8576
365	52.39591
366	58.3459
367	52.80894
368	53.47812
369	51.11429
370	54.30057
371	53.13704
372	52.92234
373	50.75236
374	54.50135
375	50.64865
376	53.94769
377	52.63375
378	51.99402
379	55.91614
380	52.63125
381	53.86992
382	53.45048
383	54.18224
384	51.66092
385	51.14563
386	52.57518
387	57.41412
388	49.93561
389	55.18791
390	52.2785
391	52.40231
392	51.72123
393	52.86476
394	54.12735
395	53.86762
396	53.60581
397	50.70524
398	50.08636
399	56.32115
400	49.8152
401	52.52319
402	55.00398
403	51.29345
404	51.25942
405	52.00008
406	53.49186
407	53.51141
408	53.87784
409	52.38361
410	53.85311
411	55.3836
412	53.18957
413	54.5082
414	52.26996
415	54.76712
416	51.91717
417	54.89826
418	52.97881
419	53.93062
420	54.5414
421	52.44572
422	50.72544
423	52.13371
424	47.89908
425	51.76283
426	50.58601
427	50.2994
428	51.49914
429	56.79056
430	50.81373
431	52.10755
432	54.97979
433	52.058
434	51.52868
435	53.5874
436	52.22543
437	54.02108
438	53.36131
439	53.49419
440	50.43426
441	54.18656
442	53.15282
443	53.36455
444	51.77208
445	52.45673
446	53.21591
447	55.59654
448	52.22981
449	52.58975
450	50.89761
451	52.51352
452	52.05589
453	56.54716
454	52.42411
455	55.46034
456	50.70943
457	53.40612
458	54.20488
459	51.38164
460	53.3785
461	55.46439
462	52.75124
463	53.27795
464	52.24824
465	51.79061
466	53.02133
467	50.36929
468	55.77357
469	50.40868
470	53.53156
471	52.51702
472	53.37325
473	52.99744
474	56.32156
475	53.77876
476	56.44802
477	51.19365
478	53.31515
479	50.19307
480	51.98917
481	50.11291
482	52.75476
483	52.50869
484	50.67692
485	51.53885
486	49.7115
487	51.6892
488	52.21315
489	48.14897
490	50.96164
491	51.34635
492	49.50373
493	52.05899
494	49.17913
495	49.90603
496	50.63258
MAPbI3 / Urea
with
2	28.85773
3	28.89433
4	28.04989
5	28.39972
6	28.41855
7	28.31103
8	28.12466
9	30.63559
10	27.75846
11	28.53833
12	27.79236
13	29.68001
14	30.02031
15	29.08525
16	29.09253
17	28.6686
18	27.02462
19	28.66452
20	30.56495
21	30.73466
22	28.60594
23	29.19774
24	28.34247
25	29.39957
26	28.81134
27	30.6266
28	29.18566
29	30.35284
30	28.32671
31	28.63623
32	29.42816
33	29.62884
34	29.99377
35	31.66219
36	31.61577
37	30.28706
38	29.79551
39	32.78788
40	29.19923
41	31.37893
42	32.03093
43	29.31358
44	27.67006
45	31.60616
46	29.58785
47	31.42879
48	28.9762
49	25.88884
50	30.04405
51	29.63646
52	32.09685
53	31.08601
54	29.6082
55	30.57928
56	29.97077
57	30.03479
58	31.49834
59	30.15643
60	30.22502
61	31.25435
62	28.95161
63	28.20451
64	31.00783
65	29.70226
66	31.16655
67	30.59908
68	28.72594
69	31.0731
70	29.98294
71	29.2611
72	29.52907
73	28.4687
74	28.27257
75	30.46874
76	29.04069
77	29.23299
78	29.55112
79	28.96586
80	29.50106
81	27.676
82	29.70755
83	28.06306
84	28.06981
85	28.26316
86	29.72532
87	31.72895
88	32.42053
89	28.45834
90	28.40303
91	27.28525
92	29.47221
93	31.85721
94	30.76405
95	29.96965
96	28.40172
97	30.10697
98	30.65481
99	29.38868
100	32.09078
101	29.4397
102	32.25361
103	31.15364
104	31.44319
105	33.38095
106	30.949
107	31.85323
108	31.24356
109	31.26148
110	31.24258
111	30.79843
112	32.1836
113	32.43544
114	31.27905
115	31.8752
116	33.14792
117	33.26652
118	33.11609
119	31.34836
120	31.82039
121	34.72817
122	32.3196
123	33.59819
124	35.41807
125	34.7811
126	33.21675
127	32.78695
128	32.14256
129	31.98231
130	33.98861
131	34.83221
132	34.19349
133	33.84495
134	33.13336
135	33.138
136	32.79407
137	37.35876
138	31.42354
139	31.9754
140	33.7445
141	36.55835
142	34.36217
143	35.30628
144	31.03225
145	38.75339
146	34.44108
147	36.92606
148	33.25444
149	35.48452
150	36.17818
151	35.93247
152	36.1721
153	34.67914
154	34.54318
155	34.85623
156	37.80784
157	35.87902
158	34.78556
159	35.57678
160	36.91706
161	35.77376
162	38.13838
163	38.61023
164	39.08059
165	36.70634
166	36.16588
167	35.10954
168	35.84001
169	36.99023
170	37.39831
171	36.28042
172	36.50207
173	38.61621
174	38.57476
175	36.91171
176	34.8451
177	39.25948
178	35.35986
179	40.47885
180	40.44358
181	34.9601
182	39.38434
183	40.85518
184	38.60593
185	36.7684
186	38.10967
187	38.97698
188	42.46554
189	40.74699
190	40.62982
191	38.15639
192	38.20121
193	41.25296
194	39.10539
195	44.42841
196	38.9523
197	43.29257
198	40.72818
199	40.66094
200	38.94442
201	39.78574
202	36.77213
203	37.4248
204	40.86286
205	31.42242
206	35.94974
207	39.10103
208	44.93136
209	31.48145
210	34.3521
211	37.58496
212	33.57352
213	32.11779
214	32.73949
215	30.76474
216	33.7236
217	27.23123
218	31.6688
219	26.83229
220	31.32814
221	28.2144
222	29.968
223	35.24697
224	38.06812
225	39.97218
226	37.80589
227	38.04329
228	44.83263
229	50.69358
230	50.67882
231	51.61933
232	63.80336
233	63.42568
234	61.58155
235	53.33693
236	52.61052
237	56.98033
238	57.5358
239	61.31218
240	65.46278
241	72.55196
242	67.81007
243	66.32426
244	75.92499
245	74.82105
246	78.93356
247	78.94389
248	86.42975
249	93.9187
250	96.23017
251	91.16928
252	98.124
253	99.66585
254	109.2441
255	109.61265
256	114.00741
257	120.89067
258	126.17537
259	116.64948
260	117.02147
261	123.95619
262	130.5414
263	122.41772
264	132.00304
265	129.23576
266	128.30826
267	129.57298
268	137.69772
269	136.50628
270	140.20599
271	133.52912
272	137.49852
273	143.4004
274	146.29397
275	139.61957
276	138.7557
277	139.12537
278	142.46339
279	146.92414
280	147.06588
281	151.20308
282	149.68811
283	144.04075
284	151.74095
285	152.92684
286	150.0782
287	148.7582
288	152.59559
289	149.2314
290	147.55403
291	143.80728
292	146.21848
293	150.0371
294	149.07737
295	145.78555
296	146.42339
297	152.89068
298	151.28934
299	151.03447
300	153.26417
301	154.69533
302	144.97661
303	151.19594
304	151.06377
305	157.20745
306	158.19614
307	164.96555
308	158.7667
309	166.39596
310	169.97058
311	165.57465
312	164.83554
313	166.16255
314	174.98067
315	175.70854
316	175.40962
317	172.93117
318	169.72055
319	173.27363
320	178.07166
321	175.03191
322	174.46899
323	177.12926
324	179.05097
325	179.59102
326	183.72654
327	174.38962
328	183.46455
329	185.94592
330	177.13198
331	187.97001
332	182.03308
333	184.04208
334	180.22903
335	179.55037
336	181.65969
337	179.06116
338	184.00886
339	185.09309
340	188.04214
341	189.94227
342	186.77479
343	181.80033
344	193.65199
345	185.3806
346	183.51464
347	182.94318
348	179.03376
349	186.01822
350	180.60481
351	185.72876
352	180.59158
353	183.11479
354	185.59925
355	184.76258
356	180.0058
357	182.04141
358	180.30187
359	187.69952
360	182.27597
361	182.83864
362	180.67591
363	184.07045
364	185.82503
365	188.52749
366	179.85815
367	180.74358
368	178.73502
369	179.6329
370	179.45567
371	184.63041
372	182.80619
373	178.13105
374	182.8304
375	188.96687
376	186.46764
377	180.09224
378	183.11177
379	180.65794
380	181.74869
381	172.14135
382	186.52194
383	178.6183
384	176.9946
385	186.63998
386	181.6895
387	185.78523
388	186.52787
389	181.21828
390	182.28047
391	175.14335
392	183.14613
393	186.92145
394	180.25655
395	188.98821
396	171.85784
397	183.34893
398	182.15918
399	183.48351
400	180.92906
401	183.67725
402	182.20764
403	179.7354
404	177.69147
405	184.61539
406	178.92526
407	187.16399
408	182.71759
409	184.1875
410	180.87602
411	181.41848
412	179.01262
413	184.28297
414	180.29189
415	183.1389
416	185.02636
417	178.34169
418	182.12657
419	187.82962
420	182.2748
421	177.50057
422	181.65953
423	177.96356
424	175.88511
425	181.69106
426	181.81794
427	180.13486
428	184.77781
429	180.73012
430	184.31141
431	179.42748
432	183.36974
433	184.5833
434	173.84685
435	178.94279
436	183.57942
437	185.37977
438	181.60872
439	181.95798
440	189.2714
441	187.36807
442	186.9234
443	183.15972
444	181.57506
445	177.9631
446	176.07567
447	184.80945
448	183.68516
449	188.95037
450	182.00261
451	173.83406
452	182.03966
453	185.83864
454	186.0606
455	185.81568
456	184.65819
457	186.22473
458	179.06144
459	183.61259
460	177.82435
461	185.21191
462	181.6873
463	190.65995
464	178.47714
465	181.66188
466	185.3768
467	181.8559
468	180.47486
469	180.4961
470	180.71204
471	180.93757
472	177.84542
473	182.18399
474	167.85688
475	181.13469
476	172.90244
477	179.47409
478	173.90693
479	171.31849
480	182.76784
481	176.26436
482	180.07477
483	175.85637
484	170.89724
485	179.75176
486	176.62142
487	174.86026
488	174.91662
489	175.13948
490	176.17616
491	171.06095
492	177.16724
493	175.15968
494	176.82492
495	173.2414
496	172.2437
w/o
2	27.88339
3	27.23517
4	25.84319
5	26.95941
6	26.16097
7	27.37772
8	25.12556
9	26.86368
10	27.49271
11	25.93238
12	26.58438
13	28.35179
14	27.47351
15	25.24697
16	27.31166
17	26.96972
18	26.7239
19	27.60004
20	25.86175
21	27.30179
22	29.57127
23	26.5132
24	26.77952
25	26.99739
26	27.58854
27	27.21878
28	27.23366
29	26.25215
30	28.97002
31	28.38582
32	26.63003
33	24.02365
34	26.58537
35	25.62949
36	28.10355
37	27.13849
38	27.25259
39	26.34592
40	27.1611
41	27.83216
42	26.21831
43	27.74558
44	26.62549
45	27.4274
46	26.88379
47	27.7193
48	27.56753
49	26.39676
50	27.64088
51	27.5354
52	26.64919
53	28.82115
54	27.24248
55	27.12542
56	27.67875
57	29.30328
58	28.45882
59	26.86075
60	27.12576
61	27.64716
62	27.46406
63	26.64475
64	27.07556
65	27.03243
66	27.1068
67	26.82517
68	27.97569
69	28.09903
70	26.78928
71	27.54508
72	28.94346
73	26.13713
74	30.0577
75	27.90353
76	27.40022
77	28.21367
78	26.57226
79	28.5788
80	28.89263
81	29.35167
82	28.53333
83	27.31309
84	27.03123
85	27.97623
86	27.9224
87	28.42485
88	27.07711
89	27.80402
90	28.2542
91	27.86185
92	27.66933
93	27.56037
94	29.43496
95	28.3771
96	28.08534
97	28.44616
98	28.03422
99	27.89942
100	28.16068
101	28.28601
102	29.43776
103	27.83151
104	28.53843
105	27.78223
106	28.95983
107	28.49033
108	28.57418
109	29.26058
110	27.45101
111	30.54035
112	28.42174
113	28.05261
114	28.42847
115	28.32732
116	30.34313
117	30.37295
118	28.12259
119	29.94205
120	30.11447
121	30.3763
122	28.14006
123	27.43977
124	29.84393
125	29.9415
126	28.98542
127	29.09904
128	29.23608
129	29.58492
130	27.90399
131	29.81041
132	27.13574
133	29.6641
134	29.84652
135	30.05434
136	29.95732
137	29.20057
138	29.55172
139	29.00903
140	29.07345
141	29.81792
142	31.06876
143	29.25655
144	31.13325
145	29.19049
146	29.08448
147	30.90195
148	31.71433
149	27.43439
150	29.15761
151	29.65857
152	28.73509
153	30.34749
154	29.27417
155	28.81843
156	30.79755
157	28.85313
158	29.95898
159	28.16347
160	29.66315
161	27.57136
162	30.37318
163	29.25435
164	31.72361
165	28.9512
166	31.35514
167	30.04518
168	28.91429
169	28.346
170	28.94383
171	29.28664
172	30.55668
173	29.15245
174	29.32674
175	28.82847
176	29.94424
177	27.95841
178	30.18656
179	28.34935
180	30.46303
181	28.32981
182	29.35204
183	28.10348
184	29.16051
185	28.41463
186	29.86459
187	27.65321
188	29.85237
189	28.11958
190	29.08742
191	28.54515
192	28.86413
193	28.81538
194	29.77059
195	29.63261
196	31.53058
197	30.42828
198	30.06783
199	30.50738
200	28.33948
200	30.46078
201	29.06416
202	31.06552
203	29.30145
204	28.15107
205	30.75055
206	30.50705
207	36.86766
208	31.29305
209	34.55741
210	32.45312
211	33.50102
212	33.07587
213	31.02408
214	31.65474
215	33.09058
216	31.04845
217	32.95735
218	31.25435
219	32.24041
220	31.85933
221	32.64388
222	31.71934
223	32.22216
224	32.55888
225	32.07783
226	32.84188
227	32.71157
228	31.75703
229	32.81264
230	30.52843
231	32.99203
232	31.48217
233	32.17264
234	33.23802
235	33.38872
236	33.99575
237	33.81048
238	34.63924
239	31.97622
240	33.38185
241	34.09611
242	31.22121
243	36.44949
244	35.69368
245	35.22957
246	36.12434
247	37.00228
248	35.86195
249	37.55975
250	38.02976
251	36.10012
252	37.65964
253	39.24017
254	38.13981
255	37.95595
256	39.51911
257	38.76364
258	37.18871
259	40.96968
260	40.83843
261	38.8846
262	42.72514
263	41.54522
264	40.72796
265	41.79046
266	40.96988
267	42.47696
268	42.3286
269	42.6689
270	43.97896
271	43.39119
272	41.7264
273	47.10322
274	44.92293
275	44.26338
276	41.60571
277	45.40005
278	48.38275
279	43.74404
280	45.80046
281	48.77525
282	47.37903
283	48.7759
284	48.2106
285	46.06688
286	46.55556
287	47.20041
288	50.27736
289	49.55163
290	55.07747
291	47.10554
292	46.95736
293	45.49071
294	48.30032
295	48.02369
296	49.51838
297	52.32018
298	47.34183
299	49.96294
300	50.54538
301	51.4023
302	50.61232
303	51.27233
304	49.70723
305	48.75615
306	51.29773
307	47.09042
308	50.06281
309	49.46302
310	51.46164
311	47.76501
312	50.69327
313	51.19848
314	48.50218
315	48.11324
316	50.0606
317	50.18493
318	50.07699
319	49.64817
320	52.42703
321	49.27671
322	50.0514
323	52.98642
324	48.64693
325	53.38043
326	49.61974
327	55.55181
328	52.44412
329	52.75741
330	51.08369
331	50.87569
332	48.07431
333	55.34603
334	56.32633
335	54.70409
336	57.54079
337	55.09644
338	53.59979
339	52.00841
340	53.46029
341	55.47643
342	55.1712
343	55.48002
344	54.01052
345	54.03506
346	56.82484
347	53.39378
348	54.79927
349	57.13126
350	57.85431
351	53.9609
352	54.09611
353	54.97327
354	55.01254
355	55.57898
356	57.4086
357	55.80855
358	55.01231
359	53.59956
360	57.31408
361	56.94184
362	54.41154
363	56.08141
364	55.8576
365	52.39591
366	58.3459
367	52.80894
368	53.47812
369	51.11429
370	54.30057
371	53.13704
372	52.92234
373	50.75236
374	54.50135
375	50.64865
376	53.94769
377	52.63375
378	51.99402
379	55.91614
380	52.63125
381	53.86992
382	53.45048
383	54.18224
384	51.66092
385	51.14563
386	52.57518
387	57.41412
388	49.93561
389	55.18791
390	52.2785
391	52.40231
392	51.72123
393	52.86476
394	54.12735
395	53.86762
396	53.60581
397	50.70524
398	50.08636
399	56.32115
400	49.8152
401	52.52319
402	55.00398
403	51.29345
404	51.25942
405	52.00008
406	53.49186
407	53.51141
408	53.87784
409	52.38361
410	53.85311
411	55.3836
412	53.18957
413	54.5082
414	52.26996
415	54.76712
416	51.91717
417	54.89826
418	52.97881
419	53.93062
420	54.5414
421	52.44572
422	50.72544
423	52.13371
424	47.89908
425	51.76283
426	50.58601
427	50.2994
428	51.49914
429	56.79056
430	50.81373
431	52.10755
432	54.97979
433	52.058
434	51.52868
435	53.5874
436	52.22543
437	54.02108
438	53.36131
439	53.49419
440	50.43426
441	54.18656
442	53.15282
443	53.36455
444	51.77208
445	52.45673
446	53.21591
447	55.59654
448	52.22981
449	52.58975
450	50.89761
451	52.51352
452	52.05589
453	56.54716
454	52.42411
455	55.46034
456	50.70943
457	53.40612
458	54.20488
459	51.38164
460	53.3785
461	55.46439
462	52.75124
463	53.27795
464	52.24824
465	51.79061
466	53.02133
467	50.36929
468	55.77357
469	50.40868
470	53.53156
471	52.51702
472	53.37325
473	52.99744
474	56.32156
475	53.77876
476	56.44802
477	51.19365
478	53.31515
479	50.19307
480	51.98917
481	50.11291
482	52.75476
483	52.50869
484	50.67692
485	51.53885
486	49.7115
487	51.6892
488	52.21315
489	48.14897
490	50.96164
491	51.34635
492	49.50373
493	52.05899
494	49.17913
495	49.90603
496	50.63258
FACsPbI3 / thiourea
with
200	30.29247
201	32.34961
202	29.31781
203	34.74365
204	34.85068
205	34.8264
206	41.50394
207	41.00388
208	40.80029
209	43.56228
210	47.7399
211	49.63979
212	49.4872
213	49.53531
214	47.60496
215	51.15625
216	52.59717
[truncated: 706 more rows]
