# Supplementary material for: How crystallization additives govern halide perovskite grain growth
Source: Nat Commun. 2025 Nov 10;16:9894. doi: 10.1038/s41467-025-65484-7 (PMC12603034; doi:10.1038/s41467-025-65484-7)
Supplement: Supplementary file 3 — Source Data [file 41467_2025_65484_MOESM3_ESM.zip › Data files/Fig 5c.txt]

0	48.78398	0	48.78398	0	48.78398	0	48.78398	0	48.78398	0	48.78398
0.06687	51.73357	0.20062	51.73357	0.66873	51.73357	2.00618	51.73357	6.68727	51.73357	20.0618	51.73357
0.13546	54.34736	0.40638	54.34736	1.3546	54.34736	4.0638	54.34736	13.546	54.34736	40.63801	54.34736
0.20405	56.58259	0.61214	56.58259	2.04047	56.58259	6.12142	56.58259	20.40474	56.58259	61.21422	56.58259
0.27263	58.63676	0.8179	58.63676	2.72635	58.63676	8.17904	58.63676	27.26348	58.63676	81.79043	58.63676
0.34122	60.64299	1.02367	60.64299	3.41222	60.64299	10.23666	60.64299	34.12221	60.64299	102.36664	60.64299
0.40981	62.57166	1.22943	62.57166	4.0981	62.57166	12.29429	62.57166	40.98095	62.57166	122.94285	62.57166
0.4784	64.37803	1.43519	64.37803	4.78397	64.37803	14.35191	64.37803	47.83969	64.37803	143.51906	64.37803
0.54698	65.9011	1.64095	65.9011	5.46984	65.9011	16.40953	65.9011	54.69842	65.9011	164.09527	65.9011
0.61557	67.52689	1.84671	67.52689	6.15572	67.52689	18.46715	67.52689	61.55716	67.52689	184.67148	67.52689
0.68416	68.85668	2.05248	68.85668	6.84159	68.85668	20.52477	68.85668	68.4159	68.85668	205.24769	68.85668
0.75275	70.17641	2.25824	70.17641	7.52746	70.17641	22.58239	70.17641	75.27463	70.17641	225.8239	70.17641
0.82133	71.43012	2.464	71.43012	8.21334	71.43012	24.64001	71.43012	82.13337	71.43012	246.40011	71.43012
0.88992	72.54889	2.66976	72.54889	8.89921	72.54889	26.69763	72.54889	88.99211	72.54889	266.97632	72.54889
0.95851	73.77884	2.87553	73.77884	9.58508	73.77884	28.75525	73.77884	95.85084	73.77884	287.55253	73.77884
1.0271	75.05538	3.08129	75.05538	10.27096	75.05538	30.81287	75.05538	102.70958	75.05538	308.12874	75.05538
1.09568	76.28398	3.28705	76.28398	10.95683	76.28398	32.87049	76.28398	109.56832	76.28398	328.70495	76.28398
1.16427	77.26878	3.49281	77.26878	11.64271	77.26878	34.92812	77.26878	116.42705	77.26878	349.28116	77.26878
1.23286	78.35751	3.69857	78.35751	12.32858	78.35751	36.98574	78.35751	123.28579	78.35751	369.85737	78.35751
1.37003	80.8368	4.1101	80.8368	13.70033	80.8368	41.10098	80.8368	137.00326	80.8368	411.00979	80.8368
1.43862	81.79684	4.31586	81.79684	14.3862	81.79684	43.1586	81.79684	143.862	81.79684	431.58599	81.79684
1.50721	82.80717	4.52162	82.80717	15.07207	82.80717	45.21622	82.80717	150.72074	82.80717	452.16221	82.80717
1.57579	83.87357	4.72738	83.87357	15.75795	83.87357	47.27384	83.87357	157.57947	83.87357	472.73841	83.87357
1.64438	85.33807	4.93315	85.33807	16.44382	85.33807	49.33146	85.33807	164.43821	85.33807	493.31462	85.33807
1.78156	87.42953	5.34467	87.42953	17.81557	87.42953	53.4467	87.42953	178.15568	87.42953	534.46704	87.42953
1.85014	88.45278	5.55043	88.45278	18.50144	88.45278	55.50433	88.45278	185.01442	88.45278	555.04325	88.45278
1.98732	89.91454	5.96196	89.91454	19.87319	89.91454	59.61957	89.91454	198.73189	89.91454	596.19567	89.91454
2.05591	90.6414	6.16772	90.6414	20.55906	90.6414	61.67719	90.6414	205.59063	90.6414	616.77188	90.6414
2.19308	92.35642	6.57924	92.35642	21.93081	92.35642	65.79243	92.35642	219.3081	92.35642	657.9243	92.35642
2.33026	93.61908	6.99077	93.61908	23.30256	93.61908	69.90767	93.61908	233.02557	93.61908	699.07672	93.61908
2.39884	94.60013	7.19653	94.60013	23.98843	94.60013	71.96529	94.60013	239.88431	94.60013	719.65293	94.60013
2.53602	96.13337	7.60805	96.13337	25.36018	96.13337	76.08053	96.13337	253.60178	96.13337	760.80535	96.13337
2.74178	98.48725	8.22534	98.48725	27.4178	98.48725	82.2534	98.48725	274.17799	98.48725	822.53398	98.48725
2.87895	100.06431	8.63686	100.06431	28.78955	100.06431	86.36864	100.06431	287.89547	100.06431	863.6864	100.06431
3.01613	101.16748	9.04839	101.16748	30.16129	101.16748	90.48388	101.16748	301.61294	101.16748	904.83881	101.16748
3.22189	103.87961	9.66567	103.87961	32.21891	103.87961	96.65674	103.87961	322.18915	103.87961	966.56744	103.87961
3.35907	105.56214	10.0772	105.56214	33.59066	105.56214	100.77199	105.56214	335.90662	105.56214	1007.71986	105.56214
3.42765	106.30068	10.28296	106.30068	34.27654	106.30068	102.82961	106.30068	342.76536	106.30068	1028.29607	106.30068
4.79769	118.43622	14.39306	118.43622	47.97686	118.43622	143.93059	118.43622	479.76862	118.43622	1439.30585	118.43622
6.16943	129.81143	18.5083	129.81143	61.69433	129.81143	185.083	129.81143	616.94335	129.81143	1850.83004	129.81143
7.54118	138.8848	22.62354	138.8848	75.41181	138.8848	226.23542	138.8848	754.11808	138.8848	2262.35423	138.8848
8.91293	147.30095	26.73878	147.30095	89.12928	147.30095	267.38784	147.30095	891.29281	147.30095	2673.87842	147.30095
10.28468	154.21991	30.85403	154.21991	102.84675	154.21991	308.54026	154.21991	1028.46754	154.21991	3085.40262	154.21991
11.65642	161.36221	34.96927	161.36221	116.56423	161.36221	349.69268	161.36221	1165.64227	161.36221	3496.92681	161.36221
13.02817	167.91022	39.08451	167.91022	130.2817	167.91022	390.8451	167.91022	1302.817	167.91022	3908.451	167.91022
14.39992	176.05144	43.19975	176.05144	143.99917	176.05144	431.99752	176.05144	1439.99173	176.05144	4319.97519	176.05144
15.77166	182.06512	47.31499	182.06512	157.71665	182.06512	473.14994	182.06512	1577.16646	182.06512	4731.49938	182.06512
17.14341	189.27513	51.43024	189.27513	171.43412	189.27513	514.30236	189.27513	1714.34119	189.27513	5143.02357	189.27513
18.51516	193.21278	55.54548	193.21278	185.15159	193.21278	555.45478	193.21278	1851.51592	193.21278	5554.54776	193.21278
19.88691	200.94406	59.66072	200.94406	198.86907	200.94406	596.6072	200.94406	1988.69065	200.94406	5966.07195	200.94406
21.25865	207.71857	63.77596	207.71857	212.58654	207.71857	637.75961	207.71857	2125.86538	207.71857	6377.59614	207.71857
22.6304	214.58036	67.8912	214.58036	226.30401	214.58036	678.91203	214.58036	2263.04011	214.58036	6789.12033	214.58036
24.00215	221.23484	72.00645	221.23484	240.02148	221.23484	720.06445	221.23484	2400.21484	221.23484	7200.64452	221.23484
25.3739	222.22001	76.12169	222.22001	253.73896	222.22001	761.21687	222.22001	2537.38957	222.22001	7612.16871	222.22001
26.74564	225.33301	80.23693	225.33301	267.45643	225.33301	802.36929	225.33301	2674.5643	225.33301	8023.6929	225.33301
28.11739	229.11922	84.35217	229.11922	281.1739	229.11922	843.52171	229.11922	2811.73903	229.11922	8435.21709	229.11922
29.48914	234.58686	88.46741	234.58686	294.89138	234.58686	884.67413	234.58686	2948.91376	234.58686	8846.74128	234.58686
30.86088	239.96188	92.58265	239.96188	308.60885	239.96188	925.82655	239.96188	3086.08849	239.96188	9258.26547	239.96188
33.60438	250.25368	100.81314	250.25368	336.0438	250.25368	1008.13139	250.25368	3360.43795	250.25368	10081.31385	250.25368
34.97613	255.05438	104.92838	255.05438	349.76127	255.05438	1049.2838	255.05438	3497.61268	255.05438	10492.83804	255.05438
36.34787	259.76174	109.04362	259.76174	363.47874	259.76174	1090.43622	259.76174	3634.78741	259.76174	10904.36223	259.76174
39.09137	272.9809	117.27411	272.9809	390.91369	272.9809	1172.74106	272.9809	3909.13687	272.9809	11727.41061	272.9809
41.83486	282.86903	125.50459	282.86903	418.34863	282.86903	1255.0459	282.86903	4183.48633	282.86903	12550.45899	282.86903
43.20661	283.62298	129.61983	283.62298	432.06611	283.62298	1296.19832	283.62298	4320.66106	283.62298	12961.98318	283.62298
45.95011	290.8876	137.85032	290.8876	459.50105	290.8876	1378.50316	290.8876	4595.01052	290.8876	13785.03156	290.8876
48.6936	302.87835	146.0808	302.87835	486.936	302.87835	1460.80799	302.87835	4869.35998	302.87835	14608.07994	302.87835
51.43709	309.3851	154.31128	309.3851	514.37094	309.3851	1543.11283	309.3851	5143.70944	309.3851	15431.12832	309.3851
54.18059	315.45374	162.54177	315.45374	541.80589	315.45374	1625.41767	315.45374	5418.0589	315.45374	16254.1767	315.45374
56.92408	327.33204	170.77225	327.33204	569.24084	327.33204	1707.72251	327.33204	5692.40836	327.33204	17077.22508	327.33204
61.03761	330.96339	183.11283	330.96339	610.37611	330.96339	1831.12832	330.96339	6103.76108	330.96339	18311.28324	330.96339
63.78111	344.11469	191.34332	344.11469	637.81105	344.11469	1913.43316	344.11469	6378.11054	344.11469	19134.33162	344.11469
67.89635	350.34174	203.68904	350.34174	678.96347	350.34174	2036.89042	350.34174	6789.63473	350.34174	20368.90419	350.34174
70.63984	357.76629	211.91953	357.76629	706.39842	357.76629	2119.19526	357.76629	7063.98419	357.76629	21191.95257	357.76629
74.75508	377.89097	224.26525	377.89097	747.55084	377.89097	2242.65251	377.89097	7475.50838	377.89097	22426.52514	377.89097
78.87033	380.6687	236.61098	380.6687	788.70326	380.6687	2366.10977	380.6687	7887.03257	380.6687	23661.09771	380.6687
84.35731	388.91839	253.07194	388.91839	843.57315	388.91839	2530.71945	388.91839	8435.73149	388.91839	25307.19447	388.91839
88.47256	390.65717	265.41767	390.65717	884.72557	390.65717	2654.1767	390.65717	8847.25568	390.65717	26541.76704	390.65717
93.95955	405.10203	281.87864	405.10203	939.59546	405.10203	2818.78638	405.10203	9395.9546	405.10203	28187.8638	405.10203
98.07479	424.86713	294.22436	424.86713	980.74788	424.86713	2942.24364	424.86713	9807.47879	424.86713	29422.43637	424.86713
103.56178	434.30711	310.68533	434.30711	1035.61777	434.30711	3106.85331	434.30711	10356.1777	434.30711	31068.5331	434.30711
110.42051	446.1328	331.26154	446.1328	1104.20514	446.1328	3312.61542	446.1328	11042.0514	446.1328	33126.1542	446.1328
115.9075	447.78191	347.72251	447.78191	1159.07503	447.78191	3477.22509	447.78191	11590.7503	447.78191	34772.2509	447.78191
122.76624	470.68248	368.29872	470.68248	1227.66239	470.68248	3682.98717	470.68248	12276.6239	470.68248	36829.8717	470.68248
129.62326	475.16946	388.86978	475.16946	1296.23261	475.16946	3888.69783	475.16946	12962.3261	475.16946	38886.9783	475.16946
136.482	487.09094	409.44599	487.09094	1364.81998	487.09094	4094.45994	487.09094	13648.1998	487.09094	40944.5994	487.09094
144.71248	481.80434	434.13744	481.80434	1447.12481	481.80434	4341.37443	481.80434	14471.2481	481.80434	43413.7443	481.80434
152.94297	485.00556	458.8289	485.00556	1529.42965	485.00556	4588.28895	485.00556	15294.2965	485.00556	45882.8895	485.00556
161.17345	500.58666	483.52035	500.58666	1611.73449	500.58666	4835.20347	500.58666	16117.3449	500.58666	48352.0347	500.58666
169.40393	514.24365	508.2118	514.24365	1694.03933	514.24365	5082.11799	514.24365	16940.3933	514.24365	50821.1799	514.24365
179.00616	537.25954	537.01849	537.25954	1790.06164	537.25954	5370.18492	537.25954	17900.6164	537.25954	53701.8492	537.25954
189.98014	562.848	569.94043	562.848	1899.80142	562.848	5699.40426	562.848	18998.0142	562.848	56994.0426	562.848
199.58066	589.0346	598.74198	589.0346	1995.80659	589.0346	5987.41977	589.0346	19958.0659	589.0346	59874.1977	589.0346
211.92638	593.45268	635.77915	593.45268	2119.26384	593.45268	6357.79152	593.45268	21192.6384	593.45268	63577.9152	593.45268
222.90036	628.06518	668.70109	628.06518	2229.00363	628.06518	6687.01089	628.06518	22290.0363	628.06518	66870.1089	628.06518
235.24609	681.41597	705.73827	681.41597	2352.46089	681.41597	7057.38267	681.41597	23524.6089	681.41597	70573.8267	681.41597
248.96356	670.31767	746.89069	670.31767	2489.63562	670.31767	7468.90686	670.31767	24896.3562	670.31767	74689.0686	670.31767
262.68104	696.9122	788.04311	696.9122	2626.81035	696.9122	7880.43105	696.9122	26268.1035	696.9122	78804.3105	696.9122
277.76854	715.77157	833.30562	715.77157	2777.6854	715.77157	8333.0562	715.77157	27776.854	715.77157	83330.562	715.77157
292.85776	729.2944	878.57328	729.2944	2928.5776	729.2944	8785.7328	729.2944	29285.776	729.2944	87857.328	729.2944
309.31873	748.14599	927.95618	748.14599	3093.18728	748.14599	9279.56184	748.14599	30931.8728	748.14599	92795.6184	748.14599
327.15144	750.16794	981.45433	750.16794	3271.51443	750.16794	9814.54329	750.16794	32715.1443	750.16794	98145.4329	750.16794
346.35419	758.34959	1039.06257	758.34959	3463.5419	758.34959	10390.6257	758.34959	34635.419	758.34959	103906.257	758.34959
366.9304	792.35878	1100.7912	792.35878	3669.304	792.35878	11007.912	792.35878	36693.04	792.35878	110079.12	792.35878
387.50661	796.65665	1162.51983	796.65665	3875.06609	796.65665	11625.19827	796.65665	38750.6609	796.65665	116251.9827	796.65665
408.08282	799.47904	1224.24846	799.47904	4080.82819	799.47904	12242.48457	799.47904	40808.2819	799.47904	122424.8457	799.47904
428.65903	805.67126	1285.97708	805.67126	4286.59028	805.67126	12859.77084	805.67126	42865.9028	805.67126	128597.7084	805.67126
456.09397	791.00756	1368.28192	791.00756	4560.93974	791.00756	13682.81922	791.00756	45609.3974	791.00756	136828.1922	791.00756
476.67018	811.96888	1430.01055	811.96888	4766.70184	811.96888	14300.10552	811.96888	47667.0184	811.96888	143001.0552	811.96888
504.10342	820.52737	1512.31025	820.52737	5041.03415	820.52737	15123.10245	820.52737	50410.3415	820.52737	151231.0245	820.52737
531.53836	804.08607	1594.61508	804.08607	5315.38361	804.08607	15946.15083	804.08607	53153.8361	804.08607	159461.5083	804.08607
565.83204	889.22494	1697.49613	889.22494	5658.32044	889.22494	16974.96132	889.22494	56583.2044	889.22494	169749.6132	889.22494
593.26699	899.70306	1779.80097	899.70306	5932.6699	899.70306	17798.0097	899.70306	59326.699	899.70306	177980.097	899.70306
627.56067	927.92123	1882.68202	927.92123	6275.60672	927.92123	18826.82016	927.92123	62756.0672	927.92123	188268.2016	927.92123
661.85264	963.20002	1985.55792	963.20002	6618.5264	963.20002	19855.5792	963.20002	66185.264	963.20002	198555.792	963.20002
703.00506	1047.82081	2109.01518	1047.82081	7030.05059	1047.82081	21090.15177	1047.82081	70300.5059	1047.82081	210901.5177	1047.82081
737.29874	1022.40025	2211.89623	1022.40025	7372.98742	1022.40025	22118.96226	1022.40025	73729.8742	1022.40025	221189.6226	1022.40025
778.45116	1129.23824	2335.35348	1129.23824	7784.51161	1129.23824	23353.53483	1129.23824	77845.1161	1129.23824	233535.3483	1129.23824
826.46232	1163.99725	2479.38695	1163.99725	8264.62316	1163.99725	24793.86948	1163.99725	82646.2316	1163.99725	247938.6948	1163.99725
874.47347	1265.20643	2623.42042	1265.20643	8744.73472	1265.20643	26234.20416	1265.20643	87447.3472	1265.20643	262342.0416	1265.20643
922.48291	1257.42556	2767.44874	1257.42556	9224.82912	1257.42556	27674.48736	1257.42556	92248.2912	1257.42556	276744.8736	1257.42556
970.49407	1245.6132	2911.4822	1245.6132	9704.94068	1245.6132	29114.82204	1245.6132	97049.4068	1245.6132	291148.2204	1245.6132
1025.36396	1363.5262	3076.09188	1363.5262	10253.6396	1363.5262	30760.9188	1363.5262	102536.396	1363.5262	307609.188	1363.5262
1080.23385	1439.71435	3240.70155	1439.71435	10802.3385	1439.71435	32407.0155	1439.71435	108023.385	1439.71435	324070.155	1439.71435
1141.96248	1435.6932	3425.88744	1435.6932	11419.6248	1435.6932	34258.8744	1435.6932	114196.248	1435.6932	342588.744	1435.6932
1210.54813	1430.4669	3631.64439	1430.4669	12105.4813	1430.4669	36316.4439	1430.4669	121054.813	1430.4669	363164.439	1430.4669
1272.27504	1424.51186	3816.82512	1424.51186	12722.7504	1424.51186	38168.2512	1424.51186	127227.504	1424.51186	381682.512	1424.51186
1340.86241	1415.71813	4022.58723	1415.71813	13408.6241	1415.71813	40225.8723	1415.71813	134086.241	1415.71813	402258.723	1415.71813
1423.16725	1402.11549	4269.50175	1402.11549	14231.6725	1402.11549	42695.0175	1402.11549	142316.725	1402.11549	426950.175	1402.11549
1505.47209	1487.52836	4516.41627	1487.52836	15054.7209	1487.52836	45164.1627	1487.52836	150547.209	1487.52836	451641.627	1487.52836
1587.77521	1477.71081	4763.32563	1477.71081	15877.7521	1477.71081	47633.2563	1477.71081	158777.521	1477.71081	476332.563	1477.71081
1670.08005	1466.62845	5010.24015	1466.62845	16700.8005	1466.62845	50102.4015	1466.62845	167008.005	1466.62845	501024.015	1466.62845
1766.10064	1453.18293	5298.30192	1453.18293	17661.0064	1453.18293	52983.0192	1453.18293	176610.064	1453.18293	529830.192	1453.18293
1862.12295	1539.31219	5586.36885	1539.31219	18621.2295	1539.31219	55863.6885	1539.31219	186212.295	1539.31219	558636.885	1539.31219
1971.85931	1534.79444	5915.57793	1534.79444	19718.5931	1534.79444	59155.7793	1534.79444	197185.931	1534.79444	591557.793	1534.79444
2081.59909	1527.9117	6244.79727	1527.9117	20815.9909	1527.9117	62447.9727	1527.9117	208159.909	1527.9117	624479.727	1527.9117
2205.05464	1512.12521	6615.16392	1512.12521	22050.5464	1512.12521	66151.6392	1512.12521	220505.464	1512.12521	661516.392	1512.12521
2314.79442	1488.82643	6944.38326	1488.82643	23147.9442	1488.82643	69443.8326	1488.82643	231479.442	1488.82643	694438.326	1488.82643
2451.96743	1545.34784	7355.90229	1545.34784	24519.6743	1545.34784	73559.0229	1545.34784	245196.743	1545.34784	735590.229	1545.34784
2589.14216	1650.31452	7767.42648	1650.31452	25891.4216	1650.31452	77674.2648	1650.31452	258914.216	1650.31452	776742.648	1650.31452
2740.03265	1592.74665	8220.09795	1592.74665	27400.3265	1592.74665	82200.9795	1592.74665	274003.265	1592.74665	822009.795	1592.74665
2890.92486	1654.05261	8672.77458	1654.05261	28909.2486	1654.05261	86727.7458	1654.05261	289092.486	1654.05261	867277.458	1654.05261
3041.81534	1673.06167	9125.44602	1673.06167	30418.1534	1673.06167	91254.4602	1673.06167	304181.534	1673.06167	912544.602	1673.06167
3220.14078	3097.02873	9660.42234	3097.02873	32201.4078	3097.02873	96604.2234	3097.02873	322014.078	3097.02873	966042.234	3097.02873
