# Supplementary material for: How crystallization additives govern halide perovskite grain growth
Source: Nat Commun. 2025 Nov 10;16:9894. doi: 10.1038/s41467-025-65484-7 (PMC12603034; doi:10.1038/s41467-025-65484-7)
Supplement: Supplementary file 3 — Source Data [file 41467_2025_65484_MOESM3_ESM.zip › Data files/Fig 5d bottom.txt]

	w/o	5%	10%
5	0.20366	0.38024	0.57874
10	0.25864	0.46363	0.673
15	0.3441	0.50847	0.66715
20	0.31558	0.57523	0.73435
25	0.36728	0.61977	0.73199
30	0.3989	0.65282	0.7338
35	0.41855	0.66694	0.75187
40	0.42986	0.62835	0.73214
45	0.43708	0.67433	0.75891
50	0.45404	0.66179	0.75438
55	0.41766	0.69496	0.73512
60	0.46392	0.68032	0.77757
65	0.44953	0.72483	0.7497
70	0.47414	0.6351	0.78438
75	0.45312	0.67036	0.81002
80	0.46185	0.69083	0.81893
85	0.49329	0.71351	0.83864
90	0.49942	0.72368	0.80086
95	0.48043	0.75488	0.79819
100	0.49107	0.75515	0.78958
105	0.49412	0.70337	0.83042
110	0.51912	0.74722	0.86471
115	0.56784	0.70717	0.80602
120	0.54129	0.7554	0.80585
125	0.51935	0.74232	0.80486
130	0.5185	0.70816	0.86068
135	0.54117	0.79428	0.83632
140	0.52569	0.73102	0.8499
145	0.54321	0.78413	0.81796
150	0.52159	0.76056	0.80853
155	0.56319	0.75537	0.82781
160	0.5523	0.76556	0.82482
165	0.5395	0.74826	0.8703
170	0.53647	0.74926	0.83334
175	0.55101	0.74445	0.85879
180	0.54335	0.76195	0.82933
185	0.56142	0.77099	0.82074
190	0.58259	0.75451	0.81812
195	0.57856	0.77957	0.81598
200	0.57003	0.78949	0.80234
205	0.60374	0.75451	0.83069
210	0.58389	0.7501	0.86109
215	0.53199	0.76257
220	0.5711	0.75052
225	0.61599	0.77689
230	0.55642	0.76781
235	0.58553	0.76337
240	0.59842	0.79465
245	0.60192	0.81904
250	0.60221	0.7914
255	0.60286	0.77642
260	0.56403	0.81488
265	0.63743	0.83698
270	0.63416	0.7968
275	0.60507	0.77648
280	0.61247	0.8212
285	0.61957	0.78627
290	0.60309	0.8057
295	0.63461	0.82387
300	0.64249	0.79843
305	0.59547	0.8379
310	0.6355	0.78112
315	0.64007	0.75009
320	0.62663	0.77628
325	0.60568	0.81174
330	0.61253	0.79764
335	0.63314	0.80616
340	0.64274	0.76986
345	0.61882	0.8069
350	0.62134	0.82308
355	0.6397	0.85074
360	0.64613	0.84512
365	0.63171	0.76251
370	0.61531	0.83246
375	0.64342	0.78619
380	0.65556	0.80865
385	0.64359	0.80492
390	0.66661	0.80412
395	0.65342	0.81498
400	0.66956	0.8042
405	0.6678	0.78904
410	0.66498	0.80524
415	0.65918	0.80441
420	0.65537	0.79528
425	0.65734	0.80116
430	0.65598	0.83588
435	0.67468	0.81344
440	0.68412	0.79277
445	0.63763	0.82607
450	0.66706	0.84855
455	0.67072	0.87531
460	0.6538	0.83325
465	0.68487	0.84656
470	0.63986	0.78477
475	0.67303	0.80128
480	0.62242	0.84765
485	0.71331	0.82511
490	0.63594	0.80288
495	0.67961	0.85486
500	0.66508	0.81707
505	0.67802	0.868
510	0.67208	0.79899
515	0.64963	0.79118
520	0.70338	0.86358
525	0.6449	0.83012
530	0.67335	0.82218
535	0.66656	0.8596
540	0.68969	0.83783
545	0.64938	0.85518
550	0.68509	0.79656
555	0.68624	0.84004
560	0.70426	0.82993
565	0.6668	0.87902
570	0.70416	0.85463
575	0.68218	0.83973
580	0.66944	0.81672
585	0.70867	0.82556
590	0.6999	0.83757
595	0.69601	0.86458
600	0.67585	0.85855
605	0.69095	0.836
610	0.71565	0.82594
615	0.67503	0.79827
620	0.69062	0.86637
625	0.71873	0.86947
630	0.70183	0.83401
635	0.69476	0.78966
640	0.68439	0.82373
645	0.73067	0.8544
650	0.70075	0.82466
655	0.72751	0.82797
660	0.68396	0.8479
665	0.67995	0.84642
670	0.71551	0.83887
675	0.68358	0.85262
680	0.69304	0.87897
685	0.7146	0.84473
690	0.71146	0.82919
695	0.69643	0.82106
700	0.68688	0.83454
705	0.70854	0.84401
710	0.71867	0.82781
715	0.71853	0.81136
720	0.71894	0.85673
725	0.69529	0.80491
730	0.72491	0.87157
735	0.71149	0.85925
740	0.70571	0.84604
745	0.70471	0.84876
750	0.70178	0.85954
755	0.72058	0.87588
760	0.70554	0.83389
765	0.68773	0.83094
770	0.71929	0.86635
775	0.6571	0.85979
780	0.72953	0.84491
785	0.71671	0.84353
790	0.72604	0.83529
795	0.71696	0.85261
800	0.69876	0.84949
805	0.72203	0.81722
810	0.70876	0.88263
815	0.70598	0.81762
820	0.70908	0.84736
825	0.73009	0.86327
830	0.67344	0.83356
835	0.71758	0.86015
840	0.7104	0.82795
845	0.68839	0.83206
850	0.70998	0.86404
855	0.70937	0.85659
860	0.69786	0.83237
865	0.73377	0.88637
870	0.70629	0.88529
875	0.71511	0.84635
880	0.73744	0.86215
885	0.72332	0.8664
890	0.71086	0.87142
895	0.73763	0.85712
900	0.73873	0.83836
905	0.7024	0.88786
910	0.73683	0.88344
915	0.73892	0.85826
920	0.72982	0.83809
925	0.71574	0.8753
930	0.70503	0.86898
935	0.74514	0.87251
940	0.73017	0.84411
945	0.72327	0.86456
950	0.70693	0.86534
955	0.70828	0.86476
960	0.726	0.83824
965	0.73872	0.85371
970	0.69947	0.84431
975	0.74254	0.85295
980	0.74165	0.88617
985	0.7205	0.8314
990	0.72198	0.85186
995	0.7246	0.87042
1000	0.73854	0.82817
1005	0.73884	0.85412
1010	0.73481	0.83867
1015	0.72121	0.83363
1020	0.7351	0.8357
1025	0.7187	0.88828
1030	0.72506	0.82515
1035	0.72323	0.83339
1040	0.72362	0.88468
1045	0.70974	0.84544
1050	0.72227	0.88431
1055	0.7406	0.85037
1060	0.73107	0.86395
1065	0.71477	0.87401
1070	0.72839	0.83957
1075	0.71702	0.84136
1080	0.77409	0.85702
1085	0.69102	0.87074
1090	0.73311	0.86825
1095	0.73773	0.87671
1100	0.71525	0.86144
1105	0.72691	0.83081
1110	0.71214	0.86861
1115	0.72158	0.92137
1120	0.72975	0.85809
1125	0.71462	0.88762
1130	0.71637	0.85768
1135	0.7586	0.84492
1140	0.72651	0.86311
1145	0.7233	0.88951
1150	0.77064	0.85816
1155	0.74097	0.82538
1160	0.73738	0.81458
1165	0.71571	0.84878
1170	0.73854	0.85093
1175	0.75746	0.84986
1180	0.71099	0.84935
1185	0.75378	0.82422
1190	0.73154	0.87628
1195	0.7629	0.8947
1200	0.72617	0.84978
1205	0.74068	0.89013
1210	0.71919	0.83706
1215	0.74061	0.83808
1220	0.75117	0.87253
1225	0.73064	0.88186
1230	0.73461	0.84972
1235	0.74037	0.83365
1240	0.71652	0.88847
1245	0.73641	0.85641
1250	0.75436	0.87316
1255	0.74621	0.86195
1260	0.73008	0.8677
1265	0.75363	0.88957
1270	0.7338	0.85539
1275	0.72509	0.86179
1280	0.72165	0.87118
1285	0.73014	0.8513
1290	0.75328	0.85924
1295	0.76971	0.86557
1300	0.73959	0.87481
1305	0.74351	0.82087
1310	0.7158	0.88067
1315	0.73177	0.88535
1320	0.71378	0.86708
1325	0.7578	0.8479
1330	0.72269	0.88916
1335	0.75044	0.86651
1340	0.72226	0.86837
1345	0.74789	0.87891
1350	0.79046	0.88869
1355	0.73899	0.87608
1360	0.73782	0.87956
1365	0.73472	0.85576
1370	0.76308	0.84046
1375	0.74219	0.8689
1380	0.74435	0.8921
1385	0.73825	0.89694
1390	0.73447	0.8807
1395	0.74074	0.8828
1400	0.72234	0.88094
1405	0.77824	0.93272
1410	0.72836	0.85688
1415	0.73627	0.85838
1420	0.75822	0.86454
1425	0.74406	0.84317
1430	0.74154	0.85276
1435	0.73971	0.85015
1440	0.75145	0.87533
1445	0.72023	0.85369
1450	0.76489	0.8739
1455	0.74139	0.90291
1460	0.75099	0.88056
1465	0.74854	0.8789
1470	0.76422	0.85619
1475	0.72957	0.86021
1480	0.7343	0.88862
1485	0.74502	0.87139
1490	0.7332	0.85114
1495	0.75876	0.84505
1500	0.74567	0.89734
1505	0.74708	0.84048
1510	0.73669	0.878
1515	0.76103	0.86611
1520	0.74549	0.8769
1525	0.72989	0.82026
1530	0.74562	0.88247
1535	0.74357	0.89016
1540	0.76311	0.86509
1545	0.75947	0.85956
1550	0.73775	0.88309
1555	0.77354	0.86628
1560	0.72709	0.8707
1565	0.74255	0.87229
1570	0.72193	0.84864
1575	0.74219	0.90018
1580	0.72411	0.86458
1585	0.75979	0.89141
1590	0.75887	0.85013
1595	0.75131	0.87369
1600	0.77021	0.92003
1605	0.75279	0.88403
1610	0.73255	0.88509
1615	0.76023	0.89958
1620	0.76451	0.86267
1625	0.72189	0.84887
1630	0.72926	0.84051
1635	0.75882	0.86538
1640	0.75166	0.85876
		0.84286
		0.90279
		0.87194
		0.88582
		0.90552
		0.87219
		0.85207
		0.86558
		0.90948
		0.86926
		0.87811
		0.87066
		0.88042
		0.89278
		0.86563
		0.8948
		0.86123
		0.85502
		0.88745
		0.87327
		0.88443
		0.88252
		0.8863
		0.83176
		0.91811
		0.86706
		0.89267
		0.87261
		0.83914
		0.93368
		0.86658
		0.85609
		0.88105
		0.88242
		0.89853
		0.89193
		0.90945
		0.88721
		0.87977
		0.86821
		0.87406
		0.87495
		0.85385
		0.82762
		0.88932
		0.85649
		0.8903
		0.89346
		0.88482
		0.86774
		0.90667
		0.84762
		0.83972
		0.87493
		0.84997
		0.86856
		0.85273
		0.85232
		0.863
		0.85799
		0.90882
		0.91392
		0.83256
		0.87776
		0.9064
		0.88235
		0.87443
		0.85822
		0.88615
		0.86971
		0.87111
		0.8551
		0.91323
		0.83613
		0.89392
		0.83665
		0.88507
		0.88878
		0.87552
		0.83588
		0.84281
		0.85584
		0.83946
		0.84461
		0.86329
		0.85684
		0.87583
		0.87525
		0.88911
		0.87876
		0.8597
		0.86499
		0.88592
		0.89011
		0.88775
		0.87888
		0.86425
		0.88375
		0.87087
		0.8203
		0.88362
		0.85509
		0.86423
		0.84871
		0.85048
		0.88238
		0.89491
		0.87146
		0.8989
		0.86525
		0.92922
		0.80895
		0.86219
		0.90741
		0.91146
		0.86092
		0.88918
		0.84654
		0.88471
		0.86699
		0.90041
		0.88995
		0.84243
		0.85097
		0.879
		0.86516
		0.89546
		0.85979
		0.90679
		0.90918
		0.88824
		0.87447
		0.89197
		0.86042
		0.88039
		0.90692
		0.8669
		0.89253
		0.85189
		0.86868
		0.89195
		0.89898
		0.92119
		0.89826
		0.86154
		0.88633
		0.87214
		0.87808
		0.90194
		0.8284
		0.8889
		0.8898
		0.87475
		0.87893
		0.89527
		0.85186
		0.86131
		0.87239
		0.87843
		0.8383
		0.89085
		0.91323
		0.87764
		0.86014
		0.87333
		0.89717
		0.8488
		0.8701
		0.87559
		0.86749
		0.89386
		0.85078
		0.89319
		0.84557
		0.87782
		0.90577
		0.8696
		0.85562
		0.85726
