# Supplementary material for: How crystallization additives govern halide perovskite grain growth
Source: Nat Commun. 2025 Nov 10;16:9894. doi: 10.1038/s41467-025-65484-7 (PMC12603034; doi:10.1038/s41467-025-65484-7)
Supplement: Supplementary file 3 — Source Data [file 41467_2025_65484_MOESM3_ESM.zip › Data files/Fig 5d top.txt]

210 min
-1698.94956	0.02794
-1694.08833	0.02759
-1689.2271	0.02686
-1684.36587	0.02584
-1679.50464	0.02443
-1674.64341	0.02275
-1669.78218	0.02136
-1664.92095	0.02107
-1660.05972	0.0224
-1655.1985	0.0252
-1650.33727	0.02851
-1645.47604	0.03088
-1640.61481	0.03092
-1635.75358	0.02787
-1630.89235	0.02191
-1626.03112	0.01419
-1621.16989	0.00648
-1616.30866	5.39913E-4
-1611.44743	-0.00258
-1606.5862	-0.00303
-1601.72497	-0.00202
-1596.86374	-0.00131
-1592.00251	-0.00237
-1587.14128	-0.00592
-1582.28005	-0.01182
-1577.41882	-0.01929
-1572.55759	-0.02716
-1567.69636	-0.03403
-1562.83513	-0.03862
-1557.9739	-0.04002
-1553.11267	-0.03808
-1548.25144	-0.03336
-1543.39021	-0.02693
-1538.52898	-0.02
-1533.66775	-0.0138
-1528.80653	-0.00942
-1523.9453	-0.00763
-1519.08407	-0.00865
-1514.22284	-0.01191
-1509.36161	-0.01623
-1504.50038	-0.02018
-1499.63915	-0.02271
-1494.77792	-0.02331
-1489.91669	-0.02198
-1485.05546	-0.01899
-1480.19423	-0.01473
-1475.333	-0.0096
-1470.47177	-0.00411
-1465.61054	0.00118
-1460.74931	0.0056
-1455.88808	0.00845
-1451.02685	0.00928
-1446.16562	0.00811
-1441.30439	0.00568
-1436.44316	0.00341
-1431.58193	0.00297
-1426.7207	0.00574
-1421.85947	0.01215
-1416.99824	0.02134
-1412.13701	0.03116
-1407.27578	0.03866
-1402.41456	0.04116
-1397.55333	0.03736
-1392.6921	0.02801
-1387.83087	0.01565
-1382.96964	0.00353
-1378.10841	-0.00583
-1373.24718	-0.01152
-1368.38595	-0.01427
-1363.52472	-0.01566
-1358.66349	-0.01709
-1353.80226	-0.01923
-1348.94103	-0.02191
-1344.0798	-0.02455
-1339.21857	-0.02655
-1334.35734	-0.02758
-1329.49611	-0.02769
-1324.63488	-0.02717
-1319.77365	-0.02633
-1314.91242	-0.02539
-1310.05119	-0.02444
-1305.18996	-0.02355
-1300.32873	-0.02288
-1295.4675	-0.02257
-1290.60627	-0.02252
-1285.74504	-0.02225
-1280.88382	-0.021
-1276.02259	-0.01808
-1271.16136	-0.01336
-1266.30013	-0.00748
-1261.4389	-0.00173
-1256.57767	0.00251
-1251.71644	0.00432
-1246.85521	0.00368
-1241.99398	0.00137
-1237.13275	-0.00138
-1232.27152	-0.00343
-1227.41029	-0.00406
-1222.54906	-0.00305
-1217.68783	-6.18601E-4
-1212.8266	0.00272
-1207.96537	0.00631
-1203.10414	0.0094
-1198.24291	0.01129
-1193.38168	0.0113
-1188.52045	0.00893
-1183.65922	0.00405
-1178.79799	-0.0028
-1173.93676	-0.01026
-1169.07553	-0.01645
-1164.2143	-0.01968
-1159.35307	-0.01925
-1154.49185	-0.01589
-1149.63062	-0.01148
-1144.76939	-0.00824
-1139.90816	-0.00782
-1135.04693	-0.01079
-1130.1857	-0.01666
-1125.32447	-0.02424
-1120.46324	-0.03208
-1115.60201	-0.03874
-1110.74078	-0.04298
-1105.87955	-0.04395
-1101.01832	-0.04129
-1096.15709	-0.03526
-1091.29586	-0.02667
-1086.43463	-0.01667
-1081.5734	-0.00644
-1076.71217	0.00312
-1071.85094	0.01148
-1066.98971	0.01835
-1062.12848	0.02339
-1057.26725	0.02614
-1052.40602	0.02631
-1047.54479	0.02419
-1042.68356	0.02083
-1037.82233	0.01777
-1032.9611	0.01629
-1028.09988	0.01692
-1023.23865	0.01924
-1018.37742	0.02238
-1013.51619	0.02551
-1008.65496	0.0281
-1003.79373	0.02985
-998.9325	0.03042
-994.07127	0.02937
-989.21004	0.02645
-984.34881	0.022
-979.48758	0.01709
-974.62635	0.01326
-969.76512	0.01194
-964.90389	0.01382
-960.04266	0.01854
-955.18143	0.02477
-950.3202	0.03068
-945.45897	0.03449
-940.59774	0.03501
-935.73651	0.03187
-930.87528	0.02553
-926.01405	0.01699
-921.15282	0.00743
-916.29159	-0.0021
-911.43036	-0.01078
-906.56913	-0.01805
-901.70791	-0.02349
-896.84668	-0.02683
-891.98545	-0.02794
-887.12422	-0.02695
-882.26299	-0.02429
-877.40176	-0.02061
-872.54053	-0.01662
-867.6793	-0.01283
-862.81807	-0.00947
-857.95684	-0.00654
-853.09561	-0.00393
-848.23438	-0.00147
-843.37315	0.00105
-838.51192	0.00381
-833.65069	0.0068
-828.78946	0.00976
-823.92823	0.0123
-819.067	0.01419
-814.20577	0.01557
-809.34454	0.01685
-804.48331	0.0184
-799.62208	0.02027
-794.76085	0.0222
-789.89962	0.02379
-785.03839	0.02469
-780.17716	0.02479
-775.31594	0.02431
-770.45471	0.02371
-765.59348	0.02351
-760.73225	0.02396
-755.87102	0.0247
-751.00979	0.02472
-746.14856	0.02277
-741.28733	0.01805
-736.4261	0.01075
-731.56487	0.00221
-726.70364	-0.00553
-721.84241	-0.01049
-716.98118	-0.01156
-712.11995	-0.0088
-707.25872	-0.00334
-702.39749	0.00302
-697.53626	0.00854
-692.67503	0.012
-687.8138	0.01295
-682.95257	0.01164
-678.09134	0.00869
-673.23011	0.00486
-668.36888	9.12163E-4
-663.50765	-0.00243
-658.64642	-0.00454
-653.78519	-0.00498
-648.92397	-0.00364
-644.06274	-7.5642E-4
-639.20151	0.003
-634.34028	0.00667
-629.47905	0.00918
-624.61782	0.00983
-619.75659	0.00868
-614.89536	0.00661
-610.03413	0.0049
-605.1729	0.00458
-600.31167	0.00589
-595.45044	0.00835
-590.58921	0.01106
-585.72798	0.01324
-580.86675	0.01432
-576.00552	0.014
-571.14429	0.01216
-566.28306	0.00892
-561.42183	0.00475
-556.5606	4.18048E-4
-551.69937	-0.00328
-546.83814	-0.00581
-541.97691	-0.00717
-537.11568	-0.00769
-532.25445	-0.00779
-527.39323	-0.00768
-522.532	-0.00738
-517.67077	-0.00694
-512.80954	-0.00664
-507.94831	-0.00684
-503.08708	-0.00766
-498.22585	-0.00871
-493.36462	-0.00912
-488.50339	-0.00788
-483.64216	-0.00438
-478.78093	0.0013
-473.9197	0.00829
-469.05847	0.01524
-464.19724	0.02073
-459.33601	0.02374
-454.47478	0.02404
-449.61355	0.0222
-444.75232	0.01933
-439.89109	0.01663
-435.02986	0.01493
-430.16863	0.01436
-425.3074	0.01442
-420.44617	0.01417
-415.58494	0.01271
-410.72371	0.00944
-405.86248	0.00425
-401.00126	-0.00244
-396.14003	-0.00974
-391.2788	-0.01648
-386.41757	-0.02147
-381.55634	-0.02379
-376.69511	-0.02297
-371.83388	-0.019
-366.97265	-0.01223
-362.11142	-0.00341
-357.25019	0.00619
-352.38896	0.01492
-347.52773	0.02109
-342.6665	0.02358
-337.80527	0.02235
-332.94404	0.01838
-328.08281	0.01323
-323.22158	0.00831
-318.36035	0.00438
-313.49912	0.00157
-308.63789	-4.10138E-4
-303.77666	-0.00189
-298.91543	-0.00301
-294.0542	-0.00378
-289.19297	-0.00414
-284.33174	-0.00406
-279.47051	-0.00364
-274.60929	-0.00304
-269.74806	-0.00243
-264.88683	-0.002
-260.0256	-0.00184
-255.16437	-0.00192
-250.30314	-0.00213
-245.44191	-0.00231
-240.58068	-0.00238
-235.71945	-0.00236
-230.85822	-0.0024
-225.99699	-0.0028
-221.13576	-0.00406
-216.27453	-0.00672
-211.4133	-0.01107
-206.55207	-0.0168
-201.69084	-0.02293
-196.82961	-0.02824
-191.96838	-0.03189
-187.10715	-0.03376
-182.24592	-0.03427
-177.38469	-0.03392
-172.52346	-0.03286
-167.66223	-0.03093
-162.801	-0.02804
-157.93977	-0.0245
-153.07854	-0.02108
-148.21732	-0.01875
-143.35609	-0.01817
-138.49486	-0.01944
-133.63363	-0.0221
-128.7724	-0.02535
-123.91117	-0.02834
-119.04994	-0.03034
-114.18871	-0.03089
-109.32748	-0.0299
-104.46625	-0.02761
-99.60502	-0.0244
-94.74379	-0.02054
-89.88256	-0.01603
-85.02133	-0.01079
-80.1601	-0.00493
-75.29887	0.00101
-70.43764	0.00623
-65.57641	0.00995
-60.71518	0.01177
-55.85395	0.01178
-50.99272	0.01049
-46.13149	0.00876
-41.27026	0.00755
-36.40903	0.00765
-31.5478	0.00936
-26.68657	0.01222
-21.82535	0.01523
-16.96412	0.01735
-12.10289	0.01807
-7.24166	0.01757
-2.38043	0.01637
2.4808	0.01482
7.34203	0.01283
12.20326	0.0101
17.06449	0.00662
21.92572	0.00292
26.78695	-1.37762E-4
31.64818	-0.0019
36.50941	-0.0024
41.37064	-0.00236
46.23187	-0.00265
51.0931	-0.00369
55.95433	-0.00511
60.81556	-0.00595
65.67679	-0.00534
70.53802	-0.00298
75.39925	7.41438E-4
80.26048	0.00509
85.12171	0.00933
89.98294	0.0129
94.84417	0.01539
99.70539	0.01652
104.56662	0.01625
109.42785	0.01484
114.28908	0.01294
119.15031	0.01146
124.01154	0.01131
128.87277	0.01322
133.734	0.01747
138.59523	0.02371
143.45646	0.03096
148.31769	0.03788
153.17892	0.04317
158.04015	0.04599
162.90138	0.04618
167.76261	0.04428
172.62384	0.0414
177.48507	0.03886
182.3463	0.03789
187.20753	0.03921
192.06876	0.04282
196.92999	0.04809
201.79122	0.05412
206.65245	0.06017
211.51368	0.06586
216.37491	0.07124
221.23614	0.07639
226.09736	0.08113
230.95859	0.08493
235.81982	0.08715
240.68105	0.08762
245.54228	0.08699
250.40351	0.08662
255.26474	0.08799
260.12597	0.09205
264.9872	0.09875
269.84843	0.10716
274.70966	0.11586
279.57089	0.12355
284.43212	0.12965
289.29335	0.13458
294.15458	0.13967
299.01581	0.14666
303.87704	0.15692
308.73827	0.17084
313.5995	0.1876
318.46073	0.20542
323.32196	0.22222
328.18319	0.23624
333.04442	0.24639
337.90565	0.25238
342.76688	0.2546
347.62811	0.25401
352.48933	0.25183
357.35056	0.24937
362.21179	0.24765
367.07302	0.24726
371.93425	0.24835
376.79548	0.25076
381.65671	0.25423
386.51794	0.25857
391.37917	0.26369
396.2404	0.26953
401.10163	0.27594
405.96286	0.28249
410.82409	0.28839
415.68532	0.29255
420.54655	0.29381
425.40778	0.29136
430.26901	0.28518
435.13024	0.27618
439.99147	0.26598
444.8527	0.25629
449.71393	0.24824
454.57516	0.24209
459.43639	0.23741
464.29762	0.23368
469.15885	0.23058
474.02008	0.22804
478.8813	0.22587
483.74253	0.22364
488.60376	0.22077
493.46499	0.21695
498.32622	0.21233
503.18745	0.20753
508.04868	0.20333
512.90991	0.20039
517.77114	0.19911
522.63237	0.19973
527.4936	0.20244
532.35483	0.20736
537.21606	0.21436
542.07729	0.22281
546.93852	0.23165
551.79975	0.23965
556.66098	0.24596
561.52221	0.25062
566.38344	0.25458
571.24467	0.25942
576.1059	0.26666
580.96713	0.27713
585.82836	0.29074
590.68959	0.30653
595.55082	0.32296
600.41205	0.3384
605.27327	0.35162
610.1345	0.36218
614.99573	0.37077
619.85696	0.37908
624.71819	0.38926
629.57942	0.40309
634.44065	0.42112
639.30188	0.44242
644.16311	0.46497
649.02434	0.48659
653.88557	0.50603
658.7468	0.52357
663.60803	0.54078
668.46926	0.55959
673.33049	0.58111
678.19172	0.60483
683.05295	0.62881
687.91418	0.65072
692.77541	0.66893
697.63664	0.68323
702.49787	0.69453
707.3591	0.70411
712.22033	0.71293
717.08156	0.72138
721.94279	0.72955
726.80402	0.73746
731.66524	0.7452
736.52647	0.75279
741.3877	0.76016
746.24893	0.76725
751.11016	0.77399
755.97139	0.78032
760.83262	0.78591
765.69385	0.79012
770.55508	0.79203
775.41631	0.79083
780.27754	0.78613
785.13877	0.77828
790	0.76824
794.86123	0.75721
799.72246	0.74616
804.58369	0.7356
809.44492	0.72559
814.30615	0.71602
819.16738	0.70689
824.02861	0.69846
828.88984	0.69122
833.75107	0.68586
838.6123	0.68312
843.47353	0.68354
848.33476	0.68708
853.19598	0.69281
858.05721	0.69897
862.91844	0.70355
867.77967	0.70513
872.6409	0.70357
877.50213	0.70014
882.36336	0.69696
887.22459	0.69624
892.08582	0.69943
896.94705	0.70691
901.80828	0.71796
906.66951	0.73129
911.53074	0.74555
916.39197	0.75983
921.2532	0.77387
926.11443	0.78797
930.97566	0.80275
935.83689	0.81885
940.69812	0.83666
945.55935	0.85615
950.42058	0.87684
955.28181	0.89785
960.14304	0.91815
965.00427	0.9368
969.8655	0.9532
974.72673	0.96706
979.58795	0.97836
984.44918	0.98722
989.31041	0.9938
994.17164	0.99813
999.03287	1
1003.8941	0.99889
1008.75533	0.99419
1013.61656	0.98558
1018.47779	0.97344
1023.33902	0.9589
1028.20025	0.94358
1033.06148	0.92896
1037.92271	0.91594
1042.78394	0.90468
1047.64517	0.8949
1052.5064	0.88632
1057.36763	0.8789
1062.22886	0.87266
1067.09009	0.86716
1071.95132	0.86124
1076.81255	0.85313
1081.67378	0.84122
1086.53501	0.82477
1091.39624	0.80435
1096.25747	0.78165
1101.1187	0.7588
1105.97992	0.73767
1110.84115	0.71931
1115.70238	0.70401
1120.56361	0.69147
1125.42484	0.68115
1130.28607	0.67244
1135.1473	0.66455
1140.00853	0.65655
1144.86976	0.64741
1149.73099	0.63637
1154.59222	0.62333
1159.45345	0.60908
1164.31468	0.5952
1169.17591	0.58346
1174.03714	0.5751
1178.89837	0.57021
1183.7596	0.56767
1188.62083	0.56564
1193.48206	0.56239
1198.34329	0.55697
1203.20452	0.54931
1208.06575	0.54002
1212.92698	0.52981
1217.78821	0.51926
1222.64944	0.50868
1227.51067	0.49829
1232.37189	0.48843
1237.23312	0.47968
1242.09435	0.47281
1246.95558	0.46854
1251.81681	0.46715
1256.67804	0.46834
1261.53927	0.47127
1266.4005	0.47494
1271.26173	0.47853
1276.12296	0.4815
1280.98419	0.48337
1285.84542	0.48348
1290.70665	0.48098
1295.56788	0.47509
1300.42911	0.46568
1305.29034	0.45348
1310.15157	0.43997
1315.0128	0.42681
1319.87403	0.41527
1324.73526	0.40578
1329.59649	0.39802
1334.45772	0.39127
1339.31895	0.38487
1344.18018	0.37846
1349.04141	0.37204
1353.90264	0.36578
1358.76386	0.35972
1363.62509	0.35358
1368.48632	0.34677
1373.34755	0.33859
1378.20878	0.32865
1383.07001	0.3172
1387.93124	0.30514
1392.79247	0.2937
1397.6537	0.28404
1402.51493	0.27682
1407.37616	0.27215
1412.23739	0.26967
1417.09862	0.26878
1421.95985	0.26879
1426.82108	0.26885
1431.68231	0.26799
1436.54354	0.26519
1441.40477	0.25962
1446.266	0.25089
1451.12723	0.2391
1455.98846	0.22484
1460.84969	0.20916
1465.71092	0.19354
1470.57215	0.17972
1475.43338	0.16929
1480.29461	0.16318
1485.15583	0.16125
1490.01706	0.16231
1494.87829	0.16459
1499.73952	0.1663
1504.60075	0.16624
1509.46198	0.16416
1514.32321	0.16064
1519.18444	0.15671
1524.04567	0.15315
1528.9069	0.15009
1533.76813	0.14696
1538.62936	0.14299
1543.49059	0.13771
1548.35182	0.13116
1553.21305	0.1238
1558.07428	0.11628
1562.93551	0.10924
1567.79674	0.10322
1572.65797	0.09854
1577.5192	0.09516
1582.38043	0.09264
1587.24166	0.09038
1592.10289	0.08797
1596.96412	0.08529
1601.82535	0.0824
1606.68657	0.07932
1611.5478	0.07595
1616.40903	0.07219
1621.27026	0.06815
1626.13149	0.06413
1630.99272	0.06042
1635.85395	0.05702
1640.71518	0.05358
1645.57641	0.04967
1650.43764	0.04531
1655.29887	0.04113
1660.1601	0.03819
1665.02133	0.03731
1669.88256	0.03843
1674.74379	0.04056
1679.60502	0.04214
1684.46625	0.04184
1689.32748	0.03909
1694.18871	0.03425
1699.04994	0.02831
1703.91117	0.02247
1708.7724	0.01773
1713.63363	0.0147
1718.49486	0.01354
1723.35609	0.01404
1728.21732	0.01563
1733.07854	0.01759
1737.93977	0.01922
1742.801	0.02013
1747.66223	0.02032
1752.52346	0.02005
1757.38469	0.01966
1762.24592	0.01925
1767.10715	0.01868
1771.96838	0.01775
1776.82961	0.01629
1781.69084	0.01424
1786.55207	0.01163
1791.4133	0.00856
1796.27453	0.00525
1801.13576	0.00207
1805.99699	-5.54303E-4
1810.85822	-0.00236
1815.71945	-0.00337
1820.58068	-0.00381
1825.44191	-0.00384
1830.30314	-0.00332
1835.16437	-0.00196
1840.0256	3.14551E-4
1844.88683	0.00308
1849.74806	0.00538
1854.60929	0.00613
1859.47051	0.00471
1864.33174	0.0014
1869.19297	-0.00278
1874.0542	-0.00657
1878.91543	-0.00912
1883.77666	-0.01035
1888.63789	-0.0108
1893.49912	-0.01118
1898.36035	-0.01193
1903.22158	-0.01297
1908.08281	-0.01377
1912.94404	-0.01373
1917.80527	-0.01258
1922.6665	-0.01065
1927.52773	-0.00882
1932.38896	-0.00814
1937.25019	-0.0093
1942.11142	-0.01223
1946.97265	-0.01614
1951.83388	-0.01983
1956.69511	-0.02221
1961.55634	-0.02259
1966.41757	-0.02079
1971.2788	-0.01704
1976.14003	-0.01187
1981.00126	-0.00605
1985.86248	-4.32655E-4
1990.72371	0.00422
1995.58494	0.00744
2000.44617	0.00915
2005.3074	0.0096
2010.16863	0.00915
2015.02986	0.00812
2019.89109	0.00664
2024.75232	0.00474
2029.61355	0.00251
2034.47478	1.66311E-4
2039.33601	-0.00181
2044.19724	-0.00283
2049.05847	-0.0024
2053.9197	-3.92899E-4
2058.78093	0.00282
2063.64216	0.00648
2068.50339	0.00974
2073.36462	0.01204
2078.22585	0.0133
2083.08708	0.01382
2087.94831	0.01396
2092.80954	0.01392
2097.67077	0.01359
2102.532	0.01265
2107.39323	0.01081
2112.25445	0.00794
2117.11568	0.00415
2121.97691	-2.67562E-4
2126.83814	-0.0048
2131.69937	-0.00864
2136.5606	-0.01073
2141.42183	-0.0101
2146.28306	-0.00641
2151.14429	-3.74927E-4
2156.00552	0.00624
2160.86675	0.01135
2165.72798	0.01351
2170.58921	0.01251
2175.45044	0.00933
2180.31167	0.00547
2185.1729	0.0023
2190.03413	6.63498E-4
2194.89536	8.69297E-4
2199.75659	0.00282
2204.61782	0.00602
2209.47905	0.00957
2214.34028	0.01228
2219.20151	0.0131
2224.06274	0.01147
2228.92397	0.00758
2233.78519	0.0022
2238.64642	-0.00358
2243.50765	-0.00871
2248.36888	-0.01243
2253.23011	-0.01443
2258.09134	-0.01491
2262.95257	-0.01444
2267.8138	-0.01361
2272.67503	-0.01282
2277.53626	-0.01211
2282.39749	-0.01131
2287.25872	-0.01028
2292.11995	-0.00899
2296.98118	-0.00735
2301.84241	-0.00508
2306.70364	-0.00164
2311.56487	0.00352
2316.4261	0.01055
2321.28733	0.01904
2326.14856	0.02807
2331.00979	0.03658
2335.87102	0.04372
2340.73225	0.04886
2345.59348	0.05153
2350.45471	0.05138
2355.31594	0.04823
2360.17716	0.04241
2365.03839	0.03477
2369.89962	0.02658
2374.76085	0.01918
2379.62208	0.01349
2384.48331	0.00977
2389.34454	0.00757
2394.20577	0.00596
2399.067	0.00405
2403.92823	0.00137
2408.78946	-0.00192
2413.65069	-0.00516
2418.51192	-0.00767
2423.37315	-0.0091
2428.23438	-0.00966
2433.09561	-0.00992
2437.95684	-0.01048
2442.81807	-0.01152
2447.6793	-0.01273
2452.54053	-0.01343
2457.40176	-0.01295
2462.26299	-0.011
2467.12422	-0.00779
2471.98545	-0.00382
2476.84668	6.05103E-4
2481.70791	0.0056
2486.56913	0.01151
2491.43036	0.01848
2496.29159	0.02591
2501.15282	0.03248
2506.01405	0.03655
2510.87528	0.03693
2515.73651	0.03338
2520.59774	0.02675
2525.45897	0.01871
2530.3202	0.01114
2535.18143	0.00559
2540.04266	0.00283
2544.90389	0.00272
2549.76512	0.00434
2554.62635	0.00629
2559.48758	0.00731
2564.34881	0.00675
2569.21004	0.0048
2574.07127	0.00223
2578.9325	-1.56933E-4
2583.79373	-0.00198
2588.65496	-0.00334
2593.51619	-0.00462
2598.37742	-0.00604
2603.23865	-0.00754
2608.09988	-0.00877
2612.9611	-0.00925
2617.82233	-0.00852
2622.68356	-0.00627
2627.54479	-0.00257
2632.40602	0.00193
2637.26725	0.00598
2642.12848	0.00807
2646.98971	0.00711
2651.85094	0.00303
2656.71217	-0.00314
2661.5734	-0.0097
2666.43463	-0.01496
2671.29586	-0.01786
2676.15709	-0.01824
2681.01832	-0.01671
2685.87955	-0.01429
2690.74078	-0.01199
2695.60201	-0.01061
2700.46324	-0.0105
2705.32447	-0.01156
2710.1857	-0.01318
2715.04693	-0.01444
2719.90816	-0.01449
2724.76939	-0.01299
2729.63062	-0.01031
2734.49185	-0.00728
2739.35307	-0.00464
2744.2143	-0.00267
2749.07553	-0.00121
2753.93676	-5.66173E-5
2758.79799	7.18893E-4
2763.65922	8.42657E-4
2768.52045	2.35679E-4
2773.38168	-6.45206E-4
2778.24291	-8.95918E-4
2783.10414	3.03866E-4
2787.96537	0.00308
2792.8266	0.00663
2797.68783	0.00953
2802.54906	0.01042
2807.41029	0.00869
2812.27152	0.00474
2817.13275	-2.52268E-4
2821.99398	-0.0048
2826.85521	-0.00778
2831.71644	-0.00878
2836.57767	-0.00818
2841.4389	-0.00688
2846.30013	-0.00585
2851.16136	-0.00572
2856.02259	-0.00671
2860.88382	-0.0087
2865.74504	-0.0114
2870.60627	-0.01437
2875.4675	-0.01699
2880.32873	-0.01853
2885.18996	-0.01852
2890.05119	-0.01708
2894.91242	-0.01508
2899.77365	-0.01369
2904.63488	-0.01388
2909.49611	-0.0159
2914.35734	-0.0193
2919.21857	-0.02317
2924.0798	-0.0266
2928.94103	-0.02895
2933.80226	-0.03004
2938.66349	-0.03001
2943.52472	-0.02908
2948.38595	-0.02736
2953.24718	-0.02481
2958.10841	-0.02141
2962.96964	-0.01741
2967.83087	-0.01334
2972.6921	-0.00976
2977.55333	-0.00689
2982.41456	-0.00458
2987.27578	-0.00265
2992.13701	-0.00128
2996.99824	-0.00114
3001.85947	-0.00301
3006.7207	-0.00704
3011.58193	-0.01217
3016.44316	-0.01634
3021.30439	-0.01738
3026.16562	-0.01409
3031.02685	-0.00691
3035.88808	0.00234
3040.74931	0.01133
3045.61054	0.01804
3050.47177	0.02126
3055.333	0.0206
3060.19423	0.01648
3065.05546	0.00995
3069.91669	0.00257
3074.77792	-0.00399
3079.63915	-0.00847
3084.50038	-0.01033
3089.36161	-0.00984
3094.22284	-0.00772
3099.08407	-0.00474
3103.9453	-0.00143
3108.80653	0.0018
3113.66775	0.0046
3118.52898	0.00648
3123.39021	0.00694
3128.25144	0.00567
3133.11267	0.0028
3137.9739	-0.00106
3142.83513	-0.00496
3147.69636	-0.00793
3152.55759	-0.00934
3157.41882	-0.00904
3162.28005	-0.00732
3167.14128	-0.0048
3172.00251	-0.00212
3176.86374	2.38622E-4
3181.72497	0.00211
3186.5862	0.00359
3191.44743	0.00485
3196.30866	0.00597
3201.16989	0.00694
3206.03112	0.00781
3210.89235	0.00874
3215.75358	0.00987
3220.61481	0.01108
3225.47604	0.01208
3230.33727	0.01262
3235.1985	0.01282
3240.05972	0.01328
3244.92095	0.01475
3249.78218	0.01773
3254.64341	0.02199
3259.50464	0.02666
3264.36587	0.03055
3269.2271	0.03277
3274.08833	0.03307
0 min
-1708.86299	-0.05406
-1708.71096	-0.05382
-1708.55892	-0.05359
-1708.40689	-0.05336
-1708.25486	-0.05312
-1708.10283	-0.05289
-1707.9508	-0.05265
-1707.79877	-0.05242
-1707.64674	-0.05218
-1707.49471	-0.05195
-1707.34268	-0.05171
-1707.19065	-0.05147
-1707.03862	-0.05123
-1706.88658	-0.05099
-1706.73455	-0.05076
-1706.58252	-0.05052
-1706.43049	-0.05028
-1706.27846	-0.05004
-1706.12643	-0.0498
-1705.9744	-0.04956
-1705.82237	-0.04932
-1705.67034	-0.04907
-1705.51831	-0.04883
-1705.36628	-0.04859
-1705.21424	-0.04835
-1705.06221	-0.04811
-1704.91018	-0.04787
-1704.75815	-0.04762
-1704.60612	-0.04738
-1704.45409	-0.04714
-1704.30206	-0.0469
-1704.15003	-0.04665
-1703.998	-0.04641
-1703.84597	-0.04617
-1703.69394	-0.04593
-1703.5419	-0.04568
-1703.38987	-0.04544
-1703.23784	-0.0452
-1703.08581	-0.04496
-1702.93378	-0.04471
-1702.78175	-0.04447
-1702.62972	-0.04423
-1702.47769	-0.04399
-1702.32566	-0.04375
-1702.17363	-0.04351
-1702.0216	-0.04327
-1701.86957	-0.04303
-1701.71753	-0.04279
-1701.5655	-0.04255
-1701.41347	-0.04231
-1701.26144	-0.04207
-1701.10941	-0.04184
-1700.95738	-0.0416
-1700.80535	-0.04136
-1700.65332	-0.04113
-1700.50129	-0.04089
-1700.34926	-0.04066
-1700.19723	-0.04043
-1700.04519	-0.0402
-1699.89316	-0.03997
-1699.74113	-0.03974
-1699.5891	-0.03951
-1699.43707	-0.03928
-1699.28504	-0.03905
-1699.13301	-0.03882
-1698.98098	-0.0386
-1698.82895	-0.03837
-1698.67692	-0.03815
-1698.52489	-0.03793
-1698.37285	-0.0377
-1698.22082	-0.03748
-1698.06879	-0.03726
-1697.91676	-0.03704
-1697.76473	-0.03682
-1697.6127	-0.03661
-1697.46067	-0.03639
-1697.30864	-0.03617
-1697.15661	-0.03596
-1697.00458	-0.03575
-1696.85255	-0.03553
-1696.70051	-0.03532
-1696.54848	-0.03511
-1696.39645	-0.0349
-1696.24442	-0.03469
-1696.09239	-0.03448
-1695.94036	-0.03427
-1695.78833	-0.03407
-1695.6363	-0.03386
-1695.48427	-0.03365
-1695.33224	-0.03345
-1695.18021	-0.03325
-1695.02817	-0.03304
-1694.87614	-0.03284
-1694.72411	-0.03264
-1694.57208	-0.03244
-1694.42005	-0.03224
-1694.26802	-0.03204
-1694.11599	-0.03184
-1693.96396	-0.03164
-1693.81193	-0.03145
-1693.6599	-0.03125
-1693.50787	-0.03105
-1693.35583	-0.03086
-1693.2038	-0.03066
-1693.05177	-0.03047
-1692.89974	-0.03028
-1692.74771	-0.03009
-1692.59568	-0.02989
-1692.44365	-0.0297
-1692.29162	-0.02951
-1692.13959	-0.02932
-1691.98756	-0.02913
-1691.83553	-0.02894
-1691.6835	-0.02876
-1691.53146	-0.02857
-1691.37943	-0.02838
-1691.2274	-0.02819
-1691.07537	-0.02801
-1690.92334	-0.02782
-1690.77131	-0.02763
-1690.61928	-0.02745
-1690.46725	-0.02726
-1690.31522	-0.02708
-1690.16319	-0.02689
-1690.01116	-0.02671
-1689.85912	-0.02652
-1689.70709	-0.02633
-1689.55506	-0.02615
-1689.40303	-0.02596
-1689.251	-0.02578
-1689.09897	-0.02559
-1688.94694	-0.02541
-1688.79491	-0.02522
-1688.64288	-0.02503
-1688.49085	-0.02484
-1688.33882	-0.02466
-1688.18678	-0.02447
-1688.03475	-0.02428
-1687.88272	-0.02409
-1687.73069	-0.0239
-1687.57866	-0.02371
-1687.42663	-0.02352
-1687.2746	-0.02333
-1687.12257	-0.02313
-1686.97054	-0.02294
-1686.81851	-0.02275
-1686.66648	-0.02255
-1686.51444	-0.02236
-1686.36241	-0.02216
-1686.21038	-0.02197
-1686.05835	-0.02177
-1685.90632	-0.02157
-1685.75429	-0.02137
-1685.60226	-0.02117
-1685.45023	-0.02097
-1685.2982	-0.02077
-1685.14617	-0.02057
-1684.99414	-0.02037
-1684.8421	-0.02017
-1684.69007	-0.01997
-1684.53804	-0.01976
-1684.38601	-0.01956
-1684.23398	-0.01936
-1684.08195	-0.01916
-1683.92992	-0.01895
-1683.77789	-0.01875
-1683.62586	-0.01855
-1683.47383	-0.01835
-1683.3218	-0.01814
-1683.16977	-0.01794
-1683.01773	-0.01774
-1682.8657	-0.01754
-1682.71367	-0.01734
-1682.56164	-0.01714
-1682.40961	-0.01694
-1682.25758	-0.01675
-1682.10555	-0.01655
-1681.95352	-0.01636
-1681.80149	-0.01616
-1681.64946	-0.01597
-1681.49743	-0.01578
-1681.34539	-0.01559
-1681.19336	-0.0154
-1681.04133	-0.01521
-1680.8893	-0.01503
-1680.73727	-0.01484
-1680.58524	-0.01466
-1680.43321	-0.01448
-1680.28118	-0.0143
-1680.12915	-0.01413
-1679.97712	-0.01395
-1679.82509	-0.01378
-1679.67305	-0.01361
-1679.52102	-0.01344
-1679.36899	-0.01328
-1679.21696	-0.01311
-1679.06493	-0.01295
-1678.9129	-0.01279
-1678.76087	-0.01264
-1678.60884	-0.01248
-1678.45681	-0.01233
-1678.30478	-0.01218
-1678.15275	-0.01203
-1678.00071	-0.01189
-1677.84868	-0.01175
-1677.69665	-0.01161
-1677.54462	-0.01147
-1677.39259	-0.01134
-1677.24056	-0.01121
-1677.08853	-0.01108
-1676.9365	-0.01095
-1676.78447	-0.01083
-1676.63244	-0.01071
-1676.48041	-0.01059
-1676.32837	-0.01047
-1676.17634	-0.01036
-1676.02431	-0.01024
-1675.87228	-0.01014
-1675.72025	-0.01003
-1675.56822	-0.00992
-1675.41619	-0.00982
-1675.26416	-0.00972
-1675.11213	-0.00962
-1674.9601	-0.00953
-1674.80807	-0.00943
-1674.65604	-0.00934
-1674.504	-0.00925
-1674.35197	-0.00916
-1674.19994	-0.00907
-1674.04791	-0.00899
-1673.89588	-0.00891
-1673.74385	-0.00882
-1673.59182	-0.00874
-1673.43979	-0.00867
-1673.28776	-0.00859
-1673.13573	-0.00851
-1672.9837	-0.00844
-1672.83166	-0.00837
-1672.67963	-0.0083
-1672.5276	-0.00823
-1672.37557	-0.00816
-1672.22354	-0.00809
-1672.07151	-0.00802
-1671.91948	-0.00796
-1671.76745	-0.00789
-1671.61542	-0.00783
-1671.46339	-0.00776
-1671.31136	-0.0077
-1671.15932	-0.00764
-1671.00729	-0.00758
-1670.85526	-0.00752
-1670.70323	-0.00746
-1670.5512	-0.0074
-1670.39917	-0.00734
-1670.24714	-0.00729
-1670.09511	-0.00723
-1669.94308	-0.00717
-1669.79105	-0.00712
-1669.63902	-0.00706
-1669.48698	-0.00701
-1669.33495	-0.00695
-1669.18292	-0.0069
-1669.03089	-0.00685
-1668.87886	-0.00679
-1668.72683	-0.00674
-1668.5748	-0.00669
-1668.42277	-0.00664
-1668.27074	-0.00658
-1668.11871	-0.00653
-1667.96668	-0.00648
-1667.81464	-0.00643
-1667.66261	-0.00638
-1667.51058	-0.00633
-1667.35855	-0.00628
-1667.20652	-0.00623
-1667.05449	-0.00618
-1666.90246	-0.00614
-1666.75043	-0.00609
-1666.5984	-0.00604
-1666.44637	-0.00599
-1666.29434	-0.00594
-1666.1423	-0.00589
-1665.99027	-0.00585
-1665.83824	-0.0058
-1665.68621	-0.00575
-1665.53418	-0.0057
-1665.38215	-0.00566
-1665.23012	-0.00561
-1665.07809	-0.00556
-1664.92606	-0.00552
-1664.77403	-0.00547
-1664.622	-0.00542
-1664.46997	-0.00537
-1664.31793	-0.00533
-1664.1659	-0.00528
-1664.01387	-0.00523
-1663.86184	-0.00519
-1663.70981	-0.00514
-1663.55778	-0.00509
-1663.40575	-0.00504
-1663.25372	-0.00499
-1663.10169	-0.00495
-1662.94966	-0.0049
-1662.79763	-0.00485
-1662.64559	-0.0048
-1662.49356	-0.00475
-1662.34153	-0.0047
-1662.1895	-0.00465
-1662.03747	-0.0046
-1661.88544	-0.00455
-1661.73341	-0.0045
-1661.58138	-0.00445
-1661.42935	-0.0044
-1661.27732	-0.00434
-1661.12529	-0.00429
-1660.97325	-0.00423
-1660.82122	-0.00418
-1660.66919	-0.00412
-1660.51716	-0.00407
-1660.36513	-0.00401
-1660.2131	-0.00395
-1660.06107	-0.00389
-1659.90904	-0.00383
-1659.75701	-0.00377
-1659.60498	-0.0037
-1659.45295	-0.00364
-1659.30091	-0.00357
-1659.14888	-0.0035
-1658.99685	-0.00343
-1658.84482	-0.00336
-1658.69279	-0.00328
-1658.54076	-0.00321
-1658.38873	-0.00313
-1658.2367	-0.00305
-1658.08467	-0.00297
-1657.93264	-0.00288
-1657.78061	-0.00279
-1657.62857	-0.0027
-1657.47654	-0.00261
-1657.32451	-0.00251
-1657.17248	-0.00241
-1657.02045	-0.00231
-1656.86842	-0.00221
-1656.71639	-0.0021
-1656.56436	-0.00199
-1656.41233	-0.00188
-1656.2603	-0.00176
-1656.10827	-0.00164
-1655.95624	-0.00152
-1655.8042	-0.00139
-1655.65217	-0.00126
-1655.50014	-0.00113
-1655.34811	-9.89173E-4
-1655.19608	-8.48947E-4
-1655.04405	-7.05368E-4
-1654.89202	-5.58454E-4
-1654.73999	-4.08229E-4
-1654.58796	-2.54731E-4
-1654.43593	-9.80025E-5
-1654.2839	6.18991E-5
-1654.13186	2.24917E-4
-1653.97983	3.90977E-4
-1653.8278	5.60004E-4
-1653.67577	7.31907E-4
-1653.52374	9.06592E-4
-1653.37171	0.00108
-1653.21968	0.00126
-1653.06765	0.00145
-1652.91562	0.00163
-1652.76359	0.00182
-1652.61156	0.00201
-1652.45952	0.0022
-1652.30749	0.00239
-1652.15546	0.00258
-1652.00343	0.00278
-1651.8514	0.00298
-1651.69937	0.00318
-1651.54734	0.00337
-1651.39531	0.00357
-1651.24328	0.00378
-1651.09125	0.00398
-1650.93922	0.00418
-1650.78718	0.00438
-1650.63515	0.00458
-1650.48312	0.00478
-1650.33109	0.00498
-1650.17906	0.00518
-1650.02703	0.00538
-1649.875	0.00558
-1649.72297	0.00578
-1649.57094	0.00598
-1649.41891	0.00617
-1649.26688	0.00637
-1649.11484	0.00656
-1648.96281	0.00675
-1648.81078	0.00694
-1648.65875	0.00713
-1648.50672	0.00731
-1648.35469	0.0075
-1648.20266	0.00768
-1648.05063	0.00786
-1647.8986	0.00804
-1647.74657	0.00821
-1647.59454	0.00838
-1647.44251	0.00855
-1647.29047	0.00872
-1647.13844	0.00889
-1646.98641	0.00905
-1646.83438	0.00922
-1646.68235	0.00937
-1646.53032	0.00953
-1646.37829	0.00969
-1646.22626	0.00984
-1646.07423	0.00999
-1645.9222	0.01014
-1645.77017	0.01029
-1645.61813	0.01043
-1645.4661	0.01057
-1645.31407	0.01071
-1645.16204	0.01085
-1645.01001	0.01099
-1644.85798	0.01113
-1644.70595	0.01126
-1644.55392	0.01139
-1644.40189	0.01152
-1644.24986	0.01165
-1644.09783	0.01178
-1643.94579	0.01191
-1643.79376	0.01204
-1643.64173	0.01216
-1643.4897	0.01229
-1643.33767	0.01241
-1643.18564	0.01253
-1643.03361	0.01266
-1642.88158	0.01278
-1642.72955	0.0129
-1642.57752	0.01302
-1642.42549	0.01314
-1642.27345	0.01326
-1642.12142	0.01338
-1641.96939	0.0135
-1641.81736	0.01362
-1641.66533	0.01374
-1641.5133	0.01386
-1641.36127	0.01398
-1641.20924	0.0141
-1641.05721	0.01422
-1640.90518	0.01434
-1640.75315	0.01446
-1640.60111	0.01458
-1640.44908	0.0147
-1640.29705	0.01483
-1640.14502	0.01495
-1639.99299	0.01507
-1639.84096	0.01519
-1639.68893	0.01531
-1639.5369	0.01543
-1639.38487	0.01555
-1639.23284	0.01567
-1639.08081	0.01579
-1638.92877	0.01591
-1638.77674	0.01603
-1638.62471	0.01615
-1638.47268	0.01627
-1638.32065	0.01639
-1638.16862	0.01652
-1638.01659	0.01664
-1637.86456	0.01676
-1637.71253	0.01688
-1637.5605	0.01699
-1637.40847	0.01711
-1637.25644	0.01723
-1637.1044	0.01735
-1636.95237	0.01747
-1636.80034	0.01759
-1636.64831	0.0177
-1636.49628	0.01782
-1636.34425	0.01794
-1636.19222	0.01805
-1636.04019	0.01817
-1635.88816	0.01828
-1635.73613	0.01839
-1635.5841	0.01851
-1635.43206	0.01862
-1635.28003	0.01873
-1635.128	0.01884
-1634.97597	0.01895
-1634.82394	0.01905
-1634.67191	0.01916
-1634.51988	0.01927
-1634.36785	0.01937
-1634.21582	0.01948
-1634.06379	0.01958
-1633.91176	0.01968
-1633.75972	0.01978
-1633.60769	0.01988
-1633.45566	0.01998
-1633.30363	0.02008
-1633.1516	0.02017
-1632.99957	0.02027
-1632.84754	0.02036
-1632.69551	0.02045
-1632.54348	0.02054
-1632.39145	0.02063
-1632.23942	0.02072
-1632.08738	0.02081
-1631.93535	0.02089
-1631.78332	0.02098
-1631.63129	0.02106
-1631.47926	0.02114
-1631.32723	0.02122
-1631.1752	0.0213
-1631.02317	0.02138
-1630.87114	0.02146
-1630.71911	0.02153
-1630.56708	0.0216
-1630.41504	0.02168
-1630.26301	0.02175
-1630.11098	0.02182
-1629.95895	0.02188
-1629.80692	0.02195
-1629.65489	0.02202
-1629.50286	0.02208
-1629.35083	0.02214
-1629.1988	0.0222
-1629.04677	0.02226
-1628.89474	0.02232
-1628.74271	0.02238
-1628.59067	0.02244
-1628.43864	0.02249
-1628.28661	0.02255
-1628.13458	0.0226
-1627.98255	0.02265
-1627.83052	0.0227
-1627.67849	0.02275
-1627.52646	0.0228
-1627.37443	0.02285
-1627.2224	0.02289
-1627.07037	0.02294
-1626.91833	0.02298
-1626.7663	0.02303
-1626.61427	0.02307
-1626.46224	0.02311
-1626.31021	0.02315
-1626.15818	0.02319
-1626.00615	0.02322
-1625.85412	0.02326
-1625.70209	0.02329
-1625.55006	0.02333
-1625.39803	0.02336
-1625.24599	0.02339
-1625.09396	0.02342
-1624.94193	0.02345
-1624.7899	0.02348
-1624.63787	0.02351
-1624.48584	0.02353
-1624.33381	0.02355
-1624.18178	0.02358
-1624.02975	0.0236
-1623.87772	0.02362
-1623.72569	0.02363
-1623.57365	0.02365
-1623.42162	0.02366
-1623.26959	0.02368
-1623.11756	0.02369
-1622.96553	0.0237
-1622.8135	0.0237
-1622.66147	0.02371
-1622.50944	0.02371
-1622.35741	0.02372
-1622.20538	0.02372
-1622.05335	0.02371
-1621.90131	0.02371
-1621.74928	0.0237
-1621.59725	0.02369
-1621.44522	0.02368
-1621.29319	0.02367
-1621.14116	0.02366
-1620.98913	0.02364
-1620.8371	0.02362
-1620.68507	0.0236
-1620.53304	0.02357
-1620.38101	0.02355
-1620.22898	0.02352
-1620.07694	0.02349
-1619.92491	0.02346
-1619.77288	0.02342
-1619.62085	0.02338
-1619.46882	0.02335
-1619.31679	0.0233
-1619.16476	0.02326
-1619.01273	0.02322
-1618.8607	0.02317
-1618.70867	0.02312
-1618.55664	0.02307
-1618.4046	0.02302
-1618.25257	0.02296
-1618.10054	0.02291
-1617.94851	0.02285
-1617.79648	0.02279
-1617.64445	0.02273
-1617.49242	0.02267
-1617.34039	0.02261
-1617.18836	0.02255
-1617.03633	0.02249
-1616.8843	0.02242
-1616.73226	0.02236
-1616.58023	0.0223
-1616.4282	0.02223
-1616.27617	0.02217
-1616.12414	0.0221
-1615.97211	0.02204
-1615.82008	0.02197
-1615.66805	0.02191
-1615.51602	0.02185
-1615.36399	0.02178
-1615.21196	0.02172
-1615.05992	0.02166
-1614.90789	0.0216
-1614.75586	0.02153
-1614.60383	0.02147
-1614.4518	0.02142
-1614.29977	0.02136
-1614.14774	0.0213
-1613.99571	0.02124
-1613.84368	0.02119
-1613.69165	0.02113
-1613.53962	0.02108
-1613.38758	0.02103
-1613.23555	0.02097
-1613.08352	0.02092
-1612.93149	0.02087
-1612.77946	0.02082
-1612.62743	0.02077
-1612.4754	0.02073
-1612.32337	0.02068
-1612.17134	0.02063
-1612.01931	0.02059
-1611.86728	0.02054
-1611.71524	0.02049
-1611.56321	0.02045
-1611.41118	0.0204
-1611.25915	0.02036
-1611.10712	0.02031
-1610.95509	0.02027
-1610.80306	0.02022
-1610.65103	0.02018
-1610.499	0.02013
-1610.34697	0.02009
-1610.19494	0.02004
-1610.04291	0.01999
-1609.89087	0.01994
-1609.73884	0.01989
-1609.58681	0.01984
-1609.43478	0.01979
-1609.28275	0.01974
-1609.13072	0.01968
-1608.97869	0.01963
-1608.82666	0.01957
-1608.67463	0.01951
-1608.5226	0.01945
-1608.37057	0.01939
-1608.21853	0.01933
-1608.0665	0.01926
-1607.91447	0.01919
-1607.76244	0.01912
-1607.61041	0.01905
-1607.45838	0.01898
-1607.30635	0.0189
-1607.15432	0.01883
-1607.00229	0.01875
-1606.85026	0.01867
-1606.69823	0.01858
-1606.54619	0.0185
-1606.39416	0.01841
-1606.24213	0.01832
-1606.0901	0.01823
-1605.93807	0.01814
-1605.78604	0.01804
-1605.63401	0.01794
-1605.48198	0.01784
-1605.32995	0.01774
-1605.17792	0.01764
-1605.02589	0.01753
-1604.87385	0.01743
-1604.72182	0.01732
-1604.56979	0.01721
-1604.41776	0.01709
-1604.26573	0.01698
-1604.1137	0.01687
-1603.96167	0.01675
-1603.80964	0.01663
-1603.65761	0.01651
-1603.50558	0.01639
-1603.35355	0.01626
-1603.20151	0.01614
-1603.04948	0.01601
-1602.89745	0.01589
-1602.74542	0.01576
-1602.59339	0.01563
-1602.44136	0.0155
-1602.28933	0.01536
-1602.1373	0.01523
-1601.98527	0.01509
-1601.83324	0.01496
-1601.68121	0.01482
-1601.52918	0.01468
-1601.37714	0.01454
-1601.22511	0.0144
-1601.07308	0.01425
-1600.92105	0.01411
-1600.76902	0.01396
-1600.61699	0.01381
-1600.46496	0.01366
-1600.31293	0.01351
-1600.1609	0.01335
-1600.00887	0.0132
-1599.85684	0.01304
-1599.7048	0.01288
-1599.55277	0.01272
-1599.40074	0.01255
-1599.24871	0.01239
-1599.09668	0.01222
-1598.94465	0.01205
-1598.79262	0.01188
-1598.64059	0.01171
-1598.48856	0.01153
-1598.33653	0.01135
-1598.1845	0.01117
-1598.03246	0.01099
-1597.88043	0.0108
-1597.7284	0.01061
-1597.57637	0.01042
-1597.42434	0.01023
-1597.27231	0.01004
-1597.12028	0.00984
-1596.96825	0.00964
-1596.81622	0.00944
-1596.66419	0.00924
-1596.51216	0.00903
-1596.36012	0.00883
-1596.20809	0.00862
-1596.05606	0.00841
-1595.90403	0.00819
-1595.752	0.00798
-1595.59997	0.00776
-1595.44794	0.00754
-1595.29591	0.00732
-1595.14388	0.0071
-1594.99185	0.00688
-1594.83982	0.00666
-1594.68778	0.00644
-1594.53575	0.00621
-1594.38372	0.00599
-1594.23169	0.00576
-1594.07966	0.00553
-1593.92763	0.00531
-1593.7756	0.00508
-1593.62357	0.00485
-1593.47154	0.00463
-1593.31951	0.0044
-1593.16748	0.00417
-1593.01545	0.00395
-1592.86341	0.00372
-1592.71138	0.0035
-1592.55935	0.00327
-1592.40732	0.00305
-1592.25529	0.00283
-1592.10326	0.0026
-1591.95123	0.00238
-1591.7992	0.00216
-1591.64717	0.00195
-1591.49514	0.00173
-1591.34311	0.00151
-1591.19107	0.0013
-1591.03904	0.00109
-1590.88701	8.77929E-4
-1590.73498	6.68789E-4
-1590.58295	4.61251E-4
-1590.43092	2.55331E-4
-1590.27889	5.10431E-5
-1590.12686	-1.51614E-4
-1589.97483	-3.52641E-4
-1589.8228	-5.52048E-4
-1589.67077	-7.49855E-4
-1589.51873	-9.4608E-4
-1589.3667	-0.00114
-1589.21467	-0.00133
-1589.06264	-0.00153
-1588.91061	-0.00172
-1588.75858	-0.0019
-1588.60655	-0.00209
-1588.45452	-0.00228
-1588.30249	-0.00246
-1588.15046	-0.00265
-1587.99843	-0.00283
-1587.84639	-0.00301
-1587.69436	-0.00319
-1587.54233	-0.00337
-1587.3903	-0.00355
-1587.23827	-0.00373
-1587.08624	-0.00391
-1586.93421	-0.00408
-1586.78218	-0.00426
-1586.63015	-0.00443
-1586.47812	-0.00461
-1586.32609	-0.00478
-1586.17405	-0.00496
-1586.02202	-0.00513
-1585.86999	-0.00531
-1585.71796	-0.00548
-1585.56593	-0.00565
-1585.4139	-0.00582
-1585.26187	-0.006
-1585.10984	-0.00617
-1584.95781	-0.00634
-1584.80578	-0.00651
-1584.65375	-0.00669
-1584.50171	-0.00686
-1584.34968	-0.00703
-1584.19765	-0.0072
-1584.04562	-0.00737
-1583.89359	-0.00755
-1583.74156	-0.00772
-1583.58953	-0.00789
-1583.4375	-0.00806
-1583.28547	-0.00823
-1583.13344	-0.00841
-1582.98141	-0.00858
-1582.82938	-0.00875
-1582.67734	-0.00892
-1582.52531	-0.00909
-1582.37328	-0.00927
-1582.22125	-0.00944
-1582.06922	-0.00961
-1581.91719	-0.00978
-1581.76516	-0.00995
-1581.61313	-0.01013
-1581.4611	-0.0103
-1581.30907	-0.01047
-1581.15704	-0.01064
-1581.005	-0.01082
-1580.85297	-0.01099
-1580.70094	-0.01116
-1580.54891	-0.01133
-1580.39688	-0.01151
-1580.24485	-0.01168
-1580.09282	-0.01185
-1579.94079	-0.01202
-1579.78876	-0.0122
-1579.63673	-0.01237
-1579.4847	-0.01254
-1579.33266	-0.01271
-1579.18063	-0.01289
-1579.0286	-0.01306
-1578.87657	-0.01323
-1578.72454	-0.01341
-1578.57251	-0.01358
-1578.42048	-0.01375
-1578.26845	-0.01392
-1578.11642	-0.0141
-1577.96439	-0.01427
-1577.81236	-0.01444
-1577.66032	-0.01462
-1577.50829	-0.01479
-1577.35626	-0.01496
-1577.20423	-0.01514
-1577.0522	-0.01531
-1576.90017	-0.01548
-1576.74814	-0.01565
-1576.59611	-0.01582
-1576.44408	-0.01599
-1576.29205	-0.01616
-1576.14002	-0.01633
-1575.98798	-0.0165
-1575.83595	-0.01667
-1575.68392	-0.01684
-1575.53189	-0.017
-1575.37986	-0.01717
-1575.22783	-0.01733
-1575.0758	-0.0175
-1574.92377	-0.01766
-1574.77174	-0.01782
-1574.61971	-0.01797
-1574.46768	-0.01813
-1574.31565	-0.01828
-1574.16361	-0.01843
-1574.01158	-0.01858
-1573.85955	-0.01873
-1573.70752	-0.01887
-1573.55549	-0.01901
-1573.40346	-0.01915
-1573.25143	-0.01929
-1573.0994	-0.01942
-1572.94737	-0.01954
-1572.79534	-0.01967
-1572.64331	-0.01979
-1572.49127	-0.0199
-1572.33924	-0.02002
-1572.18721	-0.02012
-1572.03518	-0.02023
-1571.88315	-0.02033
-1571.73112	-0.02042
-1571.57909	-0.02051
-1571.42706	-0.02059
-1571.27503	-0.02067
-1571.123	-0.02075
-1570.97097	-0.02081
-1570.81893	-0.02088
-1570.6669	-0.02093
-1570.51487	-0.02099
-1570.36284	-0.02103
-1570.21081	-0.02107
-1570.05878	-0.02111
-1569.90675	-0.02113
-1569.75472	-0.02116
-1569.60269	-0.02117
-1569.45066	-0.02118
-1569.29863	-0.02119
-1569.14659	-0.02119
-1568.99456	-0.02118
-1568.84253	-0.02117
-1568.6905	-0.02115
-1568.53847	-0.02112
-1568.38644	-0.02109
-1568.23441	-0.02106
-1568.08238	-0.02102
-1567.93035	-0.02097
-1567.77832	-0.02091
-1567.62629	-0.02086
-1567.47425	-0.02079
-1567.32222	-0.02072
-1567.17019	-0.02065
-1567.01816	-0.02057
-1566.86613	-0.02049
-1566.7141	-0.0204
-1566.56207	-0.0203
-1566.41004	-0.02021
-1566.25801	-0.02011
-1566.10598	-0.02
-1565.95395	-0.01989
-1565.80192	-0.01978
-1565.64988	-0.01966
-1565.49785	-0.01954
-1565.34582	-0.01942
-1565.19379	-0.01929
-1565.04176	-0.01917
-1564.88973	-0.01904
-1564.7377	-0.0189
-1564.58567	-0.01877
-1564.43364	-0.01863
-1564.28161	-0.0185
-1564.12958	-0.01836
-1563.97754	-0.01822
-1563.82551	-0.01808
-1563.67348	-0.01793
-1563.52145	-0.01779
-1563.36942	-0.01765
-1563.21739	-0.01751
-1563.06536	-0.01737
-1562.91333	-0.01722
-1562.7613	-0.01708
-1562.60927	-0.01694
-1562.45724	-0.01681
-1562.3052	-0.01667
-1562.15317	-0.01653
-1562.00114	-0.0164
-1561.84911	-0.01626
-1561.69708	-0.01613
-1561.54505	-0.01601
-1561.39302	-0.01588
-1561.24099	-0.01576
-1561.08896	-0.01563
-1560.93693	-0.01552
[truncated: 31,794 more rows]
