# Supplementary material for: How crystallization additives govern halide perovskite grain growth
Source: Nat Commun. 2025 Nov 10;16:9894. doi: 10.1038/s41467-025-65484-7 (PMC12603034; doi:10.1038/s41467-025-65484-7)
Supplement: Supplementary file 3 — Source Data [file 41467_2025_65484_MOESM3_ESM.zip › Data files/Fig 5e top.txt]

		ref		mixed in	post processed
-25.9962	5193.253	5642.584	5220.731
-25.9763	5215.58	5648.694	5188.44
-25.95641	5233.602	5613.214	5251.078
-25.93651	5206.118	5572.894	5250.206
-25.91661	5161.878	5510.492	5189.299
-25.89671	5260.002	5537.366	5197.719
-25.87682	5124.853	5428.523	5183.185
-25.85692	5091.559	5537.342	5133.914
-25.83702	5077.33	5548.8	5178.676
-25.81713	5057.91	5472.187	5229.471
-25.79723	5049.475	5383.127	5061.954
-25.77733	5050.129	5437.888	5004.656
-25.75743	4973.05	5304.429	5027.073
-25.73754	4959.691	5340.704	5008.983
-25.71764	4952.762	5301.712	5030.325
-25.69774	4973.894	5386.756	4946.844
-25.67785	4967.826	5273.668	4923.092
-25.65795	4949.984	5255.956	4907.844
-25.63805	5001.962	5248.769	4831.686
-25.61815	4998.186	5235.707	4960.391
-25.59826	4959.873	5249.275	4938.838
-25.57836	4960.015	5241.035	4893.921
-25.55846	4929.438	5200.641	4806.2
-25.53856	4882.476	5146.624	4823.099
-25.51867	4861.436	5169.096	4847.38
-25.49877	4818.53	5174.845	4792.922
-25.47887	4835.464	5164.561	4894.17
-25.45898	4783.131	5131.035	4840.254
-25.43908	4780.693	5113.343	4794.803
-25.41918	4867.38	5083.664	4830.065
-25.39928	4815.844	5094.938	4817.069
-25.37939	4741.822	4996.071	4714.741
-25.35949	4756.125	5035.958	4750.563
-25.33959	4777.734	5019.155	4676.845
-25.3197	4697.283	4991.713	4637.391
-25.2998	4731.031	4948.58	4614.531
-25.2799	4665.341	4978.748	4668.632
-25.26	4685.687	4960.39	4633.892
-25.24011	4660.562	4902.239	4662.267
-25.22021	4680.263	4971.358	4623.722
-25.20031	4595.942	4913.22	4596.586
-25.18041	4588.754	4960.026	4531.515
-25.16052	4596.174	4863.665	4545.438
-25.14062	4550.978	4895.685	4507.541
-25.12072	4539.135	4846.144	4507.058
-25.10083	4539.636	4832.704	4488.407
-25.08093	4483.88	4771.952	4475.995
-25.06103	4419.303	4764.291	4487.716
-25.04113	4459.577	4818.095	4455.938
-25.02124	4497.669	4795.848	4481.091
-25.00134	4472.131	4718.117	4415.419
-24.98144	4403.656	4710.881	4477.132
-24.96155	4401.906	4740.875	4428.005
-24.94165	4410.669	4747.351	4351.639
-24.92175	4455.307	4616.279	4397.866
-24.90185	4366.792	4644.77	4351.754
-24.88196	4335.813	4691.01	4389.538
-24.86206	4342.934	4626.032	4389.657
-24.84216	4400.171	4577.096	4439.343
-24.82227	4365.999	4559.625	4390.909
-24.80237	4307.673	4511.14	4285.476
-24.78247	4303.802	4536.099	4302.334
-24.76257	4276.811	4473.913	4314.981
-24.74268	4296.398	4436.833	4226.891
-24.72278	4280.988	4423.027	4233.798
-24.70288	4277.451	4438.119	4154.227
-24.68298	4223.4	4398.823	4223.681
-24.66309	4166.597	4429.377	4253.978
-24.64319	4142.773	4447.976	4250.46
-24.62329	4134.815	4413.98	4268.922
-24.6034	4194.459	4374.921	4240.346
-24.5835	4200.308	4455.591	4152.384
-24.5636	4193.19	4379.185	4184.885
-24.5437	4141.86	4326.815	4154.372
-24.52381	4100.587	4335.254	4128.344
-24.50391	4209.326	4285.737	4093.481
-24.48401	4084.061	4337.687	4050.016
-24.46412	4063.197	4341.887	4075.366
-24.44422	4066.891	4294.704	4060.728
-24.42432	3992.183	4281.316	4126.628
-24.40442	3918.529	4222.419	4082.884
-24.38453	3876.963	4231.046	3995.714
-24.36463	3935.505	4221.528	3960.251
-24.34473	3905.349	4179.647	3992.921
-24.32483	3973.481	4167.634	3972.972
-24.30494	3962.704	4117.804	3947.507
-24.28504	4008.793	4144.55	3934.232
-24.26514	3874.519	4064.585	3947.906
-24.24525	3859.908	4084.319	3907.158
-24.22535	3792.238	4139.482	3908.383
-24.20545	3796.666	4103.923	3942.832
-24.18555	3808.101	4046.253	3866.727
-24.16566	3843.497	4022.831	3881.191
-24.14576	3852.869	4031.019	3949.913
-24.12586	3856.913	4025.547	3869.173
-24.10597	3768.457	4057.476	3832.588
-24.08607	3772.139	3994.718	3771.344
-24.06617	3739.477	3962.911	3811.857
-24.04627	3741.74	3944.352	3814.325
-24.02638	3702.416	3905.834	3807.137
-24.00648	3729.023	3936.969	3798.011
-23.98658	3729.257	3940.716	3767.485
-23.96669	3809.129	3934.175	3721.079
-23.94679	3736.423	3893.151	3716.164
-23.92689	3770.312	3880.104	3771.598
-23.90699	3703.916	3869.271	3707.277
-23.8871	3701.52	3778.632	3693.821
-23.8672	3679.238	3839.654	3652.551
-23.8473	3620.486	3776.882	3669.698
-23.8274	3644.931	3766.066	3618.826
-23.80751	3605.817	3801.439	3619.113
-23.78761	3580.649	3762.49	3618.882
-23.76771	3524.12	3718.838	3596.954
-23.74782	3565.427	3677.514	3618.747
-23.72792	3561.395	3705.862	3618.865
-23.70802	3611.402	3683.096	3557.83
-23.68812	3506.596	3706.065	3604.239
-23.66823	3482.859	3706.397	3581.572
-23.64833	3492.143	3653.985	3518.975
-23.62843	3503.068	3613.646	3456.408
-23.60854	3482.54	3635.584	3515.17
-23.58864	3468.554	3553.12	3545.158
-23.56874	3506.276	3600.412	3472.318
-23.54884	3451.566	3593.037	3452.437
-23.52895	3418.27	3574.684	3511.286
-23.50905	3450.945	3596.425	3442.721
-23.48915	3420.723	3614.362	3417.473
-23.46925	3461.763	3575.04	3386.57
-23.44936	3444.898	3532.918	3379.418
-23.42946	3482.501	3545.583	3314.883
-23.40956	3463.047	3499.639	3304.524
-23.38967	3436.545	3482.559	3324.504
-23.36977	3383.943	3513.859	3370.048
-23.34987	3430.606	3498.886	3398.726
-23.32997	3444.457	3519.759	3383.038
-23.31008	3443.789	3486.086	3338.452
-23.29018	3468.767	3496.506	3296.4
-23.27028	3449.991	3430.916	3306.024
-23.25039	3432.202	3427.673	3263.411
-23.23049	3416.59	3386.597	3287.03
-23.21059	3460.728	3418.939	3249.123
-23.19069	3458.637	3404.662	3275.494
-23.1708	3513.694	3424.466	3275.954
-23.1509	3539.038	3442.844	3282.315
-23.131	3601.162	3503.731	3287.547
-23.11111	3648.083	3423.18	3214.233
-23.09121	3602.723	3395.847	3244.42
-23.07131	3640.665	3434.716	3237.757
-23.05141	3717.644	3524.471	3236.229
-23.03152	3709.328	3466.802	3193.742
-23.01162	3715.986	3487.311	3276.683
-22.99172	3782.815	3562.654	3283.14
-22.97182	3828.767	3535.984	3329.809
-22.95193	3880.019	3555.305	3353.139
-22.93203	3933.437	3583.762	3338.201
-22.91213	4026.877	3628.769	3349.177
-22.89224	4109.825	3636.044	3355.501
-22.87234	4198.624	3659.84	3425.719
-22.85244	4314.697	3686.958	3453.181
-22.83254	4324.322	3805.892	3461.036
-22.81265	4438.562	3760.677	3459.501
-22.79275	4544.434	3880.257	3488.082
-22.77285	4652.983	3965.872	3563.069
-22.75296	4837.368	3971.126	3589.103
-22.73306	4956.309	4066.794	3640.779
-22.71316	5081.605	4232.262	3731.265
-22.69326	5208.388	4318.943	3857.816
-22.67337	5304.92	4429.498	3884.477
-22.65347	5431.511	4559.15	3951.581
-22.63357	5604.92	4712.561	4027.158
-22.61367	5684.375	4757.313	4069.597
-22.59378	5859.533	4978.653	4162.792
-22.57388	5992.317	5146.507	4265.548
-22.55398	6130.097	5352.722	4450.785
-22.53409	6236.657	5521.571	4610.282
-22.51419	6314.651	5720.629	4657.779
-22.49429	6393.069	5881.421	4865.146
-22.47439	6480.61	6033.041	4979.79
-22.4545	6565.693	6199.38	5106.132
-22.4346	6581.374	6423.766	5215.003
-22.4147	6639.521	6667.99	5410.101
-22.39481	6608.201	6890.6	5633.873
-22.37491	6705.024	6950.7	5711.545
-22.35501	6673.227	7133.947	5986.638
-22.33511	6613.659	7327.149	6077.207
-22.31522	6607.631	7470.955	6189.994
-22.29532	6478.212	7609.816	6326.644
-22.27542	6409.865	7748.625	6574.009
-22.25553	6291.238	7856.17	6708.399
-22.23563	6118.418	7824.253	6873.65
-22.21573	6035.304	7813.647	6931.801
-22.19583	5844.659	7771.272	7008.846
-22.17594	5700.735	7735.324	6923.63
-22.15604	5521.785	7641.698	6905.609
-22.13614	5377.626	7677.631	7085.156
-22.11624	5204.672	7502.116	7079.528
-22.09635	5116.812	7332.226	7098.016
-22.07645	4905.659	7164.687	6970.292
-22.05655	4714.649	7084.25	6833.026
-22.03666	4557.249	6841.899	6868.216
-22.01676	4409.035	6710.134	6528.465
-21.99686	4255.149	6456.969	6386.234
-21.97696	4126.738	6183.641	6261.895
-21.95707	4014.886	5922.046	6130.248
-21.93717	3845.848	5758.418	5936.462
-21.91727	3782.056	5440.294	5687.401
-21.89738	3607.945	5251.607	5586.393
-21.87748	3473.531	5077.535	5372.928
-21.85758	3396.301	4802.081	5188.759
-21.83768	3305.879	4600.041	4923.835
-21.81779	3209.801	4454.176	4843.002
-21.79789	3128.59	4263.405	4633.216
-21.77799	3093.71	4095.406	4449.003
-21.75809	3069.127	3950.279	4221.093
-21.7382	2951.986	3832.754	4026.961
-21.7183	2884.457	3728.26	3921.939
-21.6984	2848.885	3588.896	3733.777
-21.67851	2786.142	3500.435	3577.665
-21.65861	2771.876	3342.923	3521.551
-21.63871	2754.827	3189.961	3356.027
-21.61881	2747.039	3147.475	3284.671
-21.59892	2726.385	3077.843	3180.314
-21.57902	2614.168	3024.236	3165.543
-21.55912	2582.317	2985.426	3052.948
-21.53923	2596.271	2952.806	2986.37
-21.51933	2606.14	2912.646	2911.674
-21.49943	2560.375	2825.611	2838.664
-21.47953	2563.945	2708.046	2809.249
-21.45964	2538.526	2713.737	2801.481
-21.43974	2512.701	2653.453	2744.328
-21.41984	2516.309	2636.466	2633.312
-21.39994	2528.125	2612.3	2588.385
-21.38005	2498.016	2554.633	2552.286
-21.36015	2478.662	2533.595	2515.571
-21.34025	2443.879	2470.414	2497.986
-21.32036	2411.596	2479.635	2494.923
-21.30046	2421.972	2473.597	2473.077
-21.28056	2411.099	2461.142	2466.093
-21.26066	2377.208	2458.645	2436.948
-21.24077	2393.369	2435.504	2409.577
-21.22087	2297.468	2432.41	2384.121
-21.20097	2375.597	2390.472	2329.656
-21.18108	2342.372	2406.123	2383.811
-21.16118	2321.528	2376.72	2326.864
-21.14128	2330.605	2365.081	2321.35
-21.12138	2316.057	2377.319	2272.867
-21.10149	2352.483	2336.995	2235.364
-21.08159	2316.806	2335.024	2258.204
-21.06169	2324.538	2327.616	2276.706
-21.0418	2351.576	2354.305	2229.997
-21.0219	2334.381	2296.643	2243.163
-21.002	2321.122	2320.304	2236.675
-20.9821	2353.811	2273.944	2236.057
-20.96221	2347.055	2310.979	2189.461
-20.94231	2331.762	2332.38	2180.021
-20.92241	2304.584	2302.546	2218.648
-20.90251	2334.745	2269.54	2171.779
-20.88262	2357.714	2260.914	2225.44
-20.86272	2369.557	2231.41	2211.834
-20.84282	2313.638	2220.966	2222.038
-20.82293	2361.872	2231.678	2166.691
-20.80303	2393.041	2265.531	2177.925
-20.78313	2419.034	2258.856	2196.765
-20.76323	2381.586	2250.034	2174.325
-20.74334	2411.978	2253.468	2214.713
-20.72344	2453.466	2259.414	2237.375
-20.70354	2450.013	2317.376	2207.715
-20.68365	2466.536	2304.909	2215.335
-20.66375	2488.041	2325.978	2187.172
-20.64385	2524.122	2286.154	2199.346
-20.62395	2575.743	2346.826	2211.814
-20.60406	2573.304	2339.972	2222.427
-20.58416	2648.834	2332.276	2293.266
-20.56426	2633.478	2359.768	2276.949
-20.54436	2705.88	2416.709	2236.622
-20.52447	2766.53	2437.344	2284.744
-20.50457	2765.07	2480.838	2305.83
-20.48467	2874.248	2497.347	2328.862
-20.46478	2945.103	2489.187	2328.615
-20.44488	3004.612	2573.725	2392.961
-20.42498	3129.635	2657.53	2375.665
-20.40508	3162.773	2662.948	2421.255
-20.38519	3223.904	2655.135	2471.77
-20.36529	3392.739	2753.951	2461.265
-20.34539	3498.601	2840.988	2514.577
-20.3255	3635.53	2949.921	2579.263
-20.3056	3761.423	2951.197	2596.14
-20.2857	3886.291	3118.284	2676.026
-20.2658	4075.563	3235.914	2796.511
-20.24591	4250.995	3291.207	2889.522
-20.22601	4373.189	3375.131	2913.319
-20.20611	4599.327	3496.721	2957.014
-20.18622	4831.319	3650.228	3066.946
-20.16632	5095.182	3796.075	3168.636
-20.14642	5305.968	3971.966	3287.696
-20.12652	5588.768	4140.81	3405.746
-20.10663	5795.268	4404.656	3609.824
-20.08673	6061.596	4582.228	3660.19
-20.06683	6392.358	4777.631	3852.658
-20.04693	6676.244	5041.819	4005.539
-20.02704	6879.809	5365.181	4172.372
-20.00714	7118.282	5610.47	4363.236
-19.98724	7349.673	5923.818	4525.116
-19.96735	7745.792	6291.047	4790.017
-19.94745	7956.824	6643.062	5066.983
-19.92755	8186.727	6969.665	5256.578
-19.90765	8342.255	7309.432	5498.506
-19.88776	8525.809	7737.008	5796.977
-19.86786	8736.517	8154.123	6181.066
-19.84796	8769.462	8500.001	6509.855
-19.82807	8874.668	9043.335	6744.649
-19.80817	8914.666	9421.749	7063.183
-19.78827	8991.717	9646.866	7492.42
-19.76837	8921.747	9997.808	7816.398
-19.74848	8883.138	10310.873	8068.446
-19.72858	8839.337	10628.702	8387.219
-19.70868	8686.677	10832.407	8739.055
-19.68878	8545.662	11180.626	9069.682
-19.66889	8447.724	11243.667	9446.242
-19.64899	8125.237	11388.561	9598.113
-19.62909	7978.725	11569.954	9872.12
-19.6092	7714.604	11509.201	9985.406
-19.5893	7472.129	11496.239	10200.732
-19.5694	7168.789	11455.928	10268.265
-19.5495	6972.664	11358.225	10372.437
-19.52961	6595.358	11154.146	10353.096
-19.50971	6329.112	10815.771	10393.584
-19.48981	6117.907	10597.098	10333.586
-19.46992	5805.976	10370.964	10249.125
-19.45002	5519.395	10121.766	9967.858
-19.43012	5200.133	9660.204	9806.109
-19.41022	4945.994	9320.022	9646.698
-19.39033	4744.266	8929.889	9312.984
-19.37043	4539.233	8408.642	8968.745
-19.35053	4277.073	8088.971	8694.111
-19.33064	4063.526	7604.72	8374.097
-19.31074	3933.346	7121.802	8061.818
-19.29084	3777.08	6805.816	7640.501
-19.27094	3623.617	6460.616	7314.151
-19.25105	3488.327	6101.554	6971.164
-19.23115	3371.407	5764.639	6621.965
-19.21125	3232.876	5519.476	6316.634
-19.19135	3110.661	5152.825	5910.727
-19.17146	3081.875	4901.929	5672.693
-19.15156	2984.612	4717.111	5428.065
-19.13166	2888.096	4516.735	5157.399
-19.11177	2779.638	4316.432	4924.893
-19.09187	2697.961	4102.782	4713.19
-19.07197	2733.044	3898.306	4476.328
-19.05207	2679.457	3692.173	4263.623
-19.03218	2622.165	3601.328	4083.004
-19.01228	2608.974	3525.765	3868.385
-18.99238	2580.639	3377.032	3780.381
-18.97249	2538.552	3310.525	3640.16
-18.95259	2484.779	3206.855	3543.202
-18.93269	2467.273	3164.769	3410.834
-18.91279	2462.355	3065.181	3268.876
-18.8929	2416.262	2963.576	3176.677
-18.873	2398.154	2869.398	3072.224
-18.8531	2381.609	2802.972	3039.121
-18.8332	2390.128	2728.712	2979.799
-18.81331	2337.21	2754.863	2891.359
-18.79341	2379.81	2687.806	2848.706
-18.77351	2367.494	2608.793	2791.89
-18.75362	2340.428	2603.724	2692.359
-18.73372	2284.439	2556.12	2675.943
-18.71382	2348	2555.028	2601.789
-18.69392	2319.359	2565.579	2580.854
-18.67403	2317.286	2498.858	2523.398
-18.65413	2322.987	2447.323	2503.774
-18.63423	2344.605	2387.769	2466.512
-18.61434	2347.323	2417.757	2457.818
-18.59444	2325.418	2426.398	2431.709
-18.57454	2309.17	2382.828	2377.745
-18.55464	2283.499	2377.393	2336.798
-18.53475	2285.2	2317.046	2333.106
-18.51485	2272.551	2316.024	2306.061
-18.49495	2282.033	2305.903	2235.019
-18.47506	2258.546	2334.945	2219.034
-18.45516	2264.714	2334.615	2226.871
-18.43526	2297.75	2332.777	2254.477
-18.41536	2216.801	2269.707	2222.506
-18.39547	2272.812	2300.331	2223.278
-18.37557	2302.017	2272.457	2230.133
-18.35567	2301.842	2321.47	2240.62
-18.33577	2297.509	2285.599	2221.2
-18.31588	2276.813	2268.301	2209.021
-18.29598	2272.507	2294.875	2222.239
-18.27608	2273.831	2304.422	2221.27
-18.25619	2270.485	2252.037	2183.73
-18.23629	2301.985	2296.421	2181.911
-18.21639	2264.211	2311.955	2221.612
-18.19649	2315.673	2356.111	2220.129
-18.1766	2280.656	2338.445	2175.856
-18.1567	2320.257	2283.398	2224.211
-18.1368	2322.882	2287.441	2167.2
-18.11691	2275.956	2325.686	2137.76
-18.09701	2288.764	2321.472	2210.863
-18.07711	2275.244	2292.541	2228.066
-18.05721	2253.667	2290.923	2238.711
-18.03732	2219.413	2281.68	2204.342
-18.01742	2253.36	2292.023	2198.697
-17.99752	2223.136	2309.218	2193.946
-17.97762	2295.914	2287.015	2214.683
-17.95773	2287.499	2275.251	2208.854
-17.93783	2302.258	2333.246	2226.991
-17.91793	2284.881	2235.172	2244.383
-17.89804	2238.971	2263.319	2232.69
-17.87814	2246.754	2278.798	2189.683
-17.85824	2227.731	2295.709	2250.167
-17.83834	2258.196	2347.386	2308.576
-17.81845	2225.026	2300.976	2285.556
-17.79855	2188.714	2316.919	2224.488
-17.77865	2258.412	2290.45	2247.473
-17.75876	2246.108	2315.491	2225.791
-17.73886	2302.44	2299.692	2291.772
-17.71896	2213.824	2318.27	2288.732
-17.69906	2266.654	2312.513	2211.668
-17.67917	2243.508	2282.082	2208.456
-17.65927	2244.643	2284.128	2251.097
-17.63937	2262.298	2316.298	2253.571
-17.61948	2221.056	2296.452	2257.965
-17.59958	2162.174	2282.614	2235.637
-17.57968	2194.102	2225.01	2221.124
-17.55978	2183.08	2243.632	2248.928
-17.53989	2236.833	2234.929	2253.032
-17.51999	2226.588	2221.019	2270.959
-17.50009	2199.253	2221.264	2257.301
-17.48019	2194.04	2268.349	2259.382
-17.4603	2190.027	2261.49	2234.356
-17.4404	2184.254	2265.346	2236.453
-17.4205	2132.669	2208.365	2200.247
-17.40061	2130.741	2216.97	2217.237
-17.38071	2164.569	2263.551	2229.749
-17.36081	2106.518	2183.029	2208.113
-17.34091	2070.128	2207.071	2151.346
-17.32102	2079.162	2181.155	2162.982
-17.30112	2082.481	2201.427	2199.327
-17.28122	2063.528	2186.275	2152.336
-17.26133	2076.184	2143.864	2115.057
-17.24143	2054.331	2147.012	2159.642
-17.22153	2067.585	2098.202	2170.346
-17.20163	2046.34	2129.915	2177.723
-17.18174	2022.863	2059.897	2178.428
-17.16184	2062.333	2133.242	2151.395
-17.14194	2015.424	2126.964	2148.201
-17.12204	2037.832	2120.6	2133.281
-17.10215	2028.524	2128.287	2144.124
-17.08225	2006.492	2048.497	2079.017
-17.06235	2004.941	2062.025	2077.989
-17.04246	1999.154	2052.05	1994.602
-17.02256	2053.792	2042.54	1992.317
-17.00266	2002.725	2031.234	2055.67
-16.98276	1960.575	2013.076	2009.994
-16.96287	1931.14	2009.129	2002.991
-16.94297	1957.384	2038.623	1999.886
-16.92307	1951.396	2015.542	2003.14
-16.90318	1922.157	1934.781	1964.545
-16.88328	2003.275	1929.869	1925.425
-16.86338	1935.374	1936.819	1906.22
-16.84348	1949.78	1947.866	1862.081
-16.82359	1954.844	1944.023	1879.169
-16.80369	1951.5	1922.985	1860.11
-16.78379	1957.451	1908.799	1858.081
-16.7639	1959.907	1881.143	1888.657
-16.744	1998.129	1879.355	1883.641
-16.7241	2004.644	1886.776	1855.058
-16.7042	1962.787	1848.916	1877.718
-16.68431	1993.669	1840.727	1900.897
-16.66441	1953.507	1815.27	1801.679
-16.64451	1954.882	1855.667	1802.514
-16.62461	1933.432	1844.533	1820.013
-16.60472	1977.286	1750.233	1819.515
-16.58482	1932.65	1822.163	1793.017
-16.56492	1969.033	1815.307	1796.465
-16.54503	2011.63	1788.757	1789.442
-16.52513	1951.016	1797.129	1794.461
-16.50523	1912.254	1797.605	1774.452
-16.48533	1985.87	1808.411	1716.67
-16.46544	1971.794	1816.548	1730.343
-16.44554	1953.676	1821.401	1743.31
-16.42564	1969.395	1755.562	1709.419
-16.40575	1982.651	1766.581	1724.713
-16.38585	1998.744	1782.662	1695.631
-16.36595	1994.657	1772.543	1693.544
-16.34605	1970.843	1739.898	1681.187
-16.32616	1952.093	1783.854	1679.863
-16.30626	2004.363	1805.934	1703.231
-16.28636	2022.155	1766.692	1674.943
-16.26646	1972.374	1714.394	1645.702
-16.24657	1989.141	1703.822	1675.767
-16.22667	2034.463	1729.062	1642.816
-16.20677	1998.539	1738.935	1631.863
-16.18688	1970.817	1766.437	1653.039
-16.16698	1993.494	1729.068	1635.242
-16.14708	1972.95	1769.772	1656.482
-16.12718	1949.105	1710.287	1658.245
-16.10729	1932.553	1746.023	1611.769
-16.08739	1921.909	1708.709	1640.428
-16.06749	1935.247	1712.123	1640.083
-16.0476	1947.501	1735.777	1631.174
-16.0277	1941.858	1708.148	1598.526
-16.0078	1969.05	1731.785	1577.308
-15.9879	1924.831	1678.202	1601.454
-15.96801	1954.264	1715.173	1624.734
-15.94811	1958.22	1685.852	1594.122
-15.92821	1958.2	1674.2	1578.815
-15.90832	1964.567	1627.365	1568.865
-15.88842	1952.435	1663.188	1539.395
-15.86852	1958.38	1671.744	1564.523
-15.84862	1945.948	1687.519	1563.884
-15.82873	1957.997	1688.134	1573.885
-15.80883	1912.854	1719.363	1572.854
-15.78893	1953.624	1653.187	1585.598
-15.76903	1957.547	1631.757	1536.063
-15.74914	1942.782	1653.663	1533.183
-15.72924	1937.783	1672.707	1545.336
-15.70934	1950.197	1678.918	1561.973
-15.68945	1916.74	1676.879	1550.293
-15.66955	1895.097	1675.802	1551.408
-15.64965	1950.897	1601.395	1559.66
-15.62975	1950.264	1630.642	1551.822
-15.60986	1951.409	1661.011	1565.089
-15.58996	1963.295	1691.76	1543.06
-15.57006	1927.233	1648.239	1531.872
-15.55017	1951.779	1692.028	1529.765
-15.53027	1977.985	1655.922	1501.751
-15.51037	1972.503	1674.353	1515.943
-15.49047	1929.533	1635.637	1494.717
-15.47058	1958.452	1682.533	1524.308
-15.45068	1967.529	1695.576	1533.896
-15.43078	2012.229	1664.612	1545.183
-15.41088	1967.618	1697.049	1578.476
-15.39099	1937.836	1696.259	1579.84
-15.37109	1939.241	1687.652	1534.742
-15.35119	1947.393	1668.548	1540.648
-15.3313	1926.664	1725.007	1494.546
-15.3114	1926.281	1709.603	1484.712
-15.2915	1938.128	1688.196	1512.193
-15.2716	2035.239	1739.699	1483.684
-15.25171	2004.389	1688.751	1545.507
-15.23181	2027.698	1686.297	1541.007
-15.21191	2028.52	1723.563	1541.499
-15.19202	1995.831	1705.806	1500.291
-15.17212	2013.246	1724.698	1535.308
-15.15222	2013.314	1746.38	1526.928
-15.13232	2003.055	1739.233	1535.41
-15.11243	2025.727	1744.842	1545.943
-15.09253	2015.411	1768.009	1559.03
-15.07263	2042.146	1780.148	1533.112
-15.05274	2091.233	1824.513	1570.656
-15.03284	2088.194	1822.665	1566.39
-15.01294	2090.568	1852.363	1604.227
-14.99304	2124.717	1815.6	1586.785
-14.97315	2106.046	1832.297	1590.255
-14.95325	2135.592	1867.094	1600.148
-14.93335	2188.367	1860.75	1612.567
-14.91345	2139.91	1889.555	1612.047
-14.89356	2189.779	1885.648	1609.939
-14.87366	2198.23	1923.666	1576.61
-14.85376	2156.376	1889.52	1581.797
-14.83387	2221.245	1892.597	1602.211
-14.81397	2294.213	1849.001	1654.419
-14.79407	2240.67	1930.344	1615.334
-14.77417	2275.426	1983.915	1660.186
-14.75428	2265.164	1964.153	1682.325
-14.73438	2289.592	1913.645	1706.196
-14.71448	2314.522	1983.441	1676.907
-14.69459	2361.281	1968.919	1685.366
-14.67469	2344.727	2043.142	1726.056
-14.65479	2335.228	1994.01	1704.777
-14.63489	2357.164	2014.976	1677.247
-14.615	2425.408	2024.356	1736.733
-14.5951	2400.305	2063.018	1738.566
-14.5752	2455.341	1992.11	1773.44
-14.5553	2478.887	2086.508	1795.58
-14.53541	2431.747	2073.351	1810.295
-14.51551	2461.99	2114.431	1807.7
-14.49561	2520.042	2103.889	1832.075
-14.47572	2478.639	2144.234	1840.134
-14.45582	2503.889	2081.678	1817.769
-14.43592	2513.138	2121.427	1852.95
-14.41602	2492.589	2128.679	1861.109
-14.39613	2532.524	2158.342	1893.236
-14.37623	2538.125	2188.267	1900.195
-14.35633	2535.53	2208.084	1900.908
-14.33644	2557.52	2204.087	1897.22
-14.31654	2597.344	2197.299	1936.903
-14.29664	2649.587	2229.31	1972.992
-14.27674	2624.371	2211.529	1964.85
-14.25685	2623.474	2228.07	1949.739
-14.23695	2638.498	2237.575	2011.749
-14.21705	2612.129	2281.539	2020.053
-14.19715	2642.296	2260.611	2041.1
-14.17726	2699.293	2292.064	2058.35
-14.15736	2700.949	2292.695	2085.147
-14.13746	2624.906	2295.172	2062.242
-14.11757	2617.073	2361.448	2079.564
-14.09767	2688.718	2395.113	2142.639
-14.07777	2695.301	2401.401	2206.2
-14.05787	2720.368	2391.465	2190.802
-14.03798	2729.79	2394.693	2150.62
-14.01808	2743.776	2441.493	2211.041
-13.99818	2730.434	2462.503	2302.902
-13.97829	2720.553	2410.337	2291.706
-13.95839	2662.904	2461.846	2302.21
-13.93849	2709.768	2449.961	2305.042
-13.91859	2731.872	2485.512	2347.336
-13.8987	2750.012	2485.668	2299.083
-13.8788	2741.153	2565.355	2294.189
-13.8589	2705.218	2547.635	2342.737
-13.83901	2786.291	2595.576	2377.443
-13.81911	2706.696	2625.711	2393.923
-13.79921	2741.499	2618.633	2427.714
-13.77931	2672.462	2626.69	2399.22
-13.75942	2718.889	2546.436	2427.512
-13.73952	2715.44	2624.762	2453.851
-13.71962	2631.077	2618.302	2508.221
-13.69972	2667.21	2663.468	2526.008
-13.67983	2671.999	2707.872	2552.935
-13.65993	2707.528	2738.593	2568.549
-13.64003	2669.421	2694.614	2526.02
-13.62014	2652.808	2685.183	2534.273
-13.60024	2607.964	2670.661	2599.117
-13.58034	2645.113	2772.554	2564.577
-13.56044	2614.125	2771.192	2608.489
-13.54055	2646.951	2746.277	2634.492
-13.52065	2630.625	2763.201	2657.276
-13.50075	2577.156	2811.832	2685.679
-13.48086	2617.055	2797.68	2702.332
-13.46096	2574.075	2795.784	2709.889
-13.44106	2585.717	2781.973	2740.117
-13.42116	2602.116	2797.398	2731.975
-13.40127	2567.39	2804.405	2739.202
-13.38137	2536.325	2833.813	2807.717
-13.36147	2496.723	2821.475	2778.178
-13.34157	2471.566	2818.048	2739.517
-13.32168	2517.342	2879.802	2741.856
-13.30178	2510.153	2817.705	2751.051
-13.28188	2473.343	2845.273	2715.691
-13.26199	2452.349	2950.456	2756.78
-13.24209	2445.815	2881.331	2790.524
-13.22219	2471.62	2884.387	2822.249
-13.20229	2460.221	2833.484	2808.34
-13.1824	2396.459	2889.13	2773.848
-13.1625	2385.629	2877.756	2813.729
-13.1426	2364.497	2912.555	2766.439
-13.12271	2380.224	2895.216	2759.894
-13.10281	2358.504	2881.782	2786.599
-13.08291	2351.997	2890.534	2794.845
-13.06301	2320.271	2906.637	2781.125
-13.04312	2289.096	2937.938	2796.892
-13.02322	2296.943	2866.955	2809.018
-13.00332	2300.314	2858.762	2765.339
-12.98343	2299.452	2882.258	2765.528
-12.96353	2271.955	2857.376	2774.17
-12.94363	2278.672	2840.702	2798.767
-12.92373	2254.059	2878.338	2793.709
-12.90384	2251.386	2881.293	2753.611
-12.88394	2240.455	2881.436	2758.736
-12.86404	2252.03	2844.662	2744.152
-12.84414	2202.486	2814.71	2738.268
-12.82425	2175.591	2854.892	2697.178
-12.80435	2199.614	2827.272	2712.341
-12.78445	2127.682	2837.189	2714.431
-12.76456	2167.661	2879.507	2701.851
-12.74466	2138.837	2876.585	2696.937
-12.72476	2106.257	2836.088	2701.892
-12.70486	2094.463	2842.271	2708.231
-12.68497	2093.222	2831.348	2706.552
-12.66507	2114.653	2833.749	2669.716
-12.64517	2126.173	2787.833	2641.706
-12.62528	2118.193	2809.236	2652.869
-12.60538	2047.217	2749.378	2645.434
-12.58548	2115.744	2803.989	2639.794
-12.56558	2116.653	2781.175	2666.178
-12.54569	2072.662	2785.187	2610.559
-12.52579	2074.424	2813.337	2613.656
-12.50589	2045.925	2788.518	2573.671
-12.48599	2064.975	2718.153	2594.702
-12.4661	2059.839	2703.786	2580.665
-12.4462	2083.529	2710.433	2531.638
-12.4263	2057.544	2730.06	2584.404
-12.40641	2005.774	2738.665	2539.215
-12.38651	2024.594	2714.754	2566.213
-12.36661	2108.494	2723.715	2566.202
-12.34671	2093.903	2686.576	2527.875
-12.32682	2103.056	2716.534	2462.435
-12.30692	2059.863	2715.071	2473.495
-12.28702	2039.206	2664.508	2463.54
-12.26713	2086.088	2640.656	2477.708
-12.24723	2088.263	2635.518	2505.089
-12.22733	2101.207	2627.013	2454.359
-12.20743	2096.076	2572.392	2469.599
-12.18754	2109.185	2631.054	2475.387
-12.16764	2125.299	2623.696	2405.288
-12.14774	2131.467	2642.094	2421.326
-12.12785	2142.536	2626.164	2377.734
-12.10795	2126.672	2577.154	2421.228
-12.08805	2156.797	2563.694	2405.574
-12.06815	2196.89	2551.263	2408.607
-12.04826	2182.057	2574.719	2364.483
-12.02836	2243.894	2612.756	2403.273
-12.00846	2231.321	2566.053	2382.254
-11.98856	2232.588	2567.513	2377.112
-11.96867	2275.388	2572.807	2347.954
-11.94877	2240.466	2616.147	2362.787
-11.92887	2247.065	2631.586	2377.057
-11.90898	2284.781	2630.807	2367.537
-11.88908	2315.907	2577.615	2382.075
-11.86918	2329.011	2583.16	2359.623
-11.84928	2385.991	2597.419	2359.019
-11.82939	2406.748	2633.623	2383.731
-11.80949	2479.385	2591.625	2356.223
-11.78959	2473.593	2533.353	2352.721
-11.7697	2518.239	2577.587	2379.374
-11.7498	2521.91	2682.045	2403.946
-11.7299	2547.15	2676.266	2355.501
-11.71	2626.782	2686.145	2384.764
-11.69011	2632.403	2661.265	2411.357
-11.67021	2642.833	2681.491	2439.059
-11.65031	2716.07	2745.125	2456.628
-11.63041	2750.836	2779.869	2459.943
-11.61052	2764.762	2780.537	2425.648
-11.59062	2798.727	2815.913	2447.403
-11.57072	2865.372	2788.721	2509.577
-11.55083	2834.787	2829.486	2602.134
-11.53093	2919.593	2858.465	2563.923
-11.51103	2941.593	2932.876	2601.984
-11.49113	2995.28	2977.231	2632.354
-11.47124	3013.709	3040.086	2603.258
-11.45134	3069.594	3059.552	2628.699
-11.43144	3103.77	3051.876	2675.926
-11.41155	3124.113	3076.879	2675.581
-11.39165	3106.198	3125.153	2788.479
-11.37175	3157.036	3159.448	2787.894
-11.35185	3260.119	3251.948	2794.664
-11.33196	3305.795	3210.484	2780.013
-11.31206	3291.043	3287.026	2848.525
-11.29216	3348.978	3344.894	2886.773
-11.27227	3413.543	3313.066	2961.368
-11.25237	3425.498	3392.04	2988.306
-11.23247	3460.587	3387.862	2963.546
-11.21257	3473.249	3457.166	3003.118
-11.19268	3547.065	3516.195	3075.505
-11.17278	3544.12	3534.08	3095.298
-11.15288	3522.028	3604.441	3111.957
-11.13298	3584.468	3660.897	3177.852
-11.11309	3687.51	3603.052	3191.403
-11.09319	3653.245	3607.139	3198.973
-11.07329	3689.086	3630.011	3287.696
-11.0534	3721.666	3696.95	3271.826
-11.0335	3778.833	3738.593	3367.908
-11.0136	3804.788	3764.731	3343.448
-10.9937	3772.297	3710.983	3325.54
-10.97381	3809.579	3838.029	3404.171
-10.95391	3765.491	3891.437	3441.43
-10.93401	3787.419	3848.501	3447.226
-10.91412	3841.667	3807.948	3471.338
-10.89422	3873.303	3834.956	3475.842
-10.87432	3938.627	3890.613	3488.361
-10.85442	3900.646	3967.526	3486.093
-10.83453	3932.421	3858.991	3482.197
-10.81463	3939.53	3888.797	3538.415
-10.79473	3916.294	3915.492	3566.363
-10.77483	3944.966	3995.534	3538.829
-10.75494	3878.489	3960.265	3506.05
-10.73504	3906.439	3972.008	3553.741
-10.71514	3916.071	3989.765	3567.9
-10.69525	3982.181	3976.852	3632.162
-10.67535	3974.061	3896.18	3632.063
-10.65545	3986.391	3867.164	3551.315
-10.63555	3967.284	3933.836	3498.825
-10.61566	3979.208	3922.316	3607.807
-10.59576	4026.979	3852.338	3549.686
-10.57586	4028.139	3865.712	3567.293
-10.55597	4012.924	3820.075	3594.099
-10.53607	3967.363	3905.554	3515.278
-10.51617	3979.824	3814.751	3550.645
-10.49627	3962.791	3773.485	3530.013
-10.47638	3918.683	3822.101	3520.329
-10.45648	3960.587	3809.185	3547.122
-10.43658	3923.532	3754.891	3478.156
-10.41669	3952.512	3754.854	3430.497
-10.39679	3981.731	3757.619	3441.43
-10.37689	3939.544	3729.774	3408.723
-10.35699	3917.915	3760.153	3341.934
-10.3371	3929.461	3687.841	3411.305
-10.3172	3921.508	3671.887	3373.004
-10.2973	4018.196	3587.694	3321.904
-10.2774	4007.257	3658.42	3298.662
-10.25751	4025.349	3630.303	3270.646
-10.23761	3965.966	3526.294	3289.601
-10.21771	3963.455	3470.504	3252.459
-10.19782	4025.395	3510.55	3300.123
-10.17792	4025.131	3525.413	3292.636
-10.15802	3992.295	3484.944	3248.154
-10.13812	3993.918	3487.902	3229.027
-10.11823	4016.035	3439.04	3266.473
-10.09833	4002.763	3436.514	3229.475
-10.07843	4011.939	3503.359	3167.221
-10.05854	3981.172	3456.142	3153.431
-10.03864	4003.967	3507.965	3180.618
-10.01874	4024.136	3533.997	3181.968
-9.99884	4073.434	3482.192	3136.729
-9.97895	4122.345	3435.112	3177.982
-9.95905	4038.338	3448.27	3167.443
-9.93915	4075.416	3493.45	3182.755
-9.91925	4079.789	3455.213	3174.578
-9.89936	4106.517	3509.791	3177.054
-9.87946	4141.198	3435.875	3211.111
-9.85956	4094.351	3566.06	3207.311
-9.83967	4189.322	3588.023	3207.452
-9.81977	4130.202	3541.453	3264.97
-9.79987	4174.639	3515.022	3326.764
-9.77997	4128.261	3525.253	3262.59
-9.76008	4145.843	3559.936	3297.976
-9.74018	4185.329	3543.363	3329.841
-9.72028	4162.79	3576.784	3323.816
-9.70039	4227.465	3569.959	3350.558
-9.68049	4244.533	3679.12	3354.688
-9.66059	4261.849	3672.267	3349.419
-9.64069	4200.061	3640.176	3361.066
-9.6208	4296.188	3653.555	3406.237
-9.6009	4277.053	3667.298	3424.307
-9.581	4360.147	3666.745	3442.483
-9.56111	4395.434	3717.154	3492.228
-9.54121	4306.384	3754.309	3533.113
-9.52131	4342.778	3800.015	3548.071
-9.50141	4377.692	3727.156	3534.249
-9.48152	4335.627	3783.459	3589.473
-9.46162	4347.737	3795.145	3582.584
-9.44172	4367.178	3831.46	3596.408
-9.42182	4385.487	3907.14	3644.633
-9.40193	4336.401	3913.905	3622.152
-9.38203	4368.904	3887.634	3656.292
-9.36213	4313.221	3894.576	3696.363
-9.34224	4377.133	3893.734	3668.668
-9.32234	4411.715	3970.615	3708.248
-9.30244	4431.008	3918.252	3772.518
-9.28254	4406.28	4026.578	3786.153
-9.26265	4446.329	4041.616	3818.077
-9.24275	4397.332	3949.093	3878.507
-9.22285	4459.211	4015.868	3920.912
-9.20296	4416.074	4069.142	3907.208
-9.18306	4443.267	4050.303	3879.554
-9.16316	4475.259	4056.355	3925.223
-9.14326	4484.143	4083.666	3942.078
-9.12337	4471.165	4071.23	3956.04
-9.10347	4455.824	4076.949	3936.359
-9.08357	4416.482	4117.239	3981.716
-9.06367	4458.068	4114.473	3943.737
-9.04378	4440.31	4147.312	3951.494
-9.02388	4465.013	4166.151	4027.022
-9.00398	4498.627	4188.828	4047.795
-8.98409	4406.399	4228.903	4003.422
-8.96419	4477.314	4231.224	4010.832
-8.94429	4542.601	4178.116	4063.036
-8.92439	4543.422	4176.292	4085.096
-8.9045	4542.388	4256.109	4021.859
-8.8846	4479.592	4235.079	4062.721
-8.8647	4454.91	4209.729	4001.179
-8.84481	4508.837	4143.128	4066.315
-8.82491	4498.375	4172.04	4063.287
-8.80501	4527.401	4266.866	4111.151
-8.78511	4578.144	4233.559	4056.858
-8.76522	4487.198	4214.325	4017.949
-8.74532	4508.726	4246.04	4121.257
-8.72542	4527.897	4263.649	4136.295
-8.70553	4520.394	4219.158	4120.225
-8.68563	4576.218	4227.802	4127.41
-8.66573	4534.913	4132.565	4072.171
-8.64583	4548.25	4282.638	4014.851
-8.62594	4564.62	4245.447	4063.073
-8.60604	4522.465	4269.506	4083.064
-8.58614	4577.84	4315.841	4092.347
-8.56624	4567.784	4259.714	4099.102
-8.54635	4568.123	4232.238	4021.736
-8.52645	4498.041	4179.737	4049.46
-8.50655	4519.701	4216.402	4048.605
-8.48666	4554.725	4138.925	3960.148
-8.46676	4505.473	4234.757	4071.06
-8.44686	4466.827	4200.637	4065.907
-8.42696	4464.559	4215.29	4069.738
-8.40707	4494.972	4173.091	3986.139
-8.38717	4480.859	4099.91	3981.359
-8.36727	4507.188	4100.236	3976.286
-8.34738	4469.356	4112.733	4020.48
-8.32748	4476.246	4104.58	4014.971
-8.30758	4448.885	4063.359	3935.223
-8.28768	4509.87	4076.201	3893.713
-8.26779	4452.216	4136.284	3932.947
-8.24789	4489.28	4075.615	3897.001
-8.22799	4447.591	4068.124	3868.15
-8.20809	4475.799	4046.882	3866.471
-8.1882	4479.701	3992.083	3821.028
-8.1683	4422.341	3959.722	3809.68
-8.1484	4432.745	3980.595	3722.557
-8.12851	4365.196	3935.538	3738.39
-8.10861	4343.297	3873.522	3690.625
-8.08871	4432.779	3816.134	3627.633
-8.06881	4384.638	3757.522	3610.488
-8.04892	4373.014	3797.624	3566.022
-8.02902	4387.138	3762.49	3529.9
-8.00912	4342.241	3657.736	3491.915
-7.98923	4374.251	3637.267	3447.004
-7.96933	4301.537	3691.861	3416.786
-7.94943	4266.406	3616.595	3392.097
-7.92953	4308.897	3631.496	3356.917
-7.90964	4317.71	3572.819	3290.961
-7.88974	4292.632	3505.772	3254.663
-7.86984	4354.982	3506.006	3288.786
-7.84994	4370.991	3467.917	3266.178
-7.83005	4353.553	3433.704	3245.455
-7.81015	4312.132	3444.718	3223.025
-7.79025	4276.035	3455.934	3101.38
-7.77036	4204.93	3389.383	3100.474
-7.75046	4200.358	3356.631	3118.426
-7.73056	4220.307	3310.051	3031.215
-7.71066	4219.044	3251.092	2956.425
-7.69077	4201.302	3219.38	2877.387
-7.67087	4199.269	3292.777	2878.196
-7.65097	4127.566	3180.632	2871.602
-7.63108	4152.376	3185.231	2789.356
-7.61118	4256.064	3192.807	2789.087
-7.59128	4232.324	3147.508	2756.799
-7.57138	4222.765	3105.734	2710.033
-7.55149	4268.689	3082.157	2702.56
-7.53159	4231.597	3064.85	2719.47
-7.51169	4239.901	3040.085	2694.363
-7.4918	4194.114	3043.965	2628.719
-7.4719	4192.963	2960.586	2602.393
-7.452	4152.28	2923.804	2520.083
-7.4321	4083.736	2917.584	2567.815
-7.41221	4186.148	2893.696	2522.344
-7.39231	4230.665	2875.088	2470.967
-7.37241	4199.201	2870.731	2456.523
-7.35251	4103.745	2871.577	2445.907
-7.33262	4145.706	2871.092	2430.103
-7.31272	4156.888	2846.832	2390.526
-7.29282	4218.129	2820.171	2407.96
-7.27293	4140.578	2774.979	2434.342
-7.25303	4176.841	2712.207	2378.903
-7.23313	4159.69	2761.276	2311.644
-7.21323	4168.532	2763.322	2282.952
-7.19334	4188.808	2687.256	2308.067
-7.17344	4183.025	2686.083	2269.414
-7.15354	4247.004	2762.497	2223.551
-7.13365	4181.692	2714.438	2197.657
-7.11375	4143.368	2672.087	2207.495
-7.09385	4137.463	2607.875	2191.04
-7.07395	4161.396	2606.212	2201.6
-7.05406	4183.428	2623.698	2148.038
-7.03416	4170.477	2649.061	2146.896
-7.01426	4187.445	2581.062	2090.891
-6.99436	4200.346	2555.153	2115.051
-6.97447	4166.242	2492.943	2129.457
-6.95457	4151.724	2512.495	2085.941
-6.93467	4134.524	2460.092	2052.51
-6.91478	4083.12	2481.169	2063.718
-6.89488	4178.06	2462.888	2094.808
-6.87498	4183.809	2412.307	2054.976
-6.85508	4142.963	2455.698	2013.052
-6.83519	4144.284	2377.279	1993.784
-6.81529	4085.126	2332.537	1993.578
-6.79539	4135.264	2303.808	1983.989
-6.7755	4115.041	2297.004	1968.574
-6.7556	4093.448	2308.168	1953.616
-6.7357	4098.134	2301.569	1940.229
-6.7158	4102.012	2252.997	1900.806
-6.69591	4081.682	2227.428	1912.323
-6.67601	4088.362	2186.046	1927.086
-6.65611	4062.253	2138.743	1896.796
-6.63622	4042.648	2150.062	1928.092
-6.61632	4025.322	2124.367	1883.39
-6.59642	3999.539	2101.016	1913.587
-6.57652	3941.056	2030.776	1866.094
-6.55663	3956.869	2073.146	1837.938
-6.53673	4015.571	2074.015	1861.674
-6.51683	3930.017	2046.391	1852.386
-6.49693	3907.777	2021.176	1814.655
-6.47704	3919.742	1978.962	1857.911
-6.45714	3894.92	1962.754	1807.969
-6.43724	3854.675	1930.424	1764.319
-6.41735	3784.427	1890.712	1793.621
-6.39745	3771.973	1900.865	1806.788
-6.37755	3814.679	1857.699	1798.569
-6.35765	3769.225	1872.536	1787.038
-6.33776	3736.051	1805.061	1782.414
-6.31786	3724.761	1785.784	1779.615
-6.29796	3655.203	1765.689	1764.059
-6.27807	3558.641	1738.402	1768.471
-6.25817	3575.84	1783.264	1774.122
-6.23827	3552.581	1741.574	1682.717
-6.21837	3511.55	1733.235	1702.772
-6.19848	3520.571	1697.916	1704.298
-6.17858	3461.702	1689.628	1695.515
-6.15868	3396.423	1644.206	1700.069
-6.13878	3388.995	1618.345	1676.553
-6.11889	3299.772	1604.669	1658.547
-6.09899	3262.651	1591.598	1651.872
-6.07909	3234.933	1539.537	1644.104
-6.0592	3175.73	1570.741	1636.763
-6.0393	3197.852	1549.28	1650.007
-6.0194	3192.891	1498.752	1625.312
-5.9995	3093.574	1438.543	1634.249
-5.97961	2983.784	1433.673	1621.366
-5.95971	2988.257	1427.459	1628.814
-5.93981	2940.47	1456.712	1617.822
-5.91992	2890.184	1410.856	1608.702
-5.90002	2822.378	1383.787	1588.216
-5.88012	2794.962	1364.172	1553.58
-5.86022	2766.991	1361.631	1558.207
-5.84033	2711.867	1363.216	1551.249
-5.82043	2685.143	1322.153	1533.547
-5.80053	2769.397	1335.488	1556.355
-5.78064	2714.749	1320.969	1510.59
-5.76074	2661.013	1324.052	1523.118
-5.74084	2538.854	1313.966	1530.593
-5.72094	2529.14	1283.994	1509.351
-5.70105	2558.501	1298.765	1505.273
-5.68115	2479.947	1286.726	1479.085
-5.66125	2488.218	1300.518	1494.329
-5.64135	2438.377	1310.165	1520.777
-5.62146	2421.847	1298.592	1532.651
-5.60156	2413.609	1310.293	1520.821
-5.58166	2387.944	1317.98	1515.095
-5.56177	2307.755	1277.897	1525.755
-5.54187	2304.948	1322.874	1500.182
-5.52197	2306.745	1304.744	1529.421
-5.50207	2272.992	1326.645	1542.661
-5.48218	2240.474	1346.597	1528.896
-5.46228	2239.791	1308.801	1538.43
-5.44238	2180.58	1364.967	1540.873
-5.42249	2141.79	1362.631	1585.836
-5.40259	2107.192	1399.916	1555.197
-5.38269	2059.466	1361.841	1642.122
-5.36279	2054.12	1387.606	1603.636
-5.3429	2017.827	1380.419	1642.92
-5.323	1989.965	1371.952	1632.325
-5.3031	1994.457	1362.982	1675.024
-5.2832	1989.476	1418.169	1634.314
-5.26331	1917.056	1416.547	1658.053
-5.24341	1933.703	1428.347	1665.264
-5.22351	1920.009	1425.205	1661.795
-5.20362	1852.116	1445.739	1697.451
-5.18372	1856.855	1448.641	1711.309
-5.16382	1782.218	1425.26	1693.695
-5.14392	1738.835	1434.541	1705.592
-5.12403	1745.204	1413.571	1691.786
-5.10413	1675.806	1432.828	1727.679
-5.08423	1651.872	1445.623	1727.878
-5.06434	1691.342	1469.786	1736.847
-5.04444	1673.876	1427.54	1688.154
-5.02454	1677.826	1434.982	1704.819
-5.00464	1652.375	1452.919	1754.703
-4.98475	1623.203	1467.132	1755.152
-4.96485	1606.359	1476.346	1738.845
-4.94495	1575.9	1404.676	1673.172
-4.92506	1544.457	1425.662	1675.54
-4.90516	1525.073	1393.3	1714.103
-4.88526	1522.488	1428.809	1690.053
-4.86536	1497.322	1451.788	1699.953
-4.84547	1501.41	1408.109	1688.081
-4.82557	1444.908	1440.25	1644.625
-4.80567	1436.901	1391.298	1643.456
-4.78577	1462.3	1412.147	1669.146
-4.76588	1436.642	1440.199	1622.766
-4.74598	1371.845	1437.604	1613.601
-4.72608	1388.496	1405.645	1613.224
-4.70619	1362.151	1359.29	1611.174
-4.68629	1401.273	1411.11	1581.101
-4.66639	1321.776	1400.041	1583.062
-4.64649	1285.375	1342.274	1573.09
-4.6266	1301.454	1344.047	1538.504
-4.6067	1328.182	1328.303	1540.343
-4.5868	1260.613	1294.885	1542.112
-4.56691	1280.847	1313.015	1521.078
-4.54701	1249.34	1347.97	1485.298
-4.52711	1240.161	1299.636	1508.786
-4.50721	1276.856	1300.028	1495.285
-4.48732	1252.547	1284.889	1469.715
-4.46742	1200.246	1270.372	1431.248
-4.44752	1220.26	1294.076	1403.977
-4.42762	1203.872	1282.769	1412.567
-4.40773	1171.829	1284.296	1400.057
-4.38783	1163.052	1286.003	1367.356
-4.36793	1170.757	1277.209	1348.374
-4.34804	1145.958	1248.894	1349.981
-4.32814	1176.455	1264.267	1308.638
-4.30824	1143.984	1241.797	1304.735
-4.28834	1115.698	1243.861	1310.322
-4.26845	1088.153	1241.479	1292.75
-4.24855	1142.768	1246.797	1242.127
-4.22865	1120.958	1246.207	1256.258
-4.20876	1116.162	1268.173	1280.402
-4.18886	1123.02	1263.814	1239.29
-4.16896	1140.481	1232.348	1260.891
-4.14906	1145.558	1277.166	1278.283
-4.12917	1134.623	1268.275	1254.484
-4.10927	1106.397	1300.753	1231.365
-4.08937	1108.506	1275.715	1236.135
-4.06948	1108.25	1295.264	1212.016
-4.04958	1086.493	1313.36	1220.343
-4.02968	1130.279	1334.428	1231.426
-4.00978	1116.436	1346.076	1228.35
-3.98989	1106.593	1332.474	1244.504
-3.96999	1087.03	1373.682	1234.875
-3.95009	1119.332	1365.215	1243.516
-3.93019	1129.397	1358.572	1271.605
-3.9103	1098.068	1395.101	1281.377
-3.8904	1078.256	1409.063	1253.904
-3.8705	1086.29	1387.353	1277.63
-3.85061	1076.549	1407.684	1298.477
-3.83071	1092.396	1403.104	1330.754
-3.81081	1085.096	1379.282	1318.036
-3.79091	1078.012	1407.994	1316.545
-3.77102	1080.611	1433.984	1289.874
-3.75112	1071.309	1455.838	1306.913
-3.73122	1081.492	1453.55	1290.031
-3.71133	1041.017	1428.244	1295.628
-3.69143	1071.036	1434.446	1327.782
-3.67153	1066.776	1385.931	1328.744
-3.65163	1063.281	1416.07	1360.463
-3.63174	1015.287	1445.117	1345.406
-3.61184	1057.472	1437.957	1325.796
-3.59194	1033.067	1362.356	1304.229
-3.57204	1042.247	1383.706	1318.414
-3.55215	1030.128	1367.182	1330.051
-3.53225	1032.504	1396.508	1316.432
-3.51235	1020.306	1368.111	1324.701
-3.49246	1014.547	1354.453	1303.276
-3.47256	1003.723	1358.255	1314.362
-3.45266	971.286	1343.385	1311.891
-3.43276	959.884	1353.439	1257.934
-3.41287	968.474	1340.753	1253.671
-3.39297	1004.125	1313.689	1232.914
-3.37307	1005.571	1303.812	1273.862
-3.35318	974.099	1279.608	1263.62
-3.33328	966.741	1267.741	1212.391
-3.31338	969.832	1268.923	1193.992
-3.29348	963	1254.887	1209.381
-3.27359	964.482	1282.177	1164.104
-3.25369	947.282	1218.925	1135.799
-3.23379	973.677	1249.666	1124.45
-3.2139	939.849	1229.826	1123.759
-3.194	962.808	1223.277	1134.48
-3.1741	967.006	1200.196	1104.547
-3.1542	926.687	1168.232	1103.777
-3.13431	949.054	1166.274	1059.676
-3.11441	950.511	1172.842	1081.783
-3.09451	892.82	1134.875	1047.761
-3.07461	877.272	1166.827	1069.984
-3.05472	896.064	1171.473	1051.056
-3.03482	864.013	1104.219	1025.598
-3.01492	857.772	1104.383	1000.519
-2.99503	858.352	1115.601	986.095
-2.97513	846.779	1043.678	1024.181
-2.95523	834.278	1072.212	994.226
-2.93533	782.562	1016.113	950.908
-2.91544	771.222	1033.112	939.055
-2.89554	756.466	1017.789	937.908
-2.87564	749.714	982.949	942.292
-2.85574	727.289	956.765	923.381
-2.83585	713.784	921.899	911.849
-2.81595	712.719	916.484	877.244
-2.79605	724.577	897.536	849.311
-2.77616	673.413	901.383	852.829
-2.75626	656.658	838.034	831.324
-2.73636	622.578	815.839	829.703
-2.71646	636.31	799.499	816.275
-2.69657	624.689	782.914	770.615
-2.67667	590.73	760.29	748.932
-2.65677	587.97	746.3	741.539
-2.63688	544.313	719.06	688.146
-2.61698	554.915	660.475	686.78
-2.59708	547.162	677.072	692.595
-2.57718	536.34	662.18	683.636
-2.55729	508.069	627.174	654.07
-2.53739	479.963	591.738	627.602
-2.51749	479.235	587.172	593.189
-2.4976	483.251	569.316	585.539
-2.4777	471.985	536.501	567.063
-2.4578	442.649	532.381	556.335
-2.4379	425.303	509.214	528.739
-2.41801	421.839	497.416	496.033
-2.39811	419.469	476.53	484.374
-2.37821	389.096	466.52	477.338
-2.35832	396.357	447.88	456.708
-2.33842	374.42	450.286	421.791
-2.31852	365.925	440.167	431
-2.29862	333.588	428.232	419.715
-2.27873	321.366	409.881	384.189
-2.25883	315.631	382.357	390.607
-2.23893	300.841	381.161	363.945
-2.21903	298.114	364.343	360.344
-2.19914	299.596	343.528	345.952
-2.17924	277.738	332.901	350.928
-2.15934	269.057	326.392	320.116
-2.13945	266.149	308.824	308.153
-2.11955	236.559	297.063	297.124
-2.09965	223.878	287.737	318.949
-2.07975	214.256	271.539	288.5
-2.05986	182.562	253.274	291.172
-2.03996	182.12	247.107	266.944
-2.02006	180.057	239.909	250.009
-2.00017	165.014	234.559	247.638
-1.98027	154.318	241.673	247.438
-1.96037	133.853	225.264	231.811
-1.94047	122.764	189.45	218.059
-1.92058	107.82	187.098	202.323
-1.90068	105.335	181.008	199.581
-1.88078	94.143	171.551	188.381
-1.86088	88.815	146.104	186.61
-1.84099	73.711	144.84	171.532
-1.82109	64.587	131.096	160.111
-1.80119	56.398	129.719	142.542
-1.7813	48.479	124.29	142.071
-1.7614	43.794	125.386	143.466
-1.7415	40.988	103.632	129.189
-1.7216	39.088	92.596	122.183
-1.70171	34.048	95.699	108.899
-1.68181	39.839	82.268	104.341
-1.66191	18.998	66.657	85.841
-1.64202	25.565	68.306	75.38
-1.62212	22.254	56.593	82.784
-1.60222	20.31	61.194	80.296
-1.58232	16.146	54.998	71.207
-1.56243	10.234	52.283	64.789
-1.54253	9.302	50.457	58.284
-1.52263	3.357	45.467	51.291
-1.50274	3.599	34.742	54.205
-1.48284	4.342	29.571	47.519
-1.46294	5.527	32.749	39.739
-1.44304	-0.333	26.478	31.882
-1.42315	2.844	25.089	28.327
-1.40325	1.778	21.392	28.666
-1.38335	0.722	21.813	21.236
-1.36345	0.202	21.287	29.017
-1.34356	-2.301	25.83	16.554
-1.32366	-4.913	19.455	18.461
-1.30376	-3.438	19.9	13.369
-1.28387	-3.444	13.557	10.921
-1.26397	-3.95	14.044	11.265
-1.24407	-5.72	18.927	9.684
-1.22417	-0.411	14.116	16.837
-1.20428	-0.308	15.279	8.631
-1.18438	5.368	8.352	15.264
-1.16448	4.19	14.366	14.854
-1.14458	3.922	14.01	16.189
-1.12469	5.266	16.758	13.183
-1.10479	2.667	15.478	10.986
-1.08489	4.743	15.334	13.942
-1.065	2.517	14.006	13.858
-1.0451	-3.713	11.744	15.817
-1.0252	-5.065	18.663	17.766
-1.0053	-4.291	10.571	15.847
-0.98541	1.825	18.656	15.166
-0.96551	-1.65	15.177	15.512
-0.94561	0.904	21.913	17.512
-0.92572	0.717	15.531	24.548
-0.90582	6.559	14.928	15.94
-0.88592	2.39	15.904	21.152
-0.86602	8.452	26.943	19.376
-0.84613	2.339	20.56	25.008
-0.82623	7.15	18.166	24.352
-0.80633	2.91	21.719	21.865
-0.78644	8.057	21.033	21.011
-0.76654	5.552	17.077	21.595
-0.74664	10.65	17.817	15.713
-0.72674	5.807	18.806	16.002
-0.70685	14.022	20.891	17.173
-0.68695	11.022	21.927	14.855
-0.66705	17.94	25.922	17.181
-0.64715	17.965	20.524	15.737
-0.62726	20.446	24.785	15.527
-0.60736	22.759	20.63	13.711
-0.58746	20.258	21.829	11.678
-0.56757	19.482	19.944	12.636
-0.54767	17.128	28.048	10.424
-0.52777	19.765	28.224	12.554
-0.50787	18.195	22.065	13.684
-0.48798	22.241	20.799	10.182
-0.46808	17.638	21.581	13.985
-0.44818	23.802	26.268	12.476
-0.42829	16.503	23.161	14.122
-0.40839	24.676	20.36	12.017
-0.38849	18.971	22.501	15.349
-0.36859	18.108	25.508	11.018
-0.3487	20.285	29.458	18.713
-0.3288	21.445	21.185	10.381
-0.3089	18.61	25.143	16.91
-0.28901	15.185	21.925	14.505
-0.26911	14.014	21.977	21.318
-0.24921	18.905	20.402	20.448
-0.22931	20.667	16.842	19.062
-0.20942	19.297	17.155	20.678
-0.18952	14.578	15.38	13.428
-0.16962	17.47	15.349	15.938
-0.14972	12.553	15.744	20.423
-0.12983	23.582	17.771	15.781
-0.10993	22.355	13.743	20.355
-0.09003	23.545	23.711	14.515
-0.07014	24.319	13.407	18.158
-0.05024	24.043	14.152	13.627
-0.03034	29.279	14.742	19.514
-0.01044	22.817	16.048	15.556
0.00945	23.203	14.243	18.675
0.02935	17.99	16.36	17.526
0.04925	27.663	13.995	17.144
0.06914	20.84	9.317	21.792
0.08904	18.223	13.08	20.056
0.10894	14.65	11.96	20.353
0.12884	17.361	12.407	14.872
0.14873	20.668	9.698	16.286
0.16863	16.926	13.546	17.103
0.18853	23.325	10.334	16.886
0.20843	11.275	13.925	19.453
0.22832	16.79	11.923	24.829
0.24822	11.758	11.448	23.145
0.26812	15.522	19.918	21.759
0.28801	9.016	10.123	19.673
0.30791	11.47	12.995	21.09
0.32781	10.038	8.787	17.651
0.34771	4.706	8.422	20.241
0.3676	13.07	8.311	19.617
0.3875	4.308	13.54	23.394
0.4074	6.404	13.098	23.966
0.4273	3.046	13.541	21.679
0.44719	0.061	8.643	22.509
0.46709	2.35	6.471	25.137
0.48699	-2.818	6.36	28.374
0.50688	3.277	6.089	27.864
0.52678	-11.225	8.423	26.74
0.54668	-4.093	5.331	25.252
0.56658	-5.941	8.171	26.723
0.58647	-4.968	9.063	28.332
0.60637	-4.145	8	27.029
0.62627	-0.104		28.771
0.64616	-10.879		29.759
0.66606	-4.754		30.071
0.68596	-9.804		32.217
0.70586	-9.024		27.943
0.72575	-7.721		31.348
0.74565	-5.879		31.104
0.76555	-5.662		30.893
0.78544	-11.756		37.27
0.80534	-3.892		33.42
0.82524	-5.422		34
0.84514	-7.925
0.86503	-11.351
0.88493	-9.4
0.90483	-6.357
0.92472	-5.992
0.94462	-5.578
0.96452	-2.305
0.98442	-6.06
1.00431	0.004
1.02421	-7.482
1.04411	-0.792
1.06401	-4.718
1.0839	0
