# Supplementary material for: How crystallization additives govern halide perovskite grain growth
Source: Nat Commun. 2025 Nov 10;16:9894. doi: 10.1038/s41467-025-65484-7 (PMC12603034; doi:10.1038/s41467-025-65484-7)
Supplement: Supplementary file 3 — Source Data [file 41467_2025_65484_MOESM3_ESM.zip › Data files/Fig S10.txt]

PCE
with		w/o
15.72113	6.63566
16.78464	7.08494
16.114	9.16099
15.15457	9.28126
11.78377	8.67244
14.19091	7.7208
16.68352	8.93061
17.1739	9.98436
16.55378	9.65431
16.29272	9.08474
14.69956	10.38994
15.86873	9.72715
17.01802
17.33974
17.09409
17.57482
17.43599	--
17.06221	--
15.87024	--
16.27142	9.30578
16.90278	9.55706
17.0784	6.31628
16.69718	10.66836
16.74063	11.25033
16.18049	10.52018
15.63944	--
16.06055	--
15.57457	--
16.02763	--
16.07297	--
15.92548	--
16.62755	--
17.18936	--
16.61051	--
16.48188	--
16.75466	--
	--
	--
FF
with		w/o
68.7093	52.9029
72.57887	53.11545
72.01007	53.08066
68.1475	52.54681
54.98594	59.02757
65.36107	53.26811
75.27673	56.91747
71.04009	55.86716
72.51797	55.71386
73.19305	61.29452
67.72513	60.81447
72.52742	66.37651
77.0886
78.07075
76.64484
81.04481
82.08327	--
82.75352	--
70.02177	--
70.57945	80.44826
74.05236	70.91783
72.74705	79.95544
76.12864	75.46516
76.19877	74.19622
74.78409	79.28952
72.9557	--
71.72755	--
70.23471	--
75.66366	--
73.75779	--
74.6705	--
74.25961	--
76.04384	--
74.44172	--
75.42667	--
75.29056	--
	--
	--
Voc
with		w/o
1.04	0.83
1.04	0.84
1.03	1.05
1.03	1.06
1.01	0.92
1.02	1.04
1.08	1.04
1.09	1.06
1.08	1.01
1.1	0.99
1.11	1.03
1.08	0.91
1.04
1.03
1.03
1.03
1.02	--
1.01	--
1.09	--
1.08	1.05
1.02	1.02
1.03	1.05
1.03	1.07
1.03	1.08
1.03	1.07
1.03	--
1.03	--
1.03	--
1.02	--
1.03	--
1.02	--
1.04	--
1.04	--
1.04	--
1.04	--
1.04	--
	--
	--
JSC
with		w/o
22.00062	15.11217
22.2366	15.87946
21.72566	16.43678
21.59019	16.66306
21.21833	15.96976
21.28585	13.93676
20.52122	15.08699
22.17884	16.86
21.13625	17.15682
20.2363	14.97116
19.55382	16.58703
20.25891	16.10386
21.22685	--
21.56339	--
21.65339	--
21.0537	--
20.82533	--
20.41397	--
20.79332	--
21.34634	11.01658
22.37788	13.21201
22.79264	7.52357
21.29403	13.21196
21.32979	14.03976
21.00609	12.40005
20.81252	--
21.73889	--
21.52915	--
20.76738	--
21.15685	--
20.90949	--
21.52991	--
21.73513	--
21.45524	--
21.01109	--
21.39744	--
	--
	--
