# Supplementary material for: How crystallization additives govern halide perovskite grain growth
Source: Nat Commun. 2025 Nov 10;16:9894. doi: 10.1038/s41467-025-65484-7 (PMC12603034; doi:10.1038/s41467-025-65484-7)
Supplement: Supplementary file 3 — Source Data [file 41467_2025_65484_MOESM3_ESM.zip › Data files/Fig S11a.txt]

0.924	16.882
3.229	16.91
4.611	16.914
5.611	16.905
8.786	16.763
12.932	17.087
14.775	17.041
16.617	17.06
18.458	16.872
19.458	16.912
20.78	17.015
23.544	17.227
24.926	17.318
27.688	17.143
28.688	17.195
29.688	17.3
30.689	17.213
31.688	17.036
33.48	17.024
34.48	17.005
35.481	16.859
36.481	16.895
39.181	17.264
41.945	16.951
43.327	17.138
45.628	16.981
47.473	16.823
48.473	16.918
49.473	17.105
51.266	17.161
52.265	17.099
53.598	17.055
54.598	17.151
55.598	17.022
56.598	17.011
59.315	16.935
61.159	17.16
62.159	17.011
63.16	17.007
64.16	17.054
68.715	16.936
69.716	17.054
70.717	16.903
72.5	16.779
73.5	16.915
74.5	17.086
77.674	17.045
78.674	17.19
80.467	17.144
84.153	17.262
85.535	17.035
86.917	17.188
88.76	17.108
89.76	17.063
90.76	16.994
91.76	17.15
92.76	17.148
94.553	17.15
96.859	16.855
97.858	17.069
99.191	17.206
101.035	17.295
102.879	17.117
104.261	17.142
105.262	17.142
106.262	17.174
107.263	17.204
108.586	17.142
109.967	17.135
110.966	17.034
111.967	17.212
112.968	17.04
115.233	16.789
116.234	17.024
118.028	17.07
119.028	17.167
120.363	16.982
122.207	17.154
124.971	17.037
125.972	17.268
126.972	17.155
127.972	17.224
129.304	17.009
132.992	16.931
133.992	17.132
136.245	17.093
137.245	17.032
138.245	17.221
140.027	17.303
141.409	17.124
142.408	17.3
143.409	16.928
144.409	16.988
145.408	17
146.409	17.036
149.132	16.949
150.515	17.052
151.896	17.239
152.897	17.13
153.897	17.289
156.151	16.908
157.151	16.936
158.152	17.316
161.325	17.401
162.325	17.077
164.107	17.31
165.107	17.178
167.809	17.279
169.192	17.172
170.192	17.096
171.191	17.055
172.192	17.169
173.976	17.075
175.819	17.129
176.82	17.129
178.614	17.191
179.614	17.105
180.615	17.271
184.254	17.4
185.254	17.308
190.272	17.131
191.273	17.225
193.069	17.387
194.451	17.05
195.451	17.226
197.234	17.203
198.616	17.171
201.843	17.209
202.844	17.083
203.845	17.236
205.64	17.213
206.64	17.167
207.64	17.183
208.641	17.112
209.641	17.207
210.641	17.075
211.642	17.27
214.36	16.982
215.361	16.905
217.624	17.241
219.469	17.252
220.853	17.128
221.853	17.327
223.186	17.4
225.029	17.204
226.03	17.183
227.03	17.052
228.824	17.263
229.824	17.343
232.528	17.313
233.529	17.321
234.529	17.186
235.528	17.16
236.529	17.274
237.529	17.2
238.53	17.18
239.53	17.308
241.784	17.156
243.168	17.181
245.011	17.054
246.012	17.183
247.013	17.287
248.013	17.153
249.014	17.547
251.258	17.313
252.258	17.471
253.258	17.004
255.972	17.338
258.734	17.403
259.734	17.326
260.734	17.125
261.735	17.289
264.908	17.343
267.213	17.263
269.055	17.277
270.055	17.327
271.391	17.287
272.391	17.207
273.392	17.367
275.634	17.015
277.938	17.11
278.939	17.229
280.734	17.26
281.733	17.212
282.734	17.297
283.734	17.492
285.528	17.33
286.528	17.324
287.862	17.334
290.625	17.15
292.006	17.228
293.007	17.19
295.26	16.894
296.26	17.233
298.055	17.526
299.055	17.197
300.388	17.174
301.387	17.087
302.388	16.887
305.1	17.517
307.405	17.18
308.788	17.043
311.091	17.231
313.856	17.521
315.699	17.339
316.699	17.247
318.952	17.343
319.952	17.249
321.735	17.341
322.736	17.256
324.981	17.202
325.981	17.075
326.981	17.352
328.314	17.488
330.617	17.433
332.001	17.07
333.383	17.28
336.606	17.454
337.606	17.336
338.606	17.468
339.607	17.387
340.607	17.034
341.929	17.154
343.313	17.357
346.539	16.911
348.383	17.197
349.383	17.3
351.627	17.174
354.39	17.468
355.774	17.367
356.773	17.382
357.774	17.285
359.095	17.54
360.939	17.213
361.939	17.252
362.939	17.309
365.193	17.203
366.194	17.273
369.829	17.47
370.83	17.327
371.831	17.133
372.83	17.38
374.612	17.05
375.996	17.21
377.839	17.098
379.223	16.964
380.223	17.279
382.018	17.267
383.018	17.428
384.815	17.287
385.816	17.121
386.816	17.305
387.816	17.327
388.817	17.229
389.817	17.193
391.611	17.021
395.297	17.485
397.141	17.456
398.142	17.223
399.143	17.395
400.142	17.265
401.143	17.275
402.465	-0.002
