# Supplementary material for: How crystallization additives govern halide perovskite grain growth
Source: Nat Commun. 2025 Nov 10;16:9894. doi: 10.1038/s41467-025-65484-7 (PMC12603034; doi:10.1038/s41467-025-65484-7)
Supplement: Supplementary file 3 — Source Data [file 41467_2025_65484_MOESM3_ESM.zip › Data files/Fig S11b.txt]

0	9.057
3.154	8.98
4.995	8.894
6.377	8.918
8.218	8.8
11.441	8.809
16.046	8.75
17.047	8.816
18.369	8.815
21.13	8.81
23.433	8.718
25.274	8.84
29.877	8.766
31.258	8.736
32.258	8.926
35.432	8.699
37.735	8.812
40.035	8.795
42.337	8.852
44.177	8.873
47.398	8.759
51.082	8.831
54.303	8.814
56.605	8.835
58.447	8.852
63.047	9.12
67.189	9.034
68.19	9.021
71.365	9.06
73.207	9.1
75.051	9.001
76.893	9.023
83.338	9.018
87.941	8.801
89.784	8.777
91.164	8.876
93.468	8.78
101.757	8.715
102.757	9.116
106.85	9.015
108.232	9.071
113.295	9.227
114.295	9.124
117.006	9.019
120.689	9.152
122.072	8.993
123.454	8.776
127.136	8.992
128.517	9.061
129.899	9.045
132.204	9.09
137.269	9.113
139.572	8.981
142.334	8.993
144.176	9.064
145.558	9.123
157.068	9.107
158.912	9.057
161.216	9.01
162.215	9.206
164.01	9.08
165.393	9.143
166.393	9.064
167.393	8.898
169.176	8.857
170.176	8.925
171.498	8.963
173.342	8.865
176.107	8.976
177.491	9.018
181.635	9.01
183.938	8.935
184.938	9.079
186.73	8.837
187.731	9.118
189.984	9.013
191.826	8.902
195.975	8.941
198.279	8.809
199.279	8.918
200.28	8.848
201.281	9.024
207.677	9.082
209.981	9.145
211.364	9.043
212.364	8.81
213.697	8.862
222.446	8.862
223.446	8.871
224.778	8.814
225.779	8.798
226.779	8.576
232.718	8.599
233.718	8.643
234.718	8.642
235.718	8.841
240.264	8.691
241.264	8.643
242.264	8.574
243.598	8.667
246.363	8.716
248.667	8.656
250.973	8.672
252.816	8.527
254.658	8.612
256.041	8.573
258.343	8.569
259.344	8.488
260.344	8.562
261.344	8.575
263.598	8.61
265.441	8.537
267.744	8.575
270.509	8.502
271.51	8.404
272.51	8.329
273.51	8.512
276.224	8.471
281.29	8.231
282.291	8.143
285.005	8.153
286.388	8.344
291.914	8.102
292.915	8.414
294.708	8.268
295.708	8.191
296.708	8.011
297.708	7.707
299.962	7.548
301.343	7.706
305.024	7.442
306.406	7.502
307.789	7.434
309.63	7.833
316.538	7.587
318.382	7.669
319.764	7.416
320.764	7.605
322.546	7.783
325.77	7.628
327.153	7.46
328.536	7.476
329.92	7.633
336.366	7.625
338.672	7.426
340.516	7.395
342.361	6.986
345.583	7.206
346.583	7.28
349.756	7.116
351.138	7.071
352.139	7.396
354.382	7.515
355.382	7.572
356.706	7.322
359.014	7.396
360.015	7.291
362.26	7.432
365.029	7.424
366.029	7.402
367.03	7.367
368.031	7.48
369.031	7.191
370.825	7.123
372.207	7.163
375.43	7.433
377.273	7.475
378.274	7.442
379.274	7.537
381.988	7.629
382.988	7.675
386.625	7.558
388.945	7.499
389.945	7.484
390.945	7.43
394.58	7.583
397.343	7.493
398.343	7.825
404.291	7.86
405.293	7.811
408.931	7.66
409.931	7.877
412.184	7.734
414.489	7.83
420.935	7.671
422.78	7.61
423.78	7.516
424.78	7.499
426.215	7.549
428.524	7.327
431.289	7.737
437.276	7.732
439.58	7.537
441.884	7.205
443.726	7.3
446.03	7.362
447.03	7.282
448.03	7.513
451.205	7.292
459.496	7.372
462.259	7.679
463.644	7.56
465.947	7.663
468.713	7.561
469.713	7.524
471.495	7.557
473.339	7.424
476.104	7.416
477.948	7.734
483.473	7.584
484.856	7.629
486.699	7.77
488.083	7.708
489.083	7.638
491.337	7.721
492.337	7.645
493.669	7.698
495.974	7.715
498.739	7.812
504.267	7.854
505.267	7.736
506.267	7.847
508.06	7.809
509.06	7.709
510.061	7.795
514.156	7.874
515.54	7.937
516.923	7.914
517.923	7.817
519.257	7.923
522.943	7.853
527.09	7.851
528.933	7.913
530.314	7.976
531.314	8.006
533.569	8.018
534.57	7.956
540.498	8.088
541.498	8.002
542.498	7.875
543.498	7.848
546.203	7.925
551.272	7.985
552.655	7.797
553.655	7.764
554.655	7.843
556.448	7.924
559.213	7.936
560.212	7.78
562.006	7.867
563.389	7.846
564.39	7.753
565.39	7.81
566.39	7.741
567.713	7.697
568.713	7.693
571.418	7.626
573.263	7.609
574.645	7.797
576.487	7.947
577.487	7.869
578.487	8.071
579.487	7.852
580.488	7.841
582.27	7.753
583.271	7.715
585.068	7.821
587.832	7.735
588.831	7.741
589.832	7.681
591.164	7.821
594.848	7.65
595.848	7.691
596.848	7.74
599.111	7.421
600.956	7.383
603.259	7.357
604.643	7.552
607.408	7.791
609.713	7.671
610.713	7.756
611.714	7.862
616.73	7.784
617.732	7.761
618.732	7.628
620.986	7.856
626.053	7.852
627.053	7.785
628.053	7.746
629.054	7.563
632.229	7.705
633.229	7.629
634.229	7.493
636.483	7.562
637.865	7.556
639.249	7.484
641.553	7.464
644.777	7.448
647.543	7.197
652.147	7.223
653.992	7.568
658.135	7.58
659.136	7.563
660.471	7.492
662.314	7.531
663.314	7.637
666.017	7.564
669.242	7.633
671.544	7.459
672.544	7.575
674.339	7.422
678.485	7.421
679.868	7.272
680.867	7.092
681.868	7.257
682.868	7.298
685.123	7.156
686.507	7.229
687.507	7.19
690.683	7.161
691.683	6.877
698.532	6.934
699.533	6.979
700.533	7.011
706.922	7.166
708.767	7.164
709.767	7.043
711.1	7.066
714.328	7.167
715.711	7.162
716.711	7.03
717.712	7.003
719.047	6.874
721.352	6.891
726.884	6.96
729.19	6.934
730.191	6.984
732.446	6.963
734.289	6.716
735.674	6.697
737.979	6.71
738.979	6.738
740.313	7.017
743.998	6.994
745.382	6.767
746.766	6.946
751.833	7.001
753.678	7.085
755.524	6.999
756.911	6.855
758.755	6.794
761.06	6.958
765.208	6.844
767.515	7.064
772.585	7.044
773.585	6.891
774.586	6.965
777.751	7.05
779.135	7.044
780.982	7.069
781.982	7.072
783.315	6.989
784.316	7.009
785.649	6.977
786.648	6.779
787.649	7.119
791.285	7.017
792.669	6.937
795.436	6.763
796.437	6.937
798.694	6.969
800.078	6.902
801.078	6.976
803.324	7.001
805.168	7.001
806.168	6.952
812.11	7.047
813.111	7.041
814.434	6.946
815.434	7.269
817.218	7.28
819.062	7.119
820.906	7.218
822.75	7.054
824.595	7.237
825.596	7.118
826.931	6.961
829.236	6.968
830.236	7.209
833.871	7.198
835.713	7.065
836.713	7.176
839.889	7.169
840.888	7.296
842.213	7.258
843.213	7.359
844.213	7.339
845.213	7.149
847.466	7.258
849.772	7.147
851.154	7.125
855.762	7.138
856.762	6.956
860.4	7.133
863.165	7.239
865.007	7.287
866.391	7.495
869.157	7.527
870.541	7.288
871.541	7.253
872.875	7.343
873.875	7.182
876.131	7.177
879.359	7.093
881.202	7.135
882.202	7.212
883.536	7
884.537	7.105
885.538	7.264
886.537	7.478
888.792	7.379
892.021	7.41
893.405	7.433
896.171	7.335
897.555	7.352
898.556	7.431
900.351	7.444
901.352	7.403
902.686	7.543
907.293	7.567
910.061	7.485
911.445	7.574
914.671	7.448
916.055	7.46
917.056	7.507
919.773	7.498
921.618	7.414
922.618	7.447
924.4	7.38
925.4	7.48
928.576	7.396
931.344	7.5
932.344	7.434
934.599	7.594
935.983	7.657
937.367	7.534
939.211	7.529
941.978	7.588
943.822	7.562
944.822	7.564
946.144	7.647
947.529	7.636
948.912	7.483
950.296	7.418
951.679	7.484
953.524	7.558
954.908	7.658
960.437	7.575
961.437	7.582
962.436	7.614
963.437	7.406
964.758	7.529
966.602	7.443
967.989	7.466
969.371	7.458
970.756	7.41
972.141	7.525
973.141	7.544
975.4	7.472
976.784	7.572
979.088	7.505
980.934	7.524
981.935	7.563
983.729	7.408
985.111	7.451
986.955	7.616
987.955	7.423
989.751	7.46
991.597	7.405
995.744	7.393
999.447	7.459
1004.054	7.446
1005.899	7.512
1006.9	7.372
1007.9	7.468
1008.899	7.373
1009.9	7.413
1011.233	7.292
1012.233	7.314
1013.233	7.453
1014.567	7.358
1016.412	7.453
1017.797	7.526
1020.104	7.561
1021.104	7.505
1022.105	7.546
1023.428	7.455
1024.428	7.381
1025.429	7.483
1027.214	7.45
1028.215	7.564
1029.215	7.455
1030.216	7.473
1031.999	7.389
1032.999	7.424
1035.714	7.384
1037.097	7.397
1038.942	7.61
1039.942	7.556
1043.579	7.554
1044.963	7.51
1046.807	7.505
1047.807	7.516
1048.809	7.479
1050.594	7.618
1053.361	7.576
1055.206	7.598
1056.205	7.525
1057.999	7.539
1062.146	7.498
1063.147	7.399
1066.784	7.485
1069.09	7.494
1070.476	7.64
1072.32	7.55
1074.625	7.578
1075.626	7.532
1076.626	7.586
1077.626	7.554
1078.626	7.744
1079.626	7.648
1080.627	7.621
1081.627	7.706
1084.803	7.61
1085.803	7.678
1088.52	7.817
1092.205	7.632
1093.205	7.744
1094.999	7.734
1095.999	7.675
1096.999	7.737
1098.322	7.669
1101.547	7.661
1102.548	7.573
1103.882	7.669
1106.186	7.599
1108.03	7.761
1109.876	7.657
1111.26	7.713
1112.644	7.643
1114.95	7.818
1121.862	7.876
1123.706	7.759
1125.091	7.628
1126.476	7.788
1128.78	7.687
1130.165	7.483
1133.391	7.685
1137.997	7.768
1138.997	7.748
1139.997	7.794
1141.79	7.693
1142.791	7.691
1143.791	7.743
1144.791	7.703
1146.575	7.735
1147.575	7.614
1148.576	7.72
1149.576	7.726
1151.83	7.507
1154.136	7.649
1155.52	7.735
1158.748	7.669
1159.748	7.714
1161.531	7.632
1162.532	7.504
1163.534	7.578
1165.328	7.74
1167.175	7.739
1169.02	7.606
1170.021	7.626
1171.355	7.597
1172.74	7.743
1174.123	7.754
1175.122	7.641
1176.123	7.707
1177.918	7.767
1179.302	7.656
1180.302	7.67
1181.303	7.576
1182.638	7.755
1186.325	7.735
1187.326	7.639
1188.327	7.602
1190.112	7.732
1191.111	7.624
1192.112	7.7
1194.379	7.638
1195.379	7.632
1196.379	7.667
1200.006	7.693
1203.232	7.574
1204.232	7.793
1208.328	7.779
1209.327	7.638
1210.661	7.735
1212.507	7.665
1213.508	7.727
1217.595	7.657
1218.979	7.683
1221.284	7.562
1222.67	7.633
1225.435	7.638
1226.435	7.613
1227.435	7.592
1228.758	7.647
1230.604	7.555
1231.604	7.663
1232.604	7.58
1233.605	7.58
1234.605	7.574
1235.939	7.556
1236.939	7.621
1239.195	7.639
1243.801	7.533
1244.801	7.566
1246.594	7.549
1247.594	7.692
1249.85	7.654
1250.852	7.448
1253.107	7.607
1254.491	7.546
1259.1	7.651
1260.1	7.653
1261.434	7.709
1262.817	7.608
1263.818	7.773
1264.819	7.549
1267.074	7.672
1268.919	7.669
1269.919	7.697
1270.92	7.601
1271.92	7.658
1276.467	7.542
1279.234	7.502
1281.999	7.615
1284.306	7.559
1286.611	7.539
1287.612	7.597
1289.88	7.618
1291.264	7.548
1293.571	7.493
1294.571	7.587
1295.905	7.517
1297.29	7.565
1299.135	7.411
1300.135	7.387
1301.136	7.523
1303.852	7.531
1304.852	7.647
1306.175	7.521
1308.94	7.553
1311.244	7.586
1313.089	7.617
1314.09	7.724
1317.725	7.493
1319.57	7.489
1322.796	7.577
1327.405	7.625
1328.405	7.603
1329.405	7.594
1330.406	7.589
1333.585	7.598
1335.891	7.707
1336.892	7.592
1337.892	7.55
1341.517	7.565
1342.516	7.576
1343.851	7.515
1347.078	7.462
1348.923	7.485
1350.768	7.473
1353.074	7.47
1354.075	7.47
1355.856	7.449
1358.163	7.527
1360.008	7.485
1362.778	7.433
1364.622	7.564
1368.771	7.628
1370.156	7.594
1372.001	7.689
1373.387	7.523
1374.77	7.545
1376.615	7.434
1377.615	7.669
1380.316	7.593
1381.702	7.451
1382.702	7.573
1383.702	7.52
1385.11	7.697
1387.421	7.552
1388.423	7.55
1390.68	7.651
1392.064	7.465
1396.674	7.54
1397.674	7.48
1401.303	7.545
1403.149	7.619
1408.676	7.491
1413.29	7.532
1418.818	7.656
1419.818	7.559
1420.818	7.573
1421.819	7.423
1423.614	7.359
1424.615	7.445
1425.615	7.463
1427.459	7.47
1428.459	7.167
1430.243	7.335
1432.088	7.367
1433.472	7.433
1434.472	7.52
1435.473	7.41
1436.473	7.599
1439.19	7.582
1440.191	7.54
1441.526	7.506
1443.373	7.52
1446.14	7.45
1447.139	7.421
1449.395	7.521
1453.084	7.446
1454.929	7.396
1455.929	7.406
1457.725	7.446
1458.725	7.423
1460.521	7.471
1461.907	7.504
1465.595	7.542
1466.595	7.733
1469.3	7.731
1470.3	7.804
1472.085	7.663
1473.086	7.767
1474.085	7.652
1475.87	7.675
1476.87	7.679
1477.87	7.739
1478.871	7.683
1481.589	7.589
1484.358	7.581
1485.357	7.661
1488.535	7.676
1489.535	7.524
1490.535	7.517
1491.535	7.571
1493.78	7.579
1497.93	7.518
1498.93	7.592
1499.93	7.403
1504.026	7.579
1505.027	7.584
1506.027	7.557
1507.362	7.575
1508.749	7.637
1510.131	7.61
1511.132	7.534
1512.133	7.522
1513.133	7.499
1514.928	7.468
1517.697	7.499
1518.697	7.572
1519.697	7.625
1521.481	7.6
1522.483	7.568
1523.818	7.587
1525.204	7.534
1526.205	7.518
1528.002	7.558
1529.002	7.532
1530.001	7.469
1532.258	7.507
1533.642	7.602
1535.028	7.508
1536.028	7.543
1537.028	7.522
1539.745	7.671
1542.051	7.574
1543.052	7.589
1544.052	7.607
1546.297	7.679
1547.298	7.721
1548.621	7.661
1549.62	7.637
1550.955	7.581
1552.341	7.411
1553.342	7.624
1560.654	7.603
1563.881	7.796
1567.569	7.609
1569.415	7.586
1570.8	7.617
1571.8	7.578
1572.801	7.649
1575.507	7.664
1576.89	7.656
1578.273	7.601
1579.273	7.667
1581.057	7.629
1584.285	7.583
1587.051	7.63
1588.437	7.521
1589.437	7.562
1591.682	7.531
1593.529	7.639
1594.529	7.619
1595.864	7.564
1598.169	7.566
1599.168	7.535
1601.885	7.414
1603.729	7.488
1605.113	7.495
1606.113	7.453
1607.114	7.549
1608.115	7.418
1609.116	7.371
1611.833	7.322
1612.833	7.256
1614.167	7.532
1618.318	7.439
1619.318	7.585
1621.116	7.53
1622.962	7.576
1623.962	7.543
1625.297	7.432
1626.682	7.386
1628.067	7.369
1631.292	7.547
1634.521	7.519
1636.367	7.522
1637.366	7.574
1640.082	7.55
1644.232	7.542
1645.233	7.502
1646.569	7.542
1648.415	7.446
1649.799	7.561
1650.799	7.438
1651.8	7.383
1654.517	7.495
1655.516	7.418
1656.517	7.501
1658.77	7.306
1660.155	7.503
1663.383	7.52
1665.23	7.444
1669.377	7.398
1671.682	7.386
1672.681	7.315
1673.682	7.329
1675.477	7.314
1677.323	7.332
1679.168	7.338
1680.553	7.387
1681.553	7.336
1683.349	7.327
1684.349	7.302
1686.154	7.337
1687.539	7.429
1688.925	7.448
1691.231	7.398
1692.231	7.379
1693.231	7.326
1695.947	7.447
1697.334	7.261
1698.335	7.517
1700.13	7.581
1701.13	7.32
1702.465	7.456
1707.075	7.48
1709.381	7.549
1710.382	7.404
1712.168	7.362
1713.553	7.409
1715.399	7.173
1716.4	7.088
1717.4	7.233
1719.185	7.282
1720.185	7.252
1721.523	7.257
1723.368	7.318
1724.368	7.121
1728.454	7.246
1732.602	7.372
1736.751	7.29
1737.751	7.278
1738.751	7.235
1740.995	7.22
1741.996	7.32
1745.635	7.133
1749.322	7.178
1754.851	7.245
1756.698	7.268
1757.698	7.214
1759.492	7.176
1764.102	7.368
1765.488	7.377
1766.872	7.338
1769.18	7.247
1771.028	7.344
1772.414	7.256
1774.261	7.158
1775.261	7.144
1777.046	7.228
1778.046	7.232
1779.046	7.18
1780.372	7.139
1781.372	7.15
1782.373	7.185
1784.172	7.271
1786.94	7.088
1788.786	7.164
1791.555	7.085
1792.554	7.026
1793.556	7.191
1795.802	6.99
1797.187	6.985
1799.955	7.176
1802.263	7.04
1803.264	6.988
1806.443	7.013
1807.443	7.271
1810.161	7.151
1813.389	7.049
1815.696	6.922
1816.696	6.954
1817.697	6.913
1818.698	6.883
1819.698	7.018
1821.022	7.045
1822.021	7.09
1823.805	7.072
1825.653	7.051
1826.653	7.033
1827.653	7.126
1830.361	7.009
1831.747	7.042
1833.133	6.919
1834.978	7.069
1837.285	7.013
1838.286	7.18
1839.285	7.081
1840.622	6.965
1842.007	7.055
1843.007	6.977
1844.802	6.95
1846.648	7.156
1848.953	7.212
1850.799	7.151
1853.568	7.132
1854.568	7.205
1855.903	7.257
1858.67	7.268
1860.978	7.265
1861.978	7.221
1862.978	7.265
1866.157	7.276
1868.463	7.234
1870.309	7.234
1871.309	7.311
1872.643	7.243
1873.643	7.355
1874.988	7.222
1875.988	7.195
1878.245	7.227
1879.245	7.28
1880.245	7.27
1882.502	7.192
1883.502	7.22
1884.84	7.234
1885.84	7.337
1887.175	7.232
1888.175	7.104
1889.176	7.285
1892.818	7.24
1893.818	7.261
1894.818	7.223
1895.818	7.226
1896.819	7.246
1897.819	7.121
1900.078	7.209
1901.078	7.184
1905.168	7.105
1906.168	7.032
1907.168	7.103
1908.167	7.106
1911.347	7.052
1912.347	7.083
1913.347	6.911
1914.347	7.109
1918.435	7.02
1919.435	7.045
1920.761	6.959
1922.146	6.834
1926.756	6.925
1928.143	6.954
1929.143	6.967
1930.142	6.96
1931.143	6.921
1932.93	6.884
1933.93	6.961
1934.93	6.985
1935.931	7.082
1936.931	6.945
1937.932	6.966
1941.561	6.93
1945.711	6.986
1946.711	6.97
1948.507	6.955
1949.507	6.912
1950.843	6.874
1953.151	6.867
1954.997	6.901
1958.688	6.945
1959.688	6.847
1962.398	6.868
1963.783	6.821
1966.552	6.796
1968.4	6.9
1970.246	6.781
1971.247	6.671
1973.046	6.761
1974.434	6.692
1976.282	6.654
1977.282	6.636
1978.608	6.683
1981.378	6.707
1984.608	6.655
1985.608	6.654
1987.867	6.653
1990.634	6.623
1992.481	6.828
1994.791	6.674
1996.639	6.691
2001.715	6.745
2004.023	6.679
2005.024	6.907
2006.025	6.753
2007.024	6.759
2008.025	6.858
2009.824	6.861
2011.21	6.853
2013.058	6.711
2014.058	6.745
2015.058	6.727
2016.059	6.547
2020.62	6.872
2022.006	6.657
2023.006	6.689
2024.006	6.696
2025.007	6.732
2026.007	6.736
2027.007	6.789
2028.344	6.614
2030.192	6.585
2031.579	6.602
2035.733	6.753
2036.733	6.689
2038.519	6.594
2039.519	6.797
2041.766	6.779
2050.074	6.868
2051.074	6.784
2053.793	6.725
2054.793	6.688
2055.794	6.709
2058.503	6.74
2059.503	6.827
2060.502	6.825
2061.838	6.908
2062.838	6.779
2064.164	6.625
2065.164	6.582
2066.165	6.517
2067.165	6.561
2068.165	6.674
2069.166	6.624
2070.964	6.677
2073.274	6.68
2075.119	6.649
2076.967	6.652
2077.968	6.874
2079.766	6.808
2084.379	6.624
2086.686	6.637
2090.838	6.653
2092.225	6.851
2094.993	6.893
2096.381	6.888
2097.381	7.11
2099.178	7.044
2100.179	7.156
2101.178	6.98
2102.976	6.755
2106.204	6.811
2110.812	6.925
2112.661	6.911
2114.509	6.779
2115.894	6.781
2118.661	6.697
2119.661	6.809
2123.301	6.743
2124.687	6.714
2127.455	6.703
2130.682	6.681
2132.99	6.629
2134.374	6.843
2136.681	6.918
2137.68	6.825
2138.681	6.866
2139.681	6.87
2140.681	6.7
2142.017	6.595
2144.325	6.764
2148.016	6.797
2149.401	6.826
2151.249	6.816
2152.25	6.876
2153.586	6.892
2154.586	6.954
2157.294	6.947
2158.294	6.972
2160.54	6.988
2162.848	6.988
2164.235	7.066
2165.236	6.982
2166.237	7.056
2168.944	7.025
2169.945	7.132
2170.945	7.064
2171.945	7.085
2172.945	6.947
2177.045	7.038
2178.891	6.871
2180.739	6.842
2183.97	6.895
2186.275	6.878
2187.276	6.834
2191.368	6.856
2192.753	6.896
2196.442	6.867
2197.827	6.883
2200.596	7.01
2201.596	6.967
2203.391	6.9
2204.391	6.889
2205.391	6.897
2209.03	6.802
2211.798	6.72
2212.798	6.741
2214.134	6.667
2215.52	6.611
2216.52	6.563
2217.52	6.748
2219.766	6.735
2224.377	6.652
2225.377	6.769
2226.377	6.817
2229.558	6.908
2230.559	6.73
2231.559	6.736
2232.897	6.698
2233.897	6.598
2235.695	6.673
2237.541	6.564
2238.927	6.78
2241.692	6.74
2242.693	6.723
2244.019	6.683
2245.019	6.679
2246.805	6.716
2248.191	6.735
2252.339	6.723
2254.186	6.658
2256.95	6.554
2258.796	6.462
2262.022	6.655
2263.868	6.619
2266.174	6.483
2267.56	6.502
2268.56	6.574
2270.817	6.554
2272.664	6.491
2273.665	6.475
2274.665	6.544
2277.384	6.773
2279.232	6.826
2284.303	6.625
2286.149	6.612
2287.997	6.58
2290.761	6.577
2292.606	6.711
2295.83	6.612
2296.831	6.543
2298.156	6.564
2299.156	6.561
2300.481	6.581
2304.631	6.628
2307.86	6.769
2308.86	6.655
2311.116	6.578
2312.961	6.606
2316.649	6.631
2317.649	6.683
2323.128	6.545
2324.974	6.582
2325.974	6.627
2326.974	6.788
2327.975	6.64
2328.974	6.973
2333.074	7.059
2334.075	6.991
2335.86	6.927
2336.86	6.926
2337.86	6.975
2339.194	7.192
2341.041	7.069
2342.427	7.067
2344.735	7.187
2345.735	7.126
2346.736	7.228
2347.736	7.252
2348.736	7.156
2349.737	7.266
2351.994	7.281
2357.064	7.342
2359.829	7.333
2360.829	7.352
2361.829	7.282
2362.83	7.168
2363.83	7.199
2364.83	7.169
2367.088	7.174
2368.475	7.275
2369.475	7.287
2370.81	7.212
2373.579	7.295
2375.887	7.301
2381.876	7.129
2382.876	7.108
2383.876	7.09
2385.674	7.083
2387.06	7.056
2388.061	7.044
2389.398	7.148
2390.398	7.086
2391.398	6.939
2392.398	7.159
2394.644	7.026
2395.644	6.972
2396.644	6.985
2397.645	7.11
2400.825	7.159
2401.825	7.148
2404.544	7.04
2405.544	7.153
2406.88	6.963
2407.881	7.058
2411.056	7.17
2414.285	7.183
2416.591	7.025
2420.281	7
2423.508	7.004
2424.892	7.048
2426.741	7.092
2428.589	7.145
2429.975	7.086
2431.362	7.047
2432.363	7.06
2434.619	7.069
2435.619	7.116
2436.619	7.076
2437.62	7.053
2439.878	7.015
2440.878	7.023
2441.878	7.062
2443.664	7.018
2445.511	7.078
2447.357	7.118
2448.357	7.035
2449.357	7.148
2452.986	7.058
2455.754	7.064
2462.664	7.135
2463.664	7.055
2464.664	7.085
2465.665	7.126
2466.991	7.102
2469.299	7.072
2470.299	7.207
2473.014	7.208
2474.402	7.221
2475.403	7.194
2476.742	7.125
2481.353	7.161
2482.74	7.129
2483.74	7.058
2484.741	7.146
2486.541	7.058
2487.542	7.102
2490.722	7.017
2491.722	7.103
2492.722	7.19
2493.723	7.132
2495.051	7.05
2496.051	6.955
2498.306	7.065
2500.153	7.06
2501.152	7.018
2502.153	7.095
2503.95	7.096
2504.95	7.091
2507.668	7.087
2509.054	7.055
2510.054	7.069
2511.054	7.127
2512.389	7.131
2514.696	6.998
2517.464	6.966
2518.85	7.03
2519.849	7.021
2522.109	7.026
2523.109	7.146
2524.907	7
2527.217	6.971
2528.218	7.077
2529.554	7.085
2532.323	6.902
2535.093	6.858
2536.093	6.892
2537.092	6.845
2539.351	7.047
2541.198	6.875
2542.199	6.952
2543.2	6.955
2546.83	6.915
2547.831	7.033
2549.619	6.973
2550.62	7.016
2551.62	7.106
2553.416	7.01
2555.266	6.956
2556.652	7.071
2560.34	6.979
2561.34	7
2563.139	7.052
2564.986	6.859
2569.137	6.998
2570.986	6.906
2571.986	6.97
2575.627	6.917
2577.015	6.847
2578.015	6.783
2580.262	6.888
2581.262	6.875
2583.06	6.956
2584.909	6.862
2586.297	6.707
2589.526	6.816
2590.526	6.787
2591.862	6.866
2593.71	6.827
2595.098	6.838
2596.483	6.763
2599.249	6.827
2600.249	6.845
2602.969	6.607
2605.735	6.764
2607.121	6.762
2608.97	6.911
2610.817	6.811
2611.817	7.063
2613.153	7.034
2615.461	7.03
2617.769	6.944
2620.076	6.961
2621.923	6.992
2622.923	6.952
2623.924	7.176
2625.722	6.943
2626.723	6.994
2627.724	7.003
2629.05	7.059
2630.05	7.142
2631.85	7.046
2633.236	7.14
2635.544	6.986
2642.458	7.009
2643.845	7.186
2644.846	7.077
2646.644	7.031
2650.332	7.019
2654.484	7.02
2655.872	7.148
2657.719	6.964
2658.72	7.077
2660.977	7.003
2664.672	7.042
2665.672	7.063
2667.921	7.04
2670.229	7.029
2671.616	6.991
2672.616	6.973
2674.403	6.993
2675.403	6.949
2678.11	6.892
2681.338	6.915
2682.338	7.055
2684.133	6.943
2686.443	6.951
2687.443	6.924
2692.452	6.886
2694.761	6.934
2696.146	6.813
2697.533	6.814
2705.832	6.871
2707.218	6.775
2709.528	6.777
2710.528	6.836
2712.785	6.754
2713.785	6.774
2714.785	6.876
2715.785	6.765
2716.786	6.84
2717.785	6.764
2718.786	6.941
2721.966	6.998
2722.966	6.914
2723.966	7.054
2726.225	6.824
2728.537	6.896
2729.922	7.002
2734.073	7.074
2735.461	7.035
2738.23	7.068
2740.076	7.003
2743.304	7.176
2745.612	7.174
2747.458	7.288
2749.307	7.211
2750.307	7.175
2751.307	7.152
2752.308	7.208
2753.308	7.326
2755.094	7.275
2756.094	7.366
2757.093	7.368
2758.094	7.406
2759.892	7.249
2761.277	7.243
2762.277	7.33
2763.277	7.325
2765.984	7.448
2767.369	7.344
2768.369	7.416
2769.369	7.39
2770.369	7.412
2772.169	7.369
2773.557	7.439
2774.945	7.315
2776.332	7.378
2780.481	7.395
2783.248	7.409
2784.249	7.519
2785.25	7.389
2787.049	7.383
2789.358	7.317
2790.357	7.374
2794.459	7.359
2796.308	7.502
2798.156	7.4
2799.156	7.381
2800.156	7.272
2801.482	7.325
2802.482	7.361
2805.19	7.308
2807.04	7.27
2811.651	7.296
2812.651	7.298
2815.37	7.38
2816.37	7.339
2817.371	7.283
2819.169	7.174
2821.477	7.31
2827.013	7.186
2829.781	7.308
2831.629	7.331
2833.015	7.272
2835.325	7.265
2836.325	7.315
2837.325	7.215
2838.65	7.244
2840.497	7.256
2842.345	7.281
2846.495	7.305
2848.803	7.29
2850.191	7.387
2852.96	7.292
2853.959	7.269
2855.746	7.378
2856.746	7.21
2857.747	7.22
2859.076	7.279
2860.076	7.187
2861.876	7.221
2863.727	7.299
2865.113	7.064
2867.421	7.098
2872.953	7.27
2877.104	7.218
2878.494	7.201
2879.494	7.164
2880.493	7.208
2881.494	7.222
2882.495	7.169
2885.204	7.213
2886.205	7.202
2888.005	7.205
2889.006	7.172
2890.341	7.12
2892.651	7.125
2894.959	7.176
2895.959	7.059
2896.958	7.121
2901.047	7.075
2902.047	7.115
2903.048	7.034
2904.047	7.071
2905.385	7.019
2907.693	7.037
2911.848	7.083
2912.848	7.138
2914.184	7.017
2917.415	7.091
2918.415	7.007
2919.414	7.099
2923.968	7.01
2924.968	7.061
2926.305	7.021
2927.305	6.938
2928.305	7.003
2931.022	7.003
2932.022	6.997
2933.349	7.037
2937.041	7.186
2938.429	7.142
2939.428	7.144
2940.429	6.953
2943.137	7.071
2944.984	6.943
2946.371	7.167
2948.218	7.036
2949.219	6.977
2950.547	6.957
2953.776	6.956
2956.087	7.061
2957.088	6.922
2958.414	6.966
2959.414	6.854
2960.415	6.864
2964.974	6.967
2966.361	7.008
2967.361	7.005
2969.16	6.938
2971.47	7.04
2972.471	6.868
2976.102	6.908
2979.331	6.926
2980.331	6.896
2981.669	6.868
2983.979	6.98
2986.749	7.008
2991.823	7.108
2992.823	6.973
2994.16	6.942
2995.159	7.032
2996.959	6.951
2997.959	6.962
3001.129	6.926
3002.129	6.938
3003.13	6.938
3004.13	6.94
3006.387	6.93
3007.388	7.003
3008.389	7.08
3009.735	7.01
3010.735	6.982
3012.075	6.996
3016.226	6.924
3018.073	6.9
3019.073	7.138
3023.177	7.07
3024.564	7.048
3026.87	7.076
3028.717	7.091
3030.107	7.129
3031.497	7.023
3034.269	7.161
3037.038	7.262
3038.426	7.113
3039.426	7.161
3043.517	7.133
3044.516	7.19
3050.461	7.176
3054.155	7.242
3055.544	7.084
3056.545	7.338
3058.805	7.274
3059.804	7.347
3060.805	7.123
3062.139	7.125
3063.984	7.032
3065.371	7.209
3068.601	7.172
3070.913	7.207
3072.3	7.175
3074.608	7.215
3075.996	7.222
3076.996	7.185
3077.997	7.086
3080.706	7.202
3082.554	7.089
3083.941	7.163
3086.708	7.241
3087.708	7.093
3090.877	7.095
3093.648	7.098
3095.036	7.213
3097.345	7.272
3101.037	7.349
3102.426	7.339
3103.426	7.237
3106.596	7.246
3113.054	7.233
3114.444	7.305
3115.829	7.249
3116.829	7.193
3117.828	7.146
3120.548	7.222
3121.548	7.258
3123.8	7.269
3126.57	7.276
3128.88	7.129
3133.494	7.173
3141.33	7.271
3143.638	7.226
3145.024	7.215
3148.253	7.139
3149.253	7.24
3153.355	7.185
3154.355	7.209
3155.692	7.239
3157.078	7.251
3158.078	7.257
3159.874	7.088
3162.184	7.139
3163.184	7.115
3164.981	7.244
3165.981	7.206
3168.703	7.267
3171.012	7.225
3172.4	7.242
3174.249	7.173
3175.638	7.357
3178.408	7.214
3179.408	7.191
3180.734	7.211
3181.734	7.221
3183.522	7.361
3184.523	7.258
3185.523	7.267
3187.783	7.095
3191.014	7.127
3192.861	7.241
3194.709	7.121
3196.096	7.082
3200.706	7.214
3203.017	7.175
3204.406	7.065
3205.794	7.145
3208.103	7.245
3210.413	7.205
3211.414	7.217
3212.415	7.18
3213.751	7.205
3216.06	7.19
3217.447	7.18
3218.447	7.108
3219.448	7.269
3220.448	7.173
3221.448	7.213
3222.449	7.16
3223.449	7.195
3225.707	7.107
3227.556	7.073
3230.324	7.189
3231.324	7.194
3232.661	7.313
3234.972	7.201
3236.822	7.299
3239.592	7.164
3241.442	7.154
3242.442	7.13
3243.443	7.082
3244.443	7.146
3245.443	7.004
3246.443	7.124
3247.779	7.115
3250.088	7.11
3251.087	7.048
3252.887	7.055
3253.887	7.057
3254.887	7.166
3258.066	7.122
3259.066	7.112
3260.065	7.135
3261.864	7.105
3262.864	7.115
3264.205	7.175
3265.205	7.214
3268.848	7.121
3270.697	7.181
3272.546	7.212
3274.396	7.106
3276.706	7.061
3277.706	7.172
3278.707	7.064
3279.708	7.004
3281.045	7.157
3282.432	7.212
3283.433	7.124
3284.432	7.073
3287.614	7.088
3288.614	7.068
3289.95	7.188
3291.798	7.093
3292.797	7.118
3295.506	7.132
3297.816	7.175
3300.126	7.259
3302.435	7.254
3303.435	7.214
3306.157	7.262
3307.158	7.277
3308.157	7.219
3309.158	7.244
3310.159	7.168
3311.159	7.089
3313.874	7.145
3318.484	7.155
3321.717	7.155
3322.717	7.15
3324.515	7.072
3325.516	7.101
3326.855	7.181
3328.242	7.156
3330.09	7.099
3331.09	7.202
3332.889	7.293
3335.2	7.177
3337.509	7.309
3341.66	7.22
3345.352	7.21
3347.201	7.104
3348.201	7.056
3349.2	7.203
3350.538	7.256
3353.312	7.225
3354.698	7.253
3357.009	7.295
3358.397	7.278
3359.397	7.283
3362.568	7.332
3363.957	7.31
3365.346	7.204
3366.739	7.19
3367.739	7.272
3369.549	7.163
3370.549	7.292
3375.582	7.149
3376.582	7.135
3377.582	7.123
3378.583	7.21
3379.582	7.241
3380.583	7.26
3382.381	7.224
3383.77	7.192
3385.62	7.316
3386.62	7.24
3387.621	7.226
3388.62	7.175
3389.621	7.283
3390.622	7.347
3393.344	7.457
3394.344	7.299
3395.681	7.35
3397.07	7.214
3398.92	7.209
3401.229	7.133
3402.229	7.329
3409.554	7.229
3411.864	7.252
3415.555	7.181
3417.864	7.276
3418.864	7.224
3421.126	7.182
3422.514	7.089
3423.514	7.234
3426.686	7.274
3427.685	7.185
3429.023	7.327
3432.715	7.172
3435.486	7.304
3437.795	7.233
3438.795	7.387
3440.583	7.281
3441.583	7.332
3443.844	7.245
3445.233	7.258
3448.006	7.221
3449.855	7.183
3452.625	7.161
3457.701	7.157
3458.702	7.157
3459.702	7.194
3461.96	7.198
3464.267	7.165
3465.658	7.135
3466.658	7.235
3467.658	7.2
3469.456	7.284
3470.456	7.365
3472.244	7.322
3473.244	7.214
3474.58	7.315
3476.431	7.208
3477.432	7.137
3478.759	7.211
3479.759	7.224
3482.483	7.365
3486.634	7.235
3487.634	7.426
3488.974	7.383
3489.975	7.364
3490.975	7.297
3491.975	7.299
3492.976	7.346
3493.976	7.316
3497.146	7.372
3498.994	7.248
3499.993	7.307
3501.321	7.275
3502.322	7.295
3504.583	7.15
3505.97	7.338
3507.819	7.252
3509.205	7.144
3510.592	7.187
3511.98	7.308
3513.828	7.246
3515.216	7.204
3516.215	7.315
3517.216	7.128
3518.217	7.141
3520.015	7.181
3522.326	7.233
3524.173	7.274
3527.865	7.265
3528.865	7.25
3529.865	7.252
3530.866	7.277
3532.194	7.265
3533.194	7.261
3534.985	7.245
3535.987	7.17
3537.786	7.206
3540.558	7.225
3541.557	7.286
3544.276	7.287
3545.275	7.309
3546.625	7.366
3547.626	7.351
3548.626	7.245
3551.807	7.324
3555.498	7.331
3558.728	7.193
3559.728	7.231
3561.056	7.388
3567.053	7.304
3568.053	7.39
3572.155	7.414
3574.006	7.369
3575.006	7.41
3578.176	7.457
3582.329	7.303
3583.33	7.295
3584.33	7.387
3586.118	7.375
3587.119	7.31
3588.458	7.387
3589.458	7.229
3591.259	7.336
3594.028	7.262
3595.028	7.347
3599.128	7.518
3600.129	7.311
3601.468	7.342
3603.316	7.283
3604.316	7.339
3606.104	7.35
3607.104	7.269
3609.353	7.276
3610.353	7.336
3612.151	7.243
3613.151	7.281
3614.151	7.252
3616.861	7.261
3619.631	7.286
3623.325	7.218
3625.178	7.24
3626.564	7.221
3627.563	7.415
3630.755	7.359
3632.144	7.443
3633.994	7.362
3634.994	7.501
3635.993	7.418
3636.993	7.301
3637.994	7.466
3638.995	7.285
3640.782	7.27
3641.782	7.34
3642.782	7.3
3644.12	7.392
3645.972	7.369
3648.284	7.334
3649.284	7.411
3652.015	7.319
3653.016	7.352
3655.266	7.329
3656.267	7.339
3658.527	7.282
3660.377	7.275
3662.687	7.384
3664.996	7.296
3667.768	7.384
3670.998	7.344
3672.386	7.386
3675.156	7.426
3676.156	7.352
3677.156	7.349
3678.156	7.41
3679.945	7.395
3683.176	7.431
3684.176	7.355
3685.176	7.373
3686.175	7.358
3687.177	7.295
3688.178	7.372
3690.438	7.372
3692.748	7.334
3694.137	7.425
3695.138	7.395
3697.859	7.439
3699.707	7.432
3703.4	7.465
3705.248	7.371
3706.248	7.458
3707.248	7.371
3709.507	7.428
3711.817	7.321
3712.817	7.392
3714.145	7.303
3715.145	7.386
3717.864	7.377
3718.864	7.305
3719.864	7.372
3723.033	7.505
3724.423	7.464
3725.814	7.422
3727.202	7.523
3728.591	7.358
3729.982	7.367
3731.829	7.41
3732.829	7.271
3733.829	7.387
3736.998	7.385
3739.768	7.462
[truncated: 2,075 more rows]
