# Supplementary material for: How crystallization additives govern halide perovskite grain growth
Source: Nat Commun. 2025 Nov 10;16:9894. doi: 10.1038/s41467-025-65484-7 (PMC12603034; doi:10.1038/s41467-025-65484-7)
Supplement: Supplementary file 3 — Source Data [file 41467_2025_65484_MOESM3_ESM.zip › Data files/Fig S11c.txt]

	EQE	int
350	0.51051	0
351	0.50641	0.00776
352	0.5023	0.01541
353	0.49819	0.02279
354	0.49408	0.03075
355	0.48998	0.0393
356	0.48587	0.04746
357	0.48176	0.05449
358	0.47766	0.06062
359	0.47355	0.06681
360	0.46944	0.0741
361	0.47209	0.08175
362	0.47475	0.08903
363	0.4774	0.09694
364	0.48005	0.10542
365	0.4827	0.11412
366	0.48535	0.12382
367	0.488	0.13431
368	0.49065	0.14439
369	0.4933	0.15434
370	0.49595	0.16502
371	0.49661	0.17576
372	0.49728	0.18594
373	0.49794	0.19561
374	0.4986	0.20443
375	0.49926	0.21306
376	0.49992	0.22262
377	0.50058	0.23316
378	0.50124	0.24512
379	0.5019	0.25737
380	0.50256	0.26847
381	0.50668	0.27981
382	0.5108	0.29038
383	0.51492	0.29861
384	0.51904	0.30633
385	0.52316	0.3159
386	0.52728	0.32647
387	0.5314	0.33697
388	0.53551	0.3477
389	0.53963	0.35883
390	0.54375	0.37145
391	0.55094	0.38566
392	0.55813	0.40007
393	0.56532	0.41138
394	0.57251	0.42019
395	0.57971	0.43215
396	0.5869	0.4467
397	0.59409	0.45785
398	0.60128	0.47013
399	0.60847	0.48883
400	0.61566	0.51036
401	0.62596	0.53317
402	0.63627	0.55736
403	0.64658	0.582
404	0.65688	0.60683
405	0.66719	0.63201
406	0.6775	0.657
407	0.6878	0.6819
408	0.69811	0.70758
409	0.70841	0.73517
410	0.71872	0.762
411	0.72787	0.78863
412	0.73702	0.81807
413	0.74617	0.84822
414	0.75532	0.87803
415	0.76446	0.90865
416	0.77361	0.94072
417	0.78276	0.97331
418	0.79191	1.00524
419	0.80106	1.03755
420	0.81021	1.06956
421	0.81952	1.10272
422	0.82883	1.13822
423	0.83814	1.17339
424	0.84746	1.20837
425	0.85677	1.24426
426	0.86608	1.28065
427	0.87539	1.31638
428	0.88471	1.35213
429	0.89402	1.38717
430	0.90333	1.41783
431	0.90953	1.44408
432	0.91572	1.4777
433	0.92192	1.51855
434	0.92811	1.55677
435	0.93431	1.59562
436	0.94051	1.63862
437	0.9467	1.68447
438	0.9529	1.72833
439	0.95909	1.76892
440	0.96529	1.81204
441	0.96343	1.85797
442	0.96157	1.9052
443	0.95971	1.95441
444	0.95785	2.00334
445	0.95599	2.05258
446	0.95413	2.10015
447	0.95227	2.14823
448	0.95041	2.19971
449	0.94855	2.25145
450	0.94669	2.30408
451	0.94774	2.35875
452	0.94878	2.4134
453	0.94983	2.46499
454	0.95088	2.51649
455	0.95192	2.56978
456	0.95297	2.62393
457	0.95401	2.67936
458	0.95506	2.7346
459	0.95611	2.78921
460	0.95715	2.8436
461	0.95856	2.89895
462	0.95997	2.95573
463	0.96138	3.01308
464	0.96279	3.06986
465	0.9642	3.12562
466	0.96561	3.18181
467	0.96702	3.23752
468	0.96843	3.29334
469	0.96984	3.35065
470	0.97125	3.40717
471	0.96952	3.46316
472	0.96779	3.5211
473	0.96606	3.57937
474	0.96433	3.63682
475	0.96259	3.69555
476	0.96086	3.75422
477	0.95913	3.81206
478	0.9574	3.87103
479	0.95567	3.93036
480	0.95394	3.98962
481	0.95332	4.04942
482	0.9527	4.1094
483	0.95208	4.16921
484	0.95146	4.22817
485	0.95084	4.28656
486	0.95023	4.33941
487	0.94961	4.38965
488	0.94899	4.44499
489	0.94837	4.50093
490	0.94775	4.55847
491	0.94881	4.61815
492	0.94988	4.67547
493	0.95094	4.73356
494	0.95201	4.79307
495	0.95307	4.85388
496	0.95414	4.91516
497	0.9552	4.97561
498	0.95627	5.03592
499	0.95733	5.09557
500	0.95839	5.15531
501	0.95743	5.21414
502	0.95646	5.27209
503	0.9555	5.33141
504	0.95453	5.39005
505	0.95357	5.44871
506	0.9526	5.51069
507	0.95163	5.57258
508	0.95067	5.63239
509	0.9497	5.69291
510	0.94874	5.7541
511	0.9474	5.81509
512	0.94607	5.8775
513	0.94474	5.93884
514	0.94341	5.99766
515	0.94207	6.05674
516	0.94074	6.11695
517	0.93941	6.17188
518	0.93808	6.22477
519	0.93674	6.28036
520	0.93541	6.33761
521	0.93334	6.39759
522	0.93126	6.45844
523	0.92918	6.51818
524	0.92711	6.57832
525	0.92503	6.64039
526	0.92295	6.70133
527	0.92088	6.75763
528	0.9188	6.81393
529	0.91673	6.8754
530	0.91465	6.93703
531	0.91388	6.99911
532	0.9131	7.06233
533	0.91233	7.12169
534	0.91155	7.17974
535	0.91078	7.2403
536	0.91	7.3027
537	0.90923	7.36407
538	0.90845	7.42461
539	0.90768	7.48592
540	0.9069	7.54548
541	0.90645	7.60295
542	0.90599	7.66184
543	0.90553	7.72281
544	0.90507	7.78442
545	0.90462	7.84646
546	0.90416	7.90759
547	0.9037	7.96892
548	0.90324	8.02984
549	0.90279	8.0909
550	0.90233	8.15274
551	0.90163	8.21437
552	0.90092	8.27667
553	0.90022	8.33877
554	0.89952	8.40063
555	0.89881	8.46333
556	0.89811	8.52573
557	0.89741	8.58688
558	0.89671	8.64799
559	0.896	8.70814
560	0.8953	8.76719
561	0.89391	8.82853
562	0.89251	8.89011
563	0.89112	8.95131
564	0.88972	9.01305
565	0.88832	9.07439
566	0.88693	9.13426
567	0.88553	9.19438
568	0.88414	9.25614
569	0.88274	9.31688
570	0.88135	9.37689
571	0.88283	9.43604
572	0.88432	9.49604
573	0.8858	9.55802
574	0.88728	9.62019
575	0.88877	9.68169
576	0.89025	9.74245
577	0.89174	9.80393
578	0.89322	9.86541
579	0.8947	9.92658
580	0.89619	9.98893
581	0.89732	10.05213
582	0.89845	10.11616
583	0.89959	10.18121
584	0.90072	10.24672
585	0.90185	10.31209
586	0.90298	10.3766
587	0.90412	10.44122
588	0.90525	10.50598
589	0.90638	10.5658
590	0.90752	10.62316
591	0.90786	10.68448
592	0.90821	10.74733
593	0.90855	10.81009
594	0.9089	10.87328
595	0.90924	10.93605
596	0.90959	10.9995
597	0.90993	11.06413
598	0.91028	11.12859
599	0.91062	11.19279
600	0.91097	11.25744
601	0.91025	11.32212
602	0.90953	11.38599
603	0.90881	11.45011
604	0.90809	11.51552
605	0.90738	11.5815
606	0.90666	11.64731
607	0.90594	11.71322
608	0.90522	11.77928
609	0.9045	11.84503
610	0.90379	11.91044
611	0.90144	11.97555
612	0.8991	12.04091
613	0.89675	12.10624
614	0.89441	12.17004
615	0.89207	12.23396
616	0.88972	12.2981
617	0.88738	12.36092
618	0.88504	12.42446
619	0.88269	12.48927
620	0.88035	12.55418
621	0.87727	12.61914
622	0.87419	12.68295
623	0.87111	12.74524
624	0.86803	12.80708
625	0.86495	12.8685
626	0.86187	12.92956
627	0.85879	12.99135
628	0.85571	13.0522
629	0.85263	13.11227
630	0.84955	13.17285
631	0.84625	13.2334
632	0.84296	13.29319
633	0.83966	13.35359
634	0.83637	13.41523
635	0.83307	13.47662
636	0.82977	13.53753
637	0.82648	13.59862
638	0.82318	13.66078
639	0.81989	13.72288
640	0.81659	13.78404
641	0.8145	13.84448
642	0.81241	13.90492
643	0.81032	13.96568
644	0.80822	14.02656
645	0.80613	14.08746
646	0.80404	14.14764
647	0.80195	14.20676
648	0.79986	14.2654
649	0.79777	14.32279
650	0.79567	14.37937
651	0.79505	14.43787
652	0.79442	14.497
653	0.7938	14.55589
654	0.79318	14.61542
655	0.79255	14.67328
656	0.79193	14.72637
657	0.7913	14.77718
658	0.79068	14.83223
659	0.79005	14.8905
660	0.78943	14.94909
661	0.79049	15.00785
662	0.79154	15.06641
663	0.7926	15.12495
664	0.79366	15.18398
665	0.79471	15.24395
666	0.79577	15.3046
667	0.79683	15.36518
668	0.79788	15.42582
669	0.79894	15.48726
670	0.8	15.54898
671	0.80226	15.61042
672	0.80452	15.67164
673	0.80678	15.73297
674	0.80904	15.79478
675	0.81131	15.85655
676	0.81357	15.9187
677	0.81583	15.98118
678	0.81809	16.0438
679	0.82035	16.10659
680	0.82262	16.16944
681	0.82563	16.2325
682	0.82864	16.29591
683	0.83165	16.35946
684	0.83466	16.42277
685	0.83767	16.48622
686	0.84069	16.54928
687	0.8437	16.60317
688	0.84671	16.65213
689	0.84972	16.70508
690	0.85273	16.75976
691	0.85587	16.81722
692	0.85901	16.87705
693	0.86215	16.93785
694	0.86529	16.99842
695	0.86843	17.05955
696	0.87157	17.12152
697	0.8747	17.1855
698	0.87784	17.25105
699	0.88098	17.31573
700	0.88412	17.37982
701	0.88658	17.44355
702	0.88905	17.50718
703	0.89151	17.57129
704	0.89398	17.6367
705	0.89644	17.70358
706	0.8989	17.77089
707	0.90137	17.83817
708	0.90383	17.90549
709	0.90629	17.97309
710	0.90876	18.0413
711	0.91065	18.10994
712	0.91254	18.17853
713	0.91442	18.24675
714	0.91631	18.31509
715	0.9182	18.38279
716	0.92009	18.4499
717	0.92198	18.5132
718	0.92387	18.57025
719	0.92576	18.62258
720	0.92765	18.6739
721	0.92786	18.72975
722	0.92808	18.79258
723	0.92829	18.85708
724	0.9285	18.91667
725	0.92872	18.97347
726	0.92893	19.03106
727	0.92914	19.09002
728	0.92935	19.14796
729	0.92957	19.20493
730	0.92978	19.26442
731	0.92942	19.32464
732	0.92906	19.3856
733	0.92871	19.45007
734	0.92835	19.51686
735	0.92799	19.58432
736	0.92763	19.65102
737	0.92727	19.7174
738	0.92692	19.78443
739	0.92656	19.85115
740	0.9262	19.91773
741	0.92454	19.985
742	0.92287	20.05212
743	0.92121	20.11992
744	0.91954	20.18866
745	0.91788	20.25762
746	0.91621	20.32645
747	0.91455	20.3952
748	0.91288	20.46372
749	0.91122	20.53188
750	0.90955	20.59984
751	0.90341	20.66741
752	0.89726	20.73457
753	0.89112	20.80132
754	0.88497	20.86793
755	0.87882	20.93449
756	0.87268	21.00017
757	0.86653	21.06504
758	0.86039	21.1297
759	0.85424	21.19327
760	0.84809	21.23142
761	0.82445	21.24223
762	0.8008	21.26305
763	0.77715	21.28905
764	0.7535	21.31063
765	0.72986	21.33859
766	0.70621	21.3718
767	0.68256	21.41014
768	0.65891	21.45344
769	0.63526	21.49839
770	0.61162	21.54265
771	0.57897	21.58574
772	0.54632	21.62681
773	0.51367	21.66569
774	0.48102	21.70221
775	0.44838	21.73638
776	0.41573	21.76822
777	0.38308	21.79765
778	0.35043	21.8246
779	0.31778	21.84923
780	0.28514	21.87141
781	0.26559	21.89155
782	0.24605	21.91031
783	0.22651	21.92767
784	0.20697	21.94353
785	0.18743	21.95795
786	0.16789	21.97099
787	0.14835	21.98255
788	0.12881	21.99257
789	0.10927	22.00111
790	0.08973	22.00814
791	0.08327	22.0142
792	0.07682	22.01983
793	0.07037	22.02496
794	0.06392	22.02965
795	0.05747	22.03391
796	0.05102	22.03769
797	0.04457	22.04101
798	0.03812	22.04394
799	0.03167	22.04642
800	0.02522	22.0484
801	0.02344	22.05009
802	0.02167	22.05168
803	0.01989	22.05312
804	0.01812	22.05444
805	0.01634	22.05564
806	0.01456	22.05672
807	0.01279	22.05769
808	0.01101	22.05853
809	0.00924	22.05923
810	0.00746	22.05981
811	0.00698	22.06031
812	0.00649	22.06076
813	0.00601	22.06118
814	0.00552	22.06154
815	0.00504	22.06186
816	0.00455	22.06213
817	0.00407	22.06237
818	0.00358	22.06258
819	0.0031	22.06277
820	0.00261	22.06294
821	0.00243	22.06309
822	0.00225	22.06324
823	0.00207	22.06336
824	0.00189	22.06347
825	0.00172	22.06358
826	0.00154	22.06368
827	0.00136	22.06377
828	0.00118	22.06385
829	9.97088E-4	22.06392
830	8.17513E-4	22.06397
831	8.80087E-4	22.06403
832	9.42662E-4	22.06408
833	0.00101	22.06414
834	0.00107	22.06421
835	0.00113	22.06428
836	0.00119	22.06436
837	0.00126	22.06444
838	0.00132	22.06453
839	0.00138	22.06462
840	0.00144	22.06471
841	0.00136	22.06481
842	0.00128	22.0649
843	0.0012	22.06498
844	0.00111	22.06506
845	0.00103	22.06514
846	9.49119E-4	22.0652
847	8.66762E-4	22.06527
848	7.84406E-4	22.06532
849	7.02049E-4	22.06537
850	6.19693E-4	22.06542
851	5.57724E-4	22.06545
852	4.95754E-4	22.06549
853	4.33785E-4	22.06552
854	3.71816E-4	22.06554
855	3.09847E-4	22.06556
856	2.47877E-4	22.06558
857	1.85908E-4	22.0656
858	1.23939E-4	22.06561
859	6.19693E-5	22.06561
860	0	22.06562
861	0	22.06562
862	0	22.06562
863	0	22.06562
864	0	22.06562
865	0	22.06562
866	0	22.06562
867	0	22.06562
868	0	22.06562
869	0	22.06562
870	0	22.06562
871	0	22.06562
872	0	22.06562
873	0	22.06562
874	0	22.06562
875	0	22.06562
876	0	22.06562
877	0	22.06562
878	0	22.06562
879	0	22.06562
880	0	22.06562
881	0	22.06562
882	0	22.06562
883	0	22.06562
884	0	22.06562
885	0	22.06562
886	0	22.06562
887	0	22.06562
888	0	22.06562
889	0	22.06562
890	0	22.06562
891	0	22.06562
892	0	22.06562
893	0	22.06562
894	0	22.06562
895	0	22.06562
896	0	22.06562
897	0	22.06562
898	0	22.06562
899	0	22.06562
900	0	22.06562
901	0	22.06562
902	0	22.06562
903	0	22.06562
904	0	22.06562
905	0	22.06562
906	0	22.06562
907	0	22.06562
908	0	22.06562
909	0	22.06562
910	0	22.06562
911	0	22.06562
912	0	22.06562
913	0	22.06562
914	0	22.06562
915	0	22.06562
916	0	22.06562
917	0	22.06562
918	0	22.06562
919	0	22.06562
920	0	22.06562
921	0	22.06562
922	0	22.06562
923	0	22.06562
924	0	22.06562
925	0	22.06562
926	0	22.06562
927	0	22.06562
928	0	22.06562
929	0	22.06562
930	0	22.06562
931	0	22.06562
932	0	22.06562
933	0	22.06562
934	0	22.06562
935	0	22.06562
936	0	22.06562
937	0	22.06562
938	0	22.06562
939	0	22.06562
940	0	22.06562
941	0	22.06562
942	0	22.06562
943	0	22.06562
944	0	22.06562
945	0	22.06562
946	0	22.06562
947	0	22.06562
948	0	22.06562
949	0	22.06562
950	0	22.06562
951	0	22.06562
952	0	22.06562
953	0	22.06562
954	0	22.06562
955	0	22.06562
956	0	22.06562
957	0	22.06562
958	0	22.06562
959	0	22.06562
960	0	22.06562
961	0	22.06562
962	0	22.06562
963	0	22.06562
964	0	22.06562
965	0	22.06562
966	0	22.06562
967	0	22.06562
968	0	22.06562
969	0	22.06562
970	0	22.06562
971	0	22.06562
972	0	22.06562
973	0	22.06562
974	0	22.06562
975	0	22.06562
976	0	22.06562
977	0	22.06562
978	0	22.06562
979	0	22.06562
980	0	22.06562
981	0	22.06562
982	0	22.06562
983	0	22.06562
984	0	22.06562
985	0	22.06562
986	0	22.06562
987	0	22.06562
988	0	22.06562
989	0	22.06562
990	0	22.06562
991	0	22.06562
992	0	22.06562
993	0	22.06562
994	0	22.06562
995	0	22.06562
996	0	22.06562
997	0	22.06562
998	0	22.06562
999	0	22.06562
1000	0	22.06562
1001
1002
1003
1004
1005
1006
1007
1008
1009
1010
1011
1012
1013
1014
1015
1016
1017
1018
1019
1020
