# Supplementary material for: How crystallization additives govern halide perovskite grain growth
Source: Nat Commun. 2025 Nov 10;16:9894. doi: 10.1038/s41467-025-65484-7 (PMC12603034; doi:10.1038/s41467-025-65484-7)
Supplement: Supplementary file 3 — Source Data [file 41467_2025_65484_MOESM3_ESM.zip › Data files/Fig S11d.txt]

	EQE	int
350	0.49667	0
351	0.49375	0.00756
352	0.49083	0.01502
353	0.48791	0.02225
354	0.48499	0.03005
355	0.48207	0.03846
356	0.47915	0.04649
357	0.47623	0.05343
358	0.4733	0.0595
359	0.47038	0.06563
360	0.46746	0.07289
361	0.46949	0.08051
362	0.47152	0.08774
363	0.47356	0.09559
364	0.47559	0.10399
365	0.47762	0.11261
366	0.47965	0.1222
367	0.48168	0.13256
368	0.48371	0.14251
369	0.48574	0.15231
370	0.48778	0.16281
371	0.49003	0.17339
372	0.49227	0.18346
373	0.49452	0.19304
374	0.49677	0.20181
375	0.49902	0.21043
376	0.50127	0.22001
377	0.50352	0.23059
378	0.50577	0.24264
379	0.50802	0.25502
380	0.51027	0.26627
381	0.51355	0.27778
382	0.51682	0.28848
383	0.5201	0.2968
384	0.52338	0.30459
385	0.52665	0.31423
386	0.52993	0.32486
387	0.53321	0.3354
388	0.53649	0.34616
389	0.53976	0.3573
390	0.54304	0.36991
391	0.54879	0.38409
392	0.55453	0.39842
393	0.56028	0.40965
394	0.56603	0.41837
395	0.57177	0.43019
396	0.57752	0.44452
397	0.58327	0.45548
398	0.58901	0.46752
399	0.59476	0.48581
400	0.60051	0.50683
401	0.60956	0.52906
402	0.61861	0.5526
403	0.62766	0.57654
404	0.63672	0.60063
405	0.64577	0.62501
406	0.65482	0.64919
407	0.66387	0.67324
408	0.67292	0.698
409	0.68197	0.72458
410	0.69103	0.7504
411	0.69805	0.77596
412	0.70507	0.80416
413	0.71209	0.83297
414	0.71912	0.86139
415	0.72614	0.8905
416	0.73316	0.92093
417	0.74019	0.95178
418	0.74721	0.98194
419	0.75423	1.0124
420	0.76125	1.0425
421	0.76356	1.07352
422	0.76588	1.10646
423	0.76819	1.13883
424	0.7705	1.17076
425	0.77281	1.20326
426	0.77512	1.23596
427	0.77743	1.26781
428	0.77974	1.29944
429	0.78205	1.33021
430	0.78437	1.35694
431	0.78741	1.3797
432	0.79045	1.40876
433	0.7935	1.44397
434	0.79654	1.47682
435	0.79958	1.51011
436	0.80263	1.54686
437	0.80567	1.58593
438	0.80871	1.62321
439	0.81176	1.65761
440	0.8148	1.69405
441	0.81596	1.73289
442	0.81711	1.77296
443	0.81827	1.81484
444	0.81942	1.85664
445	0.82058	1.89883
446	0.82173	1.93973
447	0.82289	1.98121
448	0.82404	2.02577
449	0.8252	2.0707
450	0.82635	2.11657
451	0.82633	2.16426
452	0.82631	2.21189
453	0.82629	2.25679
454	0.82627	2.30157
455	0.82625	2.34785
456	0.82623	2.39482
457	0.82621	2.44285
458	0.82619	2.49066
459	0.82617	2.53788
460	0.82615	2.58485
461	0.82671	2.63261
462	0.82727	2.68155
463	0.82783	2.73096
464	0.82839	2.77983
465	0.82895	2.82779
466	0.82951	2.87608
467	0.83007	2.92392
468	0.83063	2.97181
469	0.83119	3.02095
470	0.83175	3.06937
471	0.83111	3.11734
472	0.83047	3.16704
473	0.82983	3.21706
474	0.82919	3.26643
475	0.82855	3.31696
476	0.82791	3.36749
477	0.82727	3.41735
478	0.82663	3.46824
479	0.82599	3.51949
480	0.82535	3.57074
481	0.82482	3.62248
482	0.82429	3.67437
483	0.82376	3.72612
484	0.82322	3.77713
485	0.82269	3.82765
486	0.82216	3.87338
487	0.82163	3.91685
488	0.8211	3.96473
489	0.82056	4.01313
490	0.82003	4.06292
491	0.82067	4.11455
492	0.82131	4.16412
493	0.82195	4.21434
494	0.82259	4.26577
495	0.82323	4.3183
496	0.82387	4.37123
497	0.82451	4.42341
498	0.82516	4.47546
499	0.8258	4.52693
500	0.82644	4.57845
501	0.82601	4.62919
502	0.82559	4.6792
503	0.82516	4.73042
504	0.82474	4.78107
505	0.82432	4.83177
506	0.82389	4.88536
507	0.82347	4.9389
508	0.82305	4.99067
509	0.82262	5.04308
510	0.8222	5.09609
511	0.82205	5.14898
512	0.8219	5.20316
513	0.82174	5.25648
514	0.82159	5.30768
515	0.82144	5.35916
516	0.82129	5.4117
517	0.82114	5.45967
518	0.82099	5.50594
519	0.82084	5.55462
520	0.82068	5.60482
521	0.81926	5.65745
522	0.81784	5.71088
523	0.81642	5.76336
524	0.81499	5.81622
525	0.81357	5.87079
526	0.81215	5.9244
527	0.81072	5.97395
528	0.8093	6.02353
529	0.80788	6.07769
530	0.80646	6.13201
531	0.8067	6.18678
532	0.80694	6.24262
533	0.80718	6.2951
534	0.80742	6.3465
535	0.80766	6.40018
536	0.8079	6.45553
537	0.80815	6.51006
538	0.80839	6.56389
539	0.80863	6.61848
540	0.80887	6.67158
541	0.80944	6.72286
542	0.81001	6.77549
543	0.81058	6.83003
544	0.81115	6.88521
545	0.81172	6.94085
546	0.81229	6.99573
547	0.81285	7.05086
548	0.81342	7.10569
549	0.81399	7.16071
550	0.81456	7.2165
551	0.81418	7.27215
552	0.8138	7.32841
553	0.81342	7.38451
554	0.81303	7.44042
555	0.81265	7.4971
556	0.81227	7.55352
557	0.81189	7.60884
558	0.81151	7.66414
559	0.81112	7.71858
560	0.81074	7.77205
561	0.81025	7.82762
562	0.80977	7.88346
563	0.80928	7.93902
564	0.80879	7.99512
565	0.80831	8.0509
566	0.80782	8.1054
567	0.80733	8.16019
568	0.80685	8.21653
569	0.80636	8.27198
570	0.80587	8.32682
571	0.80674	8.38089
572	0.8076	8.43571
573	0.80847	8.49229
574	0.80933	8.54901
575	0.8102	8.6051
576	0.81106	8.66047
577	0.81193	8.71646
578	0.81279	8.77243
579	0.81366	8.82807
580	0.81452	8.88475
581	0.814	8.94214
582	0.81347	9.00017
583	0.81295	9.05901
584	0.81242	9.11815
585	0.8119	9.17706
586	0.81137	9.23508
587	0.81085	9.29308
588	0.81033	9.35111
589	0.8098	9.40461
590	0.80928	9.45581
591	0.80794	9.51044
592	0.80661	9.56631
593	0.80528	9.622
594	0.80395	9.67795
595	0.80262	9.73341
596	0.80128	9.78936
597	0.79995	9.84624
598	0.79862	9.90285
599	0.79729	9.95912
600	0.79596	10.01566
601	0.79398	10.07213
602	0.792	10.12779
603	0.79002	10.18358
604	0.78804	10.24039
605	0.78606	10.2976
606	0.78408	10.35456
607	0.7821	10.41151
608	0.78012	10.46849
609	0.77814	10.5251
610	0.77616	10.58133
611	0.77455	10.63725
612	0.77295	10.69343
613	0.77135	10.7496
614	0.76974	10.8045
615	0.76814	10.85952
616	0.76653	10.91477
617	0.76493	10.96891
618	0.76333	11.0237
619	0.76172	11.07961
620	0.76012	11.13563
621	0.75928	11.19179
622	0.75843	11.24708
623	0.75759	11.30119
624	0.75674	11.35504
625	0.7559	11.40865
626	0.75506	11.46208
627	0.75421	11.51628
628	0.75337	11.56978
629	0.75253	11.62273
630	0.75168	11.67627
631	0.75167	11.72994
632	0.75166	11.78316
633	0.75165	11.83712
634	0.75163	11.89241
635	0.75162	11.94769
636	0.75161	12.00275
637	0.7516	12.0582
638	0.75159	12.11484
639	0.75157	12.17165
640	0.75156	12.22783
641	0.75256	12.28356
642	0.75356	12.33952
643	0.75456	12.39599
644	0.75556	12.45279
645	0.75656	12.50983
646	0.75756	12.56642
647	0.75856	12.62223
648	0.75956	12.6778
649	0.76056	12.7324
650	0.76156	12.78645
651	0.76341	12.84254
652	0.76527	12.89941
653	0.76712	12.95623
654	0.76898	13.01385
655	0.77084	13.07004
656	0.77269	13.12175
657	0.77455	13.17141
658	0.77641	13.22538
659	0.77826	13.28269
660	0.78012	13.3405
661	0.78167	13.39858
662	0.78321	13.45651
663	0.78476	13.51445
664	0.7863	13.57291
665	0.78785	13.63235
666	0.7894	13.69249
667	0.79094	13.75261
668	0.79249	13.81282
669	0.79404	13.87386
670	0.79558	13.93522
671	0.79707	13.99629
672	0.79856	14.05709
673	0.80005	14.11793
674	0.80154	14.1792
675	0.80303	14.24037
676	0.80451	14.30185
677	0.806	14.36361
678	0.80749	14.42545
679	0.80898	14.4874
680	0.81047	14.54934
681	0.81135	14.6114
682	0.81224	14.67363
683	0.81312	14.73584
684	0.81401	14.79766
685	0.81489	14.85946
686	0.81578	14.92074
687	0.81667	14.97297
688	0.81755	15.0203
689	0.81844	15.07136
690	0.81932	15.12396
691	0.81933	15.17907
692	0.81933	15.23624
693	0.81934	15.29413
694	0.81935	15.35158
695	0.81936	15.40936
696	0.81936	15.46773
697	0.81937	15.52777
698	0.81938	15.58906
699	0.81938	15.64933
700	0.81939	15.70883
701	0.8183	15.76777
702	0.8172	15.82638
703	0.81611	15.88519
704	0.81502	15.94494
705	0.81392	16.00578
706	0.81283	16.06678
707	0.81174	16.12749
708	0.81064	16.18799
709	0.80955	16.2485
710	0.80845	16.30931
711	0.80697	16.37025
712	0.8055	16.43092
713	0.80402	16.49101
714	0.80254	16.55098
715	0.80106	16.61016
716	0.79958	16.6686
717	0.7981	16.7235
718	0.79662	16.7728
719	0.79514	16.81783
720	0.79366	16.86183
721	0.79168	16.90954
722	0.7897	16.96307
723	0.78772	17.01788
724	0.78574	17.06838
725	0.78376	17.11638
726	0.78178	17.16492
727	0.7798	17.21447
728	0.77782	17.26303
729	0.77584	17.31065
730	0.77386	17.36023
731	0.77163	17.41028
732	0.7694	17.46083
733	0.76717	17.51415
734	0.76494	17.56926
735	0.76272	17.62477
736	0.76049	17.67952
737	0.75826	17.73387
738	0.75603	17.78861
739	0.7538	17.84296
740	0.75158	17.89706
741	0.74846	17.95158
742	0.74535	18.00586
743	0.74224	18.06055
744	0.73913	18.11587
745	0.73602	18.17123
746	0.73291	18.22636
747	0.7298	18.28128
748	0.72669	18.3359
749	0.72358	18.39009
750	0.72046	18.44399
751	0.71177	18.49737
752	0.70308	18.55014
753	0.69439	18.6023
754	0.68569	18.65406
755	0.677	18.70548
756	0.66831	18.75592
757	0.65962	18.80546
758	0.65092	18.85453
759	0.64223	18.90247
760	0.63354	18.93112
761	0.61098	18.93917
762	0.58842	18.9545
763	0.56585	18.97354
764	0.54329	18.98916
765	0.52073	19.0092
766	0.49817	19.03276
767	0.47561	19.05963
768	0.45305	19.08959
769	0.43049	19.12027
770	0.40793	19.15003
771	0.38421	19.1787
772	0.36049	19.20588
773	0.33677	19.23145
774	0.31305	19.25531
775	0.28933	19.27746
776	0.26561	19.29791
777	0.24189	19.3166
778	0.21818	19.33351
779	0.19446	19.34872
780	0.17074	19.36215
781	0.15899	19.37421
782	0.14725	19.38544
783	0.13551	19.39583
784	0.12376	19.40531
785	0.11202	19.41393
786	0.10028	19.42173
787	0.08853	19.42863
788	0.07679	19.4346
789	0.06505	19.43969
790	0.0533	19.44388
791	0.04953	19.44748
792	0.04577	19.45082
793	0.042	19.45389
794	0.03823	19.45669
795	0.03446	19.45924
796	0.03069	19.46151
797	0.02692	19.46351
798	0.02315	19.46528
799	0.01938	19.46679
800	0.01561	19.46801
801	0.01457	19.46906
802	0.01352	19.47005
803	0.01247	19.47095
804	0.01142	19.47178
805	0.01038	19.47254
806	0.00933	19.47323
807	0.00828	19.47385
808	0.00723	19.4744
809	0.00619	19.47487
810	0.00514	19.47526
811	0.00479	19.4756
812	0.00445	19.47591
813	0.0041	19.4762
814	0.00376	19.47645
815	0.00341	19.47666
816	0.00306	19.47684
817	0.00272	19.477
818	0.00237	19.47714
819	0.00203	19.47727
820	0.00168	19.47738
821	0.00164	19.47748
822	0.0016	19.47758
823	0.00156	19.47767
824	0.00152	19.47775
825	0.00148	19.47785
826	0.00144	19.47794
827	0.0014	19.47803
828	0.00136	19.47811
829	0.00132	19.47819
830	0.00128	19.47827
831	0.00124	19.47835
832	0.0012	19.47843
833	0.00115	19.4785
834	0.00111	19.47857
835	0.00107	19.47864
836	0.00103	19.47871
837	9.86355E-4	19.47878
838	9.44297E-4	19.47884
839	9.02239E-4	19.47891
840	8.60181E-4	19.47897
841	9.248E-4	19.47903
842	9.8942E-4	19.47909
843	0.00105	19.47916
844	0.00112	19.47924
845	0.00118	19.47932
846	0.00125	19.4794
847	0.00131	19.47949
848	0.00138	19.47958
849	0.00144	19.47967
850	0.00151	19.47977
851	0.00136	19.47986
852	0.00121	19.47995
853	0.00105	19.48002
854	9.03826E-4	19.48008
855	7.53189E-4	19.48013
856	6.02551E-4	19.48018
857	4.51913E-4	19.48021
858	3.01275E-4	19.48024
859	1.50638E-4	19.48025
860	0	19.48026
861	0	19.48026
862	0	19.48026
863	0	19.48026
864	0	19.48026
865	0	19.48026
866	0	19.48026
867	0	19.48026
868	0	19.48026
869	0	19.48026
870	0	19.48026
871	0	19.48026
872	0	19.48026
873	0	19.48026
874	0	19.48026
875	0	19.48026
876	0	19.48026
877	0	19.48026
878	0	19.48026
879	0	19.48026
880	0	19.48026
881	0	19.48026
882	0	19.48026
883	0	19.48026
884	0	19.48026
885	0	19.48026
886	0	19.48026
887	0	19.48026
888	0	19.48026
889	0	19.48026
890	0	19.48026
891	0	19.48026
892	0	19.48026
893	0	19.48026
894	0	19.48026
895	0	19.48026
896	0	19.48026
897	0	19.48026
898	0	19.48026
899	0	19.48026
900	0	19.48026
901	0	19.48026
902	0	19.48026
903	0	19.48026
904	0	19.48026
905	0	19.48026
906	0	19.48026
907	0	19.48026
908	0	19.48026
909	0	19.48026
910	0	19.48026
911	0	19.48026
912	0	19.48026
913	0	19.48026
914	0	19.48026
915	0	19.48026
916	0	19.48026
917	0	19.48026
918	0	19.48026
919	0	19.48026
920	0	19.48026
921	0	19.48026
922	0	19.48026
923	0	19.48026
924	0	19.48026
925	0	19.48026
926	0	19.48026
927	0	19.48026
928	0	19.48026
929	0	19.48026
930	0	19.48026
931	0	19.48026
932	0	19.48026
933	0	19.48026
934	0	19.48026
935	0	19.48026
936	0	19.48026
937	0	19.48026
938	0	19.48026
939	0	19.48026
940	0	19.48026
941	0	19.48026
942	0	19.48026
943	0	19.48026
944	0	19.48026
945	0	19.48026
946	0	19.48026
947	0	19.48026
948	0	19.48026
949	0	19.48026
950	0	19.48026
951	0	19.48026
952	0	19.48026
953	0	19.48026
954	0	19.48026
955	0	19.48026
956	0	19.48026
957	0	19.48026
958	0	19.48026
959	0	19.48026
960	0	19.48026
961	0	19.48026
962	0	19.48026
963	0	19.48026
964	0	19.48026
965	0	19.48026
966	0	19.48026
967	0	19.48026
968	0	19.48026
969	0	19.48026
970	0	19.48026
971	0	19.48026
972	0	19.48026
973	0	19.48026
974	0	19.48026
975	0	19.48026
976	0	19.48026
977	0	19.48026
978	0	19.48026
979	0	19.48026
980	0	19.48026
981	0	19.48026
982	0	19.48026
983	0	19.48026
984	0	19.48026
985	0	19.48026
986	0	19.48026
987	0	19.48026
988	0	19.48026
989	0	19.48026
990	0	19.48026
991	0	19.48026
992	0	19.48026
993	0	19.48026
994	0	19.48026
995	0	19.48026
996	0	19.48026
997	0	19.48026
998	0	19.48026
999	0	19.48026
1000	0	19.48026
1001		--
1002		--
1003		--
1004		--
1005		--
1006		--
1007		--
1008		--
1009		--
1010		--
1011		--
1012		--
1013		--
1014		--
1015		--
1016		--
1017		--
1018		--
1019		--
1020		--
