# Supplementary material for: How crystallization additives govern halide perovskite grain growth
Source: Nat Commun. 2025 Nov 10;16:9894. doi: 10.1038/s41467-025-65484-7 (PMC12603034; doi:10.1038/s41467-025-65484-7)
Supplement: Supplementary file 3 — Source Data [file 41467_2025_65484_MOESM3_ESM.zip › Data files/Fig S11e.txt]

0	22.17884	22.17884
1	21.83451	21.91727
2	22.13695	21.70589
3	21.83052	21.14565
4	21.90324	21.55046
5	22.04442	21.4994
6	21.93398	21.16414
7	21.69711	21.55354
8	21.93047	21.70388
9	21.80884	21.54834
