# Supplementary material for: How crystallization additives govern halide perovskite grain growth
Source: Nat Commun. 2025 Nov 10;16:9894. doi: 10.1038/s41467-025-65484-7 (PMC12603034; doi:10.1038/s41467-025-65484-7)
Supplement: Supplementary file 3 — Source Data [file 41467_2025_65484_MOESM3_ESM.zip › Data files/Fig S11f.txt]

0	18.02933	17.94361
1	17.48292	17.18658
2	16.07807	15.7525
3	14.98092	14.74888
4	13.98313	13.73332
5	13.22514	12.80545
6	12.37252	11.76614
7	11.5338	11.10781
8	11.01658	10.58504
9	10.83102	10.06142
