# Supplementary material for: How crystallization additives govern halide perovskite grain growth
Source: Nat Commun. 2025 Nov 10;16:9894. doi: 10.1038/s41467-025-65484-7 (PMC12603034; doi:10.1038/s41467-025-65484-7)
Supplement: Supplementary file 3 — Source Data [file 41467_2025_65484_MOESM3_ESM.zip › Data files/Fig S12.txt]

	with		wo
	rev	forw	rev	forw
2400	17.4576	17.5126	14.7841	13.6642
1200	17.7755	17.2472	14.7553	11.9186
240	17.8242	15.6306	14.6575	7.9971
120	17.7059	14.7333	14.3989	7.915
24	17.3088	14.2482	12.8757	8.6172
12	17.2871	14.9335	11.8816	8.9444
2.4	16.321	16.3096	10.4896	9.7782
1.2	15.9368	16.6733	10.2963	9.9687
0.24	16.017	16.8554	10.2307	10.1665
