# Supplementary material for: How crystallization additives govern halide perovskite grain growth
Source: Nat Commun. 2025 Nov 10;16:9894. doi: 10.1038/s41467-025-65484-7 (PMC12603034; doi:10.1038/s41467-025-65484-7)
Supplement: Supplementary file 3 — Source Data [file 41467_2025_65484_MOESM3_ESM.zip › Data files/Fig S13a.txt]

with
2400.86277	-0.14748
2400.8383	-0.14702
2400.81383	-0.14646
2400.78936	-0.14581
2400.7649	-0.14506
2400.74043	-0.14424
2400.71596	-0.14334
2400.69149	-0.14238
2400.66703	-0.14137
2400.64256	-0.14031
2400.61809	-0.13922
2400.59362	-0.1381
2400.56916	-0.13696
2400.54469	-0.1358
2400.52022	-0.13464
2400.49576	-0.13349
2400.47129	-0.13234
2400.44682	-0.1312
2400.42235	-0.13009
2400.39789	-0.129
2400.37342	-0.12794
2400.34895	-0.12691
2400.32448	-0.12592
2400.30002	-0.12496
2400.27555	-0.12405
2400.25108	-0.12318
2400.22661	-0.12235
2400.20215	-0.12157
2400.17768	-0.12083
2400.15321	-0.12013
2400.12874	-0.11947
2400.10428	-0.11886
2400.07981	-0.11828
2400.05534	-0.11774
2400.03087	-0.11723
2400.00641	-0.11675
2399.98194	-0.1163
2399.95747	-0.11587
2399.933	-0.11546
2399.90854	-0.11507
2399.88407	-0.11469
2399.8596	-0.11431
2399.83513	-0.11394
2399.81067	-0.11356
2399.7862	-0.11318
2399.76173	-0.11279
2399.73726	-0.11239
2399.7128	-0.11197
2399.68833	-0.11152
2399.66386	-0.11105
2399.63939	-0.11055
2399.61493	-0.11002
2399.59046	-0.10946
2399.56599	-0.10886
2399.54152	-0.10822
2399.51706	-0.10754
2399.49259	-0.10683
2399.46812	-0.10607
2399.44366	-0.10527
2399.41919	-0.10444
2399.39472	-0.10356
2399.37025	-0.10265
2399.34579	-0.10171
2399.32132	-0.10074
2399.29685	-0.09974
2399.27238	-0.09872
2399.24792	-0.09769
2399.22345	-0.09664
2399.19898	-0.0956
2399.17451	-0.09455
2399.15005	-0.09352
2399.12558	-0.0925
2399.10111	-0.09151
2399.07664	-0.09055
2399.05218	-0.08964
2399.02771	-0.08878
2399.00324	-0.08798
2398.97877	-0.08726
2398.95431	-0.08661
2398.92984	-0.08605
2398.90537	-0.0856
2398.8809	-0.08525
2398.85644	-0.08501
2398.83197	-0.0849
2398.8075	-0.08493
2398.78303	-0.08509
2398.75857	-0.08539
2398.7341	-0.08584
2398.70963	-0.08645
2398.68516	-0.08721
2398.6607	-0.08813
2398.63623	-0.08921
2398.61176	-0.09044
2398.58729	-0.09184
2398.56283	-0.09339
2398.53836	-0.09509
2398.51389	-0.09693
2398.48942	-0.09891
2398.46496	-0.10102
2398.44049	-0.10325
2398.41602	-0.10559
2398.39156	-0.10803
2398.36709	-0.11055
2398.34262	-0.11313
2398.31815	-0.11578
2398.29369	-0.11846
2398.26922	-0.12115
2398.24475	-0.12386
2398.22028	-0.12654
2398.19582	-0.12919
2398.17135	-0.13178
2398.14688	-0.1343
2398.12241	-0.13672
2398.09795	-0.13904
2398.07348	-0.14122
2398.04901	-0.14325
2398.02454	-0.14511
2398.00008	-0.14678
2397.97561	-0.14826
2397.95114	-0.14952
2397.92667	-0.15055
2397.90221	-0.15134
2397.87774	-0.15188
2397.85327	-0.15216
2397.8288	-0.15217
2397.80434	-0.15191
2397.77987	-0.15137
2397.7554	-0.15056
2397.73093	-0.14947
2397.70647	-0.1481
2397.682	-0.14647
2397.65753	-0.14457
2397.63306	-0.14242
2397.6086	-0.14003
2397.58413	-0.1374
2397.55966	-0.13456
2397.53519	-0.13151
2397.51073	-0.12828
2397.48626	-0.12488
2397.46179	-0.12134
2397.43732	-0.11767
2397.41286	-0.1139
2397.38839	-0.11005
2397.36392	-0.10614
2397.33946	-0.10219
2397.31499	-0.09823
2397.29052	-0.09429
2397.26605	-0.09038
2397.24159	-0.08652
2397.21712	-0.08275
2397.19265	-0.07908
2397.16818	-0.07553
2397.14372	-0.07212
2397.11925	-0.06888
2397.09478	-0.0658
2397.07031	-0.06293
2397.04585	-0.06025
2397.02138	-0.0578
2396.99691	-0.05557
2396.97244	-0.05358
2396.94798	-0.05183
2396.92351	-0.05033
2396.89904	-0.04908
2396.87457	-0.04808
2396.85011	-0.04734
2396.82564	-0.04684
2396.80117	-0.04659
2396.7767	-0.04658
2396.75224	-0.04681
2396.72777	-0.04725
2396.7033	-0.04791
2396.67883	-0.04878
2396.65437	-0.04983
2396.6299	-0.05106
2396.60543	-0.05246
2396.58096	-0.05401
2396.5565	-0.05569
2396.53203	-0.05749
2396.50756	-0.0594
2396.48309	-0.06141
2396.45863	-0.06348
2396.43416	-0.06562
2396.40969	-0.06781
2396.38522	-0.07002
2396.36076	-0.07226
2396.33629	-0.07451
2396.31182	-0.07675
2396.28736	-0.07898
2396.26289	-0.08118
2396.23842	-0.08334
2396.21395	-0.08547
2396.18949	-0.08754
2396.16502	-0.08956
2396.14055	-0.09152
2396.11608	-0.0934
2396.09162	-0.09522
2396.06715	-0.09697
2396.04268	-0.09864
2396.01821	-0.10024
2395.99375	-0.10175
2395.96928	-0.1032
2395.94481	-0.10456
2395.92034	-0.10585
2395.89588	-0.10706
2395.87141	-0.1082
2395.84694	-0.10926
2395.82247	-0.11026
2395.79801	-0.11119
2395.77354	-0.11205
2395.74907	-0.11284
2395.7246	-0.11357
2395.70014	-0.11423
2395.67567	-0.11483
2395.6512	-0.11537
2395.62673	-0.11584
2395.60227	-0.11626
2395.5778	-0.1166
2395.55333	-0.11689
2395.52886	-0.11711
2395.5044	-0.11726
2395.47993	-0.11734
2395.45546	-0.11736
2395.43099	-0.1173
2395.40653	-0.11716
2395.38206	-0.11695
2395.35759	-0.11666
2395.33312	-0.11629
2395.30866	-0.11583
2395.28419	-0.11529
2395.25972	-0.11465
2395.23526	-0.11393
2395.21079	-0.11312
2395.18632	-0.11222
2395.16185	-0.11122
2395.13739	-0.11014
2395.11292	-0.10896
2395.08845	-0.1077
2395.06398	-0.10635
2395.03952	-0.10492
2395.01505	-0.1034
2394.99058	-0.10182
2394.96611	-0.10016
2394.94165	-0.09843
2394.91718	-0.09665
2394.89271	-0.09482
2394.86824	-0.09294
2394.84378	-0.09103
2394.81931	-0.08909
2394.79484	-0.08714
2394.77037	-0.08517
2394.74591	-0.0832
2394.72144	-0.08125
2394.69697	-0.07931
2394.6725	-0.07741
2394.64804	-0.07555
2394.62357	-0.07374
2394.5991	-0.07199
2394.57463	-0.07031
2394.55017	-0.06871
2394.5257	-0.0672
2394.50123	-0.06578
2394.47676	-0.06447
2394.4523	-0.06328
2394.42783	-0.0622
2394.40336	-0.06125
2394.37889	-0.06043
2394.35443	-0.05975
2394.32996	-0.05921
2394.30549	-0.05881
2394.28102	-0.05855
2394.25656	-0.05845
2394.23209	-0.05849
2394.20762	-0.05868
2394.18316	-0.05903
2394.15869	-0.05952
2394.13422	-0.06016
2394.10975	-0.06094
2394.08529	-0.06187
2394.06082	-0.06293
2394.03635	-0.06413
2394.01188	-0.06547
2393.98742	-0.06693
2393.96295	-0.06851
2393.93848	-0.07021
2393.91401	-0.07203
2393.88955	-0.07395
2393.86508	-0.07597
2393.84061	-0.07809
2393.81614	-0.0803
2393.79168	-0.08259
2393.76721	-0.08496
2393.74274	-0.0874
2393.71827	-0.08991
2393.69381	-0.09248
2393.66934	-0.0951
2393.64487	-0.09776
2393.6204	-0.10047
2393.59594	-0.10321
2393.57147	-0.10597
2393.547	-0.10875
2393.52253	-0.11155
2393.49807	-0.11435
2393.4736	-0.11714
2393.44913	-0.11992
2393.42466	-0.12269
2393.4002	-0.12542
2393.37573	-0.12812
2393.35126	-0.13077
2393.32679	-0.13336
2393.30233	-0.13589
2393.27786	-0.13834
2393.25339	-0.14071
2393.22892	-0.14298
2393.20446	-0.14514
2393.17999	-0.14719
2393.15552	-0.14911
2393.13106	-0.15089
2393.10659	-0.15252
2393.08212	-0.15398
2393.05765	-0.15528
2393.03319	-0.1564
2393.00872	-0.15733
2392.98425	-0.15806
2392.95978	-0.15858
2392.93532	-0.15889
2392.91085	-0.15897
2392.88638	-0.15883
2392.86191	-0.15846
2392.83745	-0.15785
2392.81298	-0.157
2392.78851	-0.15591
2392.76404	-0.15458
2392.73958	-0.15301
2392.71511	-0.15121
2392.69064	-0.14918
2392.66617	-0.14693
2392.64171	-0.14447
2392.61724	-0.1418
2392.59277	-0.13893
2392.5683	-0.13589
2392.54384	-0.13269
2392.51937	-0.12934
2392.4949	-0.12585
2392.47043	-0.12226
2392.44597	-0.11857
2392.4215	-0.11482
2392.39703	-0.11102
2392.37256	-0.1072
2392.3481	-0.10338
2392.32363	-0.09958
2392.29916	-0.09584
2392.27469	-0.09217
2392.25023	-0.0886
2392.22576	-0.08515
2392.20129	-0.08186
2392.17682	-0.07873
2392.15236	-0.0758
2392.12789	-0.07308
2392.10342	-0.0706
2392.07896	-0.06837
2392.05449	-0.06641
2392.03002	-0.06473
2392.00555	-0.06335
2391.98109	-0.06227
2391.95662	-0.06151
2391.93215	-0.06107
2391.90768	-0.06095
2391.88322	-0.06115
2391.85875	-0.06167
2391.83428	-0.06251
2391.80981	-0.06366
2391.78535	-0.06511
2391.76088	-0.06684
2391.73641	-0.06885
2391.71194	-0.07111
2391.68748	-0.07361
2391.66301	-0.07632
2391.63854	-0.07922
2391.61407	-0.08229
2391.58961	-0.08551
2391.56514	-0.08884
2391.54067	-0.09225
2391.5162	-0.09572
2391.49174	-0.09922
2391.46727	-0.10272
2391.4428	-0.10619
2391.41833	-0.10959
2391.39387	-0.11291
2391.3694	-0.11611
2391.34493	-0.11917
2391.32046	-0.12206
2391.296	-0.12476
2391.27153	-0.12724
2391.24706	-0.12949
2391.22259	-0.13148
2391.19813	-0.1332
2391.17366	-0.13464
2391.14919	-0.13579
2391.12472	-0.13663
2391.10026	-0.13717
2391.07579	-0.1374
2391.05132	-0.13731
2391.02686	-0.13691
2391.00239	-0.13621
2390.97792	-0.1352
2390.95345	-0.13391
2390.92899	-0.13234
2390.90452	-0.13051
2390.88005	-0.12844
2390.85558	-0.12613
2390.83112	-0.12362
2390.80665	-0.12091
2390.78218	-0.11805
2390.75771	-0.11504
2390.73325	-0.11191
2390.70878	-0.10869
2390.68431	-0.10541
2390.65984	-0.10208
2390.63538	-0.09873
2390.61091	-0.09539
2390.58644	-0.09209
2390.56197	-0.08884
2390.53751	-0.08566
2390.51304	-0.08258
2390.48857	-0.07962
2390.4641	-0.0768
2390.43964	-0.07413
2390.41517	-0.07162
2390.3907	-0.06929
2390.36623	-0.06715
2390.34177	-0.06521
2390.3173	-0.06347
2390.29283	-0.06194
2390.26836	-0.06063
2390.2439	-0.05952
2390.21943	-0.05862
2390.19496	-0.05792
2390.17049	-0.05742
2390.14603	-0.05711
2390.12156	-0.05699
2390.09709	-0.05704
2390.07262	-0.05724
2390.04816	-0.05759
2390.02369	-0.05807
2389.99922	-0.05867
2389.97476	-0.05936
2389.95029	-0.06014
2389.92582	-0.06098
2389.90135	-0.06188
2389.87689	-0.0628
2389.85242	-0.06374
2389.82795	-0.06467
2389.80348	-0.06559
2389.77902	-0.06647
2389.75455	-0.0673
2389.73008	-0.06806
2389.70561	-0.06875
2389.68115	-0.06935
2389.65668	-0.06985
2389.63221	-0.07023
2389.60774	-0.0705
2389.58328	-0.07064
2389.55881	-0.07065
2389.53434	-0.07052
2389.50987	-0.07025
2389.48541	-0.06984
2389.46094	-0.06929
2389.43647	-0.06859
2389.412	-0.06775
2389.38754	-0.06677
2389.36307	-0.06566
2389.3386	-0.06441
2389.31413	-0.06304
2389.28967	-0.06156
2389.2652	-0.05996
2389.24073	-0.05826
2389.21626	-0.05646
2389.1918	-0.05458
2389.16733	-0.05262
2389.14286	-0.05059
2389.11839	-0.04851
2389.09393	-0.04637
2389.06946	-0.0442
2389.04499	-0.04199
2389.02052	-0.03977
2388.99606	-0.03753
2388.97159	-0.0353
2388.94712	-0.03307
2388.92266	-0.03085
2388.89819	-0.02867
2388.87372	-0.02651
2388.84925	-0.0244
2388.82479	-0.02233
2388.80032	-0.02032
2388.77585	-0.01837
2388.75138	-0.01649
2388.72692	-0.01469
2388.70245	-0.01297
2388.67798	-0.01134
2388.65351	-0.00981
2388.62905	-0.00837
2388.60458	-0.00704
2388.58011	-0.00583
2388.55564	-0.00473
2388.53118	-0.00375
2388.50671	-0.0029
2388.48224	-0.00219
2388.45777	-0.00162
2388.43331	-0.00119
2388.40884	-9.06763E-4
2388.38437	-7.81702E-4
2388.3599	-8.16698E-4
2388.33544	-0.00102
2388.31097	-0.00139
2388.2865	-0.00193
2388.26203	-0.00265
2388.23757	-0.00356
2388.2131	-0.00465
2388.18863	-0.00594
2388.16416	-0.00741
2388.1397	-0.00908
2388.11523	-0.01095
2388.09076	-0.01302
2388.06629	-0.01528
2388.04183	-0.01775
2388.01736	-0.02041
2387.99289	-0.02326
2387.96842	-0.02631
2387.94396	-0.02955
2387.91949	-0.03297
2387.89502	-0.03656
2387.87056	-0.04033
2387.84609	-0.04426
2387.82162	-0.04834
2387.79715	-0.05256
2387.77269	-0.05691
2387.74822	-0.06138
2387.72375	-0.06595
2387.69928	-0.07062
2387.67482	-0.07535
2387.65035	-0.08015
2387.62588	-0.08499
2387.60141	-0.08985
2387.57695	-0.09472
2387.55248	-0.09957
2387.52801	-0.10439
2387.50354	-0.10917
2387.47908	-0.11387
2387.45461	-0.11848
2387.43014	-0.12299
2387.40567	-0.12737
2387.38121	-0.13161
2387.35674	-0.13569
2387.33227	-0.13959
2387.3078	-0.14329
2387.28334	-0.14679
2387.25887	-0.15007
2387.2344	-0.15311
2387.20993	-0.15591
2387.18547	-0.15845
2387.161	-0.16072
2387.13653	-0.16273
2387.11206	-0.16446
2387.0876	-0.16592
2387.06313	-0.16709
2387.03866	-0.16798
2387.01419	-0.16858
2386.98973	-0.16892
2386.96526	-0.16897
2386.94079	-0.16876
2386.91632	-0.16829
2386.89186	-0.16757
2386.86739	-0.16661
2386.84292	-0.16542
2386.81846	-0.164
2386.79399	-0.16238
2386.76952	-0.16057
2386.74505	-0.15859
2386.72059	-0.15644
2386.69612	-0.15414
2386.67165	-0.15171
2386.64718	-0.14916
2386.62272	-0.14651
2386.59825	-0.14378
2386.57378	-0.14098
2386.54931	-0.13811
2386.52485	-0.13521
2386.50038	-0.13227
2386.47591	-0.12932
2386.45144	-0.12636
2386.42698	-0.1234
2386.40251	-0.12045
2386.37804	-0.11752
2386.35357	-0.11462
2386.32911	-0.11175
2386.30464	-0.10892
2386.28017	-0.10612
2386.2557	-0.10337
2386.23124	-0.10065
2386.20677	-0.09798
2386.1823	-0.09534
2386.15783	-0.09274
2386.13337	-0.09017
2386.1089	-0.08764
2386.08443	-0.08512
2386.05996	-0.08263
2386.0355	-0.08015
2386.01103	-0.07767
2385.98656	-0.0752
2385.96209	-0.07273
2385.93763	-0.07024
2385.91316	-0.06774
2385.88869	-0.06522
2385.86422	-0.06268
2385.83976	-0.06011
2385.81529	-0.05751
2385.79082	-0.05488
2385.76636	-0.05222
2385.74189	-0.04953
2385.71742	-0.04681
2385.69295	-0.04406
2385.66849	-0.0413
2385.64402	-0.03852
2385.61955	-0.03573
2385.59508	-0.03294
2385.57062	-0.03017
2385.54615	-0.02742
2385.52168	-0.0247
2385.49721	-0.02204
2385.47275	-0.01944
2385.44828	-0.01692
2385.42381	-0.01449
2385.39934	-0.01218
2385.37488	-0.01001
2385.35041	-0.00798
2385.32594	-0.00612
2385.30147	-0.00444
2385.27701	-0.00297
2385.25254	-0.00172
2385.22807	-7.08435E-4
2385.2036	5.01648E-5
2385.17914	5.39963E-4
2385.15467	7.4718E-4
2385.1302	6.5941E-4
2385.10573	2.65792E-4
2385.08127	-4.42824E-4
2385.0568	-0.00147
2385.03233	-0.00283
2385.00786	-0.00452
2384.9834	-0.00654
2384.95893	-0.00889
2384.93446	-0.01157
2384.90999	-0.01457
2384.88553	-0.01788
2384.86106	-0.0215
2384.83659	-0.0254
2384.81212	-0.02958
2384.78766	-0.03401
2384.76319	-0.03867
2384.73872	-0.04355
2384.71426	-0.04862
2384.68979	-0.05386
2384.66532	-0.05923
2384.64085	-0.06471
2384.61639	-0.07026
2384.59192	-0.07587
2384.56745	-0.08149
2384.54298	-0.0871
2384.51852	-0.09266
2384.49405	-0.09814
2384.46958	-0.10351
2384.44511	-0.10873
2384.42065	-0.11378
2384.39618	-0.11863
2384.37171	-0.12325
2384.34724	-0.1276
2384.32278	-0.13167
2384.29831	-0.13544
2384.27384	-0.13887
2384.24937	-0.14195
2384.22491	-0.14467
2384.20044	-0.147
2384.17597	-0.14894
2384.1515	-0.15048
2384.12704	-0.15161
2384.10257	-0.15232
2384.0781	-0.15262
2384.05363	-0.1525
2384.02917	-0.15197
2384.0047	-0.15104
2383.98023	-0.14972
2383.95576	-0.14801
2383.9313	-0.14594
2383.90683	-0.14351
2383.88236	-0.14076
2383.85789	-0.13768
2383.83343	-0.13432
2383.80896	-0.13069
2383.78449	-0.12681
2383.76002	-0.12271
2383.73556	-0.11843
2383.71109	-0.11397
2383.68662	-0.10938
2383.66216	-0.10468
2383.63769	-0.09989
2383.61322	-0.09505
2383.58875	-0.09018
2383.56429	-0.0853
2383.53982	-0.08044
2383.51535	-0.07562
2383.49088	-0.07087
2383.46642	-0.0662
2383.44195	-0.06164
2383.41748	-0.0572
2383.39301	-0.0529
2383.36855	-0.04876
2383.34408	-0.04477
2383.31961	-0.04097
2383.29514	-0.03734
2383.27068	-0.0339
2383.24621	-0.03066
2383.22174	-0.02762
2383.19727	-0.02477
2383.17281	-0.02212
2383.14834	-0.01966
2383.12387	-0.0174
2383.0994	-0.01532
2383.07494	-0.01342
2383.05047	-0.01169
2383.026	-0.01012
2383.00153	-0.00871
2382.97707	-0.00745
2382.9526	-0.00632
2382.92813	-0.00532
2382.90366	-0.00443
2382.8792	-0.00364
2382.85473	-0.00295
2382.83026	-0.00234
2382.80579	-0.00181
2382.78133	-0.00134
2382.75686	-9.26403E-4
2382.73239	-5.64205E-4
2382.70792	-2.44875E-4
2382.68346	3.73189E-5
2382.65899	2.87137E-4
2382.63452	5.08325E-4
2382.61006	7.03593E-4
2382.58559	8.74605E-4
2382.56112	0.00102
2382.53665	0.00115
2382.51219	0.00124
2382.48772	0.00131
2382.46325	0.00135
2382.43878	0.00136
2382.41432	0.00132
2382.38985	0.00124
2382.36538	0.00111
2382.34091	9.1997E-4
2382.31645	6.6665E-4
2382.29198	3.42207E-4
2382.26751	-6.04129E-5
2382.24304	-5.48261E-4
2382.21858	-0.00113
2382.19411	-0.00181
2382.16964	-0.00259
2382.14517	-0.00349
2382.12071	-0.0045
2382.09624	-0.00563
2382.07177	-0.00689
2382.0473	-0.00828
2382.02284	-0.0098
2381.99837	-0.01145
2381.9739	-0.01323
2381.94943	-0.01515
2381.92497	-0.01719
2381.9005	-0.01937
2381.87603	-0.02167
2381.85156	-0.0241
2381.8271	-0.02664
2381.80263	-0.02928
2381.77816	-0.03203
2381.75369	-0.03488
2381.72923	-0.0378
2381.70476	-0.04081
2381.68029	-0.04387
2381.65582	-0.04699
2381.63136	-0.05015
2381.60689	-0.05334
2381.58242	-0.05655
2381.55796	-0.05976
2381.53349	-0.06296
2381.50902	-0.06613
2381.48455	-0.06927
2381.46009	-0.07236
2381.43562	-0.07539
2381.41115	-0.07834
2381.38668	-0.08121
2381.36222	-0.08397
2381.33775	-0.08661
2381.31328	-0.08913
2381.28881	-0.09152
2381.26435	-0.09375
2381.23988	-0.09583
2381.21541	-0.09774
2381.19094	-0.09947
2381.16648	-0.10102
2381.14201	-0.10237
2381.11754	-0.10353
2381.09307	-0.10447
2381.06861	-0.10521
2381.04414	-0.10573
2381.01967	-0.10602
2380.9952	-0.1061
2380.97074	-0.10594
2380.94627	-0.10556
2380.9218	-0.10495
2380.89733	-0.10411
2380.87287	-0.10303
2380.8484	-0.10174
2380.82393	-0.10021
2380.79946	-0.09847
2380.775	-0.0965
2380.75053	-0.09432
2380.72606	-0.09194
2380.70159	-0.08935
2380.67713	-0.08657
2380.65266	-0.0836
2380.62819	-0.08045
2380.60372	-0.07714
2380.57926	-0.07367
2380.55479	-0.07005
2380.53032	-0.0663
2380.50586	-0.06242
2380.48139	-0.05844
2380.45692	-0.05436
2380.43245	-0.05021
2380.40799	-0.04599
2380.38352	-0.04172
2380.35905	-0.03743
2380.33458	-0.03312
2380.31012	-0.02882
2380.28565	-0.02454
2380.26118	-0.0203
2380.23671	-0.01612
2380.21225	-0.01201
2380.18778	-0.00801
2380.16331	-0.00411
2380.13884	-3.51253E-4
2380.11438	0.00326
2380.08991	0.0067
2380.06544	0.00997
2380.04097	0.01303
2380.01651	0.01588
2379.99204	0.0185
2379.96757	0.02088
2379.9431	0.02301
2379.91864	0.02488
2379.89417	0.02648
2379.8697	0.0278
2379.84523	0.02884
2379.82077	0.02959
2379.7963	0.03006
2379.77183	0.03023
2379.74736	0.03012
2379.7229	0.02973
2379.69843	0.02906
2379.67396	0.02812
2379.64949	0.02691
2379.62503	0.02546
2379.60056	0.02377
2379.57609	0.02186
2379.55162	0.01973
2379.52716	0.01742
2379.50269	0.01494
2379.47822	0.0123
2379.45376	0.00954
2379.42929	0.00666
2379.40482	0.00369
2379.38035	6.60783E-4
2379.35589	-0.00241
2379.33142	-0.00551
2379.30695	-0.0086
2379.28248	-0.01167
2379.25802	-0.01469
2379.23355	-0.01765
2379.20908	-0.02052
2379.18461	-0.02329
2379.16015	-0.02593
2379.13568	-0.02844
2379.11121	-0.03079
2379.08674	-0.03298
2379.06228	-0.035
2379.03781	-0.03683
2379.01334	-0.03848
2378.98887	-0.03993
2378.96441	-0.04118
2378.93994	-0.04224
2378.91547	-0.0431
2378.891	-0.04378
2378.86654	-0.04427
2378.84207	-0.04458
2378.8176	-0.04473
2378.79313	-0.04472
2378.76867	-0.04458
2378.7442	-0.0443
2378.71973	-0.04391
2378.69526	-0.04342
2378.6708	-0.04286
2378.64633	-0.04223
2378.62186	-0.04155
2378.59739	-0.04084
2378.57293	-0.04012
2378.54846	-0.03941
2378.52399	-0.03872
2378.49952	-0.03806
2378.47506	-0.03745
2378.45059	-0.0369
2378.42612	-0.03642
2378.40166	-0.03602
2378.37719	-0.03571
2378.35272	-0.03548
2378.32825	-0.03536
2378.30379	-0.03533
2378.27932	-0.03539
2378.25485	-0.03555
2378.23038	-0.03579
2378.20592	-0.03611
2378.18145	-0.03649
2378.15698	-0.03694
2378.13251	-0.03743
2378.10805	-0.03795
2378.08358	-0.03848
2378.05911	-0.03901
2378.03464	-0.03951
2378.01018	-0.03998
2377.98571	-0.04038
2377.96124	-0.04071
2377.93677	-0.04094
2377.91231	-0.04106
2377.88784	-0.04104
2377.86337	-0.04087
2377.8389	-0.04053
2377.81444	-0.04002
2377.78997	-0.03932
2377.7655	-0.03842
2377.74103	-0.03731
2377.71657	-0.03599
2377.6921	-0.03445
2377.66763	-0.03271
2377.64316	-0.03076
2377.6187	-0.02861
2377.59423	-0.02627
2377.56976	-0.02375
2377.54529	-0.02108
2377.52083	-0.01827
2377.49636	-0.01534
2377.47189	-0.01232
2377.44742	-0.00924
2377.42296	-0.00613
2377.39849	-0.00301
2377.37402	6.21673E-5
2377.34956	0.00307
2377.32509	0.00596
2377.30062	0.00871
2377.27615	0.01128
2377.25169	0.01362
2377.22722	0.0157
2377.20275	0.01748
2377.17828	0.01893
2377.15382	0.02001
2377.12935	0.0207
2377.10488	0.02095
2377.08041	0.02075
2377.05595	0.02007
2377.03148	0.01888
2377.00701	0.01719
2376.98254	0.01497
2376.95808	0.01221
2376.93361	0.00891
2376.90914	0.00508
2376.88467	7.22057E-4
2376.86021	-0.00416
2376.83574	-0.00953
2376.81127	-0.01539
2376.7868	-0.02171
2376.76234	-0.02845
2376.73787	-0.03557
2376.7134	-0.04305
2376.68893	-0.05083
2376.66447	-0.05888
2376.64	-0.06713
2376.61553	-0.07554
2376.59106	-0.08406
2376.5666	-0.09262
2376.54213	-0.10117
2376.51766	-0.10965
2376.49319	-0.118
2376.46873	-0.12616
2376.44426	-0.13406
2376.41979	-0.14166
2376.39532	-0.1489
2376.37086	-0.15572
2376.34639	-0.16207
2376.32192	-0.1679
2376.29746	-0.17317
2376.27299	-0.17784
2376.24852	-0.18188
2376.22405	-0.18525
2376.19959	-0.18792
2376.17512	-0.18988
2376.15065	-0.19111
2376.12618	-0.1916
2376.10172	-0.19135
2376.07725	-0.19035
2376.05278	-0.18863
2376.02831	-0.18618
2376.00385	-0.18304
2375.97938	-0.17922
2375.95491	-0.17475
2375.93044	-0.16967
2375.90598	-0.16403
2375.88151	-0.15786
2375.85704	-0.1512
2375.83257	-0.14413
2375.80811	-0.13667
2375.78364	-0.1289
2375.75917	-0.12088
2375.7347	-0.11266
2375.71024	-0.1043
2375.68577	-0.09586
2375.6613	-0.08742
2375.63683	-0.07902
2375.61237	-0.07073
2375.5879	-0.0626
2375.56343	-0.0547
2375.53896	-0.04708
2375.5145	-0.03977
2375.49003	-0.03284
2375.46556	-0.02633
2375.44109	-0.02027
2375.41663	-0.0147
2375.39216	-0.00964
2375.36769	-0.00513
2375.34322	-0.00117
2375.31876	0.00221
2375.29429	0.005
2375.26982	0.00721
2375.24536	0.00883
2375.22089	0.00987
2375.19642	0.01034
2375.17195	0.01026
2375.14749	0.00965
2375.12302	0.00853
2375.09855	0.00693
2375.07408	0.00489
2375.04962	0.00244
2375.02515	-3.72033E-4
2375.00068	-0.00352
2374.97621	-0.00694
2374.95175	-0.01061
2374.92728	-0.01446
2374.90281	-0.01846
2374.87834	-0.02255
2374.85388	-0.02669
2374.82941	-0.03082
2374.80494	-0.03491
2374.78047	-0.03889
2374.75601	-0.04274
2374.73154	-0.04641
2374.70707	-0.04985
2374.6826	-0.05303
2374.65814	-0.05591
2374.63367	-0.05847
2374.6092	-0.06067
2374.58473	-0.06248
2374.56027	-0.06389
2374.5358	-0.06488
2374.51133	-0.06542
2374.48686	-0.06552
2374.4624	-0.06516
2374.43793	-0.06435
2374.41346	-0.06307
2374.38899	-0.06133
2374.36453	-0.05915
2374.34006	-0.05653
2374.31559	-0.05348
2374.29112	-0.05003
2374.26666	-0.04618
2374.24219	-0.04197
2374.21772	-0.03741
2374.19326	-0.03253
2374.16879	-0.02737
2374.14432	-0.02194
2374.11985	-0.01629
2374.09539	-0.01044
2374.07092	-0.00442
2374.04645	0.00173
2374.02198	0.00798
2373.99752	0.01429
2373.97305	0.02063
2373.94858	0.02697
2373.92411	0.03328
2373.89965	0.03952
2373.87518	0.04566
2373.85071	0.05167
2373.82624	0.05753
2373.80178	0.06321
2373.77731	0.06867
2373.75284	0.07391
2373.72837	0.07889
2373.70391	0.08359
2373.67944	0.088
2373.65497	0.0921
2373.6305	0.09587
2373.60604	0.0993
2373.58157	0.10238
2373.5571	0.1051
2373.53263	0.10746
2373.50817	0.10943
2373.4837	0.11103
2373.45923	0.11226
2373.43476	0.1131
2373.4103	0.11356
2373.38583	0.11365
2373.36136	0.11337
2373.33689	0.11273
2373.31243	0.11174
2373.28796	0.11039
2373.26349	0.10871
2373.23902	0.10671
2373.21456	0.1044
2373.19009	0.1018
2373.16562	0.09891
2373.14116	0.09577
2373.11669	0.09237
2373.09222	0.08875
2373.06775	0.08493
2373.04329	0.08091
2373.01882	0.07672
2372.99435	0.07239
2372.96988	0.06793
2372.94542	0.06337
2372.92095	0.05872
2372.89648	0.05401
2372.87201	0.04926
2372.84755	0.0445
2372.82308	0.03974
2372.79861	0.035
2372.77414	0.03031
2372.74968	0.02569
2372.72521	0.02115
2372.70074	0.01672
2372.67627	0.01241
2372.65181	0.00824
2372.62734	0.00424
2372.60287	4.02587E-4
2372.5784	-0.00324
2372.55394	-0.00669
2372.52947	-0.00992
2372.505	-0.01293
2372.48053	-0.0157
2372.45607	-0.01824
2372.4316	-0.02052
2372.40713	-0.02256
2372.38266	-0.02434
2372.3582	-0.02587
2372.33373	-0.02714
2372.30926	-0.02815
2372.28479	-0.02892
2372.26033	-0.02943
2372.23586	-0.02971
2372.21139	-0.02976
2372.18692	-0.02958
2372.16246	-0.02918
2372.13799	-0.02859
2372.11352	-0.0278
2372.08906	-0.02683
2372.06459	-0.0257
2372.04012	-0.02443
2372.01565	-0.02301
2371.99119	-0.02148
2371.96672	-0.01985
2371.94225	-0.01813
2371.91778	-0.01634
2371.89332	-0.01449
2371.86885	-0.01261
2371.84438	-0.0107
2371.81991	-0.00879
2371.79545	-0.00688
2371.77098	-0.00499
2371.74651	-0.00313
2371.72204	-0.00132
2371.69758	4.37088E-4
2371.67311	0.00213
2371.64864	0.00375
2371.62417	0.00528
2371.59971	0.00673
2371.57524	0.00809
2371.55077	0.00935
2371.5263	0.01051
2371.50184	0.01157
2371.47737	0.01252
2371.4529	0.01338
2371.42843	0.01413
2371.40397	0.01479
2371.3795	0.01536
2371.35503	0.01583
2371.33056	0.01622
2371.3061	0.01654
2371.28163	0.01678
2371.25716	0.01695
2371.23269	0.01706
2371.20823	0.01712
2371.18376	0.01714
2371.15929	0.01711
2371.13482	0.01705
2371.11036	0.01697
2371.08589	0.01687
2371.06142	0.01675
2371.03696	0.01662
2371.01249	0.01649
2370.98802	0.01636
2370.96355	0.01623
2370.93909	0.0161
2370.91462	0.01599
2370.89015	0.01588
2370.86568	0.01578
2370.84122	0.0157
2370.81675	0.01562
2370.79228	0.01555
2370.76781	0.01549
2370.74335	0.01543
2370.71888	0.01538
2370.69441	0.01532
2370.66994	0.01526
2370.64548	0.01519
2370.62101	0.01512
2370.59654	0.01502
2370.57207	0.01492
2370.54761	0.01479
2370.52314	0.01464
2370.49867	0.01447
2370.4742	0.01427
2370.44974	0.01404
2370.42527	0.01379
2370.4008	0.0135
2370.37633	0.01319
2370.35187	0.01286
2370.3274	0.0125
2370.30293	0.01211
2370.27846	0.01172
2370.254	0.01131
2370.22953	0.01089
2370.20506	0.01047
2370.18059	0.01005
2370.15613	0.00964
2370.13166	0.00925
2370.10719	0.00888
2370.08272	0.00855
2370.05826	0.00826
2370.03379	0.00801
2370.00932	0.00782
2369.98486	0.0077
2369.96039	0.00764
2369.93592	0.00766
2369.91145	0.00776
2369.88699	0.00794
2369.86252	0.00822
2369.83805	0.00859
2369.81358	0.00906
2369.78912	0.00962
2369.76465	0.01028
2369.74018	0.01103
2369.71571	0.01188
2369.69125	0.01282
2369.66678	0.01384
2369.64231	0.01493
2369.61784	0.01609
2369.59338	0.01731
2369.56891	0.01858
2369.54444	0.01988
2369.51997	0.0212
2369.49551	0.02253
2369.47104	0.02386
2369.44657	0.02516
2369.4221	0.02642
2369.39764	0.02763
2369.37317	0.02876
2369.3487	0.0298
2369.32423	0.03074
2369.29977	0.03155
2369.2753	0.03223
2369.25083	0.03275
2369.22636	0.0331
2369.2019	0.03326
2369.17743	0.03324
2369.15296	0.033
2369.12849	0.03256
2369.10403	0.03189
2369.07956	0.03099
2369.05509	0.02986
2369.03062	0.02849
2369.00616	0.02689
2368.98169	0.02506
2368.95722	0.023
2368.93276	0.02072
2368.90829	0.01823
2368.88382	0.01554
2368.85935	0.01266
2368.83489	0.00961
2368.81042	0.0064
2368.78595	0.00306
2368.76148	-4.03821E-4
2368.73702	-0.00396
2368.71255	-0.0076
2368.68808	-0.01128
2368.66361	-0.01499
2368.63915	-0.01869
2368.61468	-0.02237
2368.59021	-0.026
2368.56574	-0.02956
2368.54128	-0.03301
2368.51681	-0.03633
2368.49234	-0.0395
2368.46787	-0.0425
2368.44341	-0.0453
2368.41894	-0.04788
2368.39447	-0.05023
2368.37	-0.05232
2368.34554	-0.05415
2368.32107	-0.0557
2368.2966	-0.05696
2368.27213	-0.05793
2368.24767	-0.05858
2368.2232	-0.05893
2368.19873	-0.05897
2368.17426	-0.05871
2368.1498	-0.05814
2368.12533	-0.05728
2368.10086	-0.05612
2368.07639	-0.0547
2368.05193	-0.05301
2368.02746	-0.05107
2368.00299	-0.04891
2367.97852	-0.04653
2367.95406	-0.04396
2367.92959	-0.04122
2367.90512	-0.03834
2367.88066	-0.03534
2367.85619	-0.03223
2367.83172	-0.02906
2367.80725	-0.02583
2367.78279	-0.02258
2367.75832	-0.01934
2367.73385	-0.01611
2367.70938	-0.01294
2367.68492	-0.00984
2367.66045	-0.00683
2367.63598	-0.00393
2367.61151	-0.00116
2367.58705	0.00146
2367.56258	0.00392
2367.53811	0.0062
2367.51364	0.00829
2367.48918	0.01018
2367.46471	0.01187
2367.44024	0.01335
2367.41577	0.01461
2367.39131	0.01566
2367.36684	0.0165
2367.34237	0.01712
2367.3179	0.01754
2367.29344	0.01775
2367.26897	0.01777
2367.2445	0.0176
2367.22003	0.01726
2367.19557	0.01676
2367.1711	0.01611
2367.14663	0.01532
2367.12216	0.01441
2367.0977	0.0134
2367.07323	0.01229
2367.04876	0.01111
2367.02429	0.00987
2366.99983	0.00858
2366.97536	0.00726
2366.95089	0.00593
2366.92642	0.0046
2366.90196	0.00328
2366.87749	0.00198
2366.85302	7.16468E-4
2366.82856	-4.99228E-4
2366.80409	-0.00166
2366.77962	-0.00276
2366.75515	-0.00378
2366.73069	-0.00473
2366.70622	-0.00559
2366.68175	-0.00637
2366.65728	-0.00707
2366.63282	-0.00767
2366.60835	-0.00818
2366.58388	-0.00861
2366.55941	-0.00894
2366.53495	-0.00919
2366.51048	-0.00936
2366.48601	-0.00945
2366.46154	-0.00947
2366.43708	-0.00941
2366.41261	-0.00929
2366.38814	-0.00911
2366.36367	-0.00887
2366.33921	-0.00858
2366.31474	-0.00825
2366.29027	-0.00787
2366.2658	-0.00746
2366.24134	-0.00701
2366.21687	-0.00653
2366.1924	-0.00603
2366.16793	-0.0055
2366.14347	-0.00495
2366.119	-0.00437
2366.09453	-0.00377
2366.07006	-0.00316
2366.0456	-0.00252
2366.02113	-0.00186
2365.99666	-0.00117
2365.97219	-4.53466E-4
2365.94773	2.90156E-4
2365.92326	0.00107
2365.89879	0.00188
2365.87432	0.00273
2365.84986	0.00362
2365.82539	0.00455
2365.80092	0.00553
2365.77646	0.00657
2365.75199	0.00765
2365.72752	0.00879
2365.70305	0.00999
2365.67859	0.01124
2365.65412	0.01256
2365.62965	0.01393
2365.60518	0.01536
2365.58072	0.01684
2365.55625	0.01837
2365.53178	0.01996
2365.50731	0.02159
2365.48285	0.02326
2365.45838	0.02496
2365.43391	0.02669
2365.40944	0.02844
2365.38498	0.0302
2365.36051	0.03197
2365.33604	0.03373
2365.31157	0.03547
2365.28711	0.03719
2365.26264	0.03888
2365.23817	0.04052
2365.2137	0.04211
2365.18924	0.04363
2365.16477	0.04507
2365.1403	0.04643
2365.11583	0.0477
2365.09137	0.04887
2365.0669	0.04993
2365.04243	0.05087
2365.01796	0.05169
2364.9935	0.05239
2364.96903	0.05296
2364.94456	0.05339
2364.92009	0.0537
2364.89563	0.05387
2364.87116	0.05391
2364.84669	0.05383
2364.82222	0.05362
2364.79776	0.05329
2364.77329	0.05284
2364.74882	0.0523
2364.72436	0.05165
2364.69989	0.05092
2364.67542	0.05011
2364.65095	0.04924
2364.62649	0.04831
2364.60202	0.04734
2364.57755	0.04634
2364.55308	0.04533
2364.52862	0.04431
2364.50415	0.0433
2364.47968	0.04231
2364.45521	0.04135
2364.43075	0.04044
2364.40628	0.03958
2364.38181	0.03879
2364.35734	0.03807
2364.33288	0.03743
2364.30841	0.03688
2364.28394	0.03642
2364.25947	0.03606
2364.23501	0.03579
2364.21054	0.03562
2364.18607	0.03554
2364.1616	0.03555
2364.13714	0.03566
2364.11267	0.03584
2364.0882	0.0361
2364.06373	0.03643
2364.03927	0.0368
2364.0148	0.03722
2363.99033	0.03768
2363.96586	0.03814
2363.9414	0.03861
2363.91693	0.03906
2363.89246	0.03949
2363.86799	0.03986
2363.84353	0.04018
2363.81906	0.04042
2363.79459	0.04056
2363.77012	0.04059
2363.74566	0.04049
2363.72119	0.04026
2363.69672	0.03988
2363.67226	0.03933
2363.64779	0.03862
2363.62332	0.03772
2363.59885	0.03663
2363.57439	0.03535
2363.54992	0.03388
2363.52545	0.03221
2363.50098	0.03035
2363.47652	0.0283
2363.45205	0.02606
2363.42758	0.02365
2363.40311	0.02108
2363.37865	0.01835
2363.35418	0.01548
2363.32971	0.0125
2363.30524	0.00941
2363.28078	0.00624
2363.25631	0.00302
2363.23184	-2.44674E-4
2363.20737	-0.00352
2363.18291	-0.00677
2363.15844	-0.00999
2363.13397	-0.01313
2363.1095	-0.01618
2363.08504	-0.01911
2363.06057	-0.02188
2363.0361	-0.02447
2363.01163	-0.02685
2362.98717	-0.029
2362.9627	-0.0309
2362.93823	-0.03252
2362.91376	-0.03383
2362.8893	-0.03482
2362.86483	-0.03547
2362.84036	-0.03577
2362.81589	-0.0357
2362.79143	-0.03525
2362.76696	-0.0344
2362.74249	-0.03317
2362.71802	-0.03153
2362.69356	-0.0295
2362.66909	-0.02707
2362.64462	-0.02426
2362.62016	-0.02105
2362.59569	-0.01748
2362.57122	-0.01355
2362.54675	-0.00927
2362.52229	-0.00466
2362.49782	2.43999E-4
2362.47335	0.00544
2362.44888	0.01089
2362.42442	0.01657
2362.39995	0.02246
2362.37548	0.02852
2362.35101	0.03473
2362.32655	0.04105
2362.30208	0.04746
2362.27761	0.05392
2362.25314	0.0604
2362.22868	0.06686
2362.20421	0.07328
2362.17974	0.07962
2362.15527	0.08585
2362.13081	0.09195
2362.10634	0.09788
2362.08187	0.10362
2362.0574	0.10914
2362.03294	0.11441
2362.00847	0.11942
2361.984	0.12414
2361.95953	0.12855
2361.93507	0.13264
2361.9106	0.13639
2361.88613	0.13979
2361.86166	0.14282
2361.8372	0.14549
2361.81273	0.14777
2361.78826	0.14968
2361.76379	0.1512
2361.73933	0.15233
2361.71486	0.15308
2361.69039	0.15344
2361.66592	0.15343
2361.64146	0.15305
2361.61699	0.1523
2361.59252	0.1512
2361.56806	0.14976
2361.54359	0.14798
2361.51912	0.14588
2361.49465	0.14348
2361.47019	0.14078
2361.44572	0.13779
2361.42125	0.13455
2361.39678	0.13105
2361.37232	0.12731
2361.34785	0.12336
2361.32338	0.11919
2361.29891	0.11484
2361.27445	0.11031
2361.24998	0.10561
2361.22551	0.10077
2361.20104	0.09579
2361.17658	0.09069
2361.15211	0.08548
2361.12764	0.08017
2361.10317	0.07478
2361.07871	0.06931
2361.05424	0.06377
2361.02977	0.05818
2361.0053	0.05255
2360.98084	0.04688
2360.95637	0.04118
2360.9319	0.03546
2360.90743	0.02973
2360.88297	0.024
2360.8585	0.01826
2360.83403	0.01254
2360.80956	0.00683
2360.7851	0.00114
2360.76063	-0.00452
2360.73616	-0.01014
2360.71169	-0.01573
2360.68723	-0.02126
2360.66276	-0.02675
2360.63829	-0.03218
2360.61382	-0.03754
2360.58936	-0.04283
2360.56489	-0.04804
2360.54042	-0.05317
2360.51596	-0.05821
2360.49149	-0.06314
2360.46702	-0.06798
2360.44255	-0.0727
2360.41809	-0.0773
2360.39362	-0.08177
2360.36915	-0.08611
2360.34468	-0.09031
2360.32022	-0.09436
2360.29575	-0.09825
2360.27128	-0.10197
2360.24681	-0.10552
2360.22235	-0.1089
2360.19788	-0.11208
2360.17341	-0.11507
2360.14894	-0.11787
2360.12448	-0.12045
2360.10001	-0.12282
2360.07554	-0.12496
2360.05107	-0.12689
2360.02661	-0.12858
2360.00214	-0.13003
2359.97767	-0.13125
2359.9532	-0.13222
2359.92874	-0.13294
2359.90427	-0.13341
2359.8798	-0.13364
2359.85533	-0.1336
2359.83087	-0.13332
2359.8064	-0.13278
2359.78193	-0.13199
2359.75746	-0.13095
2359.733	-0.12965
2359.70853	-0.12812
2359.68406	-0.12634
2359.65959	-0.12433
2359.63513	-0.12208
2359.61066	-0.11962
2359.58619	-0.11694
2359.56172	-0.11405
2359.53726	-0.11097
2359.51279	-0.1077
2359.48832	-0.10425
2359.46386	-0.10065
2359.43939	-0.09689
2359.41492	-0.09301
2359.39045	-0.089
2359.36599	-0.08489
2359.34152	-0.0807
2359.31705	-0.07644
2359.29258	-0.07213
2359.26812	-0.06779
2359.24365	-0.06344
2359.21918	-0.0591
2359.19471	-0.0548
2359.17025	-0.05054
2359.14578	-0.04636
2359.12131	-0.04228
2359.09684	-0.03831
2359.07238	-0.03448
2359.04791	-0.03082
2359.02344	-0.02733
2358.99897	-0.02405
2358.97451	-0.021
2358.95004	-0.01819
2358.92557	-0.01564
2358.9011	-0.01337
2358.87664	-0.0114
2358.85217	-0.00974
2358.8277	-0.00841
2358.80323	-0.00742
2358.77877	-0.00678
2358.7543	-0.0065
2358.72983	-0.00659
2358.70536	-0.00705
2358.6809	-0.00788
2358.65643	-0.00909
2358.63196	-0.01067
2358.60749	-0.01262
2358.58303	-0.01494
2358.55856	-0.0176
2358.53409	-0.02061
2358.50962	-0.02394
2358.48516	-0.02759
2358.46069	-0.03152
2358.43622	-0.03573
2358.41176	-0.04018
2358.38729	-0.04485
2358.36282	-0.04971
2358.33835	-0.05473
2358.31389	-0.05988
2358.28942	-0.06512
2358.26495	-0.07042
2358.24048	-0.07575
2358.21602	-0.08107
2358.19155	-0.08633
2358.16708	-0.0915
2358.14261	-0.09655
2358.11815	-0.10143
2358.09368	-0.10611
2358.06921	-0.11055
2358.04474	-0.11471
2358.02028	-0.11856
2357.99581	-0.12207
2357.97134	-0.1252
2357.94687	-0.12793
2357.92241	-0.13022
2357.89794	-0.13206
2357.87347	-0.13342
2357.849	-0.13429
2357.82454	-0.13464
2357.80007	-0.13447
2357.7756	-0.13376
2357.75113	-0.13252
2357.72667	-0.13074
2357.7022	-0.12843
2357.67773	-0.12558
2357.65326	-0.12222
2357.6288	-0.11834
2357.60433	-0.11398
2357.57986	-0.10915
2357.55539	-0.10388
2357.53093	-0.09818
2357.50646	-0.0921
2357.48199	-0.08566
2357.45752	-0.0789
2357.43306	-0.07186
2357.40859	-0.06457
2357.38412	-0.05709
2357.35966	-0.04944
2357.33519	-0.04167
2357.31072	-0.03383
2357.28625	-0.02595
2357.26179	-0.0181
2357.23732	-0.0103
2357.21285	-0.0026
2357.18838	0.00496
2357.16392	0.01234
2357.13945	0.0195
2357.11498	0.0264
2357.09051	0.03301
2357.06605	0.0393
2357.04158	0.04524
2357.01711	0.0508
2356.99264	0.05597
2356.96818	0.06073
2356.94371	0.06505
2356.91924	0.06893
2356.89477	0.07237
2356.87031	0.07535
2356.84584	0.07787
2356.82137	0.07995
2356.7969	0.08158
2356.77244	0.08279
2356.74797	0.08357
2356.7235	0.08395
2356.69903	0.08394
2356.67457	0.08358
2356.6501	0.08288
2356.62563	0.08188
2356.60116	0.08059
2356.5767	0.07906
2356.55223	0.07731
2356.52776	0.07537
2356.50329	0.07329
2356.47883	0.07109
2356.45436	0.06881
2356.42989	0.06649
2356.40542	0.06414
2356.38096	0.06182
2356.35649	0.05955
2356.33202	0.05735
2356.30756	0.05526
2356.28309	0.0533
2356.25862	0.0515
2356.23415	0.04987
2356.20969	0.04844
2356.18522	0.04722
2356.16075	0.04623
2356.13628	0.04548
2356.11182	0.04497
2356.08735	0.04471
2356.06288	0.0447
2356.03841	0.04494
2356.01395	0.04543
2355.98948	0.04616
2355.96501	0.04713
2355.94054	0.04831
2355.91608	0.04971
2355.89161	0.0513
2355.86714	0.05307
2355.84267	0.05499
2355.81821	0.05705
2355.79374	0.05923
2355.76927	0.06151
2355.7448	0.06386
2355.72034	0.06625
2355.69587	0.06868
2355.6714	0.0711
2355.64693	0.07351
2355.62247	0.07588
2355.598	0.07818
2355.57353	0.08039
2355.54906	0.08251
2355.5246	0.0845
2355.50013	0.08635
2355.47566	0.08805
2355.45119	0.08959
2355.42673	0.09094
2355.40226	0.09211
2355.37779	0.09308
2355.35332	0.09384
2355.32886	0.0944
2355.30439	0.09475
2355.27992	0.09489
2355.25546	0.09482
2355.23099	0.09455
2355.20652	0.09408
2355.18205	0.09341
2355.15759	0.09255
2355.13312	0.09152
2355.10865	0.09031
2355.08418	0.08895
2355.05972	0.08744
2355.03525	0.08579
2355.01078	0.08403
2354.98631	0.08215
2354.96185	0.08017
2354.93738	0.0781
2354.91291	0.07597
2354.88844	0.07377
2354.86398	0.07152
2354.83951	0.06923
2354.81504	0.06692
2354.79057	0.06458
2354.76611	0.06223
2354.74164	0.05988
2354.71717	0.05753
2354.6927	0.05519
2354.66824	0.05286
2354.64377	0.05054
2354.6193	0.04825
2354.59483	0.04597
2354.57037	0.0437
2354.5459	0.04146
2354.52143	0.03923
2354.49696	0.03702
2354.4725	0.03481
2354.44803	0.03261
2354.42356	0.03041
2354.39909	0.02821
2354.37463	0.02601
2354.35016	0.02378
2354.32569	0.02155
2354.30122	0.01929
2354.27676	0.017
2354.25229	0.01468
2354.22782	0.01233
2354.20336	0.00994
2354.17889	0.0075
2354.15442	0.00503
2354.12995	0.00251
2354.10549	-5.39069E-5
2354.08102	-0.00266
2354.05655	-0.00531
2354.03208	-0.00799
2354.00762	-0.01071
2353.98315	-0.01346
2353.95868	-0.01624
2353.93421	-0.01903
2353.90975	-0.02183
2353.88528	-0.02463
2353.86081	-0.02743
2353.83634	-0.03021
2353.81188	-0.03296
2353.78741	-0.03567
2353.76294	-0.03834
2353.73847	-0.04094
2353.71401	-0.04346
2353.68954	-0.04591
2353.66507	-0.04825
2353.6406	-0.05049
2353.61614	-0.0526
2353.59167	-0.05459
2353.5672	-0.05644
2353.54273	-0.05814
2353.51827	-0.05968
2353.4938	-0.06105
2353.46933	-0.06225
2353.44486	-0.06327
2353.4204	-0.06411
2353.39593	-0.06477
2353.37146	-0.06523
2353.34699	-0.06551
2353.32253	-0.0656
2353.29806	-0.06551
2353.27359	-0.06523
2353.24912	-0.06477
2353.22466	-0.06414
2353.20019	-0.06335
2353.17572	-0.06239
2353.15126	-0.06129
2353.12679	-0.06005
2353.10232	-0.05868
2353.07785	-0.05719
2353.05339	-0.0556
2353.02892	-0.05392
2353.00445	-0.05215
2352.97998	-0.05033
2352.95552	-0.04845
2352.93105	-0.04653
2352.90658	-0.04458
2352.88211	-0.04262
2352.85765	-0.04067
2352.83318	-0.03872
2352.80871	-0.0368
2352.78424	-0.03491
2352.75978	-0.03306
2352.73531	-0.03127
2352.71084	-0.02954
2352.68637	-0.02787
2352.66191	-0.02628
2352.63744	-0.02476
2352.61297	-0.02332
2352.5885	-0.02196
2352.56404	-0.02068
2352.53957	-0.01949
2352.5151	-0.01837
2352.49063	-0.01733
2352.46617	-0.01636
2352.4417	-0.01546
2352.41723	-0.01462
2352.39276	-0.01384
2352.3683	-0.0131
2352.34383	-0.0124
2352.31936	-0.01173
2352.29489	-0.01108
2352.27043	-0.01044
2352.24596	-0.00981
2352.22149	-0.00917
2352.19702	-0.00851
2352.17256	-0.00783
2352.14809	-0.00712
2352.12362	-0.00637
2352.09916	-0.00558
2352.07469	-0.00473
2352.05022	-0.00383
2352.02575	-0.00287
2352.00129	-0.00185
2351.97682	-7.70569E-4
[truncated: 63,540 more rows]
