# Supplementary material for: How crystallization additives govern halide perovskite grain growth
Source: Nat Commun. 2025 Nov 10;16:9894. doi: 10.1038/s41467-025-65484-7 (PMC12603034; doi:10.1038/s41467-025-65484-7)
Supplement: Supplementary file 3 — Source Data [file 41467_2025_65484_MOESM3_ESM.zip › Data files/Fig S13b.txt]

	w/o	with
0.05	2.07761	1.98242
0.1	3.56027	3.55131
0.2	5.74389	5.71644
0.4	8.2991	8.58295
0.8	9.2956	9.67274
1	9.05132	9.5344
	--	--
	--	--
	--	--
	--	--
	--	--
	--	--
	--	--
	--	--
	--	--
	--	--
	--	--
