# Supplementary material for: How crystallization additives govern halide perovskite grain growth
Source: Nat Commun. 2025 Nov 10;16:9894. doi: 10.1038/s41467-025-65484-7 (PMC12603034; doi:10.1038/s41467-025-65484-7)
Supplement: Supplementary file 3 — Source Data [file 41467_2025_65484_MOESM3_ESM.zip › Data files/Fig S13c.txt]

w/o
-0.49	-7.4216	-7.78135
-0.48	-7.45728	-7.75446
-0.47	-7.43018	-7.63805
-0.46	-7.36875	-7.85675
-0.45	-7.35707	-7.99132
-0.44	-7.3451	-7.70281
-0.43	-7.42813	-7.8552
-0.42	-7.29029	-7.37607
-0.41	-7.35358	-7.64612
-0.4	-7.41237	-7.65762
-0.39	-7.40961	-7.59229
-0.38	-7.41809	-7.53987
-0.37	-7.2985	-7.56631
-0.36	-7.38241	-7.54171
-0.35	-7.408	-7.52605
-0.34	-7.27938	-7.49608
-0.33	-7.2711	-7.45933
-0.32	-7.20773	-7.49629
-0.31	-7.31958	-7.4109
-0.3	-7.36907	-7.41599
-0.29	-7.31456	-7.42861
-0.28	-7.32323	-7.38246
-0.27	-7.27373	-7.30956
-0.26	-7.28747	-7.33654
-0.25	-7.24462	-7.29542
-0.24	-7.24579	-7.24371
-0.23	-7.22669	-7.23659
-0.22	-7.24073	-7.07405
-0.21	-7.11217	-7.09148
-0.2	-7.28043	-7.25228
-0.19	-7.29423	-7.19302
-0.18	-7.26998	-7.22933
-0.17	-7.29187	-7.25255
-0.16	-7.25255	-7.14087
-0.15	-7.20217	-7.09196
-0.14	-7.23966	-7.09862
-0.13	-7.17575	-7.09426
-0.12	-7.13785	-7.07172
-0.11	-7.14989	-7.09812
-0.1	-7.10881	-7.00328
-0.09	-7.24106	-7.01166
-0.08	-7.25536	-7.07462
-0.07	-7.2056	-7.12611
-0.06	-7.24254	-7.04121
-0.05	-7.1997	-7.09819
-0.04	-7.19188	-7.00205
-0.03	-7.19514	-7.05058
-0.02	-7.22144	-6.9772
-0.01	-7.13801	-7.00196
1E-6	-7.14732	-7.02947
0.01	-7.09303	-6.98312
0.02	-7.19287	-7.00501
0.03	-7.19623	-6.97496
0.04	-7.196	-6.97542
0.05	-7.2105	-6.95401
0.06	-7.1494	-6.90483
0.07	-7.17258	-6.9465
0.08	-7.05748	-6.88743
0.09	-7.12394	-6.87529
0.1	-7.12169	-6.87864
0.11	-7.07816	-6.58139
0.12	-6.96272	-6.90992
0.13	-7.12633	-6.79156
0.14	-7.17696	-6.8294
0.15	-7.06638	-6.76952
0.16	-7.12092	-6.79514
0.17	-7.08594	-6.82086
0.18	-7.0562	-6.78933
0.19	-7.07887	-6.80824
0.2	-7.09281	-6.6439
0.21	-7.04754	-6.74414
0.22	-7.03001	-6.75439
0.23	-7.10038	-6.82682
0.24	-7.0814	-6.74322
0.25	-7.07941	-6.74274
0.26	-7.06124	-6.74816
0.27	-7.06254	-6.73145
0.28	-7.08474	-6.69596
0.29	-7.07117	-6.7058
0.3	-7.0691	-6.67031
0.31	-7.05112	-6.62266
0.32	-6.97824	-6.52869
0.33	-7.02674	-6.54566
0.34	-7.12133	-6.582
0.35	-7.07446	-6.54886
0.36	-7.07609	-6.57358
0.37	-7.00985	-6.54037
0.38	-6.93992	-6.51801
0.39	-7.04702	-6.45516
0.4	-6.92019	-6.48228
0.41	-6.91896	-6.46005
0.42	-6.86619	-6.50894
0.43	-6.82507	-6.5036
0.44	-6.99896	-6.48095
0.45	-6.92464	-6.47268
0.46	-6.88687	-6.43587
0.47	-6.812	-6.44896
0.48	-6.80701	-6.40486
0.49	-6.93333	-6.42183
0.5	-7.00571	-6.39779
0.51	-6.82124	-6.43353
0.52	-6.92835	-6.39143
0.53	-6.96119	-6.33597
0.54	-6.97477	-6.3433
0.55	-6.93686	-6.31722
0.56	-6.9142	-6.28697
0.57	-6.92071	-6.34484
0.58	-6.80341	-6.22442
0.59	-6.87642	-6.26734
0.6	-6.93081	-6.26731
0.61	-6.85414	-6.23458
0.62	-6.8734	-6.17937
0.63	-6.85991	-6.17448
0.64	-6.79964	-6.22963
0.65	-6.83757	-6.21031
0.66	-6.84952	-6.20135
0.67	-6.76064	-6.18232
0.68	-6.82113	-6.16314
0.69	-6.75016	-6.16704
0.7	-6.65452	-6.14228
0.71	-6.73671	-6.13825
0.72	-6.70346	-6.10589
0.73	-6.61349	-6.09737
0.74	-6.65738	-6.00477
0.75	-6.62617	-6.11334
0.76	-6.65256	-5.98883
0.77	-6.66938	-6.06249
0.78	-6.642	-5.98183
0.79	-6.50633	-5.91741
0.8	-6.57894	-5.97291
0.81	-6.64281	-5.90557
0.82	-6.56891	-5.85993
0.83	-6.56425	-5.81162
0.84	-6.47436	-5.78047
0.85	-6.43937	-5.75385
0.86	-6.35616	-5.78048
0.87	-6.31787	-5.63864
0.88	-6.21311	-5.58687
0.89	-6.16474	-5.59021
0.9	-6.07076	-5.45264
0.91	-5.96505	-5.36613
0.92	-5.8825	-5.22983
0.93	-5.73276	-5.13966
0.94	-5.58463	-5.0005
0.95	-5.34471	-4.90044
0.96	-5.12877	-4.70313
0.97	-4.83112	-4.53018
0.98	-4.51952	-4.24596
0.99	-4.06488	-3.97068
1	-3.65041	-3.58604
1.01	-3.08096	-3.18831
1.02	-2.41503	-2.64599
1.03	-1.66039	-2.02008
1.04	-0.76452	-1.3735
1.05	0.15924	-0.44691
1.06	1.28953	0.3974
1.07	2.51276	1.58784
1.08	3.93037	2.76152
1.09	5.50994	4.04026
1.1	7.27065	5.57246
1.11	9.15267	7.27011
1.12	11.20233	9.12325
1.13	13.41896	11.13418
1.14	15.86887	13.29469
1.15	18.3763	15.6309
1.16	21.12782	18.17653
1.17	23.98088	20.81508
1.18	27.0298	23.6756
1.19	30.27054	26.63379
1.2	33.67848	29.8026
1.21	37.15288	33.08297
1.22	40.7922	36.71156
1.23	44.62802	40.33706
1.24	48.50713	44.03158
1.25	52.55795	47.85963
1.26	56.6845	51.832
1.27	60.95794	55.95078
1.28	65.28969	60.10993
1.29	69.83098	64.46266
1.3	74.37195	68.9135
1.31	79.05775	73.45152
1.32	83.78507	78.11942
1.33	88.56228	83.62184
1.34	93.49073	88.38322
1.35	98.48004	93.31588
1.36	103.57816	98.28055
1.37	108.53467	103.3972
1.38	113.73018	108.62305
1.39	118.95158	113.92821
1.4	123.93457	119.23111
1.41	129.30052	124.64324
1.42	134.58418	130.24104
1.43	140.32876	135.78931
1.44	144.68934	142.74868
1.45	149.91032	148.36228
1.46	154.80047	153.97788
1.47	159.42544	159.80742
1.48	164.80325	165.59376
1.49	168.26584	171.53454
1.5	169.73888	177.51538
with
-0.49	-23.55618	-23.67426
-0.48	-23.30266	-23.55378
-0.47	-23.18634	-23.47961
-0.46	-22.24998	-23.58037
-0.45	-22.83038	-23.51051
-0.44	-23.04328	-23.49355
-0.43	-22.92107	-23.4496
-0.42	-22.67938	-23.13727
-0.41	-23.2692	-23.08804
-0.4	-23.14808	-23.28128
-0.39	-23.1793	-23.37798
-0.38	-23.16289	-23.51761
-0.37	-23.16059	-23.51917
-0.36	-23.16231	-23.12749
-0.35	-23.23703	-23.35022
-0.34	-23.13277	-23.61341
-0.33	-23.18934	-23.22751
-0.32	-23.18967	-23.27571
-0.31	-23.1334	-23.24727
-0.3	-23.05419	-23.09633
-0.29	-23.24551	-23.35296
-0.28	-23.09188	-23.10017
-0.27	-23.15886	-23.16812
-0.26	-23.09617	-23.01493
-0.25	-22.78333	-23.23166
-0.24	-22.98657	-23.10821
-0.23	-23.39061	-23.03289
-0.22	-23.17567	-23.12851
-0.21	-23.37443	-23.13662
-0.2	-23.23864	-23.06129
-0.19	-23.26787	-23.1874
-0.18	-23.20917	-23.31389
-0.17	-23.23743	-22.97142
-0.16	-23.12329	-23.36957
-0.15	-22.96682	-23.12322
-0.14	-23.20199	-23.28017
-0.13	-23.00843	-22.84816
-0.12	-22.92473	-23.27371
-0.11	-23.43399	-23.04904
-0.1	-22.77631	-22.84373
-0.09	-23.20787	-22.79394
-0.08	-23.19721	-22.96873
-0.07	-23.10224	-22.98668
-0.06	-22.95408	-22.89497
-0.05	-23.1544	-22.8679
-0.04	-23.12868	-22.8203
-0.03	-23.08777	-22.59106
-0.02	-23.15388	-22.24607
-0.01	-23.11388	-22.61142
1E-6	-22.89626	-22.79963
0.01	-23.23297	-22.63729
0.02	-23.05215	-22.88409
0.03	-23.11517	-22.60655
0.04	-22.97462	-22.66283
0.05	-22.73724	-22.60244
0.06	-22.91244	-22.62085
0.07	-22.96697	-22.57046
0.08	-22.87462	-22.55431
0.09	-23.08125	-22.51776
0.1	-23.18123	-22.49788
0.11	-23.14113	-22.5299
0.12	-23.03924	-22.60449
0.13	-22.87532	-22.46399
0.14	-23.05684	-22.38494
0.15	-22.94629	-22.33602
0.16	-23.2274	-22.32662
0.17	-23.21479	-22.77366
0.18	-23.03617	-22.61717
0.19	-22.95807	-22.58968
0.2	-23.31907	-22.51812
0.21	-23.17473	-22.4464
0.22	-23.13204	-22.45956
0.23	-23.17318	-22.75151
0.24	-22.88413	-22.69452
0.25	-23.52453	-22.62033
0.26	-22.61922	-22.27368
0.27	-22.95685	-22.61839
0.28	-23.28729	-22.39385
0.29	-23.3393	-22.69763
0.3	-22.84346	-22.60123
0.31	-23.0985	-22.1132
0.32	-22.98806	-22.19667
0.33	-23.0665	-22.32972
0.34	-22.94214	-22.37683
0.35	-22.84098	-22.47188
0.36	-22.95661	-22.32624
0.37	-23.0278	-22.22625
0.38	-22.88978	-22.11386
0.39	-22.79423	-21.99327
0.4	-23.24252	-22.08391
0.41	-23.12179	-22.02182
0.42	-23.00692	-22.01802
0.43	-22.97267	-22.23858
0.44	-23.11062	-21.94117
0.45	-22.88292	-22.00239
0.46	-23.03544	-22.26044
0.47	-22.93215	-22.07041
0.48	-22.82027	-22.07562
0.49	-23.08302	-21.95595
0.5	-22.8288	-22.17433
0.51	-22.94494	-22.06748
0.52	-23.33548	-21.95165
0.53	-22.85797	-22.24611
0.54	-22.77499	-21.75715
0.55	-23.1233	-21.81943
0.56	-22.79793	-21.82855
0.57	-22.88646	-21.78343
0.58	-23.08332	-21.67586
0.59	-22.77148	-21.82809
0.6	-23.22144	-21.66949
0.61	-23.01744	-21.80231
0.62	-22.76982	-21.74162
0.63	-23.20627	-21.61874
0.64	-22.86577	-21.8855
0.65	-22.60318	-21.74771
0.66	-23.02977	-21.77557
0.67	-22.80901	-21.76791
0.68	-22.90039	-21.5966
0.69	-22.94094	-21.58762
0.7	-22.79443	-21.50477
0.71	-22.73606	-21.3887
0.72	-22.97699	-21.36608
0.73	-22.64337	-21.29697
0.74	-23.0664	-21.2469
0.75	-22.78637	-21.07066
0.76	-22.8496	-20.96048
0.77	-22.57252	-20.80674
0.78	-22.32044	-20.99998
0.79	-22.94051	-20.81329
0.8	-22.49015	-20.74763
0.81	-22.88311	-20.55176
0.82	-22.5886	-20.33288
0.83	-22.73239	-20.25455
0.84	-22.43221	-20.15622
0.85	-22.35035	-19.66263
0.86	-22.12259	-19.66551
0.87	-21.76187	-19.77067
0.88	-21.55563	-18.97124
0.89	-21.65628	-18.54452
0.9	-21.4156	-18.21805
0.91	-21.37715	-17.76866
0.92	-20.65872	-17.23185
0.93	-20.1455	-16.25179
0.94	-19.66937	-16.19916
0.95	-19.32032	-14.74493
0.96	-18.34452	-13.92594
0.97	-17.63002	-12.8252
0.98	-16.91985	-12.29679
0.99	-15.58223	-10.81718
1	-14.6169	-9.30892
1.01	-13.11681	-7.6423
1.02	-11.71737	-5.76494
1.03	-9.77539	-3.69766
1.04	-7.89543	-1.99648
1.05	-5.84674	0.57081
1.06	-3.34254	3.14464
1.07	-0.81437	4.48498
1.08	2.2208	7.67077
1.09	5.27734	10.94
1.1	8.44901	14.37348
1.11	12.19349	18.02207
1.12	16.07301	21.88147
1.13	20.42066	25.95995
1.14	24.89693	30.24487
1.15	29.69779	33.42938
1.16	34.86316	37.70344
1.17	40.19596	42.93958
1.18	45.76654	48.17826
1.19	51.49242	53.61423
1.2	57.58813	59.18816
1.21	63.75228	65.05874
1.22	70.2439	71.00474
1.23	76.73757	76.01544
1.24	84.02315	82.48099
1.25	91.03422	89.12464
1.26	98.32499	95.93314
1.27	105.72158	102.90424
1.28	113.36084	110.06425
1.29	121.34693	117.36864
1.3	129.24167	124.84062
1.31	137.37425	132.45139
1.32	145.5327	140.27835
1.33	154.20914	148.1413
1.34	162.67513	155.58307
1.35	171.35123	163.85871
1.36	180.09258	172.25752
1.37	189.19249	180.80353
1.38	198.07552	189.47699
1.39	207.25514	198.27924
1.4	216.52203	207.18516
1.41	225.77018	216.2099
1.42	235.19051	225.33645
1.43	244.82509	234.60392
1.44	254.12896	243.92166
1.45	263.7185	253.55582
1.46	273.36301	263.11482
1.47	282.88966	272.70525
1.48	292.91791	282.48834
1.49	302.48056	292.30148
1.5	311.85288	302.23072
