# Supplementary material for: How crystallization additives govern halide perovskite grain growth
Source: Nat Commun. 2025 Nov 10;16:9894. doi: 10.1038/s41467-025-65484-7 (PMC12603034; doi:10.1038/s41467-025-65484-7)
Supplement: Supplementary file 3 — Source Data [file 41467_2025_65484_MOESM3_ESM.zip › Data files/Fig S15.txt]

with thiourea
	DMF	DMF:NMP		NMP		DMF:DMSO
4.00234	0.00248	4.04838E-5	7.95319E-5	3.23251E-4
4.02272	0.00226	6.57861E-5	6.69742E-5	4.1327E-4
4.04309	0.00136	7.08466E-5	9.20895E-5	2.72104E-4
4.06347	0.00136	6.83164E-5	8.79036E-5	2.84379E-4
4.08385	0.00113	4.3014E-5	7.5346E-5	4.05087E-4
4.10422	0.00136	2.78326E-5	9.62754E-5	6.01493E-4
4.1246	0.00158	5.81954E-5	1.00461E-4	5.46254E-4
4.14498	0.00158	5.81954E-5	6.69742E-5	4.76693E-4
4.16535	0.00339	4.3014E-5	5.02306E-5	7.69256E-4
4.18573	0.00136	4.80745E-5	9.62754E-5	2.33232E-4
4.20611	0.00136	4.04838E-5	1.08833E-4	2.96655E-4
4.22648	0.00316	9.86792E-5	8.79036E-5	5.01244E-4
4.24686	0.00136	5.56652E-5	8.79036E-5	6.58778E-4
4.26724	0.00158	6.07257E-5	1.08833E-4	4.25546E-4
4.28761	0.00203	5.56652E-5	5.02306E-5	2.96655E-4
4.30799	0.00181	5.3135E-5	1.17205E-4	5.23749E-4
4.32837	0.00294	4.55443E-5	7.11601E-5	0
4.34874	0.00113	7.08466E-5	7.5346E-5	2.37324E-4
4.36912	0.00226	5.81954E-5	1.29762E-4	1.92314E-4
4.3895	0.00226	8.6028E-5	1.29762E-4	1.06386E-4
4.40987	0.00181	6.07257E-5	7.5346E-5	4.19408E-4
4.43025	0.00248	6.57861E-5	7.11601E-5	5.97401E-4
4.45063	0.00181	6.32559E-5	1.13019E-4	3.51894E-4
4.471	9.03342E-4	9.6149E-5	7.95319E-5	6.03539E-4
4.49138	0.00136	9.36187E-5	5.02306E-5	4.11225E-4
4.51176	0.00203	9.36187E-5	7.5346E-5	4.37821E-4
4.53213	0.00226	9.36187E-5	6.27883E-5	5.31932E-4
4.55251	0.00294	7.59071E-5	9.62754E-5	3.47802E-4
4.57289	0.00248	7.84373E-5	1.13019E-4	4.27592E-4
4.59326	0.00226	6.32559E-5	1.21391E-4	2.12773E-4
4.61364	0.00181	6.07257E-5	1.33948E-4	8.79734E-5
4.63401	0.00113	8.85583E-5	1.67435E-4	2.45507E-4
4.65439	0.00271	6.57861E-5	1.46506E-4	4.41913E-4
4.67477	0.00158	6.57861E-5	1.38134E-4	3.86674E-4
4.69514	0.00203	6.57861E-5	1.29762E-4	1.22754E-4
4.71552	0.00203	6.57861E-5	1.33948E-4	3.82582E-4
4.7359	0.00294	6.83164E-5	1.29762E-4	3.80536E-4
4.75627	0.00113	8.85583E-5	1.13019E-4	5.70804E-4
4.77665	0.00339	9.10885E-5	1.38134E-4	6.05584E-4
4.79703	0.00158	8.09676E-5	7.5346E-5	2.57783E-4
4.8174	0.00113	5.81954E-5	1.75807E-4	4.6851E-4
4.83778	0.00181	6.07257E-5	1.54878E-4	2.08681E-4
4.85816	0.00203	9.36187E-5	1.38134E-4	4.70556E-4
4.87853	0.00136	9.6149E-5	1.46506E-4	3.51894E-4
4.89891	0.00203	7.59071E-5	1.13019E-4	1.35029E-4
4.91929	0.00248	7.33769E-5	1.38134E-4	3.41664E-4
4.93966	0.00226	8.85583E-5	1.25577E-4	1.5958E-4
4.96004	0.00384	6.83164E-5	2.21852E-4	6.11722E-4
4.98042	0.00203	1.088E-4	1.38134E-4	4.05087E-4
5.00079	0.00181	9.6149E-5	1.79993E-4	3.04838E-4
5.02117	0.00271	6.83164E-5	1.84179E-4	2.94609E-4
5.04155	0.00361	1.01209E-4	1.71621E-4	4.19408E-4
5.06192	0.00294	1.21451E-4	1.46506E-4	1.98452E-4
5.0823	0.00226	1.0627E-4	1.67435E-4	5.36024E-4
5.10268	0.00248	8.85583E-5	1.75807E-4	3.5394E-4
5.12305	0.00294	9.86792E-5	1.21391E-4	7.24246E-4
5.14343	0.00181	8.34978E-5	1.71621E-4	4.19408E-4
5.1638	0.00271	8.85583E-5	1.59064E-4	1.45258E-4
5.18418	0.00361	1.51814E-4	1.6325E-4	3.23251E-4
5.20456	0.00316	1.39163E-4	1.54878E-4	2.78242E-4
5.22493	0.00158	1.26512E-4	1.6325E-4	1.20708E-4
5.24531	0.00158	1.088E-4	1.75807E-4	2.3937E-4
5.26569	0.00294	1.13861E-4	1.84179E-4	3.39618E-4
5.28606	0.00294	1.0627E-4	2.30224E-4	3.17113E-4
5.30644	0.00113	1.46754E-4	1.6325E-4	5.0329E-4
5.32682	0.00271	1.18921E-4	1.84179E-4	4.72601E-4
5.34719	0.00248	1.16391E-4	2.72083E-4	2.37324E-4
5.36757	0.00226	1.36633E-4	2.88826E-4	3.51894E-4
5.38795	0.00203	1.26512E-4	2.1348E-4	5.70804E-4
5.40832	0.00384	1.59405E-4	1.96737E-4	3.29389E-4
5.4287	0.00407	1.21451E-4	2.21852E-4	4.27592E-4
5.44908	0.00248	1.92298E-4	2.09294E-4	2.6392E-4
5.46945	0.00497	1.36633E-4	2.09294E-4	2.25048E-4
5.48983	0.00226	1.26512E-4	2.26038E-4	2.76196E-4
5.51021	0.00384	1.39163E-4	1.71621E-4	4.05087E-4
5.53058	0.00271	1.21451E-4	2.09294E-4	1.77993E-4
5.55096	0.00294	1.49284E-4	2.1348E-4	3.31435E-4
5.57134	0.00136	1.61935E-4	2.17666E-4	1.22754E-5
5.59171	0.00113	1.39163E-4	2.21852E-4	2.41415E-4
5.61209	0.00497	1.77117E-4	2.67897E-4	3.72353E-4
5.63247	0.00136	1.66996E-4	2.38596E-4	4.29638E-4
5.65284	0.00339	1.34103E-4	2.59525E-4	2.12773E-4
5.67322	0.00271	1.72056E-4	2.38596E-4	3.33481E-4
5.6936	0.00452	1.49284E-4	2.09294E-4	6.50594E-4
5.71397	0.00384	1.18921E-4	2.30224E-4	2.88471E-4
5.73435	0.00519	1.54344E-4	2.21852E-4	4.64418E-4
5.75472	0.00361	1.72056E-4	2.72083E-4	3.72353E-4
5.7751	0.00203	1.69526E-4	2.67897E-4	3.41664E-4
5.79548	0.00226	2.04949E-4	2.26038E-4	5.93309E-5
5.81585	0.00294	2.02419E-4	2.00923E-4	5.99447E-4
5.83623	0.00226	1.64465E-4	2.1348E-4	2.08681E-4
5.85661	0.00497	1.56875E-4	2.1348E-4	4.09179E-4
5.87698	0.00181	1.79647E-4	2.59525E-4	6.03539E-4
5.89736	0.00158	1.56875E-4	3.13942E-4	4.74647E-4
5.91774	0.00407	1.89768E-4	2.09294E-4	2.02543E-4
5.93811	0.00339	1.92298E-4	3.18127E-4	1.41167E-4
5.95849	0.00294	1.92298E-4	2.09294E-4	3.96903E-4
5.97887	0.00384	2.1254E-4	2.55339E-4	4.27592E-4
5.99924	0.00407	1.69526E-4	2.51153E-4	5.85126E-4
6.01962	0.00361	1.79647E-4	2.3441E-4	2.08681E-4
6.04	0.00339	1.66996E-4	3.13942E-4	3.51894E-4
6.06037	0.00542	2.02419E-4	3.0557E-4	3.5394E-4
6.08075	0.00181	1.84707E-4	2.51153E-4	5.13519E-4
6.10113	0.00316	1.51814E-4	2.67897E-4	4.39867E-4
6.1215	0.00429	1.84707E-4	3.01384E-4	3.29389E-4
6.14188	0.00519	1.72056E-4	3.0557E-4	1.90268E-4
6.16226	0.00294	2.22661E-4	2.59525E-4	6.5264E-4
6.18263	0.00361	1.94828E-4	3.01384E-4	5.13519E-4
6.20301	0.00565	1.99889E-4	2.88826E-4	4.99198E-4
6.22339	4.51671E-4	1.79647E-4	3.30685E-4	6.05584E-4
6.24376	0.00429	1.56875E-4	3.51614E-4	4.64418E-4
6.26414	0.00474	1.97358E-4	3.01384E-4	4.62372E-4
6.28451	0.00407	1.87237E-4	2.88826E-4	4.31684E-4
6.30489	0.00361	2.02419E-4	2.76269E-4	6.73099E-4
6.32527	0.00226	2.37842E-4	2.51153E-4	2.41415E-4
6.34564	0.00429	2.1507E-4	3.01384E-4	4.80785E-4
6.36602	0.00361	1.97358E-4	3.43243E-4	4.6851E-4
6.3864	0.00542	1.92298E-4	3.18127E-4	2.41415E-4
6.40677	0.00474	2.20131E-4	3.64172E-4	2.43461E-4
6.42715	0.00452	1.92298E-4	2.88826E-4	5.70804E-4
6.44753	0.00474	2.53024E-4	3.26499E-4	3.82582E-4
6.4679	0.00565	1.82177E-4	3.64172E-4	5.42162E-4
6.48828	0.00452	2.47963E-4	3.64172E-4	4.54188E-4
6.50866	0.00519	2.40372E-4	3.68358E-4	8.30633E-4
6.52903	0.00203	2.35312E-4	3.85102E-4	4.41913E-4
6.54941	0.00542	2.20131E-4	3.26499E-4	2.88471E-4
6.56979	0.00203	3.01098E-4	2.88826E-4	6.38319E-4
6.59016	0.00339	2.60614E-4	3.34871E-4	3.62123E-4
6.61054	0.00497	2.25191E-4	3.80916E-4	3.60077E-4
6.63092	0.00361	2.20131E-4	3.558E-4	2.49599E-4
6.65129	0.00203	2.02419E-4	3.558E-4	5.13519E-4
6.67167	0.00542	2.65675E-4	3.59986E-4	6.0763E-4
6.69205	0.00474	2.20131E-4	4.10217E-4	8.16311E-4
6.71242	0.00452	2.83386E-4	3.39057E-4	3.8872E-4
6.7328	0.00587	2.40372E-4	3.59986E-4	6.11722E-4
6.75318	0.00565	2.53024E-4	4.2696E-4	6.1786E-4
6.77355	0.00316	2.83386E-4	3.09756E-4	6.26043E-4
6.79393	0.00474	2.50493E-4	4.01845E-4	5.36024E-4
6.81431	0.00429	2.30252E-4	4.10217E-4	6.03539E-4
6.83468	0.00474	2.42903E-4	4.01845E-4	8.87918E-4
6.85506	0.00474	2.73266E-4	3.26499E-4	6.50594E-4
6.87543	0.00519	2.78326E-4	4.14403E-4	1.67763E-4
6.89581	0.00474	2.60614E-4	4.77191E-4	5.46254E-4
6.91619	0.00587	2.68205E-4	4.06031E-4	5.23749E-4
6.93656	0.00587	2.35312E-4	3.30685E-4	3.47802E-4
6.95694	0.00813	2.88447E-4	4.10217E-4	5.0329E-4
6.97732	0.00452	2.42903E-4	4.2696E-4	6.30135E-4
6.99769	0.00655	2.65675E-4	3.68358E-4	8.63367E-4
7.01807	0.00655	2.83386E-4	4.93935E-4	5.05336E-4
7.03845	0.007	2.45433E-4	3.7673E-4	4.72601E-4
7.05882	0.00587	2.80856E-4	3.18127E-4	4.33729E-4
7.0792	0.00519	2.47963E-4	3.80916E-4	5.93309E-4
7.09958	0.00655	2.88447E-4	3.43243E-4	5.17611E-4
7.11995	0.00384	2.50493E-4	3.72544E-4	3.13022E-4
7.14033	0.00542	2.30252E-4	4.68819E-4	3.10976E-4
7.16071	0.00565	2.68205E-4	3.39057E-4	4.62372E-4
7.18108	0.00429	2.65675E-4	3.68358E-4	5.48299E-4
7.20146	0.00497	3.06159E-4	3.51614E-4	4.31684E-4
7.22184	0.00497	2.68205E-4	3.93473E-4	3.33481E-4
7.24221	0.0061	3.31461E-4	4.2696E-4	3.15068E-4
7.26259	0.00519	2.85917E-4	3.51614E-4	5.74896E-4
7.28297	0.00542	2.98568E-4	4.35332E-4	6.79237E-4
7.30334	0.00678	3.08689E-4	4.2696E-4	5.89217E-4
7.32372	0.00452	2.98568E-4	4.43704E-4	5.29886E-4
7.3441	0.00361	3.1881E-4	4.43704E-4	4.82831E-4
7.36447	0.00587	3.44112E-4	3.72544E-4	3.62123E-4
7.38485	0.00881	3.54233E-4	3.89287E-4	7.44705E-4
7.40522	0.00587	2.58084E-4	4.22775E-4	7.36522E-4
7.4256	0.00497	2.30252E-4	4.31146E-4	7.01741E-4
7.44598	0.0079	3.2387E-4	4.18589E-4	7.6721E-4
7.46635	0.00813	3.13749E-4	4.10217E-4	7.85623E-4
7.48673	0.00971	2.70735E-4	5.02306E-4	6.03539E-4
7.50711	0.00361	3.03628E-4	4.10217E-4	3.37572E-4
7.52748	0.00655	3.2134E-4	3.558E-4	6.9765E-4
7.54786	0.00678	2.96038E-4	4.01845E-4	4.09179E-4
7.56824	0.00519	3.1628E-4	4.52076E-4	6.58778E-4
7.58861	0.00452	2.93507E-4	4.35332E-4	6.73099E-4
7.60899	0.00452	2.80856E-4	4.56262E-4	5.85126E-4
7.62937	0.00519	3.01098E-4	4.2696E-4	7.42659E-4
7.64974	0.0079	3.33991E-4	4.14403E-4	6.03539E-4
7.67012	0.00474	2.80856E-4	4.01845E-4	4.19408E-4
7.6905	0.00858	2.60614E-4	4.2696E-4	5.48299E-4
7.71087	0.00429	3.11219E-4	4.81377E-4	3.55985E-4
7.73125	0.00655	2.58084E-4	3.7673E-4	5.70804E-4
7.75163	0.0061	3.11219E-4	4.14403E-4	5.3807E-4
7.772	0.0079	2.98568E-4	3.97659E-4	3.8872E-4
7.79238	0.00474	3.74475E-4	3.43243E-4	5.87171E-4
7.81276	0.00519	3.49173E-4	4.73005E-4	7.14017E-4
7.83313	0.00836	2.47963E-4	4.64633E-4	2.92563E-4
7.85351	0.00587	2.98568E-4	4.73005E-4	7.48797E-4
7.87389	0.00858	2.80856E-4	4.98121E-4	3.90766E-4
7.89426	0.0061	3.2134E-4	4.73005E-4	6.03539E-4
7.91464	0.0061	3.59294E-4	4.10217E-4	4.25546E-4
7.93502	0.00678	3.1628E-4	4.77191E-4	5.40116E-4
7.95539	0.00474	3.39052E-4	5.35794E-4	5.97401E-4
7.97577	0.00881	2.65675E-4	4.93935E-4	6.5264E-4
7.99614	0.00745	3.01098E-4	4.93935E-4	6.09676E-4
8.01652	0.00565	2.90977E-4	4.56262E-4	5.3807E-4
8.0369	0.00587	3.264E-4	5.1905E-4	5.29886E-4
8.05727	0.00429	3.2134E-4	4.39518E-4	8.04036E-4
8.07765	0.00813	3.69415E-4	4.18589E-4	9.04285E-4
8.09803	0.00768	2.93507E-4	4.52076E-4	6.30135E-4
8.1184	0.00745	3.08689E-4	5.73467E-4	8.69505E-4
8.13878	0.00745	3.89656E-4	4.35332E-4	9.86121E-4
8.15916	0.00836	3.2387E-4	5.77652E-4	4.99198E-4
8.17953	0.00768	3.56763E-4	3.93473E-4	6.71053E-4
8.19991	0.00497	3.2134E-4	5.06492E-4	8.85872E-4
8.22029	0.00858	2.68205E-4	3.97659E-4	8.59275E-4
8.24066	0.00836	3.01098E-4	4.35332E-4	0.00104
8.26104	0.00768	3.264E-4	4.4789E-4	0.00106
8.28142	0.00836	3.59294E-4	3.97659E-4	8.71551E-4
8.30179	0.00678	3.56763E-4	4.73005E-4	8.16311E-4
8.32217	0.00384	3.08689E-4	5.06492E-4	0.00106
8.34255	0.0061	3.13749E-4	4.77191E-4	8.34725E-4
8.36292	0.00497	2.85917E-4	4.31146E-4	7.6721E-4
8.3833	0.0079	2.88447E-4	5.35794E-4	6.99696E-4
8.40368	0.00813	3.59294E-4	5.27422E-4	5.8308E-4
8.42405	0.00858	3.11219E-4	5.39979E-4	4.15316E-4
8.44443	0.00926	3.44112E-4	5.52537E-4	6.81283E-4
8.46481	0.00632	3.06159E-4	3.72544E-4	9.28836E-4
8.48518	0.0061	3.11219E-4	5.10678E-4	5.21703E-4
8.50556	0.00768	3.84596E-4	5.56723E-4	9.86121E-4
8.52594	0.00723	3.44112E-4	4.43704E-4	7.71302E-4
8.54631	0.00723	2.98568E-4	4.89749E-4	8.51092E-4
8.56669	0.00881	3.77005E-4	3.93473E-4	6.03539E-4
8.58706	0.0079	2.88447E-4	4.39518E-4	8.40862E-4
8.60744	0.00836	3.264E-4	4.64633E-4	6.95604E-4
8.62782	0.00474	3.01098E-4	5.39979E-4	7.87669E-4
8.64819	0.00768	2.90977E-4	4.60448E-4	5.3807E-4
8.66857	0.00723	3.49173E-4	4.93935E-4	6.21952E-4
8.68895	0.00429	3.46642E-4	5.1905E-4	7.18109E-4
8.70932	0.00949	3.2134E-4	5.27422E-4	7.79485E-4
8.7297	0.00836	3.2387E-4	4.77191E-4	0.00115
8.75008	0.00903	3.71945E-4	4.4789E-4	7.222E-4
8.77045	0.00858	3.49173E-4	5.31608E-4	6.40365E-4
8.79083	0.00768	3.13749E-4	5.81838E-4	7.87669E-4
8.81121	0.00745	3.13749E-4	5.02306E-4	6.0763E-4
8.83158	0.0079	2.73266E-4	4.89749E-4	6.32181E-4
8.85196	0.0079	2.58084E-4	4.68819E-4	8.28587E-4
8.87234	0.00632	2.80856E-4	4.18589E-4	9.37019E-4
8.89271	0.007	2.70735E-4	4.39518E-4	0.00109
8.91309	0.00836	2.70735E-4	4.31146E-4	8.14266E-4
8.93347	0.01107	2.83386E-4	4.85563E-4	8.94055E-4
8.95384	0.00813	2.78326E-4	4.77191E-4	9.28836E-4
8.97422	0.00881	3.41582E-4	4.60448E-4	9.65662E-4
8.9946	0.00655	3.11219E-4	4.93935E-4	6.44456E-4
9.01497	0.00926	3.51703E-4	4.43704E-4	6.21952E-4
9.03535	0.007	3.46642E-4	3.558E-4	0.00112
9.05573	0.01107	3.2134E-4	5.02306E-4	9.5134E-4
9.0761	0.00949	3.39052E-4	4.31146E-4	8.89964E-4
9.09648	0.00881	3.56763E-4	5.10678E-4	7.87669E-4
9.11685	0.00836	2.1507E-4	4.39518E-4	0.00103
9.13723	0.01129	3.36521E-4	4.60448E-4	7.7744E-4
9.15761	0.00745	3.77005E-4	4.2696E-4	9.69754E-4
9.17798	0.007	3.46642E-4	5.56723E-4	7.09925E-4
9.19836	0.00903	3.51703E-4	4.14403E-4	8.8178E-4
9.21874	0.0061	3.66884E-4	3.80916E-4	0.00111
9.23911	0.00723	3.08689E-4	4.56262E-4	7.52889E-4
9.25949	0.00745	3.11219E-4	4.4789E-4	0.00101
9.27987	0.01016	3.2134E-4	4.73005E-4	6.93558E-4
9.30024	0.00903	2.80856E-4	4.81377E-4	9.53386E-4
9.32062	0.00881	3.03628E-4	4.98121E-4	7.83577E-4
9.341	0.00949	3.36521E-4	4.68819E-4	0.00112
9.36137	0.00678	3.06159E-4	4.06031E-4	0.00123
9.38175	0.00926	3.46642E-4	4.4789E-4	9.39065E-4
9.40213	0.00903	2.78326E-4	4.98121E-4	0.00143
9.4225	0.00949	2.90977E-4	5.48351E-4	0.0011
9.44288	0.00858	3.51703E-4	5.10678E-4	0.00106
9.46326	0.00813	2.83386E-4	4.4789E-4	8.24495E-4
9.48363	0.00632	3.51703E-4	4.10217E-4	0.00125
9.50401	0.01039	3.1628E-4	4.4789E-4	8.96101E-4
9.52439	0.01197	3.49173E-4	4.2696E-4	0.00102
9.54476	0.0061	3.1881E-4	4.31146E-4	9.45203E-4
9.56514	0.0122	3.66884E-4	4.22775E-4	0.0011
9.58552	0.01152	3.2134E-4	3.97659E-4	0.0013
9.60589	0.00881	3.54233E-4	4.22775E-4	8.53138E-4
9.62627	0.00881	3.44112E-4	4.01845E-4	0.00115
9.64665	0.0079	3.2134E-4	4.10217E-4	0.0012
9.66702	0.00926	3.264E-4	4.43704E-4	0.00104
9.6874	0.01016	3.56763E-4	4.39518E-4	0.00126
9.70777	0.00994	2.75796E-4	3.7673E-4	0.00127
9.72815	0.00994	2.47963E-4	4.56262E-4	0.00134
9.74853	0.01174	3.54233E-4	4.68819E-4	0.00137
9.7689	0.00971	3.1881E-4	4.73005E-4	0.00119
9.78928	0.01423	3.36521E-4	4.73005E-4	0.00111
9.80966	0.0122	3.01098E-4	3.93473E-4	0.00162
9.83003	0.00881	3.56763E-4	4.39518E-4	0.00125
9.85041	0.0079	3.01098E-4	3.93473E-4	0.00146
9.87079	0.01084	3.39052E-4	3.80916E-4	0.00149
9.89116	0.00813	3.03628E-4	4.39518E-4	0.00156
9.91154	0.00836	3.264E-4	4.35332E-4	0.00145
9.93192	0.00994	2.88447E-4	4.64633E-4	0.00134
9.95229	0.00678	2.93507E-4	4.31146E-4	0.00155
9.97267	0.00926	3.03628E-4	4.18589E-4	0.00185
9.99305	0.01152	3.2387E-4	4.18589E-4	0.00156
10.01342	0.01016	3.264E-4	4.35332E-4	0.0017
10.0338	0.01174	2.96038E-4	5.1905E-4	0.00165
10.05418	0.00971	3.03628E-4	4.01845E-4	0.00178
10.07455	0.00858	3.03628E-4	4.85563E-4	0.00159
10.09493	0.00926	3.28931E-4	5.14864E-4	0.00187
10.11531	0.00745	3.51703E-4	4.77191E-4	0.00195
10.13568	0.00723	3.92187E-4	3.93473E-4	0.00206
10.15606	0.00813	3.39052E-4	4.73005E-4	0.00204
10.17644	0.01084	3.44112E-4	3.93473E-4	0.00209
10.19681	0.00836	3.31461E-4	4.52076E-4	0.00182
10.21719	0.00926	4.07368E-4	4.56262E-4	0.0018
10.23756	0.01061	3.39052E-4	4.4789E-4	0.00229
10.25794	0.01016	3.54233E-4	4.4789E-4	0.00218
10.27832	0.01084	3.54233E-4	4.18589E-4	0.00248
10.29869	0.00971	4.07368E-4	5.02306E-4	0.00227
10.31907	0.01084	3.69415E-4	4.31146E-4	0.00219
10.33945	0.00858	3.01098E-4	4.14403E-4	0.00247
10.35982	0.00836	2.65675E-4	3.93473E-4	0.00274
10.3802	0.00949	2.47963E-4	4.39518E-4	0.00281
10.40058	0.01174	2.73266E-4	4.14403E-4	0.00251
10.42095	0.00632	3.71945E-4	3.51614E-4	0.00265
10.44133	0.00994	3.08689E-4	3.59986E-4	0.00286
10.46171	0.00971	3.264E-4	4.60448E-4	0.00276
10.48208	0.01039	2.90977E-4	4.4789E-4	0.00301
10.50246	0.00836	2.88447E-4	4.56262E-4	0.00313
10.52284	0.00858	2.93507E-4	4.60448E-4	0.00326
10.54321	0.00994	3.54233E-4	4.2696E-4	0.00339
10.56359	0.00971	3.69415E-4	3.7673E-4	0.00315
10.58397	0.01242	3.03628E-4	4.18589E-4	0.00318
10.60434	0.00994	3.11219E-4	4.43704E-4	0.00359
10.62472	0.00836	3.08689E-4	4.98121E-4	0.00368
10.6451	0.00971	2.78326E-4	4.10217E-4	0.00403
10.66547	0.00813	3.36521E-4	4.98121E-4	0.00417
10.68585	0.00836	3.33991E-4	4.73005E-4	0.0043
10.70623	0.01129	3.01098E-4	4.01845E-4	0.00407
10.7266	0.00994	3.87126E-4	4.14403E-4	0.00408
10.74698	0.01287	3.06159E-4	4.52076E-4	0.00424
10.76736	0.00858	3.13749E-4	4.60448E-4	0.0038
10.78773	0.00836	3.41582E-4	4.52076E-4	0.00355
10.80811	0.00858	3.33991E-4	4.22775E-4	0.00342
10.82848	0.00881	3.36521E-4	4.35332E-4	0.00322
10.84886	0.01107	3.31461E-4	4.77191E-4	0.00274
10.86924	0.00881	3.06159E-4	3.89287E-4	0.00286
10.88961	0.00994	3.33991E-4	4.60448E-4	0.00263
10.90999	0.01107	3.1881E-4	4.77191E-4	0.00186
10.93037	0.00881	3.61824E-4	4.93935E-4	0.00211
10.95074	0.01107	3.44112E-4	4.56262E-4	0.00192
10.97112	0.00903	3.2387E-4	3.68358E-4	0.00203
10.9915	0.0122	3.36521E-4	4.22775E-4	0.00213
11.01187	0.00655	3.06159E-4	4.77191E-4	0.0018
11.03225	0.00994	2.68205E-4	4.56262E-4	0.00178
11.05263	0.00813	3.49173E-4	3.97659E-4	0.00159
11.073	0.00949	3.1628E-4	4.56262E-4	0.00156
11.09338	0.00632	2.65675E-4	4.56262E-4	0.00156
11.11376	0.00903	2.70735E-4	4.73005E-4	0.00151
11.13413	0.01107	3.54233E-4	4.4789E-4	0.00162
11.15451	0.014	3.49173E-4	4.81377E-4	0.00162
11.17489	0.0079	3.1628E-4	4.2696E-4	0.00167
11.19526	0.00813	2.88447E-4	4.4789E-4	0.00163
11.21564	0.00768	3.1628E-4	4.39518E-4	0.00171
11.23602	0.01061	3.03628E-4	4.4789E-4	0.00153
11.25639	0.01152	3.97247E-4	4.43704E-4	0.0014
11.27677	0.00926	3.264E-4	4.52076E-4	0.00152
11.29715	0.01084	3.41582E-4	4.98121E-4	0.00144
11.31752	0.00723	2.80856E-4	4.18589E-4	0.00152
11.3379	0.00971	3.31461E-4	5.10678E-4	0.00181
11.35827	0.01129	3.36521E-4	4.4789E-4	0.00169
11.37865	0.00949	3.51703E-4	5.23236E-4	0.00161
11.39903	0.014	3.39052E-4	4.56262E-4	0.00178
11.4194	0.01174	3.61824E-4	4.01845E-4	0.00188
11.43978	0.0122	3.28931E-4	4.73005E-4	0.00179
11.46016	0.01016	3.13749E-4	4.06031E-4	0.00147
11.48053	0.00926	3.06159E-4	4.93935E-4	0.00174
11.50091	0.00858	3.1628E-4	5.23236E-4	0.00146
11.52129	0.0079	3.61824E-4	4.68819E-4	0.00185
11.54166	0.00903	3.01098E-4	4.89749E-4	0.0016
11.56204	0.00926	2.78326E-4	4.73005E-4	0.00193
11.58242	0.01016	3.08689E-4	4.77191E-4	0.0016
11.60279	0.00813	4.42791E-4	4.85563E-4	0.00173
11.62317	0.00949	2.90977E-4	4.98121E-4	0.00187
11.64355	0.00836	3.41582E-4	3.7673E-4	0.00206
11.66392	0.00813	3.39052E-4	4.2696E-4	0.00151
11.6843	0.00723	3.36521E-4	4.56262E-4	0.00172
11.70468	0.00745	2.98568E-4	4.56262E-4	0.002
11.72505	0.00971	3.1881E-4	4.85563E-4	0.00176
11.74543	0.01332	3.79535E-4	4.93935E-4	0.00188
11.76581	0.01039	2.88447E-4	4.64633E-4	0.00187
11.78618	0.00949	2.75796E-4	4.60448E-4	0.00189
11.80656	0.00813	3.44112E-4	4.81377E-4	0.00196
11.82694	0.01016	3.264E-4	4.93935E-4	0.00208
11.84731	0.01016	3.82066E-4	5.1905E-4	0.00186
11.86769	0.01039	3.71945E-4	5.52537E-4	0.00214
11.88807	0.01039	4.09898E-4	5.44165E-4	0.00233
11.90844	0.01016	3.71945E-4	4.01845E-4	0.00193
11.92882	0.00903	3.56763E-4	5.48351E-4	0.00204
11.94919	0.01152	3.1628E-4	6.06954E-4	0.00211
11.96957	0.01152	3.44112E-4	5.31608E-4	0.00235
11.98995	0.00813	3.54233E-4	5.06492E-4	0.00224
12.01032	0.01107	3.1881E-4	4.52076E-4	0.00241
12.0307	0.00813	3.46642E-4	4.64633E-4	0.00242
12.05108	0.00949	3.39052E-4	4.52076E-4	0.00232
12.07145	0.01084	3.66884E-4	4.2696E-4	0.00256
12.09183	0.00926	3.08689E-4	5.06492E-4	0.0025
12.11221	0.01061	3.89656E-4	5.52537E-4	0.00237
12.13258	0.01265	3.2387E-4	4.56262E-4	0.00248
12.15296	0.01129	3.51703E-4	5.77652E-4	0.00273
12.17334	0.01016	3.2134E-4	4.93935E-4	0.00279
12.19371	0.00881	3.46642E-4	5.31608E-4	0.00294
12.21409	0.01152	3.89656E-4	5.56723E-4	0.00305
12.23447	0.00903	3.28931E-4	4.60448E-4	0.00277
12.25484	0.01536	3.06159E-4	5.23236E-4	0.00329
12.27522	0.014	3.1881E-4	4.68819E-4	0.00313
12.2956	0.01107	3.44112E-4	4.60448E-4	0.00313
12.31597	0.01084	3.2134E-4	5.86024E-4	0.00318
12.33635	0.01355	3.36521E-4	4.81377E-4	0.00336
12.35673	0.00971	3.39052E-4	5.39979E-4	0.00339
12.3771	0.00813	3.33991E-4	5.44165E-4	0.00356
12.39748	0.00903	3.97247E-4	5.14864E-4	0.00375
12.41786	0.00836	3.08689E-4	4.43704E-4	0.00402
12.43823	0.00971	3.71945E-4	5.10678E-4	0.00411
12.45861	0.01174	3.33991E-4	5.60909E-4	0.00407
12.47899	0.01242	3.99777E-4	5.35794E-4	0.00421
12.49936	0.01107	3.31461E-4	6.02768E-4	0.00467
12.51974	0.01445	3.89656E-4	5.60909E-4	0.00502
12.54011	0.01039	3.97247E-4	4.06031E-4	0.00496
12.56049	0.01355	3.59294E-4	4.73005E-4	0.00518
12.58087	0.0131	3.84596E-4	6.02768E-4	0.0052
12.60124	0.0131	3.82066E-4	5.69281E-4	0.00528
12.62162	0.00994	3.82066E-4	4.35332E-4	0.00572
12.642	0.00949	3.39052E-4	4.56262E-4	0.00592
12.66237	0.01197	3.71945E-4	5.69281E-4	0.00634
12.68275	0.00949	4.40261E-4	5.48351E-4	0.00669
12.70313	0.01265	3.79535E-4	5.9021E-4	0.00693
12.7235	0.00768	4.09898E-4	5.69281E-4	0.00695
12.74388	0.01197	4.45322E-4	5.69281E-4	0.00746
12.76426	0.01039	3.39052E-4	7.3253E-4	0.00818
12.78463	0.01265	4.22549E-4	6.86485E-4	0.00896
12.80501	0.01332	5.00987E-4	8.62293E-4	0.00964
12.82539	0.01355	5.08578E-4	8.49735E-4	0.01018
12.84576	0.00745	6.83164E-4	0.00117	0.01091
12.86614	0.01152	0.00104	0.00162	0.01165
12.88652	0.01468	0.00156	0.00206	0.01227
12.90689	0.01491	0.002	0.0024	0.01313
12.92727	0.01197	0.00219	0.00221	0.01397
12.94765	0.01536	0.00171	0.00181	0.01479
12.96802	0.0131	0.00114	0.00144	0.01522
12.9884	0.01265	8.14736E-4	0.00105	0.01627
13.00878	0.01287	5.87015E-4	9.4601E-4	0.01664
13.02915	0.0122	5.49061E-4	8.32991E-4	0.01718
13.04953	0.01265	4.93396E-4	7.66017E-4	0.01765
13.0699	0.0131	4.70624E-4	7.24158E-4	0.0185
13.09028	0.01445	5.46531E-4	6.69742E-4	0.01926
13.11066	0.0131	4.75684E-4	7.03229E-4	0.02006
13.13103	0.01423	5.11108E-4	8.70664E-4	0.02052
13.15141	0.01242	5.11108E-4	7.28344E-4	0.02198
13.17179	0.01491	5.79424E-4	6.78114E-4	0.02286
13.19216	0.01355	5.46531E-4	8.41363E-4	0.02355
13.21254	0.01378	4.04838E-4	9.62754E-4	0.02449
13.23292	0.01423	5.41471E-4	8.32991E-4	0.02611
13.25329	0.01084	5.11108E-4	7.82761E-4	0.02713
13.27367	0.00994	5.26289E-4	8.20434E-4	0.02861
13.29405	0.01197	4.88336E-4	7.5346E-4	0.02998
13.31442	0.0122	6.30029E-4	9.41825E-4	0.03128
13.3348	0.01287	5.54122E-4	9.54382E-4	0.03344
13.35518	0.01107	4.95926E-4	8.45549E-4	0.03502
13.37555	0.01287	5.46531E-4	9.54382E-4	0.0376
13.39593	0.01649	5.69303E-4	9.92055E-4	0.03951
13.41631	0.01558	6.83164E-4	0.001	0.04236
13.43668	0.0122	6.3762E-4	0.00108	0.04554
13.45706	0.01129	6.52801E-4	0.0011	0.04837
13.47744	0.01423	6.65452E-4	0.00107	0.05104
13.49781	0.01468	6.95815E-4	0.00111	0.055
13.51819	0.01491	8.19797E-4	0.00136	0.05931
13.53857	0.01287	6.75573E-4	0.0014	0.06463
13.55894	0.01378	8.93173E-4	0.00139	0.06916
13.57932	0.01197	9.15946E-4	0.00162	0.07445
13.5997	0.01084	8.88113E-4	0.00173	0.08115
13.62007	0.01378	9.79201E-4	0.00174	0.08847
13.64045	0.014	0.00126	0.00198	0.09669
13.66082	0.01603	0.00114	0.00217	0.1048
13.6812	0.01852	0.0015	0.00252	0.1156
13.70158	0.01536	0.00153	0.00279	0.12691
13.72195	0.01739	0.00192	0.00323	0.13864
13.74233	0.01829	0.00249	0.00388	0.15294
13.76271	0.01807	0.00349	0.00481	0.16919
13.78308	0.01874	0.0043	0.00648	0.18838
13.80346	0.01874	0.00616	0.00831	0.21156
13.82384	0.02552	0.00761	0.00951	0.23976
13.84421	0.02371	0.00845	0.0107	0.2736
13.86459	0.02575	0.0092	0.01136	0.31479
13.88497	0.02846	0.00966	0.01183	0.3658
13.90534	0.02687	0.01016	0.01274	0.42899
13.92572	0.0262	0.01075	0.01321	0.50686
13.9461	0.03275	0.01077	0.01373	0.5895
13.96647	0.03478	0.01121	0.01396	0.68095
13.98685	0.03636	0.0116	0.01555	0.77093
14.00723	0.04133	0.01197	0.01561	0.85369
14.0276	0.04359	0.01245	0.01675	0.92169
14.04798	0.04494	0.01319	0.01803	0.97204
14.06836	0.04788	0.01413	0.02031	1
14.08873	0.05352	0.01515	0.02233	0.99686
14.10911	0.05691	0.01714	0.0262	0.9678
14.12949	0.06143	0.02048	0.03313	0.90831
14.14986	0.07565	0.0258	0.04435	0.82612
14.17024	0.08266	0.03837	0.06795	0.7284
14.19061	0.12218	0.06804	0.1252	0.62314
14.21099	0.17164	0.14009	0.25605	0.51343
14.23137	0.24842	0.29993	0.4956	0.41186
14.25174	0.35208	0.58099	0.78543	0.32278
14.27212	0.51626	0.85993	0.98149	0.24915
14.2925	0.66667	1	1	0.1899
14.31287	0.84033	0.88412	0.81732	0.14614
14.33325	0.96883	0.59849	0.55238	0.11238
14.35363	1	0.3297	0.32043	0.08816
14.374	0.94919	0.14872	0.16567	0.07232
14.39438	0.89453	0.06654	0.08627	0.0617
14.41476	0.76287	0.03646	0.05253	0.05338
14.43513	0.58559	0.02623	0.03684	0.04762
14.45551	0.41576	0.02151	0.03018	0.04318
14.47589	0.28094	0.01875	0.02586	0.03877
14.49626	0.18473	0.01708	0.02358	0.03615
14.51664	0.12421	0.01605	0.02169	0.03315
14.53702	0.08921	0.01546	0.01961	0.03055
14.55739	0.06888	0.01403	0.01818	0.02773
14.57777	0.06007	0.01341	0.01723	0.02649
14.59815	0.05601	0.01227	0.0153	0.0243
14.61852	0.05036	0.01036	0.01309	0.02262
14.6389	0.05126	0.00884	0.01093	0.02116
14.65928	0.04449	0.00762	0.00936	0.02
14.67965	0.04268	0.0064	0.00794	0.01839
14.70003	0.03591	0.00561	0.00755	0.01723
14.72041	0.03071	0.00549	0.00682	0.01632
14.74078	0.02665	0.00536	0.00706	0.01517
14.76116	0.02913	0.00501	0.00676	0.01444
14.78153	0.02913	0.00515	0.0063	0.01377
14.80191	0.02326	0.00469	0.00586	0.01303
14.82229	0.02507	0.00475	0.00605	0.0124
14.84266	0.02642	0.00461	0.00587	0.01229
14.86304	0.02258	0.00441	0.00539	0.01149
14.88342	0.02078	0.0043	0.00557	0.01165
14.90379	0.02462	0.00418	0.00545	0.01066
14.92417	0.02236	0.00408	0.00502	0.0108
14.94455	0.021	0.00421	0.00496	0.01003
14.96492	0.0201	0.00402	0.00501	0.00981
14.9853	0.01965	0.00389	0.00488	0.00953
15.00568	0.01671	0.00398	0.0047	0.00961
15.02605	0.01874	0.00376	0.00438	0.0093
15.04643	0.01942	0.0038	0.0046	0.00901
15.06681	0.01784	0.00373	0.00451	0.00871
15.08718	0.01965	0.00363	0.00425	0.00849
15.10756	0.01807	0.00372	0.0042	0.0082
15.12794	0.02281	0.00328	0.00412	0.00816
15.14831	0.01829	0.00344	0.00422	0.00802
15.16869	0.02168	0.00333	0.00394	0.00785
15.18907	0.02191	0.00345	0.00419	0.00767
15.20944	0.0192	0.00342	0.00387	0.00748
15.22982	0.02258	0.00343	0.00391	0.00744
15.2502	0.01784	0.00323	0.00385	0.00715
15.27057	0.021	0.00321	0.00396	0.00715
15.29095	0.01423	0.00307	0.0037	0.00707
15.31132	0.01965	0.00321	0.00392	0.00754
15.3317	0.01694	0.00311	0.00375	0.00686
15.35208	0.01874	0.00286	0.00395	0.00696
15.37245	0.02078	0.003	0.00366	0.00687
15.39283	0.01987	0.00295	0.00359	0.00667
15.41321	0.01965	0.00296	0.00354	0.00647
15.43358	0.01874	0.00301	0.00352	0.00625
15.45396	0.01581	0.00288	0.0036	0.00623
15.47434	0.02213	0.00282	0.00336	0.00613
15.49471	0.0192	0.00291	0.00339	0.00626
15.51509	0.01942	0.00284	0.00358	0.00619
15.53547	0.01762	0.0028	0.0036	0.00616
15.55584	0.01762	0.00278	0.00315	0.00622
15.57622	0.02258	0.00275	0.00334	0.00615
15.5966	0.01694	0.0028	0.00336	0.00582
15.61697	0.01445	0.00277	0.00336	0.00576
15.63735	0.01852	0.00263	0.00326	0.00598
15.65773	0.02123	0.00242	0.00319	0.00564
15.6781	0.01558	0.0026	0.00314	0.0057
15.69848	0.01581	0.00267	0.00314	0.00581
15.71886	0.01445	0.00251	0.0031	0.00555
15.73923	0.02078	0.00253	0.0028	0.00546
15.75961	0.01852	0.00264	0.00303	0.00529
15.77999	0.01558	0.00244	0.00284	0.00578
15.80036	0.01694	0.0024	0.00324	0.00532
15.82074	0.014	0.00254	0.00287	0.0051
15.84112	0.01694	0.00249	0.00294	0.00533
15.86149	0.01965	0.00248	0.00299	0.00501
15.88187	0.01626	0.00245	0.00289	0.00496
15.90224	0.0192	0.00226	0.00274	0.00483
15.92262	0.01626	0.00238	0.00296	0.00516
15.943	0.01716	0.00234	0.00253	0.00481
15.96337	0.01603	0.00229	0.00273	0.00507
15.98375	0.0201	0.00229	0.00263	0.00508
16.00413	0.01626	0.0022	0.00262	0.0048
16.0245	0.01242	0.00231	0.00286	0.00454
16.04488	0.01603	0.00218	0.00259	0.00466
16.06526	0.01491	0.00208	0.00253	0.00487
16.08563	0.0131	0.00209	0.00281	0.00482
16.10601	0.01581	0.00218	0.00242	0.00446
16.12639	0.02145	0.00229	0.00243	0.00467
16.14676	0.01874	0.00215	0.00257	0.00465
16.16714	0.01784	0.00201	0.0027	0.00428
16.18752	0.01897	0.00216	0.00243	0.00449
16.20789	0.01716	0.00217	0.0026	0.00463
16.22827	0.01829	0.00211	0.00233	0.00425
16.24865	0.01649	0.00198	0.00254	0.00472
16.26902	0.01445	0.00205	0.00259	0.00444
16.2894	0.01739	0.00192	0.00252	0.00428
16.30978	0.01716	0.00194	0.00218	0.00429
16.33015	0.0201	0.00203	0.00251	0.00431
16.35053	0.01355	0.00198	0.00224	0.00418
16.37091	0.01468	0.00206	0.0026	0.00459
16.39128	0.01829	0.00194	0.00236	0.0046
16.41166	0.01762	0.00204	0.00215	0.0044
16.43203	0.01852	0.00186	0.00228	0.00454
16.45241	0.01762	0.0019	0.0024	0.00443
16.47279	0.02145	0.00182	0.00214	0.00417
16.49316	0.01762	0.00183	0.00216	0.00438
16.51354	0.01423	0.00187	0.00233	0.00375
16.53392	0.01716	0.00181	0.00234	0.00407
16.55429	0.0122	0.00195	0.00221	0.00415
16.57467	0.01716	0.00172	0.00239	0.00407
16.59505	0.01784	0.00185	0.00212	0.00395
16.61542	0.01852	0.00181	0.00245	0.00441
16.6358	0.02123	0.00164	0.0024	0.00423
16.65618	0.01558	0.00173	0.00206	0.00409
16.67655	0.01287	0.00175	0.00207	0.00452
16.69693	0.01242	0.00179	0.00217	0.00404
16.71731	0.0131	0.00167	0.00206	0.00392
16.73768	0.01445	0.00188	0.00191	0.00405
16.75806	0.01603	0.00167	0.002	0.00356
16.77844	0.01445	0.00168	0.00218	0.00409
16.79881	0.0201	0.00167	0.00182	0.00366
16.81919	0.01716	0.00161	0.00183	0.00414
16.83957	0.01378	0.00158	0.0019	0.00391
16.85994	0.01649	0.00164	0.00217	0.00417
16.88032	0.01603	0.0015	0.0019	0.0042
16.9007	0.01784	0.00152	0.00176	0.00381
16.92107	0.02123	0.00151	0.00181	0.00407
16.94145	0.01603	0.00142	0.00195	0.00366
16.96183	0.01536	0.00166	0.00189	0.00367
16.9822	0.01942	0.00152	0.00177	0.00399
17.00258	0.01468	0.00146	0.00197	0.00408
17.02295	0.01423	0.0015	0.00183	0.00384
17.04333	0.01626	0.00136	0.00165	0.00383
17.06371	0.01829	0.00145	0.00168	0.00395
17.08408	0.01807	0.00132	0.0017	0.00368
17.10446	0.02123	0.00133	0.0017	0.00396
17.12484	0.01874	0.0013	0.00165	0.00391
17.14521	0.01378	0.00144	0.00156	0.00364
17.16559	0.01942	0.00138	0.00177	0.00384
17.18597	0.01807	0.00126	0.00168	0.00376
17.20634	0.01536	0.00137	0.00155	0.00392
17.22672	0.01942	0.00123	0.0018	0.00401
17.2471	0.01762	0.00124	0.00156	0.00398
17.26747	0.01829	0.00124	0.00165	0.00399
17.28785	0.01513	0.00129	0.00158	0.00417
17.30823	0.01581	0.00114	0.00157	0.00392
17.3286	0.01897	0.00124	0.00147	0.00407
17.34898	0.01513	0.00125	0.00164	0.00412
17.36936	0.01558	0.00115	0.00156	0.00422
17.38973	0.01107	0.00121	0.00149	0.00397
17.41011	0.01513	0.00113	0.00157	0.0038
17.43049	0.01671	0.00123	0.00135	0.00394
17.45086	0.01829	0.00118	0.00156	0.00361
17.47124	0.01829	0.00116	0.00154	0.00363
17.49162	0.0201	0.00108	0.00149	0.00372
17.51199	0.01468	0.00114	0.00136	0.00344
17.53237	0.021	0.00118	0.00151	0.00356
17.55275	0.01739	0.00117	0.00139	0.00342
17.57312	0.01762	0.0011	0.00138	0.00325
17.5935	0.01965	0.00112	0.00132	0.00334
17.61387	0.01716	0.00101	0.00139	0.00312
17.63425	0.01762	0.00114	0.00149	0.00334
17.65463	0.014	0.00101	0.00143	0.00323
17.675	0.01852	0.00114	0.00134	0.00343
17.69538	0.01942	0.00108	0.00143	0.00313
17.71576	0.0192	0.00109	0.00141	0.00283
17.73613	0.01581	9.94383E-4	0.00129	0.00331
17.75651	0.01829	0.00102	0.00139	0.00313
17.77689	0.01942	0.00112	0.00121	0.00289
17.79726	0.01874	9.89322E-4	0.0013	0.00274
17.81764	0.01716	0.00102	0.00124	0.00302
17.83802	0.01581	0.00102	0.00132	0.00302
17.85839	0.01762	0.00102	0.00126	0.00307
17.87877	0.01874	9.00764E-4	0.00121	0.00279
17.89915	0.021	9.96913E-4	0.00134	0.0031
17.91952	0.01716	0.00102	0.00131	0.00309
17.9399	0.01762	9.99443E-4	0.00118	0.00292
17.96028	0.01558	9.91853E-4	0.00127	0.003
17.98065	0.0201	9.71611E-4	0.00132	0.00288
18.00103	0.01942	8.80522E-4	0.00122	0.00305
18.02141	0.01874	9.33657E-4	0.00113	0.00308
18.04178	0.01762	0.00101	0.00105	0.0026
18.06216	0.01965	9.10885E-4	0.00103	0.00337
18.08254	0.02213	9.26066E-4	0.00117	0.00292
18.10291	0.02145	9.00764E-4	0.00112	0.00291
18.12329	0.01965	8.6028E-4	9.92055E-4	0.0028
18.14366	0.01942	8.80522E-4	0.00113	0.00296
18.16404	0.01965	8.32448E-4	0.00103	0.00291
18.18442	0.01784	8.27387E-4	0.00112	0.00304
18.20479	0.02033	7.94494E-4	0.00103	0.0026
18.22517	0.02439	8.04615E-4	9.87869E-4	0.00275
18.24555	0.021	8.02085E-4	0.00101	0.00276
18.26592	0.0192	7.31238E-4	9.50196E-4	0.00273
18.2863	0.02394	7.61601E-4	0.00104	0.00286
18.30668	0.02258	7.5401E-4	0.00108	0.00276
18.32705	0.01829	8.07145E-4	9.20895E-4	0.00262
18.34743	0.02033	7.4642E-4	9.12523E-4	0.00256
18.36781	0.01874	7.89434E-4	0.00106	0.00312
18.38818	0.02145	6.83164E-4	9.54382E-4	0.00271
18.40856	0.02191	7.71722E-4	9.16709E-4	0.00268
18.42894	0.01874	7.33769E-4	9.4601E-4	0.00291
18.44931	0.01942	7.21117E-4	8.49735E-4	0.0027
18.46969	0.02145	6.98345E-4	8.62293E-4	0.00258
18.49007	0.02033	6.62922E-4	9.50196E-4	0.00258
18.51044	0.02529	7.56541E-4	8.45549E-4	0.00259
18.53082	0.01897	7.03406E-4	8.83222E-4	0.00282
18.5512	0.01987	7.18587E-4	7.99504E-4	0.00256
18.57157	0.02078	5.84485E-4	9.16709E-4	0.00285
18.59195	0.01784	6.78103E-4	8.62293E-4	0.0025
18.61233	0.01874	5.99666E-4	8.53921E-4	0.00255
18.6327	0.01807	7.10996E-4	9.16709E-4	0.00246
18.65308	0.01626	7.4895E-4	8.66479E-4	0.00267
18.67346	0.01965	6.52801E-4	8.62293E-4	0.00277
18.69383	0.02439	6.78103E-4	8.16248E-4	0.00283
18.71421	0.02213	6.78103E-4	7.86947E-4	0.00244
18.73458	0.01874	6.4521E-4	8.07876E-4	0.00209
18.75496	0.02123	6.04726E-4	8.9578E-4	0.00233
18.77534	0.02168	6.12317E-4	8.20434E-4	0.00283
18.79571	0.02033	7.28708E-4	7.19973E-4	0.00263
18.81609	0.02078	5.94606E-4	7.86947E-4	0.00259
18.83647	0.02236	6.57861E-4	7.15787E-4	0.00264
18.85684	0.02033	6.02196E-4	7.61831E-4	0.00277
18.87722	0.02371	5.49061E-4	7.61831E-4	0.00269
18.8976	0.0201	5.76894E-4	7.3253E-4	0.00254
18.91797	0.02213	6.67982E-4	7.5346E-4	0.00259
18.93835	0.02755	5.69303E-4	6.65556E-4	0.00281
18.95873	0.02123	5.06047E-4	8.41363E-4	0.0027
18.9791	0.02304	5.64243E-4	6.6137E-4	0.00293
18.99948	0.02507	4.78215E-4	7.5346E-4	0.00266
19.01986	0.01784	6.27499E-4	6.94857E-4	0.00249
19.04023	0.021	5.46531E-4	7.74389E-4	0.00251
19.06061	0.02371	5.54122E-4	6.40441E-4	0.0025
19.08099	0.02349	5.56652E-4	6.27883E-4	0.0026
19.10136	0.02371	4.93396E-4	8.0369E-4	0.00271
19.12174	0.02552	4.83275E-4	7.19973E-4	0.00235
19.14212	0.02642	5.3894E-4	6.90671E-4	0.00242
19.16249	0.01942	5.41471E-4	6.90671E-4	0.00259
19.18287	0.021	6.04726E-4	6.73928E-4	0.00261
19.20325	0.0271	4.70624E-4	6.6137E-4	0.00255
19.22362	0.02507	5.16168E-4	6.36255E-4	0.00251
19.244	0.02484	5.79424E-4	6.40441E-4	0.00229
19.26437	0.0262	5.74364E-4	5.69281E-4	0.00267
19.28475	0.02416	6.73043E-4	7.15787E-4	0.00211
19.30513	0.02213	6.04726E-4	8.37177E-4	0.00221
19.3255	0.02281	5.26289E-4	7.24158E-4	0.00251
19.34588	0.02575	6.50271E-4	7.78575E-4	0.00251
19.36626	0.02439	5.51592E-4	6.44627E-4	0.00248
19.38663	0.02462	5.00987E-4	6.94857E-4	0.00234
19.40701	0.02687	4.70624E-4	6.57184E-4	0.00213
19.42739	0.02484	5.56652E-4	6.90671E-4	0.00227
19.44776	0.02191	5.23759E-4	6.73928E-4	0.0023
19.46814	0.02687	5.69303E-4	7.07415E-4	0.00231
19.48852	0.02349	5.51592E-4	7.07415E-4	0.00245
19.50889	0.03049	5.3135E-4	6.06954E-4	0.00249
19.52927	0.02145	5.08578E-4	6.40441E-4	0.00237
19.54965	0.02439	4.63033E-4	6.23697E-4	0.00232
19.57002	0.02371	4.63033E-4	5.69281E-4	0.00231
19.5904	0.02281	4.12429E-4	5.27422E-4	0.00217
19.61078	0.02123	4.2508E-4	6.23697E-4	0.0024
19.63115	0.02416	4.3267E-4	6.11139E-4	0.00217
19.65153	0.0262	4.2761E-4	5.73467E-4	0.00233
19.67191	0.028	3.77005E-4	5.65095E-4	0.00237
19.69228	0.02552	4.04838E-4	5.81838E-4	0.00225
19.71266	0.02349	4.20019E-4	5.56723E-4	0.00218
19.73304	0.028	4.09898E-4	4.85563E-4	0.00234
19.75341	0.02687	4.60503E-4	5.39979E-4	0.00233
19.77379	0.02462	4.45322E-4	5.44165E-4	0.00218
19.79417	0.02665	4.2761E-4	5.23236E-4	0.00183
19.81454	0.02687	3.54233E-4	5.35794E-4	0.00241
19.83492	0.02665	4.09898E-4	4.85563E-4	0.00223
19.85529	0.02236	3.64354E-4	4.60448E-4	0.00201
19.87567	0.03342	3.31461E-4	4.56262E-4	0.0019
19.89605	0.02394	3.61824E-4	5.27422E-4	0.00222
19.91642	0.02846	3.51703E-4	5.06492E-4	0.00231
19.9368	0.0262	3.97247E-4	5.35794E-4	0.00203
19.95718	0.02349	3.49173E-4	4.77191E-4	0.00214
19.97755	0.02891	3.49173E-4	5.48351E-4	0.0025
19.99793	0.02394	3.56763E-4	5.31608E-4	0.0023
20.01831	0.0341	3.39052E-4	4.31146E-4	0.00219
20.03868	0.03139	3.56763E-4	3.72544E-4	0.00203
20.05906	0.03004	2.93507E-4	4.68819E-4	0.00203
20.07944	0.03162	3.28931E-4	4.35332E-4	0.00239
20.09981	0.03229	3.97247E-4	4.77191E-4	0.00238
20.12019	0.03681	3.28931E-4	5.10678E-4	0.00244
20.14057	0.03681	3.08689E-4	4.52076E-4	0.00224
20.16094	0.03433	3.51703E-4	4.31146E-4	0.00229
20.18132	0.03636	3.2134E-4	3.7673E-4	0.00202
20.2017	0.04359	3.11219E-4	4.43704E-4	0.0022
20.22207	0.03455	3.08689E-4	4.52076E-4	0.00208
20.24245	0.04584	3.66884E-4	4.39518E-4	0.00186
20.26283	0.05126	3.11219E-4	3.558E-4	0.00214
20.2832	0.04923	3.01098E-4	4.39518E-4	0.00253
20.30358	0.03862	2.73266E-4	3.7673E-4	0.00222
20.32396	0.03817	2.50493E-4	4.77191E-4	0.00231
20.34433	0.03275	3.41582E-4	4.10217E-4	0.00215
20.36471	0.03071	2.88447E-4	3.39057E-4	0.00214
20.38508	0.02958	2.50493E-4	4.31146E-4	0.0018
20.40546	0.02755	2.78326E-4	3.47429E-4	0.00195
20.42584	0.02913	2.98568E-4	3.18127E-4	0.00205
20.44621	0.03365	2.53024E-4	3.80916E-4	0.0018
20.46659	0.03094	2.80856E-4	3.68358E-4	0.00211
20.48697	0.028	2.88447E-4	4.39518E-4	0.00172
20.50734	0.02913	2.65675E-4	4.10217E-4	0.00196
20.52772	0.02665	2.78326E-4	2.8464E-4	0.00224
20.5481	0.03184	2.58084E-4	3.72544E-4	0.00196
20.56847	0.03049	2.78326E-4	3.93473E-4	0.00217
20.58885	0.02891	2.45433E-4	3.68358E-4	0.00188
20.60923	0.0271	2.58084E-4	3.51614E-4	0.00196
20.6296	0.02755	3.36521E-4	2.88826E-4	0.00205
20.64998	0.03004	3.01098E-4	3.26499E-4	0.00186
20.67036	0.03026	2.65675E-4	3.18127E-4	0.00214
20.69073	0.0271	2.1254E-4	3.47429E-4	0.00217
20.71111	0.03297	2.60614E-4	4.14403E-4	0.0019
20.73149	0.02891	2.25191E-4	3.85102E-4	0.00208
20.75186	0.02733	2.78326E-4	4.01845E-4	0.00206
20.77224	0.0271	2.27721E-4	2.93012E-4	0.00213
20.79262	0.03207	3.01098E-4	3.26499E-4	0.00196
20.81299	0.03275	2.27721E-4	2.97198E-4	0.00196
20.83337	0.03094	1.94828E-4	3.80916E-4	0.00198
20.85375	0.03591	1.97358E-4	3.47429E-4	0.00189
20.87412	0.03049	2.25191E-4	3.47429E-4	0.00191
20.8945	0.02687	2.40372E-4	2.80454E-4	0.00195
20.91488	0.03568	2.37842E-4	3.89287E-4	0.00218
20.93525	0.03094	2.42903E-4	3.34871E-4	0.002
20.95563	0.02913	2.83386E-4	3.80916E-4	0.00201
20.976	0.02755	2.73266E-4	3.68358E-4	0.00189
20.99638	0.02507	2.98568E-4	3.30685E-4	0.00173
21.01676	0.02529	2.70735E-4	2.88826E-4	0.00201
21.03713	0.03117	3.03628E-4	2.80454E-4	0.00196
21.05751	0.02868	2.96038E-4	3.18127E-4	0.00195
21.07789	0.03094	2.88447E-4	3.64172E-4	0.00182
21.09826	0.0341	2.98568E-4	4.4789E-4	0.00207
21.11864	0.03162	3.41582E-4	3.30685E-4	0.00186
21.13902	0.02439	3.33991E-4	3.72544E-4	0.00207
21.15939	0.02823	3.1628E-4	5.44165E-4	0.00195
21.17977	0.03568	4.40261E-4	5.27422E-4	0.002
21.20015	0.02778	4.2508E-4	5.73467E-4	0.00198
21.22052	0.02823	4.04838E-4	6.11139E-4	0.00207
21.2409	0.0271	4.22549E-4	4.85563E-4	0.0021
21.26128	0.03117	3.77005E-4	4.68819E-4	0.00213
21.28165	0.03071	2.78326E-4	3.43243E-4	0.0017
21.30203	0.02846	2.60614E-4	4.2696E-4	0.00185
21.32241	0.02868	2.40372E-4	2.51153E-4	0.00197
21.34278	0.02981	1.87237E-4	2.59525E-4	0.0021
21.36316	0.03162	2.30252E-4	3.09756E-4	0.00198
21.38354	0.03026	1.99889E-4	2.80454E-4	0.00189
21.40391	0.03117	1.79647E-4	2.97198E-4	0.00198
21.42429	0.02575	2.1001E-4	3.13942E-4	0.00173
21.44467	0.02642	1.89768E-4	2.76269E-4	0.00206
21.46504	0.02958	2.02419E-4	2.67897E-4	0.00186
21.48542	0.02936	2.1001E-4	3.01384E-4	0.00195
21.5058	0.03071	2.02419E-4	2.8464E-4	0.00219
21.52617	0.03297	2.1507E-4	2.76269E-4	0.00201
21.54655	0.03478	1.87237E-4	2.97198E-4	0.00202
21.56692	0.03117	1.84707E-4	3.34871E-4	0.00195
21.5873	0.02823	1.82177E-4	2.80454E-4	0.00199
21.60768	0.02981	1.99889E-4	3.09756E-4	0.00203
21.62805	0.02371	1.87237E-4	2.88826E-4	0.00196
21.64843	0.03275	1.59405E-4	2.67897E-4	0.00178
21.66881	0.02868	1.92298E-4	2.3441E-4	0.00205
21.68918	0.0271	2.20131E-4	2.42781E-4	0.00206
21.70956	0.03094	1.61935E-4	2.55339E-4	0.00179
21.72994	0.03207	2.1001E-4	2.51153E-4	0.00216
21.75031	0.02891	1.79647E-4	2.17666E-4	0.00218
21.77069	0.02823	1.69526E-4	2.76269E-4	0.00201
21.79107	0.03478	1.51814E-4	3.09756E-4	0.00177
21.81144	0.02823	1.46754E-4	2.26038E-4	0.00217
21.83182	0.03229	1.59405E-4	2.51153E-4	0.00193
21.8522	0.02778	1.66996E-4	2.30224E-4	0.00217
21.87257	0.03117	1.39163E-4	2.05108E-4	0.00195
21.89295	0.02913	1.77117E-4	2.51153E-4	0.00209
21.91333	0.02913	1.89768E-4	2.05108E-4	0.00192
21.9337	0.02913	1.82177E-4	2.17666E-4	0.00198
21.95408	0.02823	1.74586E-4	2.93012E-4	0.00204
21.97446	0.03342	2.20131E-4	2.42781E-4	0.00198
21.99483	0.03026	1.49284E-4	2.93012E-4	0.00227
22.01521	0.03162	1.61935E-4	2.72083E-4	0.00197
22.03559	0.03207	1.84707E-4	2.76269E-4	0.00204
22.05596	0.03026	1.59405E-4	2.26038E-4	0.00186
22.07634	0.02597	1.46754E-4	2.3441E-4	0.00193
22.09671	0.03117	1.82177E-4	2.30224E-4	0.00194
22.11709	0.03184	1.69526E-4	3.34871E-4	0.00211
22.13747	0.02913	1.69526E-4	2.46967E-4	0.00212
22.15784	0.03252	1.94828E-4	3.0557E-4	0.00197
22.17822	0.03523	1.59405E-4	2.26038E-4	0.00202
22.1986	0.02665	1.89768E-4	2.67897E-4	0.00191
22.21897	0.03139	1.66996E-4	1.88365E-4	0.00185
22.23935	0.028	1.51814E-4	2.67897E-4	0.00209
22.25973	0.03004	1.56875E-4	2.55339E-4	0.00193
22.2801	0.03659	1.72056E-4	2.26038E-4	0.00189
22.30048	0.03004	1.26512E-4	2.55339E-4	0.00216
22.32086	0.03275	1.39163E-4	2.55339E-4	0.0017
22.34123	0.03184	1.49284E-4	2.38596E-4	0.00219
22.36161	0.02755	1.21451E-4	2.05108E-4	0.00185
22.38199	0.02913	1.56875E-4	2.1348E-4	0.0024
22.40236	0.02665	1.61935E-4	1.67435E-4	0.00206
22.42274	0.03455	1.59405E-4	2.30224E-4	0.00237
22.44312	0.02846	1.51814E-4	2.21852E-4	0.00203
22.46349	0.03342	1.79647E-4	1.92551E-4	0.00199
22.48387	0.02981	1.36633E-4	2.46967E-4	0.00185
22.50425	0.02981	1.74586E-4	2.05108E-4	0.00188
22.52462	0.028	1.34103E-4	2.63711E-4	0.00204
22.545	0.02846	1.46754E-4	3.13942E-4	0.0022
22.56538	0.02913	1.61935E-4	2.26038E-4	0.00191
22.58575	0.0341	1.26512E-4	1.92551E-4	0.00208
22.60613	0.03139	1.26512E-4	2.3441E-4	0.00198
22.62651	0.028	1.56875E-4	1.96737E-4	0.00205
22.64688	0.0341	1.54344E-4	2.17666E-4	0.00186
22.66726	0.03071	1.97358E-4	2.42781E-4	0.00172
22.68763	0.03026	1.89768E-4	2.09294E-4	0.00179
22.70801	0.02665	1.79647E-4	2.17666E-4	0.0019
22.72839	0.03139	1.46754E-4	1.67435E-4	0.00184
22.74876	0.03184	1.088E-4	1.67435E-4	0.00197
22.76914	0.03162	1.59405E-4	2.17666E-4	0.00189
22.78952	0.03455	1.89768E-4	1.79993E-4	0.00218
22.80989	0.02958	1.82177E-4	2.09294E-4	0.00193
22.83027	0.02868	1.46754E-4	2.42781E-4	0.00203
22.85065	0.03049	1.36633E-4	1.79993E-4	0.002
22.87102	0.02936	1.16391E-4	2.46967E-4	0.00201
22.8914	0.03229	1.74586E-4	2.09294E-4	0.00189
22.91178	0.0271	1.51814E-4	1.92551E-4	0.00192
22.93215	0.028	1.54344E-4	2.30224E-4	0.00191
22.95253	0.02868	1.61935E-4	2.05108E-4	0.00204
22.97291	0.03229	1.23982E-4	2.8464E-4	0.00214
22.99328	0.02507	1.39163E-4	2.17666E-4	0.00206
23.01366	0.03365	1.79647E-4	3.01384E-4	0.00185
23.03404	0.03004	1.39163E-4	1.79993E-4	0.00226
23.05441	0.03004	1.61935E-4	2.63711E-4	0.00217
23.07479	0.03071	1.66996E-4	2.80454E-4	0.00191
23.09517	0.03162	1.34103E-4	2.55339E-4	0.00225
23.11554	0.03478	1.56875E-4	2.51153E-4	0.00183
23.13592	0.02823	1.51814E-4	2.26038E-4	0.00198
23.1563	0.03026	1.64465E-4	2.00923E-4	0.00211
23.17667	0.03184	1.99889E-4	2.63711E-4	0.00215
23.19705	0.03636	1.69526E-4	2.17666E-4	0.00203
23.21742	0.02642	1.72056E-4	2.05108E-4	0.00196
23.2378	0.02462	1.51814E-4	2.09294E-4	0.00224
23.25818	0.03117	2.02419E-4	2.21852E-4	0.00171
23.27855	0.03071	1.99889E-4	1.59064E-4	0.00185
23.29893	0.03162	1.87237E-4	2.42781E-4	0.00213
23.31931	0.02868	2.53024E-4	2.63711E-4	0.00207
23.33968	0.02642	2.42903E-4	2.1348E-4	0.00209
23.36006	0.03026	2.53024E-4	2.72083E-4	0.00184
23.38044	0.028	3.31461E-4	2.8464E-4	0.00213
23.40081	0.03229	3.84596E-4	3.13942E-4	0.00206
23.42119	0.03139	4.22549E-4	3.72544E-4	0.00205
23.44157	0.03342	3.36521E-4	3.0557E-4	0.00205
23.46194	0.02958	3.51703E-4	2.76269E-4	0.00211
23.48232	0.03004	2.80856E-4	2.88826E-4	0.00212
23.5027	0.03275	2.53024E-4	2.46967E-4	0.00198
23.52307	0.03094	1.79647E-4	2.30224E-4	0.00207
23.54345	0.02846	1.89768E-4	2.17666E-4	0.0022
23.56383	0.03184	1.54344E-4	2.88826E-4	0.00207
23.5842	0.03591	1.94828E-4	1.75807E-4	0.00207
23.60458	0.03523	1.46754E-4	2.38596E-4	0.00201
23.62496	0.03229	1.34103E-4	2.42781E-4	0.00219
23.64533	0.04313	1.29042E-4	2.30224E-4	0.00182
23.66571	0.04404	1.51814E-4	2.3441E-4	0.00201
23.68609	0.03952	1.59405E-4	2.09294E-4	0.00188
23.70646	0.04246	1.54344E-4	1.54878E-4	0.00198
23.72684	0.04788	1.56875E-4	1.92551E-4	0.00225
23.74722	0.04404	1.66996E-4	1.88365E-4	0.00202
23.76759	0.04268	1.59405E-4	2.30224E-4	0.002
23.78797	0.03997	1.82177E-4	1.79993E-4	0.00205
23.80834	0.03523	1.18921E-4	1.92551E-4	0.00181
23.82872	0.03455	1.46754E-4	2.09294E-4	0.00196
23.8491	0.03681	1.01209E-4	2.93012E-4	0.0023
23.86947	0.0262	1.54344E-4	2.09294E-4	0.00222
23.88985	0.02597	1.23982E-4	2.42781E-4	0.00206
23.91023	0.02665	1.64465E-4	2.38596E-4	0.00216
23.9306	0.02936	1.46754E-4	2.42781E-4	0.00216
23.95098	0.03004	1.39163E-4	1.92551E-4	0.00187
23.97136	0.03071	1.41693E-4	1.79993E-4	0.0023
23.99173	0.02958	1.56875E-4	2.17666E-4	0.00206
24.01211	0.02416	1.13861E-4	2.1348E-4	0.00193
24.03249	0.02891	1.72056E-4	2.1348E-4	0.00208
24.05286	0.0262	1.39163E-4	1.92551E-4	0.00244
24.07324	0.028	1.46754E-4	2.00923E-4	0.00193
24.09362	0.02868	1.26512E-4	1.75807E-4	0.00205
24.11399	0.02868	1.41693E-4	2.26038E-4	0.00211
24.13437	0.03162	1.72056E-4	2.09294E-4	0.00208
24.15475	0.0271	1.13861E-4	2.38596E-4	0.00203
24.17512	0.02687	1.87237E-4	2.1348E-4	0.00213
24.1955	0.03094	1.31572E-4	2.59525E-4	0.00221
24.21588	0.02778	1.77117E-4	2.1348E-4	0.00226
24.23625	0.02981	1.13861E-4	2.21852E-4	0.00217
24.25663	0.03049	1.0374E-4	1.67435E-4	0.00202
24.27701	0.02913	1.49284E-4	1.71621E-4	0.00205
24.29738	0.02687	1.36633E-4	1.59064E-4	0.00177
24.31776	0.028	1.41693E-4	2.17666E-4	0.00194
24.33813	0.02778	1.82177E-4	1.92551E-4	0.002
24.35851	0.02823	1.41693E-4	1.71621E-4	0.00206
24.37889	0.02687	1.23982E-4	1.96737E-4	0.00232
24.39926	0.03162	1.34103E-4	2.17666E-4	0.00212
24.41964	0.03026	1.39163E-4	2.1348E-4	0.00234
24.44002	0.02462	1.49284E-4	1.75807E-4	0.00224
24.46039	0.02597	1.46754E-4	1.71621E-4	0.00214
24.48077	0.02597	1.46754E-4	1.88365E-4	0.00208
24.50115	0.03094	1.21451E-4	2.21852E-4	0.00256
24.52152	0.028	1.54344E-4	2.63711E-4	0.00197
24.5419	0.02665	1.84707E-4	1.96737E-4	0.00219
24.56228	0.02913	1.56875E-4	1.59064E-4	0.00212
24.58265	0.03117	1.69526E-4	2.8464E-4	0.00228
24.60303	0.03207	1.54344E-4	2.17666E-4	0.00211
24.62341	0.03839	1.49284E-4	2.00923E-4	0.00223
24.64378	0.04539	1.46754E-4	2.00923E-4	0.00246
24.66416	0.05872	1.82177E-4	2.30224E-4	0.00227
24.68454	0.07678	1.41693E-4	2.26038E-4	0.00231
24.70491	0.07859	1.31572E-4	2.26038E-4	0.00208
24.72529	0.08424	1.31572E-4	2.26038E-4	0.00208
24.74567	0.07633	1.79647E-4	2.46967E-4	0.00208
24.76604	0.0673	1.46754E-4	2.55339E-4	0.00202
24.78642	0.06075	1.39163E-4	2.00923E-4	0.00209
24.8068	0.04991	1.72056E-4	2.30224E-4	0.00197
24.82717	0.04404	1.29042E-4	1.67435E-4	0.00208
24.84755	0.04042	1.66996E-4	1.59064E-4	0.00205
24.86793	0.03049	1.26512E-4	2.21852E-4	0.0022
24.8883	0.03388	1.69526E-4	1.88365E-4	0.00194
24.90868	0.02936	1.61935E-4	1.96737E-4	0.00228
24.92905	0.02394	1.64465E-4	2.38596E-4	0.00202
24.94943	0.0332	1.59405E-4	2.17666E-4	0.00229
24.96981	0.028	1.72056E-4	1.92551E-4	0.00229
24.99018	0.0262	1.34103E-4	1.88365E-4	0.00234
25.01056	0.02529	1.51814E-4	1.96737E-4	0.00222
25.03094	0.02236	1.46754E-4	1.84179E-4	0.0022
25.05131	0.02846	1.49284E-4	2.51153E-4	0.00217
25.07169	0.0271	1.44223E-4	2.17666E-4	0.00224
25.09207	0.0262	1.31572E-4	2.00923E-4	0.00235
25.11244	0.02529	1.44223E-4	1.6325E-4	0.00236
25.13282	0.02394	1.82177E-4	1.6325E-4	0.002
25.1532	0.02371	1.34103E-4	1.50692E-4	0.0023
25.17357	0.02868	1.39163E-4	1.96737E-4	0.00229
25.19395	0.02575	1.0374E-4	2.09294E-4	0.00213
25.21433	0.02552	1.66996E-4	1.79993E-4	0.00193
25.2347	0.028	1.36633E-4	2.00923E-4	0.00237
25.25508	0.02439	1.51814E-4	2.26038E-4	0.00236
25.27546	0.02439	1.29042E-4	2.09294E-4	0.00251
25.29583	0.02507	1.66996E-4	2.09294E-4	0.0019
25.31621	0.02597	1.29042E-4	2.46967E-4	0.0027
25.33659	0.02642	1.34103E-4	2.42781E-4	0.00242
25.35696	0.02597	1.99889E-4	1.92551E-4	0.00242
25.37734	0.02371	1.44223E-4	2.38596E-4	0.00243
25.39772	0.02597	1.49284E-4	2.3441E-4	0.00221
25.41809	0.028	1.66996E-4	2.76269E-4	0.00197
25.43847	0.02236	1.61935E-4	2.46967E-4	0.00225
25.45885	0.02529	1.31572E-4	2.21852E-4	0.00213
25.47922	0.02394	1.51814E-4	1.46506E-4	0.00233
25.4996	0.02575	1.64465E-4	2.09294E-4	0.00209
25.51997	0.02281	1.72056E-4	2.42781E-4	0.00211
25.54035	0.02349	1.84707E-4	2.55339E-4	0.00201
25.56073	0.02778	2.04949E-4	2.55339E-4	0.00218
25.5811	0.02439	2.04949E-4	2.76269E-4	0.00242
25.60148	0.02416	1.97358E-4	2.72083E-4	0.00244
25.62186	0.02349	1.59405E-4	3.18127E-4	0.00247
25.64223	0.02575	2.176E-4	2.67897E-4	0.0025
25.66261	0.02462	2.176E-4	2.97198E-4	0.0026
25.68299	0.02304	2.07479E-4	3.13942E-4	0.00231
25.70336	0.02575	2.47963E-4	3.01384E-4	0.00223
25.72374	0.02123	2.96038E-4	3.72544E-4	0.00255
25.74412	0.02236	3.74475E-4	5.98582E-4	0.00256
25.76449	0.02326	7.03406E-4	9.71126E-4	0.00268
25.78487	0.02394	9.43778E-4	0.00119	0.00239
25.80525	0.02168	0.00112	0.00113	0.00252
25.82562	0.02439	0.00105	9.6694E-4	0.0023
25.846	0.028	7.10996E-4	7.5346E-4	0.00267
25.86638	0.02529	3.92187E-4	5.10678E-4	0.0023
25.88675	0.02755	2.98568E-4	3.7673E-4	0.00236
25.90713	0.02213	2.68205E-4	3.30685E-4	0.00227
25.92751	0.01987	2.47963E-4	3.18127E-4	0.00237
25.94788	0.01965	1.99889E-4	2.59525E-4	0.00234
25.96826	0.02733	2.32782E-4	3.39057E-4	0.00242
25.98864	0.02733	2.27721E-4	2.97198E-4	0.00246
26.00901	0.02213	1.66996E-4	2.76269E-4	0.00257
26.02939	0.02778	1.77117E-4	2.46967E-4	0.00236
26.04976	0.0262	2.04949E-4	3.26499E-4	0.00249
26.07014	0.02416	2.1001E-4	2.3441E-4	0.00233
26.09052	0.02326	1.39163E-4	2.55339E-4	0.00241
26.11089	0.02123	1.87237E-4	3.26499E-4	0.00237
26.13127	0.02326	1.44223E-4	2.76269E-4	0.00268
26.15165	0.02213	2.1254E-4	2.42781E-4	0.00267
26.17202	0.02258	2.1254E-4	2.80454E-4	0.00252
26.1924	0.01987	1.69526E-4	2.38596E-4	0.00267
26.21278	0.01852	2.1001E-4	2.93012E-4	0.00241
26.23315	0.01965	1.97358E-4	2.63711E-4	0.00222
26.25353	0.0192	1.94828E-4	2.46967E-4	0.00266
26.27391	0.02213	1.94828E-4	2.63711E-4	0.00227
26.29428	0.02439	2.04949E-4	2.3441E-4	0.00285
26.31466	0.02033	1.89768E-4	2.76269E-4	0.00288
26.33504	0.02123	1.46754E-4	3.01384E-4	0.00259
26.35541	0.02326	1.72056E-4	3.13942E-4	0.00255
26.37579	0.02462	1.74586E-4	2.8464E-4	0.00268
26.39617	0.02597	2.53024E-4	2.1348E-4	0.00261
26.41654	0.02078	2.1001E-4	3.26499E-4	0.00255
26.43692	0.02213	1.64465E-4	3.34871E-4	0.0028
26.4573	0.021	1.51814E-4	2.55339E-4	0.00282
26.47767	0.021	2.1254E-4	2.3441E-4	0.00254
26.49805	0.01852	2.07479E-4	2.17666E-4	0.00273
26.51843	0.02484	1.69526E-4	2.97198E-4	0.00267
26.5388	0.0201	1.54344E-4	3.39057E-4	0.00243
26.55918	0.02349	1.66996E-4	3.0557E-4	0.00283
26.57956	0.01965	2.1507E-4	2.93012E-4	0.00287
26.59993	0.01987	2.02419E-4	2.93012E-4	0.00273
26.62031	0.02304	1.97358E-4	3.34871E-4	0.0029
26.64068	0.01942	1.82177E-4	2.67897E-4	0.0029
26.66106	0.01942	2.20131E-4	3.13942E-4	0.00257
26.68144	0.0201	1.97358E-4	2.67897E-4	0.00299
26.70181	0.02213	2.47963E-4	2.72083E-4	0.00262
26.72219	0.02123	1.89768E-4	2.72083E-4	0.00254
26.74257	0.01874	1.94828E-4	3.18127E-4	0.00282
26.76294	0.01852	2.04949E-4	2.80454E-4	0.00288
26.78332	0.02236	1.82177E-4	2.63711E-4	0.0028
26.8037	0.02191	2.37842E-4	2.3441E-4	0.00275
26.82407	0.0192	2.65675E-4	2.8464E-4	0.00268
26.84445	0.02349	2.25191E-4	3.39057E-4	0.00287
26.86483	0.021	2.02419E-4	3.43243E-4	0.00254
26.8852	0.01829	2.04949E-4	3.01384E-4	0.00301
26.90558	0.01603	2.42903E-4	3.18127E-4	0.0029
26.92596	0.01987	2.1254E-4	3.09756E-4	0.0028
26.94633	0.01987	2.27721E-4	3.558E-4	0.00309
26.96671	0.01874	1.72056E-4	3.558E-4	0.00261
26.98709	0.01626	2.25191E-4	3.43243E-4	0.00274
27.00746	0.01694	2.04949E-4	3.68358E-4	0.00309
27.02784	0.02033	1.89768E-4	4.14403E-4	0.00311
27.04822	0.02123	2.58084E-4	3.80916E-4	0.00285
27.06859	0.01874	1.69526E-4	3.39057E-4	0.00279
27.08897	0.01874	2.80856E-4	3.26499E-4	0.00291
27.10935	0.021	2.42903E-4	3.43243E-4	0.00274
27.12972	0.0201	2.45433E-4	3.97659E-4	0.00301
27.1501	0.02055	2.88447E-4	4.93935E-4	0.00302
27.17047	0.01987	2.93507E-4	3.64172E-4	0.00271
27.19085	0.01558	2.88447E-4	3.18127E-4	0.0028
27.21123	0.02213	2.90977E-4	3.97659E-4	0.00273
27.2316	0.0201	3.2134E-4	3.64172E-4	0.00255
27.25198	0.01874	2.75796E-4	3.72544E-4	0.00279
27.27236	0.01942	2.98568E-4	5.73467E-4	0.00299
27.29273	0.01987	2.63145E-4	4.77191E-4	0.00299
27.31311	0.02033	3.2134E-4	4.52076E-4	0.00327
27.33349	0.01762	2.93507E-4	5.27422E-4	0.00286
27.35386	0.01942	3.39052E-4	4.73005E-4	0.00307
27.37424	0.01784	3.46642E-4	5.81838E-4	0.00308
27.39462	0.02078	3.1628E-4	4.73005E-4	0.00299
27.41499	0.01942	3.33991E-4	4.89749E-4	0.00309
27.43537	0.02078	3.28931E-4	5.10678E-4	0.00295
27.45575	0.02236	4.22549E-4	5.56723E-4	0.00299
27.47612	0.02078	2.93507E-4	6.32069E-4	0.00311
27.4965	0.01829	4.2508E-4	5.65095E-4	0.0033
27.51688	0.01649	4.04838E-4	6.44627E-4	0.00288
27.53725	0.02371	4.3267E-4	6.823E-4	0.00306
27.55763	0.01558	6.04726E-4	0.00103	0.00305
27.57801	0.01694	7.71722E-4	0.00119	0.00314
27.59838	0.02439	9.6402E-4	0.00147	0.00354
27.61876	0.02145	0.00136	0.00172	0.00331
27.63914	0.01423	0.00153	0.0019	0.00295
27.65951	0.01807	0.0017	0.00219	0.00305
27.67989	0.02462	0.00169	0.00222	0.00354
27.70027	0.02078	0.00176	0.00222	0.00353
27.72064	0.02033	0.00196	0.0024	0.00343
27.74102	0.02416	0.00181	0.00234	0.00358
27.76139	0.02078	0.00184	0.00242	0.00372
27.78177	0.02416	0.00193	0.00247	0.00356
27.80215	0.02236	0.00192	0.00237	0.00359
27.82252	0.021	0.00201	0.00249	0.0036
27.8429	0.02349	0.00203	0.00241	0.00358
27.86328	0.02191	0.00198	0.00247	0.00377
27.88365	0.02123	0.00216	0.00274	0.00368
27.90403	0.0192	0.00206	0.00264	0.00398
27.92441	0.01694	0.00226	0.00273	0.00408
27.94478	0.02213	0.00214	0.0026	0.00396
27.96516	0.02507	0.00205	0.00281	0.00411
27.98554	0.02213	0.00228	0.00293	0.00435
28.00591	0.01603	0.00243	0.00301	0.00434
28.02629	0.02484	0.00257	0.00327	0.00439
28.04667	0.02439	0.00268	0.00342	0.00456
28.06704	0.02078	0.00287	0.00365	0.0048
28.08742	0.02236	0.00324	0.00421	0.0048
28.1078	0.02258	0.00359	0.00445	0.00536
28.12817	0.02507	0.00385	0.00503	0.00512
28.14855	0.02416	0.00429	0.0055	0.00548
28.16893	0.02665	0.00467	0.0054	0.00591
28.1893	0.02326	0.005	0.00625	0.00599
28.20968	0.028	0.00529	0.00636	0.00614
28.23006	0.02236	0.0056	0.00676	0.0065
28.25043	0.03026	0.00575	0.00712	0.00634
28.27081	0.03071	0.00593	0.00784	0.00664
28.29118	0.03049	0.00656	0.00824	0.00681
28.31156	0.035	0.00709	0.00863	0.00712
28.33194	0.03478	0.00746	0.00924	0.00707
28.35231	0.03704	0.00755	0.01031	0.00752
28.37269	0.03726	0.00832	0.01111	0.00775
28.39307	0.03794	0.00957	0.013	0.00735
28.41344	0.04291	0.01073	0.01617	0.00774
28.43382	0.04359	0.01333	0.02056	0.00741
28.4542	0.05014	0.01621	0.02594	0.00702
28.47457	0.05352	0.02023	0.03432	0.00715
28.49495	0.05488	0.0287	0.05593	0.00697
28.51533	0.06933	0.05242	0.11259	0.00693
28.5357	0.07588	0.1226	0.2285	0.00611
28.55608	0.10095	0.26364	0.3702	0.00645
28.57646	0.15018	0.41829	0.45805	0.00594
28.59683	0.23351	0.4721	0.46158	0.00554
28.61721	0.31662	0.40937	0.41473	0.00509
28.63759	0.41621	0.32323	0.35045	0.0047
28.65796	0.45483	0.27867	0.28095	0.00456
28.67834	0.47696	0.22845	0.2078	0.00397
28.69872	0.4248	0.14107	0.13211	0.00436
28.71909	0.3523	0.06552	0.07147	0.00393
28.73947	0.28681	0.03104	0.0399	0.0037
28.75985	0.22154	0.01897	0.02589	0.00372
28.78022	0.14431	0.01436	0.01964	0.00367
28.8006	0.0953	0.01192	0.01618	0.00368
28.82098	0.07611	0.01078	0.01432	0.0036
28.84135	0.05827	0.00944	0.01189	0.00344
28.86173	0.04246	0.00878	0.01154	0.00349
28.8821	0.04336	0.00837	0.01029	0.00354
28.90248	0.03365	0.00755	0.00946	0.00325
28.92286	0.02958	0.00664	0.00816	0.00316
28.94323	0.03794	0.00562	0.00704	0.00359
28.96361	0.02846	0.00483	0.00611	0.00365
28.98399	0.0271	0.00427	0.00535	0.00339
29.00436	0.0262	0.00374	0.00454	0.00338
29.02474	0.02416	0.00321	0.00379	0.00333
29.04512	0.01965	0.00306	0.00385	0.00355
29.06549	0.02755	0.0026	0.00334	0.00334
29.08587	0.02055	0.00262	0.00342	0.00315
29.10625	0.02191	0.00247	0.00297	0.00326
29.12662	0.02258	0.00239	0.00307	0.00327
29.147	0.02416	0.00221	0.00296	0.00331
29.16738	0.0201	0.00216	0.00281	0.00304
29.18775	0.02236	0.00198	0.00275	0.00333
29.20813	0.0192	0.00207	0.00264	0.00314
29.22851	0.01897	0.00199	0.00268	0.00312
29.24888	0.02055	0.00199	0.00245	0.0033
29.26926	0.02033	0.00192	0.00226	0.00322
29.28964	0.02236	0.00186	0.00231	0.00348
29.31001	0.01807	0.00176	0.00211	0.00323
29.33039	0.01807	0.0017	0.00232	0.0036
29.35077	0.01603	0.00161	0.00203	0.00332
29.37114	0.02078	0.00168	0.00199	0.00338
29.39152	0.01987	0.00163	0.00204	0.00325
29.41189	0.0192	0.00162	0.00213	0.00345
29.43227	0.01965	0.00162	0.00186	0.00307
29.45265	0.01987	0.00156	0.00195	0.00335
29.47302	0.01536	0.00161	0.00182	0.00325
29.4934	0.01649	0.00146	0.00203	0.00337
29.51378	0.02236	0.00149	0.00193	0.00295
29.53415	0.01739	0.00156	0.00188	0.0036
29.55453	0.01852	0.00154	0.00183	0.0033
29.57491	0.01784	0.00156	0.00167	0.00339
29.59528	0.01626	0.00138	0.00162	0.00332
29.61566	0.01468	0.00138	0.0017	0.0032
29.63604	0.01942	0.00139	0.00167	0.00339
29.65641	0.01897	0.00141	0.00167	0.00326
29.67679	0.01807	0.00155	0.00165	0.00339
29.69717	0.01897	0.00129	0.00175	0.00381
29.71754	0.01626	0.00133	0.00146	0.00344
29.73792	0.01536	0.00136	0.00159	0.00342
29.7583	0.01558	0.00124	0.00149	0.00362
29.77867	0.01603	0.00128	0.00155	0.00366
29.79905	0.01694	0.00126	0.00163	0.00301
29.81943	0.01513	0.00126	0.00141	0.00328
29.8398	0.01536	0.00125	0.00135	0.00301
29.86018	0.01807	0.00126	0.00149	0.00352
29.88056	0.01897	0.00119	0.00153	0.00382
29.90093	0.014	0.00123	0.00143	0.00348
29.92131	0.01762	0.00116	0.00138	0.00354
29.94169	0.01897	0.00124	0.00146	0.00307
29.96206	0.01649	0.00118	0.0013	0.00353
29.98244	0.01445	0.00111	0.0014	0.00338
30.00281	0.01378	0.0011	0.00145	0.00356
30.02319	0.01694	0.00112	0.00129	0.00359
30.04357	0.01445	9.99443E-4	0.00137	0.00367
30.06394	0.01784	0.00108	0.00131	0.00371
30.08432	0.01874	0.00111	0.00135	0.00372
30.1047	0.01716	0.00112	0.00132	0.00354
30.12507	0.01671	0.00107	0.00129	0.00386
30.14545	0.01513	0.00114	0.00124	0.00372
30.16583	0.01739	0.00105	0.00107	0.00366
30.1862	0.01558	0.00108	0.00119	0.00362
30.20658	0.014	0.00106	0.00131	0.00378
30.22696	0.01513	0.00107	0.00117	0.00382
30.24733	0.01332	0.001	0.00117	0.00353
30.26771	0.01332	0.00107	0.00114	0.00385
30.28809	0.01423	9.81732E-4	0.00123	0.00378
30.30846	0.01852	0.00101	0.00124	0.00373
30.32884	0.014	9.89322E-4	0.00134	0.00371
30.34922	0.01649	9.79201E-4	0.00117	0.00321
30.36959	0.01874	9.84262E-4	0.00113	0.00368
30.38997	0.01378	8.98234E-4	0.0012	0.00381
30.41035	0.01536	9.48839E-4	0.00123	0.00369
30.43072	0.01468	9.89322E-4	0.00131	0.00363
30.4511	0.01716	0.00101	0.00123	0.00387
30.47148	0.01649	8.85583E-4	0.00128	0.00412
30.49185	0.01423	0.00109	0.00112	0.00353
30.51223	0.01491	0.001	0.00104	0.00361
30.53261	0.01942	8.93173E-4	0.00101	0.00373
30.55298	0.01265	9.5896E-4	0.00118	0.00392
30.57336	0.0131	0.00102	0.00115	0.00394
30.59373	0.01942	9.26066E-4	0.00111	0.00419
30.61411	0.014	9.94383E-4	0.00108	0.00414
30.63449	0.01603	9.23536E-4	0.00113	0.00379
30.65486	0.01174	9.33657E-4	0.00113	0.00409
30.67524	0.01491	9.91853E-4	0.00101	0.00389
30.69562	0.01445	8.80522E-4	0.00104	0.0041
30.71599	0.01423	9.08355E-4	0.00122	0.0041
30.73637	0.01807	9.6402E-4	0.00106	0.00404
30.75675	0.01378	8.5522E-4	0.00113	0.00418
30.77712	0.01626	8.93173E-4	0.00116	0.00459
30.7975	0.01491	9.28597E-4	0.00114	0.00412
30.81788	0.01716	9.31127E-4	0.001	0.00437
30.83825	0.01784	8.12206E-4	0.00103	0.00439
30.85863	0.01513	8.93173E-4	0.00103	0.0044
30.87901	0.01287	9.08355E-4	0.00118	0.00467
30.89938	0.01174	9.23536E-4	0.00115	0.00428
30.91976	0.01852	8.95704E-4	0.00101	0.00451
30.94014	0.01558	9.15946E-4	9.75312E-4	0.00448
30.96051	0.01558	8.5775E-4	9.71126E-4	0.00474
30.98089	0.01558	9.21006E-4	9.92055E-4	0.00475
31.00127	0.01197	7.86903E-4	0.00102	0.00495
31.02164	0.01671	7.89434E-4	9.6694E-4	0.00491
31.04202	0.01491	7.79313E-4	0.00105	0.00482
31.0624	0.01536	9.15946E-4	0.001	0.00487
31.08277	0.01355	8.95704E-4	8.99966E-4	0.00526
31.10315	0.01513	9.26066E-4	0.00114	0.00511
31.12352	0.01445	8.27387E-4	0.00102	0.00503
31.1439	0.01581	8.47629E-4	0.00106	0.00517
31.16428	0.01603	8.6028E-4	9.16709E-4	0.00551
31.18465	0.01468	8.80522E-4	0.00102	0.00528
31.20503	0.01671	8.90643E-4	0.00102	0.00557
31.22541	0.01536	7.59071E-4	0.001	0.00572
31.24578	0.014	8.40038E-4	9.96241E-4	0.00519
31.26616	0.01784	8.42569E-4	8.49735E-4	0.00574
31.28654	0.01423	7.76783E-4	8.45549E-4	0.00598
31.30691	0.01739	8.27387E-4	0.00101	0.00605
31.32729	0.01152	8.04615E-4	9.58568E-4	0.00608
31.34767	0.01513	7.84373E-4	9.79498E-4	0.00613
31.36804	0.01468	8.47629E-4	8.0369E-4	0.00594
31.38842	0.014	7.36299E-4	0.00102	0.00625
31.4088	0.01332	7.41359E-4	9.62754E-4	0.00589
31.42917	0.01491	7.41359E-4	9.37639E-4	0.00566
31.44955	0.01445	7.91964E-4	8.91594E-4	0.00608
31.46993	0.01558	8.85583E-4	8.99966E-4	0.00579
31.4903	0.01355	7.59071E-4	0.00104	0.00589
31.51068	0.01491	7.23648E-4	9.12523E-4	0.00581
31.53106	0.00949	7.28708E-4	9.6694E-4	0.00561
31.55143	0.01513	7.31238E-4	9.50196E-4	0.00546
31.57181	0.01197	7.97024E-4	8.79036E-4	0.00579
31.59219	0.0122	8.02085E-4	8.99966E-4	0.00568
31.61256	0.01468	7.86903E-4	9.71126E-4	0.00549
31.63294	0.01445	7.99555E-4	9.12523E-4	0.00539
31.65332	0.01332	8.14736E-4	9.62754E-4	0.00537
31.67369	0.01581	7.31238E-4	9.4601E-4	0.00501
31.69407	0.01423	6.70513E-4	8.62293E-4	0.00525
31.71444	0.014	6.4774E-4	9.62754E-4	0.00526
31.73482	0.01423	7.31238E-4	9.16709E-4	0.00512
31.7552	0.01581	7.05936E-4	8.66479E-4	0.00464
31.77557	0.01581	7.81843E-4	8.7485E-4	0.00465
31.79595	0.01649	7.38829E-4	8.9578E-4	0.00529
31.81633	0.01287	7.26178E-4	8.12062E-4	0.00488
31.8367	0.01649	7.41359E-4	8.91594E-4	0.00481
31.85708	0.01807	6.88224E-4	8.32991E-4	0.00435
31.87746	0.0122	6.83164E-4	7.86947E-4	0.00463
31.89783	0.01694	7.38829E-4	9.71126E-4	0.00431
31.91821	0.01649	7.38829E-4	9.16709E-4	0.00446
31.93859	0.01649	6.65452E-4	8.91594E-4	0.00452
31.95896	0.01468	6.85694E-4	8.37177E-4	0.00417
31.97934	0.01829	6.17378E-4	9.12523E-4	0.0044
31.99972	0.02033	6.90755E-4	9.50196E-4	0.00415
32.02009	0.02484	7.26178E-4	9.37639E-4	0.00448
32.04047	0.02439	6.98345E-4	9.04152E-4	0.00441
32.06085	0.03026	6.78103E-4	7.5346E-4	0.00426
32.08122	0.03297	7.56541E-4	8.12062E-4	0.00434
32.1016	0.03071	6.70513E-4	8.7485E-4	0.00404
32.12198	0.03568	6.12317E-4	7.36716E-4	0.00394
32.14235	0.02665	6.4521E-4	9.08337E-4	0.00406
32.16273	0.03094	6.70513E-4	7.66017E-4	0.00407
32.18311	0.02123	6.27499E-4	8.45549E-4	0.00414
32.20348	0.02326	6.52801E-4	6.90671E-4	0.00403
32.22386	0.02191	7.08466E-4	9.04152E-4	0.00417
32.24423	0.01242	6.4774E-4	8.20434E-4	0.00393
32.26461	0.01581	6.04726E-4	7.36716E-4	0.00429
32.28499	0.01536	6.24968E-4	7.95319E-4	0.004
32.30536	0.014	5.44001E-4	7.91133E-4	0.00385
32.32574	0.0122	6.67982E-4	8.12062E-4	0.0044
32.34612	0.01694	6.95815E-4	6.823E-4	0.00445
32.36649	0.01378	6.14847E-4	7.78575E-4	0.00443
32.38687	0.01536	6.85694E-4	8.28806E-4	0.00394
32.40725	0.01152	6.24968E-4	7.5346E-4	0.00412
32.42762	0.01603	6.04726E-4	8.16248E-4	0.00432
32.448	0.01332	6.78103E-4	7.82761E-4	0.00415
32.46838	0.01378	7.00875E-4	7.95319E-4	0.00394
32.48875	0.01626	6.4521E-4	6.94857E-4	0.00395
32.50913	0.00903	6.4268E-4	7.5346E-4	0.00419
32.52951	0.01468	5.94606E-4	6.6137E-4	0.00403
32.54988	0.01355	6.75573E-4	7.3253E-4	0.00411
32.57026	0.01332	6.17378E-4	8.41363E-4	0.00409
32.59064	0.01378	6.70513E-4	7.3253E-4	0.0038
32.61101	0.01152	5.26289E-4	8.2462E-4	0.00411
32.63139	0.01197	6.04726E-4	7.86947E-4	0.00427
32.65177	0.0122	5.3388E-4	6.78114E-4	0.00426
32.67214	0.01558	6.35089E-4	7.03229E-4	0.00395
32.69252	0.0122	6.67982E-4	7.07415E-4	0.0043
32.7129	0.01491	6.4521E-4	7.3253E-4	0.00417
32.73327	0.01129	6.22438E-4	8.12062E-4	0.00427
32.75365	0.01332	6.67982E-4	6.48812E-4	0.00433
32.77403	0.01129	5.87015E-4	7.49274E-4	0.00414
32.7944	0.01378	6.07257E-4	7.36716E-4	0.00429
32.81478	0.01513	5.46531E-4	7.40902E-4	0.00407
32.83515	0.01423	6.32559E-4	6.823E-4	0.00404
32.85553	0.01378	5.59182E-4	7.36716E-4	0.00395
32.87591	0.0122	6.04726E-4	7.24158E-4	0.0041
32.89628	0.0131	5.79424E-4	5.9021E-4	0.00394
32.91666	0.01197	6.14847E-4	7.19973E-4	0.00447
32.93704	0.01265	5.92075E-4	7.45088E-4	0.00446
32.95741	0.01197	5.94606E-4	6.73928E-4	0.00412
32.97779	0.01287	5.79424E-4	7.3253E-4	0.00427
32.99817	0.01174	6.50271E-4	7.3253E-4	0.00433
33.01854	0.0131	5.81954E-4	7.11601E-4	0.00394
33.03892	0.014	5.74364E-4	5.98582E-4	0.00415
33.0593	0.01378	5.81954E-4	6.36255E-4	0.00435
33.07967	0.01468	5.79424E-4	6.823E-4	0.0042
33.10005	0.01649	6.62922E-4	5.94396E-4	0.00432
33.12043	0.01197	6.07257E-4	6.32069E-4	0.00431
33.1408	0.0122	6.4268E-4	6.36255E-4	0.00426
33.16118	0.01355	5.54122E-4	6.57184E-4	0.00441
33.18156	0.00994	5.89545E-4	6.32069E-4	0.0041
33.20193	0.01242	5.3388E-4	6.823E-4	0.00432
33.22231	0.01287	5.41471E-4	6.52998E-4	0.00401
33.24269	0.01491	5.18698E-4	6.44627E-4	0.00427
33.26306	0.00903	5.3894E-4	6.52998E-4	0.00425
33.28344	0.01671	5.79424E-4	7.03229E-4	0.00429
33.30382	0.01152	5.23759E-4	7.07415E-4	0.00418
33.32419	0.01468	4.75684E-4	6.6137E-4	0.00434
33.34457	0.01061	5.81954E-4	6.65556E-4	0.00425
33.36494	0.01378	5.06047E-4	6.86485E-4	0.00404
33.38532	0.01197	5.89545E-4	7.11601E-4	0.00433
33.4057	0.01378	5.21229E-4	6.99043E-4	0.00437
33.42607	0.00971	5.51592E-4	6.27883E-4	0.00465
33.44645	0.01174	4.93396E-4	6.90671E-4	0.00417
33.46683	0.0122	4.75684E-4	6.06954E-4	0.00436
33.4872	0.01491	4.83275E-4	6.90671E-4	0.00426
33.50758	0.01265	5.46531E-4	6.48812E-4	0.00414
33.52796	0.01423	4.45322E-4	5.94396E-4	0.00428
33.54833	0.01152	5.66773E-4	6.48812E-4	0.00471
33.56871	0.01536	4.63033E-4	6.57184E-4	0.00441
33.58909	0.01084	5.3894E-4	6.6137E-4	0.00448
33.60946	0.014	5.18698E-4	6.27883E-4	0.00431
33.62984	0.01107	5.3388E-4	6.52998E-4	0.00409
33.65022	0.01445	5.03517E-4	6.86485E-4	0.00409
33.67059	0.01152	5.11108E-4	5.73467E-4	0.00439
33.69097	0.00813	5.26289E-4	5.06492E-4	0.0043
33.71135	0.01513	4.45322E-4	5.1905E-4	0.00405
33.73172	0.014	5.18698E-4	6.11139E-4	0.00445
33.7521	0.01039	4.57973E-4	6.40441E-4	0.00423
33.77248	0.01197	4.60503E-4	5.60909E-4	0.00428
33.79285	0.01378	4.70624E-4	6.11139E-4	0.00443
33.81323	0.01491	5.49061E-4	5.98582E-4	0.00444
33.83361	0.01332	4.47852E-4	4.60448E-4	0.00438
33.85398	0.0131	4.2761E-4	5.44165E-4	0.00466
33.87436	0.01174	5.18698E-4	6.19511E-4	0.00446
33.89474	0.01355	3.84596E-4	5.94396E-4	0.00439
33.91511	0.01061	4.93396E-4	6.48812E-4	0.00416
33.93549	0.01355	4.83275E-4	6.15325E-4	0.00444
33.95586	0.01468	4.60503E-4	5.35794E-4	0.00449
33.97624	0.01152	5.00987E-4	5.48351E-4	0.00435
33.99662	0.01242	4.2508E-4	6.15325E-4	0.00433
34.01699	0.01197	4.95926E-4	5.86024E-4	0.00462
34.03737	0.01061	3.87126E-4	5.10678E-4	0.00441
34.05775	0.01468	3.94717E-4	5.27422E-4	0.00422
34.07812	0.014	4.68094E-4	5.60909E-4	0.0042
34.0985	0.01197	4.88336E-4	6.11139E-4	0.00463
34.11888	0.01107	4.2508E-4	5.56723E-4	0.00449
34.13925	0.01107	4.47852E-4	6.15325E-4	0.00459
34.15963	0.0131	4.52912E-4	6.32069E-4	0.00414
34.18001	0.01332	4.14959E-4	5.65095E-4	0.00457
34.20038	0.01355	3.84596E-4	5.98582E-4	0.00434
34.22076	0.0131	4.68094E-4	5.06492E-4	0.00417
34.24114	0.01084	4.42791E-4	6.02768E-4	0.00487
34.26151	0.00971	4.85805E-4	5.60909E-4	0.00445
34.28189	0.01265	4.40261E-4	5.56723E-4	0.00462
34.30227	0.00971	4.2761E-4	4.68819E-4	0.0043
34.32264	0.01129	3.87126E-4	4.98121E-4	0.0048
34.34302	0.01265	4.22549E-4	5.06492E-4	0.00427
34.3634	0.01468	4.95926E-4	4.73005E-4	0.00466
34.38377	0.01242	3.56763E-4	4.73005E-4	0.00448
34.40415	0.01174	4.68094E-4	4.73005E-4	0.00495
34.42453	0.01061	3.77005E-4	5.39979E-4	0.00479
34.4449	0.01174	3.56763E-4	6.44627E-4	0.00462
34.46528	0.01378	4.22549E-4	5.52537E-4	0.00443
34.48566	0.01152	3.89656E-4	5.65095E-4	0.00482
34.50603	0.0131	3.99777E-4	4.85563E-4	0.00483
34.52641	0.01061	3.59294E-4	5.9021E-4	0.00459
34.54678	0.01061	3.99777E-4	4.56262E-4	0.00439
34.56716	0.00949	3.77005E-4	5.86024E-4	0.0046
34.58754	0.01061	3.59294E-4	5.35794E-4	0.00465
34.60791	0.00949	4.22549E-4	5.27422E-4	0.00466
34.62829	0.00926	4.02308E-4	5.65095E-4	0.0048
34.64867	0.01084	3.28931E-4	5.02306E-4	0.00451
34.66904	0.00971	4.2761E-4	4.52076E-4	0.00465
34.68942	0.01084	4.22549E-4	4.60448E-4	0.00435
34.7098	0.01265	4.02308E-4	4.85563E-4	0.00473
34.73017	0.0122	3.77005E-4	4.4789E-4	0.00481
34.75055	0.01152	3.99777E-4	4.52076E-4	0.00454
34.77093	0.00926	3.94717E-4	5.1905E-4	0.00489
34.7913	0.01039	3.97247E-4	5.48351E-4	0.00478
34.81168	0.01423	3.79535E-4	4.89749E-4	0.005
34.83206	0.01174	4.12429E-4	5.10678E-4	0.00482
34.85243	0.0122	3.77005E-4	5.35794E-4	0.00478
34.87281	0.01174	3.79535E-4	4.98121E-4	0.00442
34.89319	0.01332	3.2387E-4	4.39518E-4	0.005
34.91356	0.01242	4.09898E-4	4.73005E-4	0.00435
34.93394	0.0131	3.92187E-4	4.64633E-4	0.00499
34.95432	0.00994	3.94717E-4	4.81377E-4	0.00446
34.97469	0.01197	4.04838E-4	3.93473E-4	0.00466
34.99507	0.00949	3.82066E-4	5.39979E-4	0.00456
35.01545	0.01129	3.89656E-4	4.77191E-4	0.0048
35.03582	0.0131	3.54233E-4	5.14864E-4	0.00469
35.0562	0.01197	4.04838E-4	5.06492E-4	0.00496
35.07657	0.01445	3.74475E-4	5.31608E-4	0.00482
35.09695	0.01581	3.54233E-4	5.39979E-4	0.00492
35.11733	0.01558	3.51703E-4	4.64633E-4	0.00505
35.1377	0.01852	3.74475E-4	4.31146E-4	0.00476
35.15808	0.02033	3.71945E-4	5.1905E-4	0.00488
35.17846	0.01852	3.77005E-4	4.35332E-4	0.00496
35.19883	0.01762	3.69415E-4	4.18589E-4	0.00511
35.21921	0.0192	3.46642E-4	3.47429E-4	0.00512
35.23959	0.01603	3.89656E-4	4.14403E-4	0.00484
35.25996	0.0201	2.93507E-4	4.64633E-4	0.00485
35.28034	0.01332	3.71945E-4	4.64633E-4	0.00471
35.30072	0.01468	2.93507E-4	4.14403E-4	0.00497
35.32109	0.01536	3.08689E-4	5.31608E-4	0.00493
35.34147	0.01197	2.96038E-4	4.01845E-4	0.00473
35.36185	0.01107	3.89656E-4	3.85102E-4	0.00466
35.38222	0.00971	3.36521E-4	4.85563E-4	0.00488
35.4026	0.00858	3.71945E-4	4.60448E-4	0.00481
35.42298	0.00881	3.46642E-4	4.81377E-4	0.00494
35.44335	0.01287	3.51703E-4	4.64633E-4	0.00504
35.46373	0.01152	3.39052E-4	4.64633E-4	0.00526
35.48411	0.01197	3.11219E-4	4.64633E-4	0.0049
35.50448	0.01197	3.54233E-4	3.97659E-4	0.00508
35.52486	0.01468	3.2387E-4	5.02306E-4	0.00521
35.54524	0.0122	3.69415E-4	4.64633E-4	0.00503
35.56561	0.00858	3.89656E-4	3.72544E-4	0.00505
35.58599	0.01287	3.66884E-4	4.85563E-4	0.00511
35.60637	0.01242	3.13749E-4	4.18589E-4	0.00522
35.62674	0.01039	3.264E-4	3.68358E-4	0.00506
35.64712	0.0122	3.49173E-4	4.31146E-4	0.00514
35.66749	0.01242	3.2387E-4	3.64172E-4	0.00486
35.68787	0.01039	2.90977E-4	3.97659E-4	0.00512
35.70825	0.00949	3.56763E-4	4.06031E-4	0.00494
35.72862	0.00971	3.08689E-4	3.13942E-4	0.005
35.749	0.00994	3.84596E-4	4.43704E-4	0.00507
35.76938	0.01039	3.33991E-4	4.06031E-4	0.00511
35.78975	0.01129	3.39052E-4	4.01845E-4	0.00547
35.81013	0.00971	3.06159E-4	4.35332E-4	0.00475
35.83051	0.0122	3.03628E-4	4.60448E-4	0.00483
35.85088	0.01039	3.01098E-4	4.35332E-4	0.00505
35.87126	0.00971	3.06159E-4	4.10217E-4	0.00466
35.89164	0.00926	3.49173E-4	3.43243E-4	0.005
35.91201	0.01197	3.13749E-4	4.01845E-4	0.00519
35.93239	0.01061	3.1881E-4	4.68819E-4	0.00533
35.95277	0.00881	2.58084E-4	3.72544E-4	0.00537
35.97314	0.01107	3.2134E-4	3.68358E-4	0.00522
35.99352	0.01197	2.47963E-4	4.06031E-4	0.00502
36.0139	0.00971	2.75796E-4	3.85102E-4	0.00554
36.03427	0.01174	3.39052E-4	3.64172E-4	0.00491
36.05465	0.01129	3.2134E-4	3.558E-4	0.00559
36.07503	0.01242	2.90977E-4	3.64172E-4	0.00551
36.0954	0.01174	3.28931E-4	4.10217E-4	0.00553
36.11578	0.01039	3.08689E-4	4.39518E-4	0.00534
36.13616	0.00994	3.06159E-4	3.51614E-4	0.00545
36.15653	0.01242	3.1628E-4	4.68819E-4	0.00539
36.17691	0.014	3.2387E-4	3.89287E-4	0.00573
36.19728	0.01084	2.78326E-4	4.10217E-4	0.00556
36.21766	0.014	2.78326E-4	3.80916E-4	0.00534
36.23804	0.01084	3.2134E-4	3.43243E-4	0.00563
36.25841	0.00926	2.60614E-4	4.39518E-4	0.00584
36.27879	0.01107	3.33991E-4	3.80916E-4	0.00538
36.29917	0.00949	2.63145E-4	3.22313E-4	0.0058
36.31954	0.00903	3.264E-4	4.81377E-4	0.00591
36.33992	0.0122	2.58084E-4	3.68358E-4	0.00607
36.3603	0.0079	2.83386E-4	4.14403E-4	0.0057
36.38067	0.00994	3.03628E-4	2.8464E-4	0.00617
36.40105	0.01174	2.78326E-4	3.64172E-4	0.00588
36.42143	0.00858	2.63145E-4	3.26499E-4	0.00649
36.4418	0.00881	3.1881E-4	3.39057E-4	0.00632
36.46218	0.00903	3.06159E-4	3.34871E-4	0.00623
36.48256	0.01287	3.01098E-4	3.59986E-4	0.00621
36.50293	0.01039	2.68205E-4	4.39518E-4	0.00684
36.52331	0.01242	3.1881E-4	3.22313E-4	0.00663
36.54369	0.00994	3.06159E-4	3.68358E-4	0.00702
36.56406	0.01061	3.03628E-4	3.30685E-4	0.0067
36.58444	0.01061	2.90977E-4	3.51614E-4	0.00706
36.60482	0.00813	2.1001E-4	3.64172E-4	0.00729
36.62519	0.00881	2.98568E-4	3.68358E-4	0.0074
36.64557	0.01107	2.90977E-4	3.0557E-4	0.0075
36.66595	0.01378	2.68205E-4	3.22313E-4	0.00779
36.68632	0.01242	2.55554E-4	3.18127E-4	0.0077
36.7067	0.01242	2.55554E-4	3.13942E-4	0.00846
36.72708	0.00949	3.01098E-4	3.34871E-4	0.00891
36.74745	0.01084	2.63145E-4	4.06031E-4	0.00918
36.76783	0.01039	2.07479E-4	4.14403E-4	0.00944
36.7882	0.01016	2.63145E-4	2.97198E-4	0.00981
36.80858	0.00971	2.75796E-4	3.80916E-4	0.01007
36.82896	0.00994	2.55554E-4	3.26499E-4	0.01086
36.84933	0.00971	2.88447E-4	2.42781E-4	0.01094
36.86971	0.01242	2.42903E-4	3.43243E-4	0.01115
36.89009	0.01016	2.60614E-4	2.55339E-4	0.011
36.91046	0.01039	2.50493E-4	3.34871E-4	0.01153
36.93084	0.00926	3.1881E-4	2.88826E-4	0.01123
36.95122	0.00994	2.40372E-4	3.09756E-4	0.01121
36.97159	0.01129	2.73266E-4	2.97198E-4	0.01101
36.99197	0.01174	2.78326E-4	3.0557E-4	0.01036
37.01235	0.01107	2.55554E-4	2.93012E-4	0.0098
37.03272	0.01174	2.07479E-4	3.51614E-4	0.00967
37.0531	0.01107	2.80856E-4	3.64172E-4	0.00952
37.07348	0.01084	2.75796E-4	3.01384E-4	0.00897
37.09385	0.00881	2.53024E-4	3.26499E-4	0.00816
37.11423	0.01107	2.63145E-4	3.09756E-4	0.00774
37.13461	0.00903	2.60614E-4	3.01384E-4	0.00781
37.15498	0.00745	2.45433E-4	3.558E-4	0.00729
37.17536	0.0122	2.78326E-4	3.64172E-4	0.00642
37.19574	0.00903	2.35312E-4	3.34871E-4	0.00659
37.21611	0.01129	2.35312E-4	2.80454E-4	0.00652
37.23649	0.00903	2.20131E-4	4.2696E-4	0.00607
37.25687	0.01197	2.78326E-4	2.93012E-4	0.00599
37.27724	0.00949	2.22661E-4	3.558E-4	0.00603
37.29762	0.01084	2.83386E-4	2.72083E-4	0.00576
37.31799	0.01107	2.30252E-4	3.51614E-4	0.00572
37.33837	0.00994	2.80856E-4	3.47429E-4	0.00558
37.35875	0.01152	1.72056E-4	3.97659E-4	0.00531
37.37912	0.01355	2.32782E-4	2.67897E-4	0.00577
37.3995	0.01107	2.45433E-4	3.26499E-4	0.00535
37.41988	0.01129	2.25191E-4	2.72083E-4	0.00527
37.44025	0.01039	2.42903E-4	3.01384E-4	0.00517
37.46063	0.01129	2.45433E-4	3.01384E-4	0.00541
37.48101	0.00949	2.176E-4	3.30685E-4	0.00511
37.50138	0.01129	2.35312E-4	3.09756E-4	0.00542
37.52176	0.01174	1.69526E-4	2.51153E-4	0.00556
37.54214	0.01197	2.45433E-4	3.01384E-4	0.00554
37.56251	0.01152	2.176E-4	2.05108E-4	0.00518
37.58289	0.00926	2.1507E-4	3.558E-4	0.00519
37.60327	0.00994	2.50493E-4	3.30685E-4	0.00537
37.62364	0.01084	1.99889E-4	3.09756E-4	0.00519
37.64402	0.01084	2.63145E-4	2.80454E-4	0.00508
37.6644	0.00858	2.55554E-4	3.59986E-4	0.00535
37.68477	0.01061	2.50493E-4	2.97198E-4	0.00518
37.70515	0.01039	2.32782E-4	3.68358E-4	0.005
37.72553	0.01129	2.27721E-4	2.8464E-4	0.00516
37.7459	0.01016	2.25191E-4	3.43243E-4	0.00524
37.76628	0.01084	2.40372E-4	2.80454E-4	0.00523
37.78666	0.01084	2.37842E-4	2.8464E-4	0.00534
37.80703	0.00881	2.30252E-4	2.42781E-4	0.00539
37.82741	0.00971	2.20131E-4	2.51153E-4	0.00521
37.84779	0.01016	1.74586E-4	2.30224E-4	0.00527
37.86816	0.00994	2.32782E-4	2.93012E-4	0.00539
37.88854	0.01129	2.02419E-4	3.0557E-4	0.00554
37.90891	0.01129	2.42903E-4	3.51614E-4	0.00524
37.92929	0.01265	2.42903E-4	2.88826E-4	0.00537
37.94967	0.01039	1.77117E-4	2.55339E-4	0.00516
37.97004	0.00994	1.77117E-4	2.88826E-4	0.00538
37.99042	0.00903	1.51814E-4	2.59525E-4	0.00557
38.0108	0.00994	1.99889E-4	2.63711E-4	0.00536
38.03117	0.00994	2.07479E-4	2.00923E-4	0.00535
38.05155	0.00881	2.20131E-4	2.93012E-4	0.00538
38.07193	0.00655	2.20131E-4	3.09756E-4	0.00528
38.0923	0.01152	1.56875E-4	2.93012E-4	0.00512
38.11268	0.00858	1.66996E-4	2.8464E-4	0.00553
38.13306	0.00881	1.92298E-4	2.17666E-4	0.0055
38.15343	0.00881	1.82177E-4	2.51153E-4	0.00547
38.17381	0.00994	2.1001E-4	3.09756E-4	0.00503
38.19419	0.00971	2.20131E-4	2.80454E-4	0.00535
38.21456	0.01016	1.82177E-4	2.88826E-4	0.0051
38.23494	0.01084	1.99889E-4	2.93012E-4	0.00548
38.25532	0.00813	2.20131E-4	2.42781E-4	0.00517
38.27569	0.00858	2.1254E-4	3.09756E-4	0.00532
38.29607	0.00994	2.27721E-4	2.72083E-4	0.00519
38.31645	0.00971	2.02419E-4	2.63711E-4	0.00556
38.33682	0.00926	2.04949E-4	3.01384E-4	0.0054
38.3572	0.00903	1.84707E-4	2.46967E-4	0.0052
38.37758	0.00836	2.04949E-4	2.3441E-4	0.00536
38.39795	0.00949	1.56875E-4	2.93012E-4	0.00509
38.41833	0.01084	1.99889E-4	2.93012E-4	0.00548
38.43871	0.00994	2.04949E-4	2.72083E-4	0.00546
38.45908	0.00858	1.84707E-4	2.55339E-4	0.00536
38.47946	0.007	1.77117E-4	2.46967E-4	0.0055
38.49983	0.01287	2.07479E-4	2.67897E-4	0.00561
38.52021	0.00994	2.1001E-4	2.1348E-4	0.00549
38.54059	0.01084	1.77117E-4	2.26038E-4	0.00523
38.56096	0.01152	1.72056E-4	3.26499E-4	0.00536
38.58134	0.01129	1.99889E-4	1.79993E-4	0.00563
38.60172	0.00813	1.44223E-4	2.67897E-4	0.00566
38.62209	0.00903	1.61935E-4	2.46967E-4	0.00562
38.64247	0.00903	1.61935E-4	2.59525E-4	0.00593
38.66285	0.00949	1.92298E-4	2.8464E-4	0.0054
38.68322	0.00881	1.79647E-4	2.21852E-4	0.00512
38.7036	0.0061	2.1254E-4	2.80454E-4	0.00555
38.72398	0.0122	1.89768E-4	2.76269E-4	0.00591
38.74435	0.01107	1.99889E-4	2.51153E-4	0.00565
38.76473	0.01039	1.77117E-4	2.09294E-4	0.0059
38.78511	0.01061	1.61935E-4	1.92551E-4	0.00562
38.80548	0.00858	1.69526E-4	2.38596E-4	0.00624
38.82586	0.00903	1.97358E-4	3.09756E-4	0.00601
38.84624	0.00858	1.59405E-4	2.21852E-4	0.00636
38.86661	0.00678	1.94828E-4	2.46967E-4	0.00634
38.88699	0.0079	1.59405E-4	2.55339E-4	0.00651
38.90737	0.00881	1.99889E-4	2.76269E-4	0.00642
38.92774	0.0079	2.25191E-4	3.01384E-4	0.00638
38.94812	0.01107	2.40372E-4	2.93012E-4	0.00678
38.9685	0.01084	2.65675E-4	3.39057E-4	0.00649
38.98887	0.01016	2.35312E-4	3.13942E-4	0.00626
39.00925	0.00723	2.25191E-4	2.63711E-4	0.00673
39.02962	0.01107	2.83386E-4	3.09756E-4	0.00706
39.05	0.00903	2.07479E-4	3.43243E-4	0.00698
39.07038	0.00903	1.82177E-4	2.63711E-4	0.00712
39.09075	0.007	1.84707E-4	2.59525E-4	0.00717
39.11113	0.01039	1.97358E-4	2.3441E-4	0.0073
39.13151	0.00971	1.56875E-4	2.26038E-4	0.00776
39.15188	0.00903	1.72056E-4	2.3441E-4	0.00842
39.17226	0.00994	1.77117E-4	1.96737E-4	0.0082
39.19264	0.00903	1.79647E-4	2.26038E-4	0.00855
39.21301	0.01039	1.46754E-4	2.17666E-4	0.00875
39.23339	0.00903	1.41693E-4	2.63711E-4	0.00946
39.25377	0.0079	1.87237E-4	2.93012E-4	0.00956
39.27414	0.00949	2.07479E-4	2.76269E-4	0.00986
39.29452	0.01197	2.176E-4	2.80454E-4	0.01022
39.3149	0.01084	2.1254E-4	2.63711E-4	0.01044
39.33527	0.00858	1.54344E-4	2.05108E-4	0.01049
39.35565	0.00971	1.97358E-4	3.0557E-4	0.01034
39.37603	0.01084	1.72056E-4	2.51153E-4	0.01066
39.3964	0.01265	1.34103E-4	2.72083E-4	0.0105
39.41678	0.00813	1.69526E-4	2.42781E-4	0.01042
39.43716	0.00949	1.64465E-4	3.0557E-4	0.00984
39.45753	0.01016	1.79647E-4	2.00923E-4	0.00972
39.47791	0.01084	2.02419E-4	2.38596E-4	0.00936
39.49829	0.00678	1.66996E-4	2.30224E-4	0.00885
39.51866	0.01152	1.54344E-4	2.26038E-4	0.00863
39.53904	0.01129	1.79647E-4	2.05108E-4	0.00835
39.55942	0.00836	1.64465E-4	2.17666E-4	0.00791
39.57979	0.00971	1.56875E-4	2.38596E-4	0.00755
39.60017	0.00813	1.49284E-4	2.38596E-4	0.00717
39.62054	0.00632	1.84707E-4	1.4232E-4	0.00666
39.64092	0.01084	1.64465E-4	2.46967E-4	0.00663
39.6613	0.00858	1.59405E-4	1.59064E-4	0.00632
39.68167	0.01039	1.31572E-4	2.1348E-4	0.00629
39.70205	0.01039	1.36633E-4	1.92551E-4	0.00603
39.72243	0.00903	1.54344E-4	1.96737E-4	0.00591
39.7428	0.00994	1.79647E-4	2.09294E-4	0.00602
39.76318	0.00723	1.59405E-4	2.51153E-4	0.00577
39.78356	0.01332	1.46754E-4	1.71621E-4	0.00554
39.80393	0.00994	1.36633E-4	1.59064E-4	0.00599
39.82431	0.00971	1.41693E-4	2.8464E-4	0.00581
39.84469	0.01084	1.44223E-4	2.42781E-4	0.00555
39.86506	0.00768	2.04949E-4	2.09294E-4	0.00574
39.88544	0.01129	1.26512E-4	2.38596E-4	0.00576
39.90582	0.00903	1.61935E-4	2.30224E-4	0.0053
39.92619	0.01039	1.66996E-4	1.88365E-4	0.00544
39.94657	0.01084	1.72056E-4	2.21852E-4	0.00553
39.96695	0.007	1.41693E-4	1.75807E-4	0.00551
39.98732	0.00836	1.49284E-4	1.79993E-4	0.00582
40.0077	0.0079	1.61935E-4	2.38596E-4	0.00539
40.02808	0.01084	1.51814E-4	2.00923E-4	0.00554
40.04845	0.00678	1.59405E-4	1.79993E-4	0.00545
40.06883	0.01061	1.59405E-4	2.1348E-4	0.00565
40.08921	0.01084	1.87237E-4	1.79993E-4	0.00546
40.10958	0.00836	1.54344E-4	2.21852E-4	0.0056
40.12996	0.01287	1.54344E-4	1.84179E-4	0.00552
40.15033	0.00994	1.46754E-4	2.05108E-4	0.00549
40.17071	0.01061	1.56875E-4	1.6325E-4	0.00573
40.19109	0.01129	1.74586E-4	2.1348E-4	0.00525
40.21146	0.00858	1.46754E-4	1.75807E-4	0.00555
40.23184	0.00971	1.61935E-4	2.00923E-4	0.00551
40.25222	0.00903	1.0627E-4	2.17666E-4	0.00559
40.27259	0.0122	1.31572E-4	2.05108E-4	0.00569
40.29297	0.00903	1.26512E-4	1.79993E-4	0.0058
40.31335	0.00926	1.1133E-4	2.17666E-4	0.00548
40.33372	0.00881	1.72056E-4	2.3441E-4	0.00493
40.3541	0.00813	1.36633E-4	2.21852E-4	0.0054
40.37448	0.01129	1.69526E-4	1.79993E-4	0.00546
40.39485	0.01265	1.26512E-4	2.05108E-4	0.00537
40.41523	0.01061	1.64465E-4	1.33948E-4	0.00562
40.43561	0.01061	1.46754E-4	1.71621E-4	0.00544
40.45598	0.00994	1.54344E-4	2.00923E-4	0.00534
40.47636	0.00903	1.49284E-4	1.96737E-4	0.00548
40.49674	0.00903	1.46754E-4	2.26038E-4	0.00571
40.51711	0.01061	1.56875E-4	1.88365E-4	0.00537
40.53749	0.0122	1.26512E-4	2.05108E-4	0.00552
40.55787	0.01129	1.18921E-4	1.67435E-4	0.00531
40.57824	0.01287	1.59405E-4	1.67435E-4	0.00545
40.59862	0.01491	1.36633E-4	1.75807E-4	0.00538
40.619	0.01671	1.23982E-4	2.26038E-4	0.0058
40.63937	0.01942	9.36187E-5	2.30224E-4	0.00541
40.65975	0.01671	1.56875E-4	1.96737E-4	0.00571
40.68013	0.02823	1.44223E-4	2.05108E-4	0.00538
40.7005	0.02507	1.39163E-4	2.00923E-4	0.00562
40.72088	0.0201	1.39163E-4	2.3441E-4	0.00546
40.74125	0.01852	1.36633E-4	2.09294E-4	0.00543
40.76163	0.01784	1.13861E-4	1.88365E-4	0.00571
40.78201	0.02145	1.18921E-4	2.1348E-4	0.00569
40.80238	0.02733	1.23982E-4	2.1348E-4	0.00566
40.82276	0.02846	1.46754E-4	2.00923E-4	0.00574
40.84314	0.02665	1.29042E-4	1.96737E-4	0.00581
40.86351	0.02281	1.56875E-4	1.84179E-4	0.00557
40.88389	0.0271	1.51814E-4	1.46506E-4	0.00568
40.90427	0.02123	1.26512E-4	1.25577E-4	0.00594
40.92464	0.01649	1.31572E-4	2.09294E-4	0.00536
40.94502	0.01874	1.39163E-4	1.88365E-4	0.00564
40.9654	0.01874	1.44223E-4	1.88365E-4	0.00556
40.98577	0.01716	1.0627E-4	1.33948E-4	0.00553
41.00615	0.01107	1.01209E-4	1.4232E-4	0.00582
41.02653	0.01197	1.72056E-4	1.46506E-4	0.00554
41.0469	0.01107	1.0374E-4	1.88365E-4	0.00565
41.06728	0.01129	1.44223E-4	1.92551E-4	0.00543
41.08766	0.01084	1.0374E-4	1.25577E-4	0.00559
41.10803	0.0079	1.36633E-4	1.46506E-4	0.00544
41.12841	0.00994	1.0374E-4	1.96737E-4	0.00559
41.14879	0.00926	1.23982E-4	1.38134E-4	0.00561
41.16916	0.00949	1.66996E-4	2.00923E-4	0.00559
41.18954	0.01129	1.088E-4	1.79993E-4	0.00572
41.20992	0.00903	1.0627E-4	1.67435E-4	0.00551
41.23029	0.01039	1.0374E-4	2.21852E-4	0.0058
41.25067	0.00949	1.46754E-4	1.79993E-4	0.00544
41.27104	0.01061	1.39163E-4	1.6325E-4	0.00559
41.29142	0.01016	1.18921E-4	1.38134E-4	0.00573
41.3118	0.01129	1.18921E-4	1.29762E-4	0.00596
41.33217	0.00836	1.31572E-4	1.54878E-4	0.00565
41.35255	0.00858	1.21451E-4	1.46506E-4	0.00543
41.37293	0.00903	1.46754E-4	1.75807E-4	0.00605
41.3933	0.01197	1.34103E-4	1.54878E-4	0.00606
41.41368	0.00994	1.49284E-4	1.71621E-4	0.00568
41.43406	0.00994	1.34103E-4	1.38134E-4	0.0059
41.45443	0.007	1.34103E-4	1.96737E-4	0.00588
41.47481	0.00813	1.26512E-4	1.84179E-4	0.00574
41.49519	0.00632	1.23982E-4	1.88365E-4	0.00584
41.51556	0.00994	9.86792E-5	1.4232E-4	0.00606
41.53594	0.00926	1.21451E-4	2.09294E-4	0.00563
41.55632	0.00994	1.41693E-4	1.79993E-4	0.00588
41.57669	0.00836	1.23982E-4	1.50692E-4	0.00602
41.59707	0.01084	1.41693E-4	1.96737E-4	0.00607
41.61745	0.00858	1.13861E-4	1.21391E-4	0.00622
41.63782	0.0061	1.44223E-4	1.67435E-4	0.00582
41.6582	0.00994	1.41693E-4	1.59064E-4	0.00578
41.67858	0.00926	8.34978E-5	1.75807E-4	0.00581
41.69895	0.00994	1.21451E-4	1.92551E-4	0.00596
41.71933	0.00926	1.31572E-4	1.50692E-4	0.00627
41.73971	0.01016	1.16391E-4	1.29762E-4	0.00624
41.76008	0.0079	1.0627E-4	1.88365E-4	0.00558
41.78046	0.01174	1.31572E-4	1.50692E-4	0.00613
41.80084	0.00813	1.39163E-4	1.38134E-4	0.0061
41.82121	0.00926	1.0627E-4	2.17666E-4	0.00583
41.84159	0.00994	1.41693E-4	1.67435E-4	0.00593
41.86196	0.01107	1.51814E-4	1.71621E-4	0.00604
41.88234	0.00858	1.34103E-4	2.21852E-4	0.00602
41.90272	0.00745	1.16391E-4	1.84179E-4	0.00625
41.92309	0.01107	1.72056E-4	1.75807E-4	0.0066
41.94347	0.00994	1.56875E-4	1.59064E-4	0.00642
41.96385	0.00858	1.49284E-4	2.09294E-4	0.0064
41.98422	0.00858	1.29042E-4	1.50692E-4	0.0065
42.0046	0.00971	1.82177E-4	2.30224E-4	0.00653
42.02498	0.0079	1.72056E-4	1.92551E-4	0.00686
42.04535	0.00768	1.66996E-4	2.80454E-4	0.00717
42.06573	0.00836	1.56875E-4	2.17666E-4	0.00753
42.08611	0.00949	1.13861E-4	1.54878E-4	0.00748
42.10648	0.00632	1.13861E-4	1.54878E-4	0.00763
42.12686	0.00971	1.23982E-4	2.05108E-4	0.00795
42.14724	0.00949	1.18921E-4	1.75807E-4	0.00827
42.16761	0.00858	1.49284E-4	2.21852E-4	0.00785
42.18799	0.01152	1.34103E-4	1.54878E-4	0.00813
42.20837	0.00971	1.0374E-4	2.26038E-4	0.00827
42.22874	0.00881	1.39163E-4	1.84179E-4	0.00761
42.24912	0.01061	1.54344E-4	2.05108E-4	0.0075
42.2695	0.00949	9.86792E-5	1.79993E-4	0.00779
42.28987	0.00949	1.34103E-4	1.92551E-4	0.00701
42.31025	0.00881	1.34103E-4	1.71621E-4	0.00673
42.33063	0.00994	1.49284E-4	1.71621E-4	0.00657
42.351	0.01016	1.41693E-4	1.92551E-4	0.0064
42.37138	0.01084	1.51814E-4	1.96737E-4	0.00647
42.39175	0.00994	1.51814E-4	1.75807E-4	0.00628
42.41213	0.00994	1.44223E-4	2.63711E-4	0.00605
42.43251	0.00994	1.31572E-4	2.38596E-4	0.00592
42.45288	0.01084	1.54344E-4	1.25577E-4	0.006
42.47326	0.01197	1.21451E-4	1.71621E-4	0.00588
42.49364	0.01355	9.86792E-5	1.92551E-4	0.00582
42.51401	0.01129	1.51814E-4	1.88365E-4	0.0057
42.53439	0.01107	1.99889E-4	2.26038E-4	0.0059
42.55477	0.01242	1.56875E-4	1.75807E-4	0.00571
42.57514	0.01061	1.74586E-4	2.30224E-4	0.00591
42.59552	0.01355	1.56875E-4	2.17666E-4	0.00559
42.6159	0.00881	1.69526E-4	2.97198E-4	0.00549
42.63627	0.00949	1.59405E-4	2.63711E-4	0.00604
42.65665	0.01107	1.34103E-4	2.38596E-4	0.00596
42.67703	0.01016	1.31572E-4	2.76269E-4	0.00573
42.6974	0.00768	1.41693E-4	2.30224E-4	0.00575
42.71778	0.00745	1.49284E-4	3.13942E-4	0.00607
42.73816	0.01039	1.74586E-4	2.3441E-4	0.00579
42.75853	0.00858	1.82177E-4	1.79993E-4	0.00575
42.77891	0.01129	1.72056E-4	2.3441E-4	0.00584
42.79929	0.01332	1.79647E-4	1.92551E-4	0.00536
42.81966	0.014	1.82177E-4	3.26499E-4	0.00578
42.84004	0.01423	1.66996E-4	2.21852E-4	0.00594
42.86042	0.01265	1.79647E-4	2.51153E-4	0.00583
42.88079	0.01355	1.74586E-4	3.68358E-4	0.00593
42.90117	0.01084	2.55554E-4	2.76269E-4	0.00621
42.92155	0.01039	2.80856E-4	3.59986E-4	0.0058
42.94192	0.00745	2.88447E-4	3.51614E-4	0.00577
42.9623	0.014	3.2387E-4	4.89749E-4	0.00581
42.98267	0.01061	4.07368E-4	4.39518E-4	0.00587
43.00305	0.01287	3.31461E-4	4.64633E-4	0.00586
43.02343	0.00949	3.71945E-4	3.93473E-4	0.00589
43.0438	0.00949	3.1881E-4	3.80916E-4	0.00566
43.06418	0.0122	3.1881E-4	4.60448E-4	0.00539
43.08456	0.01174	3.13749E-4	3.85102E-4	0.00542
43.10493	0.01084	3.59294E-4	4.39518E-4	0.00576
43.12531	0.01265	3.41582E-4	4.81377E-4	0.00568
43.14569	0.01129	3.79535E-4	5.02306E-4	0.00597
43.16606	0.01197	4.17489E-4	5.35794E-4	0.00591
43.18644	0.01829	4.02308E-4	6.44627E-4	0.00582
43.20682	0.01829	4.02308E-4	7.15787E-4	0.00596
43.22719	0.02213	4.70624E-4	8.2462E-4	0.00567
43.24757	0.02507	4.93396E-4	8.79036E-4	0.00573
43.26795	0.02642	6.73043E-4	0.00113	0.00564
43.28832	0.02507	9.81732E-4	0.00209	0.00566
43.3087	0.02191	0.00179	0.00386	0.00582
43.32908	0.02575	0.00432	0.007	0.00579
43.34945	0.02687	0.00812	0.01016	0.00562
43.36983	0.028	0.01092	0.01104	0.00573
43.39021	0.02958	0.01033	0.00887	0.00563
43.41058	0.02575	0.00682	0.00668	0.00565
43.43096	0.03026	0.0039	0.00527	0.00569
43.45134	0.02597	0.00393	0.00556	0.00569
43.47171	0.02304	0.00554	0.00589	0.00567
43.49209	0.02078	0.00586	0.00556	0.00566
43.51247	0.01784	0.00433	0.00407	0.00574
43.53284	0.02236	0.0025	0.00233	0.00604
43.55322	0.01355	0.00125	0.00137	0.00576
43.57359	0.01423	7.13527E-4	8.99966E-4	0.00584
43.59397	0.014	5.84485E-4	6.99043E-4	0.00594
43.61435	0.01061	4.70624E-4	6.40441E-4	0.00562
43.63472	0.01197	3.79535E-4	5.69281E-4	0.00573
43.6551	0.00813	4.09898E-4	4.85563E-4	0.00576
43.67548	0.00994	3.44112E-4	4.56262E-4	0.0059
43.69585	0.00994	2.85917E-4	3.30685E-4	0.00562
43.71623	0.00971	2.85917E-4	2.93012E-4	0.00551
43.73661	0.01129	2.93507E-4	2.93012E-4	0.00599
43.75698	0.00768	2.32782E-4	2.88826E-4	0.00592
43.77736	0.01084	1.99889E-4	2.93012E-4	0.006
43.79774	0.01152	2.37842E-4	2.67897E-4	0.00565
43.81811	0.00994	1.59405E-4	2.17666E-4	0.00593
43.83849	0.00858	1.39163E-4	1.75807E-4	0.00557
43.85887	0.00858	1.59405E-4	2.38596E-4	0.00594
43.87924	0.01107	1.94828E-4	2.38596E-4	0.0055
43.89962	0.00768	1.92298E-4	2.00923E-4	0.00553
43.92	0.00949	1.36633E-4	2.00923E-4	0.00591
43.94037	0.01378	1.21451E-4	2.00923E-4	0.00564
43.96075	0.00994	1.59405E-4	1.84179E-4	0.00573
43.98113	0.01039	1.39163E-4	2.00923E-4	0.00617
44.0015	0.01174	1.26512E-4	2.00923E-4	0.00592
44.02188	0.01016	1.72056E-4	1.75807E-4	0.00618
44.04226	0.00836	1.79647E-4	1.54878E-4	0.00579
44.06263	0.01039	1.29042E-4	1.96737E-4	0.00585
44.08301	0.01061	1.79647E-4	1.88365E-4	0.00605
44.10338	0.01242	1.61935E-4	1.92551E-4	0.00593
44.12376	0.00971	1.34103E-4	1.38134E-4	0.00596
44.14414	0.01152	1.56875E-4	1.29762E-4	0.00582
44.16451	0.00836	1.51814E-4	1.88365E-4	0.00574
44.18489	0.00994	1.18921E-4	1.96737E-4	0.00594
44.20527	0.01129	1.36633E-4	1.13019E-4	0.00568
44.22564	0.00836	1.39163E-4	1.29762E-4	0.00571
44.24602	0.00994	1.44223E-4	1.75807E-4	0.00577
44.2664	0.00949	1.16391E-4	1.46506E-4	0.00573
44.28677	0.00903	1.1133E-4	1.54878E-4	0.00573
44.30715	0.0079	1.21451E-4	1.96737E-4	0.00588
44.32753	0.00542	1.26512E-4	1.4232E-4	0.0058
44.3479	0.01016	1.16391E-4	1.71621E-4	0.00583
44.36828	0.01039	9.86792E-5	1.75807E-4	0.00576
44.38866	0.01061	9.6149E-5	1.33948E-4	0.0057
44.40903	0.01061	1.41693E-4	1.71621E-4	0.00598
44.42941	0.01107	1.29042E-4	1.6325E-4	0.00547
44.44979	0.00903	1.0627E-4	1.21391E-4	0.0058
44.47016	0.00813	1.13861E-4	1.17205E-4	0.00549
44.49054	0.00926	9.86792E-5	1.4232E-4	0.00608
44.51092	0.00971	9.6149E-5	1.54878E-4	0.00622
44.53129	0.00971	1.23982E-4	1.92551E-4	0.00577
44.55167	0.00949	1.088E-4	1.6325E-4	0.0057
44.57205	0.01016	7.84373E-5	2.21852E-4	0.006
44.59242	0.00926	9.6149E-5	1.29762E-4	0.00579
44.6128	0.00926	1.1133E-4	1.08833E-4	0.00592
44.63318	0.00994	1.18921E-4	1.67435E-4	0.00592
44.65355	0.00858	1.18921E-4	1.4232E-4	0.00604
44.67393	0.00971	1.29042E-4	1.08833E-4	0.00589
44.6943	0.01129	1.1133E-4	1.29762E-4	0.00606
[truncated: 3,647 more rows]
