# Supplementary material for: How crystallization additives govern halide perovskite grain growth
Source: Nat Commun. 2025 Nov 10;16:9894. doi: 10.1038/s41467-025-65484-7 (PMC12603034; doi:10.1038/s41467-025-65484-7)
Supplement: Supplementary file 3 — Source Data [file 41467_2025_65484_MOESM3_ESM.zip › Data files/Fig S19-MAI.txt]

5994.44396450	0.54346949
5990.58653595	0.54294688
5986.72910740	0.54269886
5982.87167885	0.54291677
5979.01425031	0.54381233
5975.15682176	0.54396147
5971.29939321	0.54313499
5967.44196466	0.54257965
5963.58453611	0.54303139
5959.72710756	0.54376048
5955.86967901	0.54350215
5952.01225047	0.54304856
5948.15482192	0.54312670
5944.29739337	0.54289180
5940.43996482	0.54257321
5936.58253627	0.54233760
5932.72510772	0.54180712
5928.86767917	0.54161310
5925.01025063	0.54156947
5921.15282208	0.54160196
5917.29539353	0.54249287
5913.43796498	0.54321456
5909.58053643	0.54304993
5905.72310788	0.54264021
5901.86567933	0.54214621
5898.00825078	0.54209054
5894.15082224	0.54238451
5890.29339369	0.54248023
5886.43596514	0.54229856
5882.57853659	0.54150498
5878.72110804	0.54116237
5874.86367949	0.54176837
5871.00625094	0.54187787
5867.14882240	0.54208022
5863.29139385	0.54275548
5859.43396530	0.54260862
5855.57653675	0.54235029
5851.71910820	0.54218656
5847.86167965	0.54131490
5844.00425110	0.54071778
5840.14682256	0.54096359
5836.28939401	0.54179466
5832.43196546	0.54244030
5828.57453691	0.54185450
5824.71710836	0.54113233
5820.85967981	0.54128766
5817.00225126	0.54162353
5813.14482272	0.54172450
5809.28739417	0.54140043
5805.42996562	0.54144847
5801.57253707	0.54223520
5797.71510852	0.54227132
5793.85767997	0.54198986
5790.00025142	0.54236609
5786.14282288	0.54251260
5782.28539433	0.54243177
5778.42796578	0.54223317
5774.57053723	0.54195106
5770.71310868	0.54204607
5766.85568013	0.54198444
5762.99825158	0.54198873
5759.14082304	0.54219067
5755.28339449	0.54188931
5751.42596594	0.54173028
5747.56853739	0.54161072
5743.71110884	0.54139990
5739.85368029	0.54225421
5735.99625174	0.54317206
5732.13882320	0.54310697
5728.28139465	0.54265678
5724.42396610	0.54174030
5720.56653755	0.54130691
5716.70910900	0.54195231
5712.85168045	0.54226500
5708.99425190	0.54214102
5705.13682336	0.54198188
5701.27939481	0.54173219
5697.42196626	0.54164428
5693.56453771	0.54136020
5689.70710916	0.54127711
5685.84968061	0.54177099
5681.99225206	0.54195225
5678.13482352	0.54197055
5674.27739497	0.54199535
5670.41996642	0.54154533
5666.56253787	0.54123384
5662.70510932	0.54136628
5658.84768077	0.54162186
5654.99025222	0.54183292
5651.13282368	0.54173106
5647.27539513	0.54180145
5643.41796658	0.54192299
5639.56053803	0.54151487
5635.70310948	0.54141968
5631.84568093	0.54147476
5627.98825238	0.54105872
5624.13082384	0.54066306
5620.27339529	0.54023021
5616.41596674	0.54013532
5612.55853819	0.54043585
5608.70110964	0.54038197
5604.84368109	0.54047787
5600.98625254	0.54069567
5597.12882400	0.54065782
5593.27139545	0.54072398
5589.41396690	0.54074931
5585.55653835	0.54086578
5581.69910980	0.54117966
5577.84168125	0.54080331
5573.98425270	0.54027599
5570.12682416	0.54039985
5566.26939561	0.54061830
5562.41196706	0.54071814
5558.55453851	0.54043925
5554.69710996	0.53991503
5550.83968141	0.54008174
5546.98225286	0.54048294
5543.12482432	0.54043716
5539.26739577	0.54003644
5535.40996722	0.53945071
5531.55253867	0.53948957
5527.69511012	0.53987813
5523.83768157	0.53970462
5519.98025302	0.53950685
5516.12282448	0.53944504
5512.26539593	0.53950876
5508.40796738	0.53974849
5504.55053883	0.53931487
5500.69311028	0.53847790
5496.83568173	0.53783590
5492.97825318	0.53753895
5489.12082464	0.53810036
5485.26339609	0.53895807
5481.40596754	0.53886813
5477.54853899	0.53828609
5473.69111044	0.53779548
5469.83368189	0.53746289
5465.97625334	0.53716403
5462.11882479	0.53696024
5458.26139625	0.53742021
5454.40396770	0.53758651
5450.54653915	0.53680718
5446.68911060	0.53650784
5442.83168205	0.53680682
5438.97425350	0.53675294
5435.11682495	0.53642631
5431.25939641	0.53615642
5427.40196786	0.53691620
5423.54453931	0.53800863
5419.68711076	0.53783333
5415.82968221	0.53707069
5411.97225366	0.53702980
5408.11482511	0.53751361
5404.25739657	0.53805435
5400.39996802	0.53779572
5396.54253947	0.53719139
5392.68511092	0.53690678
5388.82768237	0.53674716
5384.97025382	0.53718752
5381.11282527	0.53790116
5377.25539673	0.53847057
5373.39796818	0.53877163
5369.54053963	0.53864807
5365.68311108	0.53833354
5361.82568253	0.53823400
5357.96825398	0.53770375
5354.11082543	0.53720450
5350.25339689	0.53729922
5346.39596834	0.53759658
5342.53853979	0.53778440
5338.68111124	0.53796339
5334.82368269	0.53794152
5330.96625414	0.53797954
5327.10882559	0.53761280
5323.25139705	0.53755319
5319.39396850	0.53860062
5315.53653995	0.53926164
5311.67911140	0.53924525
5307.82168285	0.53909910
5303.96425430	0.53896385
5300.10682575	0.53946358
5296.24939721	0.53971618
5292.39196866	0.53942662
5288.53454011	0.53923845
5284.67711156	0.53871095
5280.81968301	0.53815085
5276.96225446	0.53818792
5273.10482591	0.53838468
5269.24739737	0.53864831
5265.38996882	0.53843516
5261.53254027	0.53761488
5257.67511172	0.53754216
5253.81768317	0.53789610
5249.96025462	0.53804600
5246.10282607	0.53848100
5242.24539753	0.53844953
5238.38796898	0.53820807
5234.53054043	0.53817403
5230.67311188	0.53797030
5226.81568333	0.53803015
5222.95825478	0.53814495
5219.10082623	0.53818297
5215.24339769	0.53841639
5211.38596914	0.53803521
5207.52854059	0.53761852
5203.67111204	0.53790176
5199.81368349	0.53830063
5195.95625494	0.53881466
5192.09882639	0.53917515
5188.24139785	0.53891534
5184.38396930	0.53886008
5180.52654075	0.53905863
5176.66911220	0.53908533
5172.81168365	0.53894889
5168.95425510	0.53844202
5165.09682655	0.53841472
5161.23939801	0.53917861
5157.38196946	0.53967321
5153.52454091	0.53985441
5149.66711236	0.53981757
5145.80968381	0.53965640
5141.95225526	0.53987026
5138.09482671	0.53981102
5134.23739817	0.53952610
5130.37996962	0.53974557
5126.52254107	0.54000145
5122.66511252	0.54018629
5118.80768397	0.54002076
5114.95025542	0.53913575
5111.09282687	0.53862488
5107.23539833	0.53878683
5103.37796978	0.53926474
5099.52054123	0.54004788
5095.66311268	0.54049432
5091.80568413	0.54077446
5087.94825558	0.54106969
5084.09082703	0.54087585
5080.23339849	0.54067856
5076.37596994	0.54048789
5072.51854139	0.54023689
5068.66111284	0.54055250
5064.80368429	0.54071379
5060.94625574	0.54050440
5057.08882719	0.54054040
5053.23139865	0.54053080
5049.37397010	0.54080421
5045.51654155	0.54115093
5041.65911300	0.54085779
5037.80168445	0.54062080
5033.94425590	0.54046381
5030.08682735	0.54028046
5026.22939880	0.54035014
5022.37197026	0.54007792
5018.51454171	0.54000980
5014.65711316	0.54055512
5010.79968461	0.54072368
5006.94225606	0.54083169
5003.08482751	0.54080176
4999.22739896	0.54014802
4995.36997042	0.53990149
4991.51254187	0.54003197
4987.65511332	0.54028755
4983.79768477	0.54098189
4979.94025622	0.54112935
4976.08282767	0.54089445
4972.22539912	0.54080009
4968.36797058	0.54037613
4964.51054203	0.54019606
4960.65311348	0.54017615
4956.79568493	0.53999496
4952.93825638	0.54029685
4949.08082783	0.54050410
4945.22339928	0.54061979
4941.36597074	0.54108447
4937.50854219	0.54101574
4933.65111364	0.54076993
4929.79368509	0.54069912
4925.93625654	0.54054719
4922.07882799	0.54102319
4918.22139944	0.54146713
4914.36397090	0.54128897
4910.50654235	0.54112464
4906.64911380	0.54063606
4902.79168525	0.54033858
4898.93425670	0.54054135
4895.07682815	0.54029626
4891.21939960	0.54024285
4887.36197106	0.54043216
4883.50454251	0.54033554
4879.64711396	0.54069382
4875.78968541	0.54110670
4871.93225686	0.54135954
4868.07482831	0.54164946
4864.21739976	0.54129118
4860.35997122	0.54096001
4856.50254267	0.54101920
4852.64511412	0.54084885
4848.78768557	0.54089707
4844.93025702	0.54081482
4841.07282847	0.54048604
4837.21539992	0.54079270
4833.35797138	0.54093301
4829.50054283	0.54075611
4825.64311428	0.54084271
4821.78568573	0.54050881
4817.92825718	0.54032052
4814.07082863	0.54056251
4810.21340008	0.54047430
4806.35597154	0.54052228
4802.49854299	0.54055810
4798.64111444	0.54052788
4794.78368589	0.54087144
4790.92625734	0.54070604
4787.06882879	0.54033422
4783.21140024	0.54039031
4779.35397170	0.54022425
4775.49654315	0.54011160
4771.63911460	0.53961861
4767.78168605	0.53832620
4763.92425750	0.53737408
4760.06682895	0.53633952
4756.20940040	0.53477484
4752.35197186	0.53348440
4748.49454331	0.53228056
4744.63711476	0.53105646
4740.77968621	0.53005338
4736.92225766	0.52922684
4733.06482911	0.52898723
4729.20740056	0.52931452
4725.34997202	0.52956253
4721.49254347	0.52956420
4717.63511492	0.52943212
4713.77768637	0.52960229
4709.92025782	0.53032410
4706.06282927	0.53123456
4702.20540072	0.53232312
4698.34797218	0.53285414
4694.49054363	0.53195262
4690.63311508	0.53069246
4686.77568653	0.53008467
4682.91825798	0.53010470
4679.06082943	0.53051311
4675.20340088	0.53064173
4671.34597234	0.53047866
4667.48854379	0.53048515
4663.63111524	0.53052390
4659.77368669	0.53063649
4655.91625814	0.53083795
4652.05882959	0.53100640
4648.20140104	0.53136814
4644.34397250	0.53183204
4640.48654395	0.53237724
4636.62911540	0.53306615
4632.77168685	0.53370816
4628.91425830	0.53454000
4625.05682975	0.53527409
4621.19940120	0.53542143
4617.34197266	0.53545648
4613.48454411	0.53547591
4609.62711556	0.53568345
4605.76968701	0.53641480
4601.91225846	0.53686267
4598.05482991	0.53705966
4594.19740136	0.53745091
4590.33997282	0.53760934
4586.48254427	0.53776038
4582.62511572	0.53774023
4578.76768717	0.53753638
4574.91025862	0.53807735
4571.05283007	0.53873277
4567.19540152	0.53891468
4563.33797297	0.53905582
4559.48054443	0.53886992
4555.62311588	0.53871435
4551.76568733	0.53875130
4547.90825878	0.53846341
4544.05083023	0.53844285
4540.19340168	0.53847718
4536.33597313	0.53809303
4532.47854459	0.53797793
4528.62111604	0.53787851
4524.76368749	0.53784853
4520.90625894	0.53829104
4517.04883039	0.53831869
4513.19140184	0.53813070
4509.33397329	0.53831494
4505.47654475	0.53841585
4501.61911620	0.53853953
4497.76168765	0.53841078
4493.90425910	0.53799117
4490.04683055	0.53797895
4486.18940200	0.53781098
4482.33197345	0.53758633
4478.47454491	0.53792191
4474.61711636	0.53813934
4470.75968781	0.53821588
4466.90225926	0.53820455
4463.04483071	0.53777176
4459.18740216	0.53732789
4455.32997361	0.53702515
4451.47254507	0.53721273
4447.61511652	0.53798974
4443.75768797	0.53822118
4439.90025942	0.53791976
4436.04283087	0.53770924
4432.18540232	0.53737879
4428.32797377	0.53728670
4424.47054523	0.53739172
4420.61311668	0.53737622
4416.75568813	0.53751457
4412.89825958	0.53739655
4409.04083103	0.53718960
4405.18340248	0.53746074
4401.32597393	0.53775537
4397.46854539	0.53815836
4393.61111684	0.53851527
4389.75368829	0.53820634
4385.89625974	0.53790540
4382.03883119	0.53773415
4378.18140264	0.53742355
4374.32397409	0.53746152
4370.46654555	0.53741616
4366.60911700	0.53728622
4362.75168845	0.53742021
4358.89425990	0.53723466
4355.03683135	0.53710330
4351.17940280	0.53721350
4347.32197425	0.53711450
4343.46454571	0.53727514
4339.60711716	0.53764069
4335.74968861	0.53794205
4331.89226006	0.53824812
4328.03483151	0.53821403
4324.17740296	0.53824490
4320.31997441	0.53833878
4316.46254587	0.53775567
4312.60511732	0.53725874
4308.74768877	0.53723973
4304.89026022	0.53710461
4301.03283167	0.53698999
4297.17540312	0.53681070
4293.31797457	0.53660583
4289.46054603	0.53663063
4285.60311748	0.53648174
4281.74568893	0.53621668
4277.88826038	0.53599072
4274.03083183	0.53578836
4270.17340328	0.53607976
4266.31597473	0.53634864
4262.45854619	0.53607571
4258.60111764	0.53601152
4254.74368909	0.53613675
4250.88626054	0.53618658
4247.02883199	0.53631467
4243.17140344	0.53625709
4239.31397489	0.53615665
4235.45654635	0.53611088
4231.59911780	0.53591669
4227.74168925	0.53587520
4223.88426070	0.53593612
4220.02683215	0.53583866
4216.16940360	0.53571248
4212.31197505	0.53546625
4208.45454651	0.53533590
4204.59711796	0.53546911
4200.73968941	0.53539705
4196.88226086	0.53524494
4193.02483231	0.53499645
4189.16740376	0.53449529
4185.30997521	0.53425658
4181.45254667	0.53432226
4177.59511812	0.53456229
4173.73768957	0.53484720
4169.88026102	0.53473526
4166.02283247	0.53450394
4162.16540392	0.53438067
4158.30797537	0.53400171
4154.45054683	0.53363597
4150.59311828	0.53343076
4146.73568973	0.53321034
4142.87826118	0.53318697
4139.02083263	0.53304136
4135.16340408	0.53270704
4131.30597553	0.53270304
4127.44854698	0.53286719
4123.59111844	0.53299719
4119.73368989	0.53303593
4115.87626134	0.53284693
4112.01883279	0.53260517
4108.16140424	0.53247762
4104.30397569	0.53256166
4100.44654714	0.53272539
4096.58911860	0.53252822
4092.73169005	0.53214139
4088.87426150	0.53199446
4085.01683295	0.53192514
4081.15940440	0.53194171
4077.30197585	0.53208393
4073.44454730	0.53218514
4069.58711876	0.53238446
4065.72969021	0.53248024
4061.87226166	0.53227800
4058.01483311	0.53201473
4054.15740456	0.53166652
4050.29997601	0.53132963
4046.44254746	0.53120053
4042.58511892	0.53117412
4038.72769037	0.53116542
4034.87026182	0.53102219
4031.01283327	0.53073597
4027.15540472	0.53049982
4023.29797617	0.53020507
4019.44054762	0.52994168
4015.58311908	0.52987880
4011.72569053	0.52971131
4007.86826198	0.52957070
4004.01083343	0.52971125
4000.15340488	0.52973545
3996.29597633	0.52956450
3992.43854778	0.52920759
3988.58111924	0.52881640
3984.72369069	0.52873719
3980.86626214	0.52877384
3977.00883359	0.52873468
3973.15140504	0.52865958
3969.29397649	0.52837586
3965.43654794	0.52809703
3961.57911940	0.52801996
3957.72169085	0.52764231
3953.86426230	0.52685475
3950.00683375	0.52589750
3946.14940520	0.52515012
3942.29197665	0.52511710
3938.43454810	0.52507979
3934.57711956	0.52491987
3930.71969101	0.52491957
3926.86226246	0.52505547
3923.00483391	0.52484357
3919.14740536	0.52422124
3915.28997681	0.52386141
3911.43254826	0.52410483
3907.57511972	0.52414745
3903.71769117	0.52340066
3899.86026262	0.52233416
3896.00283407	0.52079272
3892.14540552	0.51918441
3888.28797697	0.51775789
3884.43054842	0.51745242
3880.57311988	0.51823914
3876.71569133	0.51902038
3872.85826278	0.51840156
3869.00083423	0.51626700
3865.14340568	0.51573920
3861.28597713	0.51735175
3857.42854858	0.51973939
3853.57112004	0.52112675
3849.71369149	0.51863503
3845.85626294	0.51661640
3841.99883439	0.51589531
3838.14140584	0.51624095
3834.28397729	0.51791048
3830.42654874	0.51969314
3826.56912020	0.52104223
3822.71169165	0.52287328
3818.85426310	0.52368641
3814.99683455	0.52288020
3811.13940600	0.52195150
3807.28197745	0.52207756
3803.42454890	0.52242374
3799.56712036	0.52291542
3795.70969181	0.52309364
3791.85226326	0.52307904
3787.99483471	0.52331090
3784.13740616	0.52366161
3780.27997761	0.52399367
3776.42254906	0.52375388
3772.56512052	0.52352327
3768.70769197	0.52245694
3764.85026342	0.51991636
3760.99283487	0.51739150
3757.13540632	0.51440197
3753.27797777	0.51306587
3749.42054922	0.51496041
3745.56312068	0.51542389
3741.70569213	0.51169693
3737.84826358	0.50871420
3733.99083503	0.50968522
3730.13340648	0.51178801
3726.27597793	0.51394963
3722.41854938	0.51604050
3718.56112084	0.51765168
3714.70369229	0.51870555
3710.84626374	0.51869565
3706.98883519	0.51859772
3703.13140664	0.52025503
3699.27397809	0.52068937
3695.41654954	0.51948237
3691.55912099	0.51775599
3687.70169245	0.51598215
3683.84426390	0.51583439
3679.98683535	0.51804602
3676.12940680	0.52033371
3672.27197825	0.51966274
3668.41454970	0.51777107
3664.55712115	0.51679683
3660.69969261	0.51734394
3656.84226406	0.51773268
3652.98483551	0.51633388
3649.12740696	0.51369363
3645.26997841	0.51200706
3641.41254986	0.51339084
3637.55512131	0.51604116
3633.69769277	0.51866710
3629.84026422	0.51952368
3625.98283567	0.51665705
3622.12540712	0.51447994
3618.26797857	0.51416433
3614.41055002	0.51398599
3610.55312147	0.51415282
3606.69569293	0.51349711
3602.83826438	0.51227182
3598.98083583	0.51182806
3595.12340728	0.51262099
3591.26597873	0.51426965
3587.40855018	0.51550192
3583.55112163	0.51494372
3579.69369309	0.51445305
3575.83626454	0.51412576
3571.97883599	0.51344699
3568.12140744	0.51308286
3564.26397889	0.51278257
3560.40655034	0.51318777
3556.54912179	0.51378465
3552.69169325	0.51385689
3548.83426470	0.51377773
3544.97683615	0.51413500
3541.11940760	0.51462144
3537.26197905	0.51503849
3533.40455050	0.51453418
3529.54712195	0.51355547
3525.68969341	0.51321840
3521.83226486	0.51376992
3517.97483631	0.51452506
3514.11740776	0.51484257
3510.25997921	0.51475322
3506.40255066	0.51439899
3502.54512211	0.51402223
3498.68769357	0.51395166
3494.83026502	0.51438189
3490.97283647	0.51464838
3487.11540792	0.51457840
3483.25797937	0.51434886
3479.40055082	0.51417649
3475.54312227	0.51433241
3471.68569373	0.51461768
3467.82826518	0.51476783
3463.97083663	0.51480359
3460.11340808	0.51465690
3456.25597953	0.51443917
3452.39855098	0.51435822
3448.54112243	0.51436865
3444.68369389	0.51431984
3440.82626534	0.51433736
3436.96883679	0.51447821
3433.11140824	0.51459658
3429.25397969	0.51445043
3425.39655114	0.51407570
3421.53912259	0.51390183
3417.68169405	0.51387799
3413.82426550	0.51390803
3409.96683695	0.51390499
3406.10940840	0.51381993
3402.25197985	0.51367533
3398.39455130	0.51317400
3394.53712275	0.51308465
3390.67969421	0.51322854
3386.82226566	0.51336455
3382.96483711	0.51345503
3379.10740856	0.51364124
3375.24998001	0.51371354
3371.39255146	0.51356685
3367.53512291	0.51337427
3363.67769437	0.51318806
3359.82026582	0.51318467
3355.96283727	0.51341170
3352.10540872	0.51367420
3348.24798017	0.51376349
3344.39055162	0.51358193
3340.53312307	0.51329726
3336.67569453	0.51305205
3332.81826598	0.51275486
3328.96083743	0.51252830
3325.10340888	0.51240069
3321.24598033	0.51218116
3317.38855178	0.51198733
3313.53112323	0.51192212
3309.67369469	0.51187813
3305.81626614	0.51180726
3301.95883759	0.51158786
3298.10140904	0.51119989
3294.24398049	0.51084256
3290.38655194	0.51054358
3286.52912339	0.51031429
3282.67169485	0.50996178
3278.81426630	0.50936842
3274.95683775	0.50898612
3271.09940920	0.50885034
3267.24198065	0.50849175
3263.38455210	0.50783479
3259.52712355	0.50707644
3255.66969501	0.50640285
3251.81226646	0.50583071
3247.95483791	0.50509101
3244.09740936	0.50416845
3240.23998081	0.50328386
3236.38255226	0.50249177
3232.52512371	0.50165671
3228.66769516	0.50063556
3224.81026662	0.49938631
3220.95283807	0.49802861
3217.09540952	0.49662215
3213.23798097	0.49535254
3209.38055242	0.49426201
3205.52312387	0.49303097
3201.66569532	0.49165386
3197.80826678	0.49026260
3193.95083823	0.48888433
3190.09340968	0.48760161
3186.23598113	0.48619670
3182.37855258	0.48468119
3178.52112403	0.48338374
3174.66369548	0.48228437
3170.80626694	0.48129895
3166.94883839	0.48054266
3163.09140984	0.48002365
3159.23398129	0.47971088
3155.37655274	0.47942960
3151.51912419	0.47899517
3147.66169564	0.47852445
3143.80426710	0.47810182
3139.94683855	0.47767782
3136.08941000	0.47717345
3132.23198145	0.47634763
3128.37455290	0.47528654
3124.51712435	0.47439986
3120.65969580	0.47362188
3116.80226726	0.47263989
3112.94483871	0.47142425
3109.08741016	0.47012988
3105.22998161	0.46892461
3101.37255306	0.46791014
3097.51512451	0.46728379
3093.65769596	0.46724853
3089.80026742	0.46753374
3085.94283887	0.46792632
3082.08541032	0.46854576
3078.22798177	0.46949768
3074.37055322	0.47077352
3070.51312467	0.47212076
3066.65569612	0.47338244
3062.79826758	0.47470391
3058.94083903	0.47616419
3055.08341048	0.47774786
3051.22598193	0.47938028
3047.36855338	0.48082256
3043.51112483	0.48194319
3039.65369628	0.48269787
3035.79626774	0.48316011
3031.93883919	0.48365685
3028.08141064	0.48447973
3024.22398209	0.48557821
3020.36655354	0.48667780
3016.50912499	0.48758429
3012.65169644	0.48845887
3008.79426790	0.48936889
3004.93683935	0.49037486
3001.07941080	0.49173546
2997.22198225	0.49333528
2993.36455370	0.49481708
2989.50712515	0.49619493
2985.64969660	0.49748147
2981.79226806	0.49851662
2977.93483951	0.49919382
2974.07741096	0.49942026
2970.21998241	0.49921575
2966.36255386	0.49858794
2962.50512531	0.49810100
2958.64769676	0.49875301
2954.79026822	0.50026375
2950.93283967	0.50169665
2947.07541112	0.50277376
2943.21798257	0.50331503
2939.36055402	0.50345069
2935.50312547	0.50367087
2931.64569692	0.50394309
2927.78826838	0.50412536
2923.93083983	0.50438070
2920.07341128	0.50483370
2916.21598273	0.50558883
2912.35855418	0.50645655
2908.50112563	0.50718647
2904.64369708	0.50790781
2900.78626854	0.50864518
2896.92883999	0.50936759
2893.07141144	0.50994515
2889.21398289	0.51010513
2885.35655434	0.51013398
2881.49912579	0.51032823
2877.64169724	0.51054323
2873.78426870	0.51075983
2869.92684015	0.51088309
2866.06941160	0.51089442
2862.21198305	0.51097095
2858.35455450	0.51095718
2854.49712595	0.51087409
2850.63969740	0.51107979
2846.78226886	0.51163036
2842.92484031	0.51238418
2839.06741176	0.51303536
2835.20998321	0.51337063
2831.35255466	0.51362485
2827.49512611	0.51381880
2823.63769756	0.51386893
2819.78026902	0.51396292
2815.92284047	0.51404583
2812.06541192	0.51411456
2808.20798337	0.51420200
2804.35055482	0.51416194
2800.49312627	0.51424849
2796.63569772	0.51453847
2792.77826917	0.51463962
2788.92084063	0.51453108
2785.06341208	0.51435918
2781.20598353	0.51419669
2777.34855498	0.51413286
2773.49112643	0.51406443
2769.63369788	0.51405150
2765.77626933	0.51414406
2761.91884079	0.51412547
2758.06141224	0.51410121
2754.20398369	0.51417094
2750.34655514	0.51424742
2746.48912659	0.51439756
2742.63169804	0.51458025
2738.77426949	0.51480782
2734.91684095	0.51511258
2731.05941240	0.51536578
2727.20198385	0.51560843
2723.34455530	0.51567453
2719.48712675	0.51523280
2715.62969820	0.51449853
2711.77226965	0.51370800
2707.91484111	0.51304668
2704.05741256	0.51292956
2700.19998401	0.51321799
2696.34255546	0.51365685
2692.48512691	0.51425475
2688.62769836	0.51477206
2684.77026981	0.51522362
2680.91284127	0.51568532
2677.05541272	0.51590550
2673.19798417	0.51594180
2669.34055562	0.51596832
2665.48312707	0.51600707
2661.62569852	0.51613939
2657.76826997	0.51619464
2653.91084143	0.51608819
2650.05341288	0.51603162
2646.19598433	0.51598030
2642.33855578	0.51596200
2638.48112723	0.51601398
2634.62369868	0.51598549
2630.76627013	0.51599264
2626.90884159	0.51610422
2623.05141304	0.51626122
2619.19398449	0.51643699
2615.33655594	0.51645529
2611.47912739	0.51635009
2607.62169884	0.51629978
2603.76427029	0.51622599
2599.90684175	0.51617157
2596.04941320	0.51620007
2592.19198465	0.51624697
2588.33455610	0.51643497
2584.47712755	0.51667523
2580.61969900	0.51679289
2576.76227045	0.51677710
2572.90484191	0.51655388
2569.04741336	0.51631743
2565.18998481	0.51624185
2561.33255626	0.51618278
2557.47512771	0.51614136
2553.61769916	0.51609057
2549.76027061	0.51591134
2545.90284207	0.51578414
2542.04541352	0.51575392
2538.18798497	0.51569957
2534.33055642	0.51564270
2530.47312787	0.51540929
2526.61569932	0.51509571
2522.75827077	0.51495886
2518.90084223	0.51485747
2515.04341368	0.51479703
2511.18598513	0.51477438
2507.32855658	0.51466781
2503.47112803	0.51461059
2499.61369948	0.51464325
2495.75627093	0.51473224
2491.89884239	0.51494861
2488.04141384	0.51512176
2484.18398529	0.51512045
2480.32655674	0.51504380
2476.46912819	0.51491201
2472.61169964	0.51487964
2468.75427109	0.51492518
2464.89684255	0.51487440
2461.03941400	0.51490796
2457.18198545	0.51505518
2453.32455690	0.51521498
2449.46712835	0.51541704
2445.60969980	0.51557803
2441.75227125	0.51569831
2437.89484271	0.51586574
2434.03741416	0.51599526
2430.17998561	0.51606184
2426.32255706	0.51612735
2422.46512851	0.51616526
2418.60769996	0.51620531
2414.75027141	0.51616251
2410.89284287	0.51604301
2407.03541432	0.51598698
2403.17798577	0.51586407
2399.32055722	0.51579982
2395.46312867	0.51547277
2391.60570012	0.51497722
2387.74827157	0.51438934
2383.89084303	0.51386178
2380.03341448	0.51356792
2376.17598593	0.51374567
2372.31855738	0.51425737
2368.46112883	0.51438689
2364.60370028	0.51432949
2360.74627173	0.51444453
2356.88884318	0.51510859
2353.03141464	0.51601601
2349.17398609	0.51611185
2345.31655754	0.51540130
2341.45912899	0.51526582
2337.60170044	0.51582432
2333.74427189	0.51577765
2329.88684334	0.51498371
2326.02941480	0.51455408
2322.17198625	0.51515251
2318.31455770	0.51539445
2314.45712915	0.51515031
2310.59970060	0.51523870
2306.74227205	0.51556838
2302.88484350	0.51589620
2299.02741496	0.51615745
2295.16998641	0.51622921
2291.31255786	0.51624805
2287.45512931	0.51618946
2283.59770076	0.51612872
2279.74027221	0.51619303
2275.88284366	0.51634037
2272.02541512	0.51650131
2268.16798657	0.51656973
2264.31055802	0.51652801
2260.45312947	0.51653099
2256.59570092	0.51658285
2252.73827237	0.51641440
2248.88084382	0.51544869
2245.02341528	0.51557767
2241.16598673	0.51571894
2237.30855818	0.51586938
2233.45112963	0.51592696
2229.59370108	0.51594496
2225.73627253	0.51592600
2221.87884398	0.51581180
2218.02141544	0.51571798
2214.16398689	0.51569754
2210.30655834	0.51575160
2206.44912979	0.51590288
2202.59170124	0.51601851
2198.73427269	0.51610869
2194.87684414	0.51623905
2191.01941560	0.51633167
2187.16198705	0.51636899
2183.30455850	0.51631874
2179.44712995	0.51624620
2175.58970140	0.51627851
2171.73227285	0.51633757
2167.87484430	0.51628333
2164.01741576	0.51613122
2160.15998721	0.51598322
2156.30255866	0.51588899
2152.44513011	0.51579946
2148.58770156	0.51564074
2144.73027301	0.51544356
2140.87284446	0.51522630
2137.01541592	0.51506448
2133.15798737	0.51503599
2129.30055882	0.51499909
2125.44313027	0.51490468
2121.58570172	0.51479691
2117.72827317	0.51465595
2113.87084462	0.51453149
2110.01341608	0.51446545
2106.15598753	0.51444119
2102.29855898	0.51446140
2098.44113043	0.51440936
2094.58370188	0.51433337
2090.72627333	0.51424140
2086.86884478	0.51402879
2083.01141624	0.51370293
2079.15398769	0.51340473
2075.29655914	0.51313341
2071.43913059	0.51272994
2067.58170204	0.51218200
2063.72427349	0.51181012
2059.86684494	0.51180047
2056.00941640	0.51191002
2052.15198785	0.51185960
2048.29455930	0.51173145
2044.43713075	0.51166433
2040.57970220	0.51161367
2036.72227365	0.51154464
2032.86484510	0.51149899
2029.00741656	0.51144046
2025.14998801	0.51128870
2021.29255946	0.51117069
2017.43513091	0.51136088
2013.57770236	0.51152277
2009.72027381	0.51150763
2005.86284526	0.51149601
2002.00541672	0.51138395
1998.14798817	0.51045024
1994.29055962	0.50905436
1990.43313107	0.50898987
1986.57570252	0.51039386
1982.71827397	0.51159263
1978.86084542	0.51192397
1975.00341688	0.51203161
1971.14598833	0.51215947
1967.28855978	0.51227325
1963.43113123	0.51243502
1959.57370268	0.51272440
1955.71627413	0.51301557
1951.85884558	0.51351255
1948.00141704	0.51475495
1944.14398849	0.51638591
1940.28655994	0.51644999
1936.42913139	0.51532239
1932.57170284	0.51458460
1928.71427429	0.51337636
1924.85684574	0.51071626
1920.99941719	0.50818801
1917.14198865	0.50883865
1913.28456010	0.51197934
1909.42713155	0.51422966
1905.56970300	0.51471943
1901.71227445	0.51530057
1897.85484590	0.51670349
1893.99741735	0.51866287
1890.13998881	0.51975554
1886.28256026	0.51846385
1882.42513171	0.51647639
1878.56770316	0.51566428
1874.71027461	0.51645523
1870.85284606	0.51827729
1866.99541751	0.51809412
1863.13798897	0.51606125
1859.28056042	0.51533812
1855.42313187	0.51539582
1851.56570332	0.51329124
1847.70827477	0.50797117
1843.85084622	0.50533998
1839.99341767	0.50899822
1836.13598913	0.51212025
1832.27856058	0.51103604
1828.42113203	0.51076055
1824.56370348	0.51264060
1820.70627493	0.51346022
1816.84884638	0.51366025
1812.99141783	0.51436245
1809.13398929	0.51346320
1805.27656074	0.51168239
1801.41913219	0.51131415
1797.56170364	0.50804043
1793.70427509	0.50328207
1789.84684654	0.50441462
1785.98941799	0.50867355
1782.13198945	0.50902641
1778.27456090	0.50777143
1774.41713235	0.51005417
1770.55970380	0.51442838
1766.70227525	0.51665807
1762.84484670	0.51697272
1758.98741815	0.51644665
1755.12998961	0.51455683
1751.27256106	0.51081949
1747.41513251	0.50502300
1743.55770396	0.49672019
1739.70027541	0.48551413
1735.84284686	0.47813630
1731.98541831	0.48481363
1728.12798977	0.49548432
1724.27056122	0.49537677
1720.41313267	0.48922536
1716.55570412	0.49215043
1712.69827557	0.50158560
1708.84084702	0.50931638
1704.98341847	0.51908201
1701.12598993	0.52621245
1697.26856138	0.51904029
1693.41113283	0.51085806
1689.55370428	0.51603669
1685.69627573	0.52476794
1681.83884718	0.51559502
1677.98141863	0.49591812
1674.12399009	0.48922274
1670.26656154	0.49940023
1666.40913299	0.51154959
1662.55170444	0.51358348
1658.69427589	0.51006973
1654.83684734	0.51584834
1650.97941879	0.52685571
1647.12199025	0.52500999
1643.26456170	0.51582658
1639.40713315	0.51395988
1635.54970460	0.51324409
1631.69227605	0.50253659
1627.83484750	0.49015430
1623.97741895	0.48549968
1620.11999041	0.49127513
1616.26256186	0.50089312
1612.40513331	0.50509173
1608.54770476	0.50483251
1604.69027621	0.50406551
1600.83284766	0.50479579
1596.97541911	0.50614178
1593.11799057	0.50668710
1589.26056202	0.50616544
1585.40313347	0.50377309
1581.54570492	0.49553886
1577.68827637	0.48254243
1573.83084782	0.47512594
1569.97341927	0.47566932
1566.11599073	0.47275302
1562.25856218	0.46710518
1558.40113363	0.46841621
1554.54370508	0.47248128
1550.68627653	0.47655252
1546.82884798	0.48238939
1542.97141943	0.48200056
1539.11399089	0.46909755
1535.25656234	0.46361926
1531.39913379	0.47357759
1527.54170524	0.48787445
1523.68427669	0.49536553
1519.82684814	0.49098670
1515.96941959	0.48244601
1512.11199105	0.47558582
1508.25456250	0.47422239
1504.39713395	0.48185372
1500.53970540	0.48749441
1496.68227685	0.48309967
1492.82484830	0.48017192
1488.96741975	0.48588145
1485.10999121	0.49056607
1481.25256266	0.49321726
1477.39513411	0.50012791
1473.53770556	0.50675726
1469.68027701	0.49816439
1465.82284846	0.48578689
1461.96541991	0.48989454
1458.10799136	0.50636494
1454.25056282	0.51041234
1450.39313427	0.50408792
1446.53570572	0.50168908
1442.67827717	0.50561774
1438.82084862	0.51256979
1434.96342007	0.51469272
1431.10599152	0.51075017
1427.24856298	0.50829595
1423.39113443	0.50965106
1419.53370588	0.50945741
1415.67627733	0.50429457
1411.81884878	0.50101674
1407.96142023	0.50262183
1404.10399168	0.50665635
1400.24656314	0.51010436
1396.38913459	0.51083034
1392.53170604	0.51011360
1388.67427749	0.51043129
1384.81684894	0.51014388
1380.95942039	0.50832021
1377.10199184	0.50664395
1373.24456330	0.50704324
1369.38713475	0.50950855
1365.52970620	0.51262581
1361.67227765	0.51393241
1357.81484910	0.51227772
1353.95742055	0.51016742
1350.09999200	0.50931185
1346.24256346	0.50911134
1342.38513491	0.50836146
1338.52770636	0.50710964
1334.67027781	0.50661480
1330.81284926	0.50702018
1326.95542071	0.50673729
1323.09799216	0.50578916
1319.24056362	0.50463128
1315.38313507	0.50336808
1311.52570652	0.50280887
1307.66827797	0.50312233
1303.81084942	0.50330383
1299.95342087	0.50259066
1296.09599232	0.50128120
1292.23856378	0.49999121
1288.38113523	0.49945047
1284.52370668	0.50016528
1280.66627813	0.50200689
1276.80884958	0.50414562
1272.95142103	0.50574011
1269.09399248	0.50679749
1265.23656394	0.50786626
1261.37913539	0.50893676
1257.52170684	0.50904125
1253.66427829	0.50779164
1249.80684974	0.50634742
1245.94942119	0.50619113
1242.09199264	0.50768030
1238.23456410	0.50991714
1234.37713555	0.51180750
1230.51970700	0.51300734
1226.66227845	0.51382917
1222.80484990	0.51436573
1218.94742135	0.51426488
1215.08999280	0.51340044
1211.23256426	0.51221108
1207.37513571	0.51140904
1203.51770716	0.51146823
1199.66027861	0.51216620
1195.80285006	0.51289356
1191.94542151	0.51304317
1188.08799296	0.51269144
1184.23056442	0.51222396
1180.37313587	0.51202059
1176.51570732	0.51252627
1172.65827877	0.51387918
1168.80085022	0.51526141
1164.94342167	0.51563936
1161.08599312	0.51483643
1157.22856458	0.51317394
1153.37113603	0.51093882
1149.51370748	0.50879347
1145.65627893	0.50769806
1141.79885038	0.50771701
1137.94142183	0.50805265
1134.08399328	0.50815523
1130.22656474	0.50795668
1126.36913619	0.50773805
1122.51170764	0.50790292
1118.65427909	0.50838721
1114.79685054	0.50881648
1110.93942199	0.50921363
1107.08199344	0.50970554
1103.22456490	0.51011664
1099.36713635	0.51047224
1095.50970780	0.51099509
1091.65227925	0.51159728
1087.79485070	0.51207244
1083.93742215	0.51233596
1080.07999360	0.51254112
1076.22256506	0.51283062
1072.36513651	0.51328939
1068.50770796	0.51419508
1064.65027941	0.51539117
1060.79285086	0.51648009
1056.93542231	0.51733118
1053.07799376	0.51798052
1049.22056522	0.51862514
1045.36313667	0.51934069
1041.50570812	0.51977175
1037.64827957	0.51945907
1033.79085102	0.51854020
1029.93342247	0.51726419
1026.07599392	0.51552469
1022.21856537	0.51309156
1018.36113683	0.51041079
1014.50370828	0.50862360
1010.64627973	0.50820893
1006.78885118	0.50906289
1002.93142263	0.51047951
999.07399408	0.51093435
995.21656553	0.50891787
991.35913699	0.50512916
987.50170844	0.50266927
983.64427989	0.50274384
979.78685134	0.50401920
975.92942279	0.50534099
972.07199424	0.50560087
968.21456569	0.50366718
964.35713715	0.50053406
960.49970860	0.49856824
956.64228005	0.49797446
952.78485150	0.49690557
948.92742295	0.49419355
945.06999440	0.49095318
941.21256585	0.48875910
937.35513731	0.48731646
933.49770876	0.48533091
929.64028021	0.48212299
925.78285166	0.47749963
921.92542311	0.47129014
918.06799456	0.46513507
914.21056601	0.46191308
910.35313747	0.46291777
906.49570892	0.46733645
902.63828037	0.47320068
898.78085182	0.47854990
894.92342327	0.48218039
891.06599472	0.48452023
887.20856617	0.48650149
883.35113763	0.48838234
879.49370908	0.49019986
875.63628053	0.49197489
871.77885198	0.49374795
867.92142343	0.49526849
864.06399488	0.49692899
860.20656633	0.49916694
856.34913779	0.50172442
852.49170924	0.50433844
848.63428069	0.50701362
844.77685214	0.50977480
840.91942359	0.51126140
837.06199504	0.51028794
833.20456649	0.50753361
829.34713795	0.50456923
825.48970940	0.50211620
821.63228085	0.50029653
817.77485230	0.50009525
813.91742375	0.50186074
810.05999520	0.50470847
806.20256665	0.50707376
802.34513811	0.50804996
798.48770956	0.50753134
794.63028101	0.50601107
790.77285246	0.50489932
786.91542391	0.50440681
783.05799536	0.50416625
779.20056681	0.50396025
775.34313827	0.50349289
771.48570972	0.50260931
767.62828117	0.50151896
763.77085262	0.50048983
759.91342407	0.49914619
756.05599552	0.49780720
752.19856697	0.49655154
748.34113843	0.49498090
744.48370988	0.49285993
740.62628133	0.49089080
736.76885278	0.49079314
732.91142423	0.49266350
729.05399568	0.49555504
725.19656713	0.49829152
721.33913859	0.50165910
717.48171004	0.50602901
713.62428149	0.51127911
709.76685294	0.51576430
705.90942439	0.51871252
702.05199584	0.51979727
698.19456729	0.51809371
694.33713875	0.51465303
690.47971020	0.51181442
686.62228165	0.50988066
682.76485310	0.50861055
678.90742455	0.50774503
675.04999600	0.50762516
671.19256745	0.50641590
667.33513891	0.50314385
663.47771036	0.50187701
659.62028181	0.50360638
655.76285326	0.50551605
651.90542471	0.50674969
648.04799616	0.50758016
644.19056761	0.50811940
640.33313907	0.50991249
636.47571052	0.50990862
632.61828197	0.50178528
628.76085342	0.48042849
624.90342487	0.45130077
621.04599632	0.42818141
617.18856777	0.41787857
613.33113923	0.41499892
609.47371068	0.41634649
605.61628213	0.42526150
601.75885358	0.44214880
597.90142503	0.46155721
594.04399648	0.47823966
590.18656793	0.49028516
586.32913938	0.49838263
582.47171084	0.50278014
578.61428229	0.50460297
574.75685374	0.50616121
570.89942519	0.50741166
567.04199664	0.50773543
563.18456809	0.50816429
559.32713954	0.50951952
555.46971100	0.51187402
551.61228245	0.51446360
547.75485390	0.51597756
543.89742535	0.51689601
540.03999680	0.51762033
536.18256825	0.51920295
532.32513970	0.52244222
528.46771116	0.52480733
524.61028261	0.52417624
520.75285406	0.52253515
516.89542551	0.52239341
513.03799696	0.52410418
509.18056841	0.52533764
505.32313986	0.52379483
501.46571132	0.52302134
497.60828277	0.52432817
493.75085422	0.52595395
489.89342567	0.53025621
486.03599712	0.53593123
482.17856857	0.53652656
478.32114002	0.53489649
474.46371148	0.53907239
470.60628293	0.54667014
466.74885438	0.55315834
462.89142583	0.56019449
459.03399728	0.56660306
455.17656873	0.56581312
451.31914018	0.55993623
447.46171164	0.56059247
443.60428309	0.56557047
439.74685454	0.56637073
435.88942599	0.56373191
432.03199744	0.56114966
428.17456889	0.56338310
424.31714034	0.56744832
420.45971180	0.56706792
416.60228325	0.56276995
412.74485470	0.56558889
408.88742615	0.57712042
405.02999760	0.59033614
401.17256905	0.59901446
397.31514050	0.59133589
