# Supplementary material for: How crystallization additives govern halide perovskite grain growth
Source: Nat Commun. 2025 Nov 10;16:9894. doi: 10.1038/s41467-025-65484-7 (PMC12603034; doi:10.1038/s41467-025-65484-7)
Supplement: Supplementary file 3 — Source Data [file 41467_2025_65484_MOESM3_ESM.zip › Data files/Fig S19-MAI-PbI2.txt]

5994.44396450	0.14511158
5990.58653595	0.14491227
5986.72910740	0.14457890
5982.87167885	0.14476225
5979.01425031	0.14534226
5975.15682176	0.14585289
5971.29939321	0.14600365
5967.44196466	0.14594410
5963.58453611	0.14592221
5959.72710756	0.14594112
5955.86967901	0.14604485
5952.01225047	0.14623010
5948.15482192	0.14631897
5944.29739337	0.14614092
5940.43996482	0.14579448
5936.58253627	0.14571972
5932.72510772	0.14585015
5928.86767917	0.14581716
5925.01025063	0.14594691
5921.15282208	0.14637636
5917.29539353	0.14658260
5913.43796498	0.14637564
5909.58053643	0.14609782
5905.72310788	0.14627355
5901.86567933	0.14712204
5898.00825078	0.14808483
5894.15082224	0.14844549
5890.29339369	0.14816751
5886.43596514	0.14764397
5882.57853659	0.14732395
5878.72110804	0.14754209
5874.86367949	0.14796843
5871.00625094	0.14798851
5867.14882240	0.14765686
5863.29139385	0.14734943
5859.43396530	0.14736940
5855.57653675	0.14775692
5851.71910820	0.14811434
5847.86167965	0.14830673
5844.00425110	0.14847627
5840.14682256	0.14857683
5836.28939401	0.14874604
5832.43196546	0.14919861
5828.57453691	0.14958559
5824.71710836	0.14954938
5820.85967981	0.14933661
5817.00225126	0.14922729
5813.14482272	0.14946513
5809.28739417	0.14999057
5805.42996562	0.15027644
5801.57253707	0.15023991
5797.71510852	0.15012778
5793.85767997	0.15021214
5790.00025142	0.15051745
5786.14282288	0.15062414
5782.28539433	0.15053302
5778.42796578	0.15034667
5774.57053723	0.14994080
5770.71310868	0.14979142
5766.85568013	0.15019365
5762.99825158	0.15036002
5759.14082304	0.14992729
5755.28339449	0.14980380
5751.42596594	0.15046194
5747.56853739	0.15126729
5743.71110884	0.15170150
5739.85368029	0.15181342
5735.99625174	0.15182769
5732.13882320	0.15194115
5728.28139465	0.15216303
5724.42396610	0.15224682
5720.56653755	0.15212172
5716.70910900	0.15209788
5712.85168045	0.15222652
5708.99425190	0.15215541
5705.13682336	0.15197867
5701.27939481	0.15219665
5697.42196626	0.15274984
5693.56453771	0.15321198
5689.70710916	0.15348914
5685.84968061	0.15369903
5681.99225206	0.15378654
5678.13482352	0.15344763
5674.27739497	0.15274419
5670.41996642	0.15233015
5666.56253787	0.15239799
5662.70510932	0.15245104
5658.84768077	0.15251295
5654.99025222	0.15304759
5651.13282368	0.15379266
5647.27539513	0.15421835
5643.41796658	0.15439157
5639.56053803	0.15451282
5635.70310948	0.15452811
5631.84568093	0.15436782
5627.98825238	0.15416256
5624.13082384	0.15404634
5620.27339529	0.15378018
5616.41596674	0.15333481
5612.55853819	0.15348507
5608.70110964	0.15429032
5604.84368109	0.15455776
5600.98625254	0.15425129
5597.12882400	0.15441898
5593.27139545	0.15487885
5589.41396690	0.15512924
5585.55653835	0.15526624
5581.69910980	0.15546843
5577.84168125	0.15574415
5573.98425270	0.15605699
5570.12682416	0.15634279
5566.26939561	0.15644440
5562.41196706	0.15631402
5558.55453851	0.15618344
5554.69710996	0.15609038
5550.83968141	0.15610193
5546.98225286	0.15651438
5543.12482432	0.15709601
5539.26739577	0.15728466
5535.40996722	0.15709628
5531.55253867	0.15694778
5527.69511012	0.15698612
5523.83768157	0.15707970
5519.98025302	0.15708341
5516.12282448	0.15711044
5512.26539593	0.15749232
5508.40796738	0.15803038
5504.55053883	0.15833224
5500.69311028	0.15854001
5496.83568173	0.15879574
5492.97825318	0.15894535
5489.12082464	0.15894958
5485.26339609	0.15888667
5481.40596754	0.15860799
5477.54853899	0.15816408
5473.69111044	0.15802465
5469.83368189	0.15811856
5465.97625334	0.15795684
5462.11882479	0.15771450
5458.26139625	0.15789796
5454.40396770	0.15840307
5450.54653915	0.15874994
5446.68911060	0.15868384
5442.83168205	0.15860432
5438.97425350	0.15913792
5435.11682495	0.15996744
5431.25939641	0.16040395
5427.40196786	0.16048026
5423.54453931	0.16035552
5419.68711076	0.15997937
5415.82968221	0.15960295
5411.97225366	0.15958241
5408.11482511	0.15981710
5404.25739657	0.16008058
5400.39996802	0.16036463
5396.54253947	0.16049334
5392.68511092	0.16031297
5388.82768237	0.16028340
5384.97025382	0.16073884
5381.11282527	0.16104347
5377.25539673	0.16089085
5373.39796818	0.16097881
5369.54053963	0.16146427
5365.68311108	0.16196451
5361.82568253	0.16240780
5357.96825398	0.16275857
5354.11082543	0.16296524
5350.25339689	0.16324556
5346.39596834	0.16352113
5342.53853979	0.16334692
5338.68111124	0.16293645
5334.82368269	0.16293378
5330.96625414	0.16321903
5327.10882559	0.16344465
5323.25139705	0.16357635
5319.39396850	0.16362570
5315.53653995	0.16383544
5311.67911140	0.16423634
5307.82168285	0.16448055
5303.96425430	0.16456372
5300.10682575	0.16454022
5296.24939721	0.16443639
5292.39196866	0.16446105
5288.53454011	0.16466990
5284.67711156	0.16501059
5280.81968301	0.16536066
5276.96225446	0.16555884
5273.10482591	0.16563070
5269.24739737	0.16568471
5265.38996882	0.16583212
5261.53254027	0.16623147
5257.67511172	0.16674146
5253.81768317	0.16693392
5249.96025462	0.16657886
5246.10282607	0.16621760
5242.24539753	0.16647564
5238.38796898	0.16698372
5234.53054043	0.16722877
5230.67311188	0.16718283
5226.81568333	0.16692886
5222.95825478	0.16680343
5219.10082623	0.16703948
5215.24339769	0.16729638
5211.38596914	0.16731833
5207.52854059	0.16740373
5203.67111204	0.16782728
5199.81368349	0.16832708
5195.95625494	0.16856852
5192.09882639	0.16862895
5188.24139785	0.16878235
5184.38396930	0.16904636
5180.52654075	0.16929546
5176.66911220	0.16952035
5172.81168365	0.16973290
5168.95425510	0.17007892
5165.09682655	0.17064828
5161.23939801	0.17107420
5157.38196946	0.17097318
5153.52454091	0.17062764
5149.66711236	0.17073964
5145.80968381	0.17139386
5141.95225526	0.17192002
5138.09482671	0.17203511
5134.23739817	0.17201419
5130.37996962	0.17198054
5126.52254107	0.17202984
5122.66511252	0.17223570
5118.80768397	0.17228889
5114.95025542	0.17201132
5111.09282687	0.17179351
5107.23539833	0.17204291
5103.37796978	0.17253208
5099.52054123	0.17283489
5095.66311268	0.17305177
5091.80568413	0.17335831
5087.94825558	0.17353390
5084.09082703	0.17355473
5080.23339849	0.17369199
5076.37596994	0.17390913
5072.51854139	0.17403692
5068.66111284	0.17421417
5064.80368429	0.17456089
5060.94625574	0.17493385
5057.08882719	0.17515813
5053.23139865	0.17528060
5049.37397010	0.17552750
5045.51654155	0.17597061
5041.65911300	0.17624293
5037.80168445	0.17607963
5033.94425590	0.17602101
5030.08682735	0.17636478
5026.22939880	0.17647499
5022.37197026	0.17620817
5018.51454171	0.17620102
5014.65711316	0.17665003
5010.79968461	0.17706041
5006.94225606	0.17714690
5003.08482751	0.17718823
4999.22739896	0.17743672
4995.36997042	0.17771418
4991.51254187	0.17787661
4987.65511332	0.17817603
4983.79768477	0.17854279
4979.94025622	0.17873116
4976.08282767	0.17891958
4972.22539912	0.17921080
4968.36797058	0.17942989
4964.51054203	0.17935304
4960.65311348	0.17900954
4956.79568493	0.17881824
4952.93825638	0.17904866
4949.08082783	0.17951359
4945.22339928	0.17989556
4941.36597074	0.18017469
4937.50854219	0.18045655
4933.65111364	0.18058723
4929.79368509	0.18059760
4925.93625654	0.18081199
4922.07882799	0.18114972
4918.22139944	0.18133207
4914.36397090	0.18141964
4910.50654235	0.18159214
4906.64911380	0.18189612
4902.79168525	0.18211497
4898.93425670	0.18206812
4895.07682815	0.18201262
4891.21939960	0.18223606
4887.36197106	0.18275514
4883.50454251	0.18346071
4879.64711396	0.18400921
4875.78968541	0.18403237
4871.93225686	0.18374617
4868.07482831	0.18369119
4864.21739976	0.18387739
4860.35997122	0.18399255
4856.50254267	0.18418981
4852.64511412	0.18468136
4848.78768557	0.18516211
4844.93025702	0.18530777
4841.07282847	0.18516293
4837.21539992	0.18504064
4833.35797138	0.18519743
4829.50054283	0.18550892
4825.64311428	0.18568420
4821.78568573	0.18573791
4817.92825718	0.18590131
4814.07082863	0.18611199
4810.21340008	0.18627213
4806.35597154	0.18648723
4802.49854299	0.18666524
4798.64111444	0.18681149
4794.78368589	0.18711582
4790.92625734	0.18753275
4787.06882879	0.18797773
4783.21140024	0.18832678
4779.35397170	0.18840756
4775.49654315	0.18829538
4771.63911460	0.18811792
4767.78168605	0.18794788
4763.92425750	0.18788497
4760.06682895	0.18784866
4756.20940040	0.18755496
4752.35197186	0.18694828
4748.49454331	0.18643816
4744.63711476	0.18639126
4740.77968621	0.18667543
4736.92225766	0.18688941
4733.06482911	0.18699619
4729.20740056	0.18728735
4725.34997202	0.18762343
4721.49254347	0.18776028
4717.63511492	0.18789111
4713.77768637	0.18816450
4709.92025782	0.18860281
4706.06282927	0.18927391
4702.20540072	0.18996032
4698.34797218	0.19022374
4694.49054363	0.18994783
4690.63311508	0.18952179
4686.77568653	0.18954442
4682.91825798	0.19001399
4679.06082943	0.19028604
4675.20340088	0.19026841
4671.34597234	0.19039914
4667.48854379	0.19073974
4663.63111524	0.19115695
4659.77368669	0.19163062
4655.91625814	0.19203795
4652.05882959	0.19229057
4648.20140104	0.19248027
4644.34397250	0.19270135
4640.48654395	0.19306971
4636.62911540	0.19359593
4632.77168685	0.19424608
4628.91425830	0.19496939
4625.05682975	0.19539706
4621.19940120	0.19540477
4617.34197266	0.19530748
4613.48454411	0.19529615
4609.62711556	0.19557348
4605.76968701	0.19615094
4601.91225846	0.19663343
4598.05482991	0.19692567
4594.19740136	0.19732384
4590.33997282	0.19785088
4586.48254427	0.19817181
4582.62511572	0.19828133
4578.76768717	0.19855134
4574.91025862	0.19892243
4571.05283007	0.19915722
4567.19540152	0.19933674
4563.33797297	0.19944878
4559.48054443	0.19944012
4555.62311588	0.19947433
4551.76568733	0.19973099
4547.90825878	0.20013495
4544.05083023	0.20032579
4540.19340168	0.20023470
4536.33597313	0.20032284
4532.47854459	0.20074868
4528.62111604	0.20119233
4524.76368749	0.20154563
4520.90625894	0.20193604
4517.04883039	0.20246564
4513.19140184	0.20289171
4509.33397329	0.20282149
4505.47654475	0.20256326
4501.61911620	0.20267846
4497.76168765	0.20317702
4493.90425910	0.20371982
4490.04683055	0.20393792
4486.18940200	0.20393796
4482.33197345	0.20412824
4478.47454491	0.20433982
4474.61711636	0.20428628
4470.75968781	0.20423347
4466.90225926	0.20443104
4463.04483071	0.20481431
4459.18740216	0.20521012
4455.32997361	0.20544806
4451.47254507	0.20552017
4447.61511652	0.20559722
4443.75768797	0.20583360
4439.90025942	0.20614903
4436.04283087	0.20641638
4432.18540232	0.20668073
4428.32797377	0.20690611
4424.47054523	0.20705765
4420.61311668	0.20727584
4416.75568813	0.20761819
4412.89825958	0.20800358
4409.04083103	0.20831133
4405.18340248	0.20852256
4401.32597393	0.20884107
4397.46854539	0.20937215
4393.61111684	0.20981681
4389.75368829	0.20987466
4385.89625974	0.20975101
4382.03883119	0.20985809
4378.18140264	0.21021235
4374.32397409	0.21043533
4370.46654555	0.21046574
4366.60911700	0.21070951
4362.75168845	0.21117012
4358.89425990	0.21147488
4355.03683135	0.21162823
4351.17940280	0.21184856
4347.32197425	0.21206291
4343.46454571	0.21213295
4339.60711716	0.21225069
4335.74968861	0.21253182
4331.89226006	0.21283461
4328.03483151	0.21323773
4324.17740296	0.21377024
4320.31997441	0.21410705
4316.46254587	0.21422634
4312.60511732	0.21435441
4308.74768877	0.21451268
4304.89026022	0.21482566
4301.03283167	0.21519178
4297.17540312	0.21530837
4293.31797457	0.21538536
4289.46054603	0.21563070
4285.60311748	0.21582143
4281.74568893	0.21584781
4277.88826038	0.21598259
4274.03083183	0.21638942
4270.17340328	0.21680138
4266.31597473	0.21698956
4262.45854619	0.21705750
4258.60111764	0.21727455
4254.74368909	0.21777631
4250.88626054	0.21831207
4247.02883199	0.21857747
4243.17140344	0.21877040
4239.31397489	0.21916929
4235.45654635	0.21953757
4231.59911780	0.21963383
4227.74168925	0.21962601
4223.88426070	0.21973239
4220.02683215	0.21995115
4216.16940360	0.22021398
4212.31197505	0.22057995
4208.45454651	0.22106232
4204.59711796	0.22136009
4200.73968941	0.22130990
4196.88226086	0.22129130
4193.02483231	0.22151199
4189.16740376	0.22176002
4185.30997521	0.22192578
4181.45254667	0.22209600
4177.59511812	0.22237545
4173.73768957	0.22270633
4169.88026102	0.22301973
4166.02283247	0.22333975
4162.16540392	0.22361958
4158.30797537	0.22378264
4154.45054683	0.22387914
4150.59311828	0.22410026
4146.73568973	0.22449854
4142.87826118	0.22484797
4139.02083263	0.22503322
4135.16340408	0.22523500
4131.30597553	0.22550584
4127.44854698	0.22575676
4123.59111844	0.22598808
4119.73368989	0.22622260
4115.87626134	0.22654539
4112.01883279	0.22686806
4108.16140424	0.22705211
4104.30397569	0.22721250
4100.44654714	0.22737475
4096.58911860	0.22750533
4092.73169005	0.22771476
4088.87426150	0.22809413
4085.01683295	0.22859974
4081.15940440	0.22906904
4077.30197585	0.22939852
4073.44454730	0.22971793
4069.58711876	0.23011854
4065.72969021	0.23048061
4061.87226166	0.23078269
4058.01483311	0.23099340
4054.15740456	0.23107605
4050.29997601	0.23116255
4046.44254746	0.23129287
4042.58511892	0.23151200
4038.72769037	0.23189574
4034.87026182	0.23230879
4031.01283327	0.23253937
4027.15540472	0.23261492
4023.29797617	0.23278150
4019.44054762	0.23308720
4015.58311908	0.23333247
4011.72569053	0.23342122
4007.86826198	0.23357071
4004.01083343	0.23396109
4000.15340488	0.23434930
3996.29597633	0.23458022
3992.43854778	0.23469612
3988.58111924	0.23474641
3984.72369069	0.23480117
3980.86626214	0.23492429
3977.00883359	0.23512006
3973.15140504	0.23538987
3969.29397649	0.23574054
3965.43654794	0.23616932
3961.57911940	0.23662420
3957.72169085	0.23697956
3953.86426230	0.23717539
3950.00683375	0.23725651
3946.14940520	0.23735602
3942.29197665	0.23755905
3938.43454810	0.23771949
3934.57711956	0.23779932
3930.71969101	0.23787424
3926.86226246	0.23804179
3923.00483391	0.23820725
3919.14740536	0.23830996
3915.28997681	0.23850438
3911.43254826	0.23878643
3907.57511972	0.23897193
3903.71769117	0.23884048
3899.86026262	0.23867252
3896.00283407	0.23884252
3892.14540552	0.23938610
3888.28797697	0.23974159
3884.43054842	0.23971693
3880.57311988	0.23965868
3876.71569133	0.23971419
3872.85826278	0.23989072
3869.00083423	0.23997974
3865.14340568	0.24015170
3861.28597713	0.24070074
3857.42854858	0.24151675
3853.57112004	0.24186426
3849.71369149	0.24160406
3845.85626294	0.24127434
3841.99883439	0.24134521
3838.14140584	0.24163604
3834.28397729	0.24222225
3830.42654874	0.24263790
3826.56912020	0.24298517
3822.71169165	0.24342902
3818.85426310	0.24384627
3814.99683455	0.24448480
3811.13940600	0.24546114
3807.28197745	0.24611183
3803.42454890	0.24629910
3799.56712036	0.24677704
3795.70969181	0.24763915
3791.85226326	0.24812625
3787.99483471	0.24838628
3784.13740616	0.24864329
3780.27997761	0.24902330
3776.42254906	0.24935323
3772.56512052	0.24955508
3768.70769197	0.24938999
3764.85026342	0.24874254
3760.99283487	0.24824396
3757.13540632	0.24808326
3753.27797777	0.24796413
3749.42054922	0.24838880
3745.56312068	0.24859878
3741.70569213	0.24832462
3737.84826358	0.24830538
3733.99083503	0.24879014
3730.13340648	0.24925937
3726.27597793	0.24987276
3722.41854938	0.25092715
3718.56112084	0.25190705
3714.70369229	0.25260296
3710.84626374	0.25321147
3706.98883519	0.25374162
3703.13140664	0.25424817
3699.27397809	0.25460663
3695.41654954	0.25494620
3691.55912099	0.25533718
3687.70169245	0.25545663
3683.84426390	0.25535476
3679.98683535	0.25524992
3676.12940680	0.25525856
3672.27197825	0.25573525
3668.41454970	0.25647357
3664.55712115	0.25689167
3660.69969261	0.25724170
3656.84226406	0.25756189
3652.98483551	0.25762144
3649.12740696	0.25760096
3645.26997841	0.25777346
3641.41254986	0.25798881
3637.55512131	0.25839362
3633.69769277	0.25880402
3629.84026422	0.25886163
3625.98283567	0.25887173
3622.12540712	0.25895655
3618.26797857	0.25908521
3614.41055002	0.25924858
3610.55312147	0.25951800
3606.69569293	0.25991267
3602.83826438	0.26033825
3598.98083583	0.26094067
3595.12340728	0.26165107
3591.26597873	0.26226920
3587.40855018	0.26290360
3583.55112163	0.26341149
3579.69369309	0.26381779
3575.83626454	0.26409641
3571.97883599	0.26407102
3568.12140744	0.26400214
3564.26397889	0.26426521
3560.40655034	0.26492646
3556.54912179	0.26564282
3552.69169325	0.26616892
3548.83426470	0.26649734
3544.97683615	0.26692191
3541.11940760	0.26748127
3537.26197905	0.26798370
3533.40455050	0.26813319
3529.54712195	0.26816246
3525.68969341	0.26852188
3521.83226486	0.26924551
3517.97483631	0.26989093
3514.11740776	0.27015632
3510.25997921	0.27030674
3506.40255066	0.27072552
3502.54512211	0.27133840
3498.68769357	0.27180386
3494.83026502	0.27217546
3490.97283647	0.27251881
3487.11540792	0.27283326
3483.25797937	0.27324086
3479.40055082	0.27375430
3475.54312227	0.27425453
3471.68569373	0.27471241
3467.82826518	0.27507770
3463.97083663	0.27534896
3460.11340808	0.27565783
3456.25597953	0.27594784
3452.39855098	0.27616358
3448.54112243	0.27650738
3444.68369389	0.27705571
3440.82626534	0.27774307
3436.96883679	0.27840468
3433.11140824	0.27887866
3429.25397969	0.27920535
3425.39655114	0.27950966
3421.53912259	0.27996340
3417.68169405	0.28053069
3413.82426550	0.28101525
3409.96683695	0.28135350
3406.10940840	0.28180268
3402.25197985	0.28240001
3398.39455130	0.28266528
3394.53712275	0.28303283
3390.67969421	0.28349778
3386.82226566	0.28399128
3382.96483711	0.28444147
3379.10740856	0.28488886
3375.24998001	0.28541300
3371.39255146	0.28603232
3367.53512291	0.28659943
3363.67769437	0.28698692
3359.82026582	0.28734222
3355.96283727	0.28782201
3352.10540872	0.28839126
3348.24798017	0.28891170
3344.39055162	0.28929439
3340.53312307	0.28962779
3336.67569453	0.29006526
3332.81826598	0.29056835
3328.96083743	0.29105246
3325.10340888	0.29150444
3321.24598033	0.29190728
3317.38855178	0.29233667
3313.53112323	0.29293385
3309.67369469	0.29366222
3305.81626614	0.29431623
3301.95883759	0.29478702
3298.10140904	0.29513437
3294.24398049	0.29545245
3290.38655194	0.29575849
3286.52912339	0.29607543
3282.67169485	0.29639637
3278.81426630	0.29674789
3274.95683775	0.29721898
3271.09940920	0.29773569
3267.24198065	0.29808113
3263.38455210	0.29823920
3259.52712355	0.29842290
3255.66969501	0.29875019
3251.81226646	0.29912901
3247.95483791	0.29932418
3244.09740936	0.29927444
3240.23998081	0.29920897
3236.38255226	0.29924744
3232.52512371	0.29922023
3228.66769516	0.29896969
3224.81026662	0.29841563
3220.95283807	0.29759759
3217.09540952	0.29662177
3213.23798097	0.29546782
3209.38055242	0.29402566
3205.52312387	0.29220867
3201.66569532	0.29013485
3197.80826678	0.28817353
3193.95083823	0.28673613
3190.09340968	0.28601542
3186.23598113	0.28589866
3182.37855258	0.28609726
3178.52112403	0.28633839
3174.66369548	0.28660664
3170.80626694	0.28693938
3166.94883839	0.28732383
3163.09140984	0.28784692
3159.23398129	0.28856447
3155.37655274	0.28927341
3151.51912419	0.28977615
3147.66169564	0.29012364
3143.80426710	0.29039922
3139.94683855	0.29052955
3136.08941000	0.29044977
3132.23198145	0.29024333
3128.37455290	0.29010698
3124.51712435	0.29028481
3120.65969580	0.29083595
3116.80226726	0.29139751
3112.94483871	0.29166785
3109.08741016	0.29174605
3105.22998161	0.29180685
3101.37255306	0.29196912
3097.51512451	0.29232681
3093.65769596	0.29287344
3089.80026742	0.29346573
3085.94283887	0.29401657
3082.08541032	0.29454970
3078.22798177	0.29514453
3074.37055322	0.29591924
3070.51312467	0.29677057
3066.65569612	0.29741901
3062.79826758	0.29791543
3058.94083903	0.29855311
3055.08341048	0.29933223
3051.22598193	0.29999149
3047.36855338	0.30037621
3043.51112483	0.30054367
3039.65369628	0.30061752
3035.79626774	0.30072924
3031.93883919	0.30087617
3028.08141064	0.30101445
3024.22398209	0.30112746
3020.36655354	0.30124602
3016.50912499	0.30142272
3012.65169644	0.30173999
3008.79426790	0.30218691
3004.93683935	0.30266067
3001.07941080	0.30292976
2997.22198225	0.30282721
2993.36455370	0.30257061
2989.50712515	0.30266288
2985.64969660	0.30338329
2981.79226806	0.30448791
2977.93483951	0.30543405
2974.07741096	0.30592975
2970.21998241	0.30624503
2966.36255386	0.30668217
2962.50512531	0.30710226
2958.64769676	0.30741102
2954.79026822	0.30782780
2950.93283967	0.30844072
2947.07541112	0.30900869
2943.21798257	0.30928010
2939.36055402	0.30936527
2935.50312547	0.30962142
2931.64569692	0.31011352
2927.78826838	0.31066659
2923.93083983	0.31133774
2920.07341128	0.31233227
2916.21598273	0.31357977
2912.35855418	0.31462473
2908.50112563	0.31527615
2904.64369708	0.31595710
2900.78626854	0.31690070
2896.92883999	0.31778815
2893.07141144	0.31831437
2889.21398289	0.31844226
2885.35655434	0.31830049
2881.49912579	0.31806675
2877.64169724	0.31786978
2873.78426870	0.31782919
2869.92684015	0.31802091
2866.06941160	0.31850353
2862.21198305	0.31931064
2858.35455450	0.32030180
2854.49712595	0.32141182
2850.63969740	0.32269096
2846.78226886	0.32401222
2842.92484031	0.32520443
2839.06741176	0.32607704
2835.20998321	0.32634738
2831.35255466	0.32605699
2827.49512611	0.32571721
2823.63769756	0.32568222
2819.78026902	0.32588023
2815.92284047	0.32629123
2812.06541192	0.32700732
2808.20798337	0.32789734
2804.35055482	0.32880384
2800.49312627	0.32977360
2796.63569772	0.33080104
2792.77826917	0.33175406
2788.92084063	0.33255726
2785.06341208	0.33322045
2781.20598353	0.33385846
2777.34855498	0.33458441
2773.49112643	0.33527228
2769.63369788	0.33575064
2765.77626933	0.33599868
2761.91884079	0.33591226
2758.06141224	0.33537799
2754.20398369	0.33460063
2750.34655514	0.33400083
2746.48912659	0.33385393
2742.63169804	0.33423126
2738.77426949	0.33509755
2734.91684095	0.33626762
2731.05941240	0.33750275
2727.20198385	0.33865726
2723.34455530	0.33959970
2719.48712675	0.34022489
2715.62969820	0.34065330
2711.77226965	0.34106034
2707.91484111	0.34150627
2704.05741256	0.34209374
2700.19998401	0.34281439
2696.34255546	0.34354958
2692.48512691	0.34424239
2688.62769836	0.34486797
2684.77026981	0.34553298
2680.91284127	0.34625071
2677.05541272	0.34685203
2673.19798417	0.34743181
2669.34055562	0.34814018
2665.48312707	0.34884119
2661.62569852	0.34943777
2657.76826997	0.34990379
2653.91084143	0.35030898
2650.05341288	0.35086170
2646.19598433	0.35151029
2642.33855578	0.35211399
2638.48112723	0.35268682
2634.62369868	0.35322791
2630.76627013	0.35377973
2626.90884159	0.35435840
2623.05141304	0.35491130
2619.19398449	0.35546365
2615.33655594	0.35595372
2611.47912739	0.35624468
2607.62169884	0.35635802
2603.76427029	0.35630718
2599.90684175	0.35619310
2596.04941320	0.35625938
2592.19198465	0.35660043
2588.33455610	0.35725993
2584.47712755	0.35812062
2580.61969900	0.35893413
2576.76227045	0.35966712
2572.90484191	0.36032319
2569.04741336	0.36085451
2565.18998481	0.36132839
2561.33255626	0.36183318
2557.47512771	0.36239043
2553.61769916	0.36298549
2549.76027061	0.36352158
2545.90284207	0.36399946
2542.04541352	0.36448997
2538.18798497	0.36495379
2534.33055642	0.36542442
2530.47312787	0.36585566
2526.61569932	0.36617073
2522.75827077	0.36646384
2518.90084223	0.36675110
2515.04341368	0.36705008
2511.18598513	0.36747825
2507.32855658	0.36805445
2503.47112803	0.36869010
2499.61369948	0.36928967
2495.75627093	0.36980534
2491.89884239	0.37031814
2488.04141384	0.37084520
2484.18398529	0.37126303
2480.32655674	0.37158680
2476.46912819	0.37185061
2472.61169964	0.37203571
2468.75427109	0.37214562
2464.89684255	0.37222043
2461.03941400	0.37245923
2457.18198545	0.37293559
2453.32455690	0.37349102
2449.46712835	0.37410966
2445.60969980	0.37482750
2441.75227125	0.37554407
2437.89484271	0.37623978
2434.03741416	0.37691140
2430.17998561	0.37757289
2426.32255706	0.37834752
2422.46512851	0.37915701
2418.60769996	0.37984172
2414.75027141	0.38039583
2410.89284287	0.38091528
2407.03541432	0.38150275
2403.17798577	0.38207349
2399.32055722	0.38262048
2395.46312867	0.38287002
2391.60570012	0.38302001
2387.74827157	0.38320386
2383.89084303	0.38346025
2380.03341448	0.38370499
2376.17598593	0.38408354
2372.31855738	0.38471982
2368.46112883	0.38515028
2364.60370028	0.38553190
2360.74627173	0.38610840
2356.88884318	0.38648054
2353.03141464	0.38710141
2349.17398609	0.38820058
2345.31655754	0.38895315
2341.45912899	0.38940132
2337.60170044	0.38980320
2333.74427189	0.38996926
2329.88684334	0.39029425
2326.02941480	0.39088556
2322.17198625	0.39173809
2318.31455770	0.39238688
2314.45712915	0.39278331
2310.59970060	0.39333287
2306.74227205	0.39407381
2302.88484350	0.39475897
2299.02741496	0.39529920
2295.16998641	0.39566991
2291.31255786	0.39606848
2287.45512931	0.39652380
2283.59770076	0.39695987
2279.74027221	0.39747307
2275.88284366	0.39817607
2272.02541512	0.39892772
2268.16798657	0.39956835
2264.31055802	0.40007249
2260.45312947	0.40049034
2256.59570092	0.40092212
2252.73827237	0.40122795
2248.88084382	0.40092909
2245.02341528	0.40163991
2241.16598673	0.40226260
2237.30855818	0.40282705
2233.45112963	0.40338227
2229.59370108	0.40388620
2225.73627253	0.40430388
2221.87884398	0.40467316
2218.02141544	0.40513915
2214.16398689	0.40571353
2210.30655834	0.40623260
2206.44912979	0.40669945
2202.59170124	0.40719986
2198.73427269	0.40773761
2194.87684414	0.40837273
2191.01941560	0.40908527
2187.16198705	0.40972054
2183.30455850	0.41027886
2179.44712995	0.41082475
2175.58970140	0.41135168
2171.73227285	0.41189373
2167.87484430	0.41237882
2164.01741576	0.41275197
2160.15998721	0.41310847
2156.30255866	0.41350025
2152.44513011	0.41396785
2148.58770156	0.41443542
2144.73027301	0.41474372
2140.87284446	0.41496822
2137.01541592	0.41533211
2133.15798737	0.41590521
2129.30055882	0.41649726
2125.44313027	0.41690311
2121.58570172	0.41721666
2117.72827317	0.41760871
2113.87084462	0.41806585
2110.01341608	0.41859511
2106.15598753	0.41916114
2102.29855898	0.41964468
2098.44113043	0.41999975
2094.58370188	0.42035070
2090.72627333	0.42069703
2086.86884478	0.42105901
2083.01141624	0.42141598
2079.15398769	0.42173678
2075.29655914	0.42198297
2071.43913059	0.42212766
2067.58170204	0.42229509
2063.72427349	0.42258054
2059.86684494	0.42294449
2056.00941640	0.42335775
2052.15198785	0.42372411
2048.29455930	0.42402107
2044.43713075	0.42437771
2040.57970220	0.42486393
2036.72227365	0.42544970
2032.86484510	0.42601448
2029.00741656	0.42644393
2025.14998801	0.42676228
2021.29255946	0.42708811
2017.43513091	0.42756164
2013.57770236	0.42810777
2009.72027381	0.42860177
2005.86284526	0.42903572
2002.00541672	0.42951545
1998.14798817	0.42994693
1994.29055962	0.43034306
1990.43313107	0.43090665
1986.57570252	0.43166801
1982.71827397	0.43251678
1978.86084542	0.43326291
1975.00341688	0.43387613
1971.14598833	0.43446216
1967.28855978	0.43512487
1963.43113123	0.43590042
1959.57370268	0.43673155
1955.71627413	0.43742356
1951.85884558	0.43795317
1948.00141704	0.43845233
1944.14398849	0.43908456
1940.28655994	0.43983662
1936.42913139	0.44061282
1932.57170284	0.44124797
1928.71427429	0.44158459
1924.85684574	0.44176161
1920.99941719	0.44212109
1917.14198865	0.44284827
1913.28456010	0.44366893
1909.42713155	0.44443908
1905.56970300	0.44518083
1901.71227445	0.44584358
1897.85484590	0.44633305
1893.99741735	0.44675854
1890.13998881	0.44724271
1886.28256026	0.44772831
1882.42513171	0.44830048
1878.56770316	0.44888243
1874.71027461	0.44923615
1870.85284606	0.44951415
1866.99541751	0.45002618
1863.13798897	0.45073047
1859.28056042	0.45142993
1855.42313187	0.45183310
1851.56570332	0.45183226
1847.70827477	0.45165259
1843.85084622	0.45180073
1839.99341767	0.45247340
1836.13598913	0.45313844
1832.27856058	0.45383430
1828.42113203	0.45456445
1824.56370348	0.45502806
1820.70627493	0.45524111
1816.84884638	0.45537701
1812.99141783	0.45567492
1809.13398929	0.45589703
1805.27656074	0.45582137
1801.41913219	0.45584503
1797.56170364	0.45603180
1793.70427509	0.45636183
1789.84684654	0.45673713
1785.98941799	0.45682296
1782.13198945	0.45699301
1778.27456090	0.45772335
1774.41713235	0.45898682
1770.55970380	0.46010351
1766.70227525	0.46059978
1762.84484670	0.46110803
1758.98741815	0.46150532
1755.12998961	0.46096504
1751.27256106	0.45931947
1747.41513251	0.45777607
1743.55770396	0.45781949
1739.70027541	0.45936641
1735.84284686	0.46037865
1731.98541831	0.46089152
1728.12798977	0.46117294
1724.27056122	0.46123874
1720.41313267	0.46114913
1716.55570412	0.46071088
1712.69827557	0.46005297
1708.84084702	0.45942205
1704.98341847	0.45957586
1701.12598993	0.45939428
1697.26856138	0.45915443
1693.41113283	0.45956030
1689.55370428	0.46060234
1685.69627573	0.46135592
1681.83884718	0.46222237
1677.98141863	0.46272373
1674.12399009	0.46338159
1670.26656154	0.46452713
1666.40913299	0.46544930
1662.55170444	0.46609786
1658.69427589	0.46611205
1654.83684734	0.46440980
1650.97941879	0.46298340
1647.12199025	0.46288383
1643.26456170	0.46259317
1639.40713315	0.46426323
1635.54970460	0.46683857
1631.69227605	0.46778548
1627.83484750	0.46791705
1623.97741895	0.46876833
1620.11999041	0.46976325
1616.26256186	0.47105217
1612.40513331	0.47325563
1608.54770476	0.47507831
1604.69027621	0.47622254
1600.83284766	0.47680312
1596.97541911	0.47666022
1593.11799057	0.47585171
1589.26056202	0.47399622
1585.40313347	0.47040772
1581.54570492	0.46544707
1577.68827637	0.46050587
1573.83084782	0.45814696
1569.97341927	0.45910329
1566.11599073	0.46198556
1562.25856218	0.46471670
1558.40113363	0.46647209
1554.54370508	0.46726778
1550.68627653	0.46774885
1546.82884798	0.46915957
1542.97141943	0.47102216
1539.11399089	0.47183219
1535.25656234	0.47144485
1531.39913379	0.47031102
1527.54170524	0.46958554
1523.68427669	0.46850923
1519.82684814	0.46771592
1515.96941959	0.46851751
1512.11199105	0.46927470
1508.25456250	0.46781272
1504.39713395	0.46544343
1500.53970540	0.46613839
1496.68227685	0.46862063
1492.82484830	0.47244993
1488.96741975	0.47687024
1485.10999121	0.47950360
1481.25256266	0.47973713
1477.39513411	0.47764465
1473.53770556	0.47293013
1469.68027701	0.46832108
1465.82284846	0.46705204
1461.96541991	0.46925536
1458.10799136	0.47321859
1454.25056282	0.47634470
1450.39313427	0.47750509
1446.53570572	0.47856858
1442.67827717	0.48095012
1438.82084862	0.48340508
1434.96342007	0.48514035
1431.10599152	0.48575208
1427.24856298	0.48490354
1423.39113443	0.48323640
1419.53370588	0.48194572
1415.67627733	0.48258013
1411.81884878	0.48425072
1407.96142023	0.48532677
1404.10399168	0.48567781
1400.24656314	0.48638728
1396.38913459	0.48815086
1392.53170604	0.49109045
1388.67427749	0.49498087
1384.81684894	0.49813765
1380.95942039	0.49947354
1377.10199184	0.49994463
1373.24456330	0.50051814
1369.38713475	0.50106162
1365.52970620	0.50165266
1361.67227765	0.50277919
1357.81484910	0.50405598
1353.95742055	0.50450891
1350.09999200	0.50409245
1346.24256346	0.50336015
1342.38513491	0.50270933
1338.52770636	0.50240517
1334.67027781	0.50271595
1330.81284926	0.50338006
1326.95542071	0.50336593
1323.09799216	0.50265366
1319.24056362	0.50186110
1315.38313507	0.50106364
1311.52570652	0.50064194
1307.66827797	0.50138593
1303.81084942	0.50265455
1299.95342087	0.50290698
1296.09599232	0.50210118
1292.23856378	0.50125158
1288.38113523	0.50116020
1284.52370668	0.50214440
1280.66627813	0.50397444
1276.80884958	0.50581330
1272.95142103	0.50711387
1269.09399248	0.50820285
1265.23656394	0.50962025
1261.37913539	0.51146930
1257.52170684	0.51307505
1253.66427829	0.51375234
1249.80684974	0.51373839
1245.94942119	0.51391941
1242.09199264	0.51494515
1238.23456410	0.51662892
1234.37713555	0.51823521
1230.51970700	0.51932168
1226.66227845	0.52009988
1222.80484990	0.52072424
1218.94742135	0.52090746
1215.08999280	0.52037227
1211.23256426	0.51944524
1207.37513571	0.51893735
1203.51770716	0.51926452
1199.66027861	0.52009076
1195.80285006	0.52095163
1191.94542151	0.52137721
1188.08799296	0.52142787
1184.23056442	0.52142364
1180.37313587	0.52173018
1176.51570732	0.52273840
1172.65827877	0.52445740
1168.80085022	0.52600276
1164.94342167	0.52648485
1161.08599312	0.52592564
1157.22856458	0.52468175
1153.37113603	0.52287537
1149.51370748	0.52097666
1145.65627893	0.52003211
1141.79885038	0.52021194
1137.94142183	0.52060640
1134.08399328	0.52081013
1130.22656474	0.52103913
1126.36913619	0.52130085
1122.51170764	0.52156544
1118.65427909	0.52194166
1114.79685054	0.52243555
1110.93942199	0.52306253
1107.08199344	0.52380484
1103.22456490	0.52455956
1099.36713635	0.52530670
1095.50970780	0.52595359
1091.65227925	0.52650815
1087.79485070	0.52713901
1083.93742215	0.52763259
1080.07999360	0.52787662
1076.22256506	0.52811849
1072.36513651	0.52856916
1068.50770796	0.52959442
1064.65027941	0.53107464
1060.79285086	0.53228116
1056.93542231	0.53307813
1053.07799376	0.53392208
1049.22056522	0.53467810
1045.36313667	0.53481650
1041.50570812	0.53445238
1037.64827957	0.53391784
1033.79085102	0.53266668
1029.93342247	0.52803224
1026.07599392	0.51541990
1022.21856537	0.49635544
1018.36113683	0.48481837
1014.50370828	0.49071893
1010.64627973	0.50564480
1006.78885118	0.51781309
1002.93142263	0.52451718
999.07399408	0.52680236
995.21656553	0.52509785
991.35913699	0.52164531
987.50170844	0.52045143
983.64427989	0.52210200
979.78685134	0.52386129
975.92942279	0.52349472
972.07199424	0.52006012
968.21456569	0.51416689
964.35713715	0.50924009
960.49970860	0.50867933
956.64228005	0.51025671
952.78485150	0.50787032
948.92742295	0.50030160
945.06999440	0.49485388
941.21256585	0.49751016
937.35513731	0.50438887
933.49770876	0.50840771
929.64028021	0.50857502
925.78285166	0.50811219
921.92542311	0.50770205
918.06799456	0.50629222
914.21056601	0.50404477
910.35313747	0.50238848
906.49570892	0.50275981
902.63828037	0.50467747
898.78085182	0.50684756
894.92342327	0.50855839
891.06599472	0.50981694
887.20856617	0.51088631
883.35113763	0.51201469
879.49370908	0.51332134
875.63628053	0.51474279
871.77885198	0.51635265
867.92142343	0.51787043
864.06399488	0.51957977
860.20656633	0.52191019
856.34913779	0.52458125
852.49170924	0.52707839
848.63428069	0.52935922
844.77685214	0.53187329
840.91942359	0.53334183
837.06199504	0.53247267
833.20456649	0.53009129
829.34713795	0.52748531
825.48970940	0.52496624
821.63228085	0.52281523
817.77485230	0.52235925
813.91742375	0.52409893
810.05999520	0.52686185
806.20256665	0.52882153
802.34513811	0.52944016
798.48770956	0.52883190
794.63028101	0.52735674
790.77285246	0.52639127
786.91542391	0.52614278
783.05799536	0.52602988
779.20056681	0.52567410
775.34313827	0.52514493
771.48570972	0.52444124
767.62828117	0.52340490
763.77085262	0.52214521
759.91342407	0.52047789
756.05599552	0.51862973
752.19856697	0.51663297
748.34113843	0.51494920
744.48370988	0.51347733
740.62628133	0.51169986
736.76885278	0.51116598
732.91142423	0.51287603
729.05399568	0.51590687
725.19656713	0.51910168
721.33913859	0.52318335
717.48171004	0.52713650
713.62428149	0.53135961
709.76685294	0.53570843
705.90942439	0.53903931
702.05199584	0.54018897
698.19456729	0.53830421
694.33713875	0.53454638
690.47971020	0.53115124
686.62228165	0.52872092
682.76485310	0.52754891
678.90742455	0.52597004
675.04999600	0.52010369
671.19256745	0.50983745
667.33513891	0.50693065
663.47771036	0.51506680
659.62028181	0.52150553
655.76285326	0.52321059
651.90542471	0.52431118
648.04799616	0.52564412
644.19056761	0.52655208
640.33313907	0.52858299
636.47571052	0.52896529
632.61828197	0.52056062
628.76085342	0.49807632
624.90342487	0.46822909
621.04599632	0.44449782
617.18856777	0.43300417
613.33113923	0.42929044
609.47371068	0.43156734
605.61628213	0.44221440
601.75885358	0.45970732
597.90142503	0.47959679
594.04399648	0.49747065
590.18656793	0.50928611
586.32913938	0.51569438
582.47171084	0.51925862
578.61428229	0.52132702
574.75685374	0.52230042
570.89942519	0.52145851
567.04199664	0.52061319
563.18456809	0.52178645
559.32713954	0.52375978
555.46971100	0.52636248
551.61228245	0.52911210
547.75485390	0.52999997
543.89742535	0.53014350
540.03999680	0.53045100
536.18256825	0.53152841
532.32513970	0.53320760
528.46771116	0.53281498
524.61028261	0.53122783
520.75285406	0.53170496
516.89542551	0.53364301
513.03799696	0.53634572
509.18056841	0.53963846
505.32313986	0.54146123
501.46571132	0.54147547
497.60828277	0.54013789
493.75085422	0.54014647
489.89342567	0.54414684
486.03599712	0.54842693
482.17856857	0.54859042
478.32114002	0.54573160
474.46371148	0.54455894
470.60628293	0.54919732
466.74885438	0.55832636
462.89142583	0.56470180
459.03399728	0.56640923
455.17656873	0.56624854
451.31914018	0.56592506
447.46171164	0.57162875
443.60428309	0.57849240
439.74685454	0.57721990
435.88942599	0.57147348
432.03199744	0.56856060
428.17456889	0.57236528
424.31714034	0.57771355
420.45971180	0.57952446
416.60228325	0.57737070
412.74485470	0.57647192
408.88742615	0.58391494
405.02999760	0.59916991
401.17256905	0.61290544
397.31514050	0.61054057
