# Supplementary material for: How crystallization additives govern halide perovskite grain growth
Source: Nat Commun. 2025 Nov 10;16:9894. doi: 10.1038/s41467-025-65484-7 (PMC12603034; doi:10.1038/s41467-025-65484-7)
Supplement: Supplementary file 3 — Source Data [file 41467_2025_65484_MOESM3_ESM.zip › Data files/Fig S19-MAI-PbI2-thiourea.txt]

5994.44396450	0.43023628
5990.58653595	0.43035302
5986.72910740	0.43045160
5982.87167885	0.43050039
5979.01425031	0.43056372
5975.15682176	0.43066496
5971.29939321	0.43073952
5967.44196466	0.43086910
5963.58453611	0.43104121
5959.72710756	0.43106529
5955.86967901	0.43095434
5952.01225047	0.43086985
5948.15482192	0.43087763
5944.29739337	0.43098566
5940.43996482	0.43115616
5936.58253627	0.43133035
5932.72510772	0.43143642
5928.86767917	0.43142965
5925.01025063	0.43141785
5921.15282208	0.43145767
5917.29539353	0.43152362
5913.43796498	0.43165320
5909.58053643	0.43172234
5905.72310788	0.43166858
5901.86567933	0.43167257
5898.00825078	0.43179801
5894.15082224	0.43200457
5890.29339369	0.43217626
5886.43596514	0.43217471
5882.57853659	0.43213329
5878.72110804	0.43221393
5874.86367949	0.43236247
5871.00625094	0.43248788
5867.14882240	0.43250683
5863.29139385	0.43245617
5859.43396530	0.43250582
5855.57653675	0.43266684
5851.71910820	0.43284181
5847.86167965	0.43291208
5844.00425110	0.43284807
5840.14682256	0.43288252
5836.28939401	0.43306524
5832.43196546	0.43320757
5828.57453691	0.43325984
5824.71710836	0.43322948
5820.85967981	0.43327713
5817.00225126	0.43350452
5813.14482272	0.43363070
5809.28739417	0.43359834
5805.42996562	0.43365261
5801.57253707	0.43380299
5797.71510852	0.43394819
5793.85767997	0.43398321
5790.00025142	0.43393308
5786.14282288	0.43397218
5782.28539433	0.43404761
5778.42796578	0.43411642
5774.57053723	0.43423897
5770.71310868	0.43431780
5766.85568013	0.43435109
5762.99825158	0.43439385
5759.14082304	0.43440545
5755.28339449	0.43442389
5751.42596594	0.43447059
5747.56853739	0.43455422
5743.71110884	0.43473068
5739.85368029	0.43491691
5735.99625174	0.43504757
5732.13882320	0.43515557
5728.28139465	0.43521774
5724.42396610	0.43529567
5720.56653755	0.43540952
5716.70910900	0.43541476
5712.85168045	0.43532878
5708.99425190	0.43528554
5705.13682336	0.43533966
5701.27939481	0.43547922
5697.42196626	0.43562722
5693.56453771	0.43579286
5689.70710916	0.43598315
5685.84968061	0.43613049
5681.99225206	0.43629345
5678.13482352	0.43643764
5674.27739497	0.43645260
5670.41996642	0.43640777
5666.56253787	0.43634844
5662.70510932	0.43633807
5658.84768077	0.43644863
5654.99025222	0.43656468
5651.13282368	0.43667832
5647.27539513	0.43684256
5643.41796658	0.43697101
5639.56053803	0.43707111
5635.70310948	0.43711862
5631.84568093	0.43706080
5627.98825238	0.43703371
5624.13082384	0.43709791
5620.27339529	0.43725526
5616.41596674	0.43745539
5612.55853819	0.43752953
5608.70110964	0.43753710
5604.84368109	0.43757531
5600.98625254	0.43761960
5597.12882400	0.43780127
5593.27139545	0.43787405
5589.41396690	0.43793538
5585.55653835	0.43804866
5581.69910980	0.43810436
5577.84168125	0.43809664
5573.98425270	0.43817836
5570.12682416	0.43833843
5566.26939561	0.43855110
5562.41196706	0.43869486
5558.55453851	0.43862566
5554.69710996	0.43847266
5550.83968141	0.43844014
5546.98225286	0.43855768
5543.12482432	0.43871248
5539.26739577	0.43872070
5535.40996722	0.43873182
5531.55253867	0.43888825
5527.69511012	0.43894145
5523.83768157	0.43882996
5519.98025302	0.43882146
5516.12282448	0.43889689
5512.26539593	0.43894020
5508.40796738	0.43889913
5504.55053883	0.43889147
5500.69311028	0.43886760
5496.83568173	0.43864954
5492.97825318	0.43845075
5489.12082464	0.43864349
5485.26339609	0.43896171
5481.40596754	0.43897101
5477.54853899	0.43860877
5473.69111044	0.43841633
5469.83368189	0.43854475
5465.97625334	0.43858117
5462.11882479	0.43851894
5458.26139625	0.43868262
5454.40396770	0.43883222
5450.54653915	0.43859509
5446.68911060	0.43820509
5442.83168205	0.43807045
5438.97425350	0.43826854
5435.11682495	0.43846381
5431.25939641	0.43856791
5427.40196786	0.43891370
5423.54453931	0.43946412
5419.68711076	0.43954101
5415.82968221	0.43903050
5411.97225366	0.43870965
5408.11482511	0.43921882
5404.25739657	0.43996969
5400.39996802	0.44026461
5396.54253947	0.44012904
5392.68511092	0.44010457
5388.82768237	0.44024518
5384.97025382	0.44038290
5381.11282527	0.44052771
5377.25539673	0.44051233
5373.39796818	0.44083211
5369.54053963	0.44123703
5365.68311108	0.44139865
5361.82568253	0.44141957
5357.96825398	0.44119006
5354.11082543	0.44076878
5350.25339689	0.44062376
5346.39596834	0.44045329
5342.53853979	0.44043639
5338.68111124	0.44073868
5334.82368269	0.44129109
5330.96625414	0.44177666
5327.10882559	0.44218290
5323.25139705	0.44272977
5319.39396850	0.44309071
5315.53653995	0.44311184
5311.67911140	0.44302484
5307.82168285	0.44301391
5303.96425430	0.44314003
5300.10682575	0.44331950
5296.24939721	0.44334841
5292.39196866	0.44315144
5288.53454011	0.44311970
5284.67711156	0.44331604
5280.81968301	0.44358701
5276.96225446	0.44387466
5273.10482591	0.44382903
5269.24739737	0.44347012
5265.38996882	0.44312459
5261.53254027	0.44314593
5257.67511172	0.44335720
5253.81768317	0.44336140
5249.96025462	0.44320151
5246.10282607	0.44319308
5242.24539753	0.44354203
5238.38796898	0.44392356
5234.53054043	0.44408822
5230.67311188	0.44399029
5226.81568333	0.44387889
5222.95825478	0.44405839
5219.10082623	0.44437325
5215.24339769	0.44456562
5211.38596914	0.44438460
5207.52854059	0.44412786
5203.67111204	0.44446239
5199.81368349	0.44489053
5195.95625494	0.44510236
5192.09882639	0.44528154
5188.24139785	0.44530737
5184.38396930	0.44541779
5180.52654075	0.44574904
5176.66911220	0.44602126
5172.81168365	0.44618896
5168.95425510	0.44627613
5165.09682655	0.44628635
5161.23939801	0.44637695
5157.38196946	0.44650045
5153.52454091	0.44671726
5149.66711236	0.44706270
5145.80968381	0.44730803
5141.95225526	0.44743627
5138.09482671	0.44752204
5134.23739817	0.44755685
5130.37996962	0.44769296
5126.52254107	0.44782764
5122.66511252	0.44788575
5118.80768397	0.44790882
5114.95025542	0.44788358
5111.09282687	0.44794977
5107.23539833	0.44816163
5103.37796978	0.44831058
5099.52054123	0.44843954
5095.66311268	0.44855443
5091.80568413	0.44858831
5087.94825558	0.44865832
5084.09082703	0.44873989
5080.23339849	0.44884574
5076.37596994	0.44905210
5072.51854139	0.44914028
5068.66111284	0.44919375
5064.80368429	0.44934165
5060.94625574	0.44940668
5057.08882719	0.44942424
5053.23139865	0.44947702
5049.37397010	0.44952953
5045.51654155	0.44966576
5041.65911300	0.44979358
5037.80168445	0.44988808
5033.94425590	0.45001256
5030.08682735	0.45007351
5026.22939880	0.45012543
5022.37197026	0.45024189
5018.51454171	0.45031160
5014.65711316	0.45043305
5010.79968461	0.45052662
5006.94225606	0.45047480
5003.08482751	0.45047081
4999.22739896	0.45048398
4995.36997042	0.45049450
4991.51254187	0.45060194
4987.65511332	0.45066327
4983.79768477	0.45075554
4979.94025622	0.45094749
4976.08282767	0.45104185
4972.22539912	0.45113170
4968.36797058	0.45120281
4964.51054203	0.45119655
4960.65311348	0.45135784
4956.79568493	0.45157090
4952.93825638	0.45167398
4949.08082783	0.45179826
4945.22339928	0.45188081
4941.36597074	0.45196754
4937.50854219	0.45208681
4933.65111364	0.45206076
4929.79368509	0.45206222
4925.93625654	0.45217285
4922.07882799	0.45227310
4918.22139944	0.45242828
4914.36397090	0.45250589
4910.50654235	0.45253554
4906.64911380	0.45267534
4902.79168525	0.45273924
4898.93425670	0.45277408
4895.07682815	0.45285806
4891.21939960	0.45289871
4887.36197106	0.45305067
4883.50454251	0.45321962
4879.64711396	0.45323724
4875.78968541	0.45326808
4871.93225686	0.45325938
4868.07482831	0.45324901
4864.21739976	0.45341757
4860.35997122	0.45355824
4856.50254267	0.45365337
4852.64511412	0.45377138
4848.78768557	0.45377585
4844.93025702	0.45380989
4841.07282847	0.45384935
4837.21539992	0.45381621
4833.35797138	0.45395574
4829.50054283	0.45413977
4825.64311428	0.45421016
4821.78568573	0.45430490
4817.92825718	0.45435238
4814.07082863	0.45435920
4810.21340008	0.45436525
4806.35597154	0.45434499
4802.49854299	0.45446807
4798.64111444	0.45457774
4794.78368589	0.45451412
4790.92625734	0.45455787
4787.06882879	0.45467922
4783.21140024	0.45475098
4779.35397170	0.45477447
4775.49654315	0.45462352
4771.63911460	0.45443675
4767.78168605	0.45421004
4763.92425750	0.45371014
4760.06682895	0.45314071
4756.20940040	0.45264247
4752.35197186	0.45213392
4748.49454331	0.45172635
4744.63711476	0.45143402
4740.77968621	0.45120919
4736.92225766	0.45107841
4733.06482911	0.45096970
4729.20740056	0.45087621
4725.34997202	0.45086512
4721.49254347	0.45091486
4717.63511492	0.45100006
4713.77768637	0.45115462
4709.92025782	0.45143059
4706.06282927	0.45184013
4702.20540072	0.45229256
4698.34797218	0.45257756
4694.49054363	0.45254335
4690.63311508	0.45235971
4686.77568653	0.45229661
4682.91825798	0.45232397
4679.06082943	0.45233718
4675.20340088	0.45239973
4671.34597234	0.45251456
4667.48854379	0.45264298
4663.63111524	0.45282975
4659.77368669	0.45304334
4655.91625814	0.45324126
4652.05882959	0.45341283
4648.20140104	0.45353922
4644.34397250	0.45377445
4640.48654395	0.45418066
4636.62911540	0.45455143
4632.77168685	0.45481449
4628.91425830	0.45500529
4625.05682975	0.45522490
4621.19940120	0.45558745
4617.34197266	0.45592549
4613.48454411	0.45621577
4609.62711556	0.45656204
4605.76968701	0.45680133
4601.91225846	0.45698047
4598.05482991	0.45720845
4594.19740136	0.45742008
4590.33997282	0.45767608
4586.48254427	0.45787498
4582.62511572	0.45800239
4578.76768717	0.45825261
4574.91025862	0.45844814
4571.05283007	0.45855513
4567.19540152	0.45873317
4563.33797297	0.45879576
4559.48054443	0.45879832
4555.62311588	0.45887253
4551.76568733	0.45889512
4547.90825878	0.45896924
4544.05083023	0.45907295
4540.19340168	0.45910245
4536.33597313	0.45917895
4532.47854459	0.45921934
4528.62111604	0.45925939
4524.76368749	0.45943636
4520.90625894	0.45957032
4517.04883039	0.45967433
4513.19140184	0.45977718
4509.33397329	0.45976070
4505.47654475	0.45980790
4501.61911620	0.45991036
4497.76168765	0.45996389
4493.90425910	0.46009421
4490.04683055	0.46014956
4486.18940200	0.46015251
4482.33197345	0.46025667
4478.47454491	0.46022803
4474.61711636	0.46014601
4470.75968781	0.46016258
4466.90225926	0.46014476
4463.04483071	0.46022078
4459.18740216	0.46036732
4455.32997361	0.46043912
4451.47254507	0.46054983
4447.61511652	0.46058184
4443.75768797	0.46052814
4439.90025942	0.46059564
4436.04283087	0.46065962
4432.18540232	0.46072054
4428.32797377	0.46083757
4424.47054523	0.46090183
4420.61311668	0.46102899
4416.75568813	0.46116722
4412.89825958	0.46121514
4409.04083103	0.46133384
4405.18340248	0.46144411
4401.32597393	0.46152014
4397.46854539	0.46163529
4393.61111684	0.46162558
4389.75368829	0.46161026
4385.89625974	0.46170115
4382.03883119	0.46173850
4378.18140264	0.46183714
4374.32397409	0.46199206
4370.46654555	0.46206337
4366.60911700	0.46215677
4362.75168845	0.46222329
4358.89425990	0.46226966
4355.03683135	0.46238786
4351.17940280	0.46244994
4347.32197425	0.46253294
4343.46454571	0.46267200
4339.60711716	0.46270964
4335.74968861	0.46275216
4331.89226006	0.46278986
4328.03483151	0.46278760
4324.17740296	0.46292475
4320.31997441	0.46306366
4316.46254587	0.46312571
4312.60511732	0.46323806
4308.74768877	0.46328732
4304.89026022	0.46331990
4301.03283167	0.46338931
4297.17540312	0.46338221
4293.31797457	0.46343201
4289.46054603	0.46349913
4285.60311748	0.46346235
4281.74568893	0.46348387
4277.88826038	0.46352696
4274.03083183	0.46355632
4270.17340328	0.46365499
4266.31597473	0.46372113
4262.45854619	0.46383175
4258.60111764	0.46401221
4254.74368909	0.46406788
4250.88626054	0.46410590
4247.02883199	0.46418107
4243.17140344	0.46421576
4239.31397489	0.46432510
4235.45654635	0.46444663
4231.59911780	0.46455637
4227.74168925	0.46472546
4223.88426070	0.46478927
4220.02683215	0.46480668
4216.16940360	0.46488512
4212.31197505	0.46491218
4208.45454651	0.46495855
4204.59711796	0.46501943
4200.73968941	0.46503595
4196.88226086	0.46514449
4193.02483231	0.46526566
4189.16740376	0.46531686
4185.30997521	0.46539783
4181.45254667	0.46545902
4177.59511812	0.46554676
4173.73768957	0.46567398
4169.88026102	0.46571374
4166.02283247	0.46578118
4162.16540392	0.46586931
4158.30797537	0.46588093
4154.45054683	0.46593180
4150.59311828	0.46598268
4146.73568973	0.46600577
4142.87826118	0.46607858
4139.02083263	0.46610492
4135.16340408	0.46614400
4131.30597553	0.46629372
4127.44854698	0.46640182
4123.59111844	0.46647778
4119.73368989	0.46655992
4115.87626134	0.46658647
4112.01883279	0.46658716
4108.16140424	0.46652943
4104.30397569	0.46656367
4100.44654714	0.46679670
4096.58911860	0.46694550
4092.73169005	0.46694905
4088.87426150	0.46695337
4085.01683295	0.46695498
4081.15940440	0.46701753
4077.30197585	0.46715325
4073.44454730	0.46728480
4069.58711876	0.46745604
4065.72969021	0.46756551
4061.87226166	0.46755728
4058.01483311	0.46761629
4054.15740456	0.46770269
4050.29997601	0.46770921
4046.44254746	0.46766803
4042.58511892	0.46769118
4038.72769037	0.46787485
4034.87026182	0.46804208
4031.01283327	0.46805757
4027.15540472	0.46805286
4023.29797617	0.46810147
4019.44054762	0.46820313
4015.58311908	0.46832487
4011.72569053	0.46832007
4007.86826198	0.46834394
4004.01083343	0.46858117
4000.15340488	0.46869740
3996.29597633	0.46861362
3992.43854778	0.46859869
3988.58111924	0.46862382
3984.72369069	0.46872169
3980.86626214	0.46878758
3977.00883359	0.46870726
3973.15140504	0.46864066
3969.29397649	0.46862137
3965.43654794	0.46860531
3961.57911940	0.46855363
3957.72169085	0.46839049
3953.86426230	0.46808529
3950.00683375	0.46769798
3946.14940520	0.46747550
3942.29197665	0.46754068
3938.43454810	0.46751213
3934.57711956	0.46705088
3930.71969101	0.46662652
3926.86226246	0.46652657
3923.00483391	0.46649042
3919.14740536	0.46639568
3915.28997681	0.46640530
3911.43254826	0.46635914
3907.57511972	0.46576780
3903.71769117	0.46470204
3899.86026262	0.46427214
3896.00283407	0.46435836
3892.14540552	0.46416479
3888.28797697	0.46369958
3884.43054842	0.46291393
3880.57311988	0.46234351
3876.71569133	0.46210998
3872.85826278	0.46188137
3869.00083423	0.46157157
3865.14340568	0.46152022
3861.28597713	0.46238449
3857.42854858	0.46394140
3853.57112004	0.46452650
3849.71369149	0.46442452
3845.85626294	0.46263221
3841.99883439	0.46136296
3838.14140584	0.46141759
3834.28397729	0.46254098
3830.42654874	0.46281281
3826.56912020	0.46283218
3822.71169165	0.46357468
3818.85426310	0.46478420
3814.99683455	0.46602106
3811.13940600	0.46704867
3807.28197745	0.46712539
3803.42454890	0.46717623
3799.56712036	0.46772048
3795.70969181	0.46882778
3791.85226326	0.46952441
3787.99483471	0.46992636
3784.13740616	0.46991712
3780.27997761	0.46987176
3776.42254906	0.46982926
3772.56512052	0.46918747
3768.70769197	0.46787098
3764.85026342	0.46628669
3760.99283487	0.46480891
3757.13540632	0.46419764
3753.27797777	0.46394014
3749.42054922	0.46420646
3745.56312068	0.46320468
3741.70569213	0.46218690
3737.84826358	0.46184552
3733.99083503	0.46250162
3730.13340648	0.46386698
3726.27597793	0.46431854
3722.41854938	0.46493661
3718.56112084	0.46634257
3714.70369229	0.46763745
3710.84626374	0.46848059
3706.98883519	0.46943465
3703.13140664	0.46982667
3699.27397809	0.46982324
3695.41654954	0.46985886
3691.55912099	0.46980417
3687.70169245	0.46995333
3683.84426390	0.47008720
3679.98683535	0.46933326
3676.12940680	0.46881735
3672.27197825	0.46932626
3668.41454970	0.47014174
3664.55712115	0.47052258
3660.69969261	0.47043815
3656.84226406	0.47019520
3652.98483551	0.46945482
3649.12740696	0.46852461
3645.26997841	0.46915814
3641.41254986	0.46980894
3637.55512131	0.47031882
3633.69769277	0.47085011
3629.84026422	0.47060266
3625.98283567	0.47062564
3622.12540712	0.47018042
3618.26797857	0.46935245
3614.41055002	0.46918595
3610.55312147	0.46951571
3606.69569293	0.47031367
3602.83826438	0.47073665
3598.98083583	0.47079214
3595.12340728	0.47099125
3591.26597873	0.47127435
3587.40855018	0.47184661
3583.55112163	0.47282311
3579.69369309	0.47345316
3575.83626454	0.47353241
3571.97883599	0.47288018
3568.12140744	0.47196230
3564.26397889	0.47207731
3560.40655034	0.47327507
3556.54912179	0.47418368
3552.69169325	0.47444037
3548.83426470	0.47447574
3544.97683615	0.47485328
3541.11940760	0.47558117
3537.26197905	0.47612998
3533.40455050	0.47620979
3529.54712195	0.47598788
3525.68969341	0.47594821
3521.83226486	0.47634080
3517.97483631	0.47683766
3514.11740776	0.47704101
3510.25997921	0.47692665
3506.40255066	0.47681549
3502.54512211	0.47695369
3498.68769357	0.47734046
3494.83026502	0.47772232
3490.97283647	0.47791722
3487.11540792	0.47796142
3483.25797937	0.47801328
3479.40055082	0.47816163
3475.54312227	0.47836939
3471.68569373	0.47854260
3467.82826518	0.47860396
3463.97083663	0.47858524
3460.11340808	0.47861630
3456.25597953	0.47863594
3452.39855098	0.47854823
3448.54112243	0.47843775
3444.68369389	0.47850740
3440.82626534	0.47874817
3436.96883679	0.47893122
3433.11140824	0.47888470
3429.25397969	0.47861639
3425.39655114	0.47819197
3421.53912259	0.47776601
3417.68169405	0.47753564
3413.82426550	0.47747254
3409.96683695	0.47729132
3406.10940840	0.47704369
3402.25197985	0.47673205
3398.39455130	0.47599429
3394.53712275	0.47565925
3390.67969421	0.47549787
3386.82226566	0.47543424
3382.96483711	0.47545421
3379.10740856	0.47560650
3375.24998001	0.47584242
3371.39255146	0.47610882
3367.53512291	0.47638199
3363.67769437	0.47664592
3359.82026582	0.47694901
3355.96283727	0.47734407
3352.10540872	0.47784343
3348.24798017	0.47832349
3344.39055162	0.47864482
3340.53312307	0.47884008
3336.67569453	0.47898307
3332.81826598	0.47913101
3328.96083743	0.47926444
3325.10340888	0.47932947
3321.24598033	0.47932968
3317.38855178	0.47922620
3313.53112323	0.47910255
3309.67369469	0.47904760
3305.81626614	0.47899744
3301.95883759	0.47881883
3298.10140904	0.47849056
3294.24398049	0.47811759
3290.38655194	0.47772148
3286.52912339	0.47730920
3282.67169485	0.47683814
3278.81426630	0.47631291
3274.95683775	0.47577032
3271.09940920	0.47523457
3267.24198065	0.47467163
3263.38455210	0.47404674
3259.52712355	0.47339097
3255.66969501	0.47273403
3251.81226646	0.47205931
3247.95483791	0.47133079
3244.09740936	0.47052112
3240.23998081	0.46963513
3236.38255226	0.46867973
3232.52512371	0.46756500
3228.66769516	0.46624771
3224.81026662	0.46478549
3220.95283807	0.46314773
3217.09540952	0.46129900
3213.23798097	0.45931265
3209.38055242	0.45722204
3205.52312387	0.45497504
3201.66569532	0.45256013
3197.80826678	0.45012936
3193.95083823	0.44789085
3190.09340968	0.44592872
3186.23598113	0.44424134
3182.37855258	0.44297874
3178.52112403	0.44221836
3174.66369548	0.44199207
3170.80626694	0.44222081
3166.94883839	0.44277027
3163.09140984	0.44358864
3159.23398129	0.44462928
3155.37655274	0.44563413
3151.51912419	0.44625926
3147.66169564	0.44631654
3143.80426710	0.44592649
3139.94683855	0.44538566
3136.08941000	0.44497925
3132.23198145	0.44499430
3128.37455290	0.44554847
3124.51712435	0.44649684
3120.65969580	0.44762042
3116.80226726	0.44872510
3112.94483871	0.44975546
3109.08741016	0.45078588
3105.22998161	0.45183259
3101.37255306	0.45296752
3097.51512451	0.45430738
3093.65769596	0.45589146
3089.80026742	0.45759642
3085.94283887	0.45923892
3082.08541032	0.46079031
3078.22798177	0.46225733
3074.37055322	0.46363351
3070.51312467	0.46484837
3066.65569612	0.46592957
3062.79826758	0.46693444
3058.94083903	0.46787885
3055.08341048	0.46879283
3051.22598193	0.46968588
3047.36855338	0.47054696
3043.51112483	0.47133061
3039.65369628	0.47185788
3035.79626774	0.47218174
3031.93883919	0.47247663
3028.08141064	0.47283736
3024.22398209	0.47325724
3020.36655354	0.47369167
3016.50912499	0.47417367
3012.65169644	0.47476822
3008.79426790	0.47540000
3004.93683935	0.47599274
3001.07941080	0.47654426
2997.22198225	0.47701105
2993.36455370	0.47738886
2989.50712515	0.47778389
2985.64969660	0.47825611
2981.79226806	0.47876033
2977.93483951	0.47918305
2974.07741096	0.47947043
2970.21998241	0.47971308
2966.36255386	0.47992221
2962.50512531	0.48001993
2958.64769676	0.48015490
2954.79026822	0.48052508
2950.93283967	0.48104823
2947.07541112	0.48151746
2943.21798257	0.48177677
2939.36055402	0.48184204
2935.50312547	0.48186800
2931.64569692	0.48188940
2927.78826838	0.48188081
2923.93083983	0.48191375
2920.07341128	0.48213196
2916.21598273	0.48264316
2912.35855418	0.48331618
2908.50112563	0.48394856
2904.64369708	0.48453465
2900.78626854	0.48509365
2896.92883999	0.48557490
2893.07141144	0.48592842
2889.21398289	0.48616031
2885.35655434	0.48637235
2881.49912579	0.48661605
2877.64169724	0.48687366
2873.78426870	0.48714471
2869.92684015	0.48737508
2866.06941160	0.48755133
2862.21198305	0.48772782
2858.35455450	0.48787096
2854.49712595	0.48799953
2850.63969740	0.48824769
2846.78226886	0.48864925
2842.92484031	0.48912123
2839.06741176	0.48949656
2835.20998321	0.48963171
2831.35255466	0.48960224
2827.49512611	0.48954377
2823.63769756	0.48953637
2819.78026902	0.48966122
2815.92284047	0.48990858
2812.06541192	0.49024147
2808.20798337	0.49063313
2804.35055482	0.49101666
2800.49312627	0.49140772
2796.63569772	0.49181315
2792.77826917	0.49215761
2788.92084063	0.49244356
2785.06341208	0.49268934
2781.20598353	0.49290657
2777.34855498	0.49314523
2773.49112643	0.49336448
2769.63369788	0.49352470
2765.77626933	0.49366009
2761.91884079	0.49374866
2758.06141224	0.49380198
2754.20398369	0.49386191
2750.34655514	0.49390677
2746.48912659	0.49396446
2742.63169804	0.49406663
2738.77426949	0.49419576
2734.91684095	0.49435002
2731.05941240	0.49448892
2727.20198385	0.49457467
2723.34455530	0.49459043
2719.48712675	0.49449164
2715.62969820	0.49434564
2711.77226965	0.49427983
2707.91484111	0.49434388
2704.05741256	0.49458185
2700.19998401	0.49493152
2696.34255546	0.49525756
2692.48512691	0.49556762
2688.62769836	0.49587595
2684.77026981	0.49615967
2680.91284127	0.49642572
2677.05541272	0.49662644
2673.19798417	0.49676448
2669.34055562	0.49690273
2665.48312707	0.49704462
2661.62569852	0.49721092
2657.76826997	0.49740359
2653.91084143	0.49758583
2650.05341288	0.49777704
2646.19598433	0.49796730
2642.33855578	0.49814814
2638.48112723	0.49835289
2634.62369868	0.49853829
2630.76627013	0.49869475
2626.90884159	0.49884912
2623.05141304	0.49897528
2619.19398449	0.49911284
2615.33655594	0.49926651
2611.47912739	0.49937496
2607.62169884	0.49947783
2603.76427029	0.49959403
2599.90684175	0.49969146
2596.04941320	0.49979043
2592.19198465	0.49988669
2588.33455610	0.49999851
2584.47712755	0.50015777
2580.61969900	0.50031722
2576.76227045	0.50047308
2572.90484191	0.50063473
2569.04741336	0.50077337
2565.18998481	0.50092018
2561.33255626	0.50107932
2557.47512771	0.50121766
2553.61769916	0.50134975
2549.76027061	0.50146937
2545.90284207	0.50157952
2542.04541352	0.50170386
2538.18798497	0.50181240
2534.33055642	0.50191671
2530.47312787	0.50202715
2526.61569932	0.50210023
2522.75827077	0.50216866
2518.90084223	0.50224501
2515.04341368	0.50231177
2511.18598513	0.50240600
2507.32855658	0.50249028
2503.47112803	0.50251871
2499.61369948	0.50252861
2495.75627093	0.50251549
2491.89884239	0.50248826
2488.04141384	0.50250930
2484.18398529	0.50259393
2480.32655674	0.50275946
2476.46912819	0.50297266
2472.61169964	0.50316566
2468.75427109	0.50336438
2464.89684255	0.50355566
2461.03941400	0.50371689
2457.18198545	0.50388557
2453.32455690	0.50404745
2449.46712835	0.50420243
2445.60969980	0.50437808
2441.75227125	0.50453484
2437.89484271	0.50465328
2434.03741416	0.50476575
2430.17998561	0.50487727
2426.32255706	0.50500315
2422.46512851	0.50511944
2418.60769996	0.50519848
2414.75027141	0.50527507
2410.89284287	0.50532621
2407.03541432	0.50535476
2403.17798577	0.50537038
2399.32055722	0.50518411
2395.46312867	0.50552160
2391.60570012	0.50594002
2387.74827157	0.50627011
2383.89084303	0.50619763
2380.03341448	0.50557947
2376.17598593	0.50517905
2372.31855738	0.50594133
2368.46112883	0.50667185
2364.60370028	0.50629395
2360.74627173	0.50525820
2356.88884318	0.50407320
2353.03141464	0.50350088
2349.17398609	0.50367355
2345.31655754	0.50405312
2341.45912899	0.50439215
2337.60170044	0.50449026
2333.74427189	0.50420374
2329.88684334	0.50387353
2326.02941480	0.50386775
2322.17198625	0.50462866
2318.31455770	0.50511992
2314.45712915	0.50510424
2310.59970060	0.50535005
2306.74227205	0.50607818
2302.88484350	0.50683278
2299.02741496	0.50738770
2295.16998641	0.50766438
2291.31255786	0.50789255
2287.45512931	0.50811726
2283.59770076	0.50839311
2279.74027221	0.50871390
2275.88284366	0.50909698
2272.02541512	0.50945663
2268.16798657	0.50968581
2264.31055802	0.50980699
2260.45312947	0.50984621
2256.59570092	0.50995505
2252.73827237	0.50990671
2248.88084382	0.50842047
2245.02341528	0.50926501
2241.16598673	0.50990903
2237.30855818	0.51037216
2233.45112963	0.51073742
2229.59370108	0.51102650
2225.73627253	0.51125199
2221.87884398	0.51142335
2218.02141544	0.51153588
2214.16398689	0.51163417
2210.30655834	0.51173294
2206.44912979	0.51181751
2202.59170124	0.51192749
2198.73427269	0.51205194
2194.87684414	0.51215225
2191.01941560	0.51223904
2187.16198705	0.51231885
2183.30455850	0.51240683
2179.44712995	0.51250643
2175.58970140	0.51256734
2171.73227285	0.51259571
2167.87484430	0.51263636
2164.01741576	0.51267052
2160.15998721	0.51269931
2156.30255866	0.51272982
2152.44513011	0.51273549
2148.58770156	0.51272792
2144.73027301	0.51272702
2140.87284446	0.51273853
2137.01541592	0.51275796
2133.15798737	0.51277965
2129.30055882	0.51281375
2125.44313027	0.51284492
2121.58570172	0.51284009
2117.72827317	0.51281095
2113.87084462	0.51279908
2110.01341608	0.51281238
2106.15598753	0.51283062
2102.29855898	0.51282507
2098.44113043	0.51275373
2094.58370188	0.51273221
2090.72627333	0.51272202
2086.86884478	0.51273870
2083.01141624	0.51276428
2079.15398769	0.51274920
2075.29655914	0.51277572
2071.43913059	0.51284307
2067.58170204	0.51288092
2063.72427349	0.51291043
2059.86684494	0.51297694
2056.00941640	0.51307529
2052.15198785	0.51316392
2048.29455930	0.51316816
2044.43713075	0.51311374
2040.57970220	0.51313585
2036.72227365	0.51325947
2032.86484510	0.51337284
2029.00741656	0.51342213
2025.14998801	0.51343775
2021.29255946	0.51349908
2017.43513091	0.51361984
2013.57770236	0.51375598
2009.72027381	0.51390588
2005.86284526	0.51406783
2002.00541672	0.51419532
1998.14798817	0.51420152
1994.29055962	0.51413471
1990.43313107	0.51429886
1986.57570252	0.51483047
1982.71827397	0.51541692
1978.86084542	0.51584387
1975.00341688	0.51605600
1971.14598833	0.51606089
1967.28855978	0.51613754
1963.43113123	0.51657414
1959.57370268	0.51711416
1955.71627413	0.51743668
1951.85884558	0.51760048
1948.00141704	0.51788068
1944.14398849	0.51831311
1940.28655994	0.51859885
1936.42913139	0.51869392
1932.57170284	0.51875758
1928.71427429	0.51861209
1924.85684574	0.51815039
1920.99941719	0.51770955
1917.14198865	0.51791906
1913.28456010	0.51870167
1909.42713155	0.51928049
1905.56970300	0.51970595
1901.71227445	0.52016550
1897.85484590	0.52061951
1893.99741735	0.52109599
1890.13998881	0.52136827
1886.28256026	0.52118963
1882.42513171	0.52084720
1878.56770316	0.52067572
1874.71027461	0.52068275
1870.85284606	0.52067870
1866.99541751	0.52055687
1863.13798897	0.52046275
1859.28056042	0.52055562
1855.42313187	0.52059847
1851.56570332	0.51976109
1847.70827477	0.51786780
1843.85084622	0.51671308
1839.99341767	0.51787776
1836.13598913	0.51907921
1832.27856058	0.51957262
1828.42113203	0.52013731
1824.56370348	0.52056479
1820.70627493	0.52039182
1816.84884638	0.52009058
1812.99141783	0.51999640
1809.13398929	0.51959127
1805.27656074	0.51887208
1801.41913219	0.51834983
1797.56170364	0.51805747
1793.70427509	0.51730883
1789.84684654	0.51678878
1785.98941799	0.51614511
1782.13198945	0.51573962
1778.27456090	0.51751238
1774.41713235	0.52071023
1770.55970380	0.52231956
1766.70227525	0.52204561
1762.84484670	0.52190238
1758.98741815	0.52209955
1755.12998961	0.52114397
1751.27256106	0.51780486
1747.41513251	0.51406574
1743.55770396	0.51359946
1739.70027541	0.51679420
1735.84284686	0.51882422
1731.98541831	0.51848060
1728.12798977	0.51743442
1724.27056122	0.51632982
1720.41313267	0.51537460
1716.55570412	0.51399964
1712.69827557	0.51236320
1708.84084702	0.50856686
1704.98341847	0.50341195
1701.12598993	0.49775997
1697.26856138	0.49707770
1693.41113283	0.50154835
1689.55370428	0.50358582
1685.69627573	0.50187314
1681.83884718	0.50416350
1677.98141863	0.50850832
1674.12399009	0.50977594
1670.26656154	0.50859249
1666.40913299	0.50764155
1662.55170444	0.50838619
1658.69427589	0.50809854
1654.83684734	0.50214821
1650.97941879	0.49909288
1647.12199025	0.50380456
1643.26456170	0.50824350
1639.40713315	0.51059514
1635.54970460	0.51222289
1631.69227605	0.51424825
1627.83484750	0.51548505
1623.97741895	0.51582408
1620.11999041	0.51338530
1616.26256186	0.50988466
1612.40513331	0.50953013
1608.54770476	0.51004308
1604.69027621	0.50995183
1600.83284766	0.50869632
1596.97541911	0.50703889
1593.11799057	0.50683594
1589.26056202	0.50806218
1585.40313347	0.50953257
1581.54570492	0.51193726
1577.68827637	0.51423800
1573.83084782	0.51432878
1569.97341927	0.51202726
1566.11599073	0.51252061
1562.25856218	0.51600438
1558.40113363	0.51661623
1554.54370508	0.51281846
1550.68627653	0.50721318
1546.82884798	0.50382668
1542.97141943	0.50401795
1539.11399089	0.50835395
1535.25656234	0.51161957
1531.39913379	0.50887126
1527.54170524	0.50533098
1523.68427669	0.50481707
1519.82684814	0.50687641
1515.96941959	0.50814533
1512.11199105	0.50977528
1508.25456250	0.51314610
1504.39713395	0.51370251
1500.53970540	0.51166767
1496.68227685	0.51234943
1492.82484830	0.51426792
1488.96741975	0.51133358
1485.10999121	0.50676352
1481.25256266	0.50234252
1477.39513411	0.49423468
1473.53770556	0.48275518
1469.68027701	0.47762653
1465.82284846	0.48138684
1461.96541991	0.48765212
1458.10799136	0.49077398
1454.25056282	0.49438295
1450.39313427	0.49965206
1446.53570572	0.50355166
1442.67827717	0.50758010
1438.82084862	0.51192909
1434.96342007	0.51258379
1431.10599152	0.50861281
1427.24856298	0.50437641
1423.39113443	0.50194526
1419.53370588	0.50252545
1415.67627733	0.50766104
1411.81884878	0.51270700
1407.96142023	0.51535177
1404.10399168	0.51654321
1400.24656314	0.51744789
1396.38913459	0.51812106
1392.53170604	0.51686019
1388.67427749	0.51438880
1384.81684894	0.51426727
1380.95942039	0.51626652
1377.10199184	0.51814663
1373.24456330	0.51959801
1369.38713475	0.52093130
1365.52970620	0.52207261
1361.67227765	0.52240437
1357.81484910	0.52213311
1353.95742055	0.52223700
1350.09999200	0.52287388
1346.24256346	0.52317482
1342.38513491	0.52270961
1338.52770636	0.52231336
1334.67027781	0.52274191
1330.81284926	0.52328509
1326.95542071	0.52338332
1323.09799216	0.52320242
1319.24056362	0.52289492
1315.38313507	0.52257121
1311.52570652	0.52240676
1307.66827797	0.52237242
1303.81084942	0.52233815
1299.95342087	0.52226186
1296.09599232	0.52217162
1292.23856378	0.52214724
1288.38113523	0.52227151
1284.52370668	0.52261639
1280.66627813	0.52328163
1276.80884958	0.52419960
1272.95142103	0.52510405
1269.09399248	0.52589798
1265.23656394	0.52665728
1261.37913539	0.52717298
1257.52170684	0.52714932
1253.66427829	0.52676409
1249.80684974	0.52651197
1245.94942119	0.52679509
1242.09199264	0.52767926
1238.23456410	0.52889955
1234.37713555	0.52999175
1230.51970700	0.53067690
1226.66227845	0.53094023
1222.80484990	0.53086179
1218.94742135	0.53052032
1215.08999280	0.52998084
1211.23256426	0.52941161
1207.37513571	0.52916664
1203.51770716	0.52936792
1199.66027861	0.52911264
1195.80285006	0.52911371
1191.94542151	0.52888602
1188.08799296	0.52844065
1184.23056442	0.52785748
1180.37313587	0.52723736
1176.51570732	0.52670777
1172.65827877	0.52642441
1168.80085022	0.52635795
1164.94342167	0.52629346
1161.08599312	0.52603012
1157.22856458	0.52540642
1153.37113603	0.52442497
1149.51370748	0.52346289
1145.65627893	0.52295977
1141.79885038	0.52280498
1137.94142183	0.52260935
1134.08399328	0.52228862
1130.22656474	0.52196735
1126.36913619	0.52176076
1122.51170764	0.52172083
1118.65427909	0.52182800
1114.79685054	0.52199274
1110.93942199	0.52214944
1107.08199344	0.52233154
1103.22456490	0.52258372
1099.36713635	0.52291399
1095.50970780	0.52332067
1091.65227925	0.52378535
1087.79485070	0.52425808
1083.93742215	0.52468956
1080.07999360	0.52504408
1076.22256506	0.52538526
1072.36513651	0.52587450
1068.50770796	0.52655739
1064.65027941	0.52730340
1060.79285086	0.52790457
1056.93542231	0.52826703
1053.07799376	0.52848303
1049.22056522	0.52863014
1045.36313667	0.52871472
1041.50570812	0.52876449
1037.64827957	0.52877748
1033.79085102	0.52862746
1029.93342247	0.52801752
1026.07599392	0.52645046
1022.21856537	0.52395201
1018.36113683	0.52192420
1014.50370828	0.52161938
1010.64627973	0.52234572
1006.78885118	0.52278614
1002.93142263	0.52259523
999.07399408	0.52199644
995.21656553	0.52113116
991.35913699	0.52009177
987.50170844	0.51904017
983.64427989	0.51804346
979.78685134	0.51698971
975.92942279	0.51573199
972.07199424	0.51407325
968.21456569	0.51172042
964.35713715	0.50916404
960.49970860	0.50806183
956.64228005	0.50898391
952.78485150	0.51021671
948.92742295	0.51034087
945.06999440	0.50986648
941.21256585	0.50965804
937.35513731	0.50949502
933.49770876	0.50858873
929.64028021	0.50674087
925.78285166	0.50419837
921.92542311	0.50085109
918.06799456	0.49653149
914.21056601	0.49189010
910.35313747	0.48858970
906.49570892	0.48808077
902.63828037	0.49007937
898.78085182	0.49300608
894.92342327	0.49564597
891.06599472	0.49768987
887.20856617	0.49927312
883.35113763	0.50064170
879.49370908	0.50191897
875.63628053	0.50314492
871.77885198	0.50439560
867.92142343	0.50575280
864.06399488	0.50740695
860.20656633	0.50940049
856.34913779	0.51139718
852.49170924	0.51311690
848.63428069	0.51462096
844.77685214	0.51591831
840.91942359	0.51673865
837.06199504	0.51666665
833.20456649	0.51537538
829.34713795	0.51320118
825.48970940	0.51096690
821.63228085	0.50929737
817.77485230	0.50859243
813.91742375	0.50902438
810.05999520	0.51037931
806.20256665	0.51212823
802.34513811	0.51339370
798.48770956	0.51315844
794.63028101	0.51169020
790.77285246	0.51033551
786.91542391	0.50955242
783.05799536	0.50901091
779.20056681	0.50848752
775.34313827	0.50792658
771.48570972	0.50727373
767.62828117	0.50654876
763.77085262	0.50574362
759.91342407	0.50471544
756.05599552	0.50345755
752.19856697	0.50188607
748.34113843	0.49971700
744.48370988	0.49690175
740.62628133	0.49451327
736.76885278	0.49396288
732.91142423	0.49536535
729.05399568	0.49744129
725.19656713	0.49842396
721.33913859	0.50105995
717.48171004	0.50515777
713.62428149	0.51143891
709.76685294	0.51636308
705.90942439	0.51829869
702.05199584	0.51745951
698.19456729	0.51398772
694.33713875	0.50869060
690.47971020	0.50389975
686.62228165	0.50018877
682.76485310	0.49751672
678.90742455	0.49555275
675.04999600	0.49294633
671.19256745	0.48720482
667.33513891	0.48199761
663.47771036	0.48412499
659.62028181	0.48958135
655.76285326	0.49295238
651.90542471	0.49421319
648.04799616	0.49576902
644.19056761	0.49777195
640.33313907	0.50017709
636.47571052	0.50061822
632.61828197	0.49393710
628.76085342	0.47363552
624.90342487	0.44565991
621.04599632	0.42242405
617.18856777	0.41105869
613.33113923	0.40793231
609.47371068	0.41023403
605.61628213	0.41975051
601.75885358	0.43612391
597.90142503	0.45432967
594.04399648	0.46954516
590.18656793	0.48071516
586.32913938	0.48839110
582.47171084	0.49256182
578.61428229	0.49401188
574.75685374	0.49437362
570.89942519	0.49426925
567.04199664	0.49402210
563.18456809	0.49448687
559.32713954	0.49573740
555.46971100	0.49711415
551.61228245	0.49857545
547.75485390	0.50032538
543.89742535	0.50233072
540.03999680	0.50421846
536.18256825	0.50559282
532.32513970	0.50668186
528.46771116	0.50787336
524.61028261	0.50806087
520.75285406	0.50678134
516.89542551	0.50597465
513.03799696	0.50633925
509.18056841	0.50622481
505.32313986	0.50580961
501.46571132	0.50710571
497.60828277	0.50979692
493.75085422	0.51180154
489.89342567	0.51279783
486.03599712	0.51417542
482.17856857	0.51586246
478.32114002	0.51775658
474.46371148	0.52016473
470.60628293	0.52181721
466.74885438	0.52215683
462.89142583	0.52227873
459.03399728	0.52200252
455.17656873	0.52137434
451.31914018	0.52106738
447.46171164	0.52091426
443.60428309	0.52090174
439.74685454	0.52237922
435.88942599	0.52481192
432.03199744	0.52643263
428.17456889	0.52835250
424.31714034	0.53447384
420.45971180	0.54210049
416.60228325	0.54146230
412.74485470	0.53270572
408.88742615	0.52575475
405.02999760	0.52153349
401.17256905	0.51818115
397.31514050	0.51527345
