# Supplementary material for: How crystallization additives govern halide perovskite grain growth
Source: Nat Commun. 2025 Nov 10;16:9894. doi: 10.1038/s41467-025-65484-7 (PMC12603034; doi:10.1038/s41467-025-65484-7)
Supplement: Supplementary file 3 — Source Data [file 41467_2025_65484_MOESM3_ESM.zip › Data files/Fig S19-MAI-thiourea.txt]

5994.44396450	0.54881787
5990.58653595	0.54862010
5986.72910740	0.54867637
5982.87167885	0.54864174
5979.01425031	0.54854959
5975.15682176	0.54875380
5971.29939321	0.54874867
5967.44196466	0.54897892
5963.58453611	0.54934978
5959.72710756	0.54924130
5955.86967901	0.54934591
5952.01225047	0.54944319
5948.15482192	0.54927254
5944.29739337	0.54940575
5940.43996482	0.54938602
5936.58253627	0.54930842
5932.72510772	0.54935062
5928.86767917	0.54901874
5925.01025063	0.54897678
5921.15282208	0.54919010
5917.29539353	0.54910624
5913.43796498	0.54930001
5909.58053643	0.54949594
5905.72310788	0.54953873
5901.86567933	0.54981178
5898.00825078	0.54985052
5894.15082224	0.54996294
5890.29339369	0.55021042
5886.43596514	0.55002630
5882.57853659	0.55005276
5878.72110804	0.55021894
5874.86367949	0.55016226
5871.00625094	0.55037224
5867.14882240	0.55041271
5863.29139385	0.55030560
5859.43396530	0.55048573
5855.57653675	0.55046481
5851.71910820	0.55054146
5847.86167965	0.55076975
5844.00425110	0.55073237
5840.14682256	0.55091846
5836.28939401	0.55102509
5832.43196546	0.55094278
5828.57453691	0.55119473
5824.71710836	0.55118382
5820.85967981	0.55114979
5817.00225126	0.55152762
5813.14482272	0.55161178
5809.28739417	0.55167627
5805.42996562	0.55180961
5801.57253707	0.55174834
5797.71510852	0.55200946
5793.85767997	0.55212933
5790.00025142	0.55202484
5786.14282288	0.55226338
5782.28539433	0.55227751
5778.42796578	0.55225217
5774.57053723	0.55243117
5770.71310868	0.55234218
5766.85568013	0.55247819
5762.99825158	0.55265337
5759.14082304	0.55253148
5755.28339449	0.55271310
5751.42596594	0.55278832
5747.56853739	0.55275041
5743.71110884	0.55302835
5739.85368029	0.55306554
5735.99625174	0.55318701
5732.13882320	0.55346310
5728.28139465	0.55333173
5724.42396610	0.55338383
5720.56653755	0.55346310
5716.70910900	0.55327570
5712.85168045	0.55339617
5708.99425190	0.55343896
5705.13682336	0.55343962
5701.27939481	0.55367488
5697.42196626	0.55366534
5693.56453771	0.55382562
5689.70710916	0.55409563
5685.84968061	0.55407500
5681.99225206	0.55438101
5678.13482352	0.55459327
5674.27739497	0.55447781
5670.41996642	0.55462122
5666.56253787	0.55455077
5662.70510932	0.55449963
5658.84768077	0.55478925
5654.99025222	0.55479151
5651.13282368	0.55490857
5647.27539513	0.55508071
5643.41796658	0.55495280
5639.56053803	0.55512995
5635.70310948	0.55518895
5631.84568093	0.55509448
5627.98825238	0.55540276
5624.13082384	0.55545211
5620.27339529	0.55545658
5616.41596674	0.55570918
5612.55853819	0.55570668
5608.70110964	0.55590266
5604.84368109	0.55607998
5600.98625254	0.55595016
5597.12882400	0.55614632
5593.27139545	0.55609965
5589.41396690	0.55600131
5585.55653835	0.55623013
5581.69910980	0.55623269
5577.84168125	0.55626476
5573.98425270	0.55642211
5570.12682416	0.55633098
5566.26939561	0.55648214
5562.41196706	0.55660164
5558.55453851	0.55645591
5554.69710996	0.55655128
5550.83968141	0.55656064
5546.98225286	0.55660057
5543.12482432	0.55685610
5539.26739577	0.55674505
5535.40996722	0.55674177
5531.55253867	0.55695885
5527.69511012	0.55689037
5523.83768157	0.55691731
5519.98025302	0.55696219
5516.12282448	0.55696613
5512.26539593	0.55714244
5508.40796738	0.55696797
5504.55053883	0.55692393
5500.69311028	0.55714250
5496.83568173	0.55684459
5492.97825318	0.55659109
5489.12082464	0.55676252
5485.26339609	0.55695438
5481.40596754	0.55712837
5477.54853899	0.55681491
5473.69111044	0.55670232
5469.83368189	0.55713528
5465.97625334	0.55687094
5462.11882479	0.55639380
5458.26139625	0.55662346
5454.40396770	0.55682111
5450.54653915	0.55656129
5446.68911060	0.55589527
5442.83168205	0.55547410
5438.97425350	0.55585504
5435.11682495	0.55609554
5431.25939641	0.55636054
5427.40196786	0.55728263
5423.54453931	0.55795914
5419.68711076	0.55782169
5415.82968221	0.55700731
5411.97225366	0.55635440
5408.11482511	0.55715245
5404.25739657	0.55823928
5400.39996802	0.55841941
5396.54253947	0.55818021
5392.68511092	0.55813318
5388.82768237	0.55858833
5384.97025382	0.55909306
5381.11282527	0.55909139
5377.25539673	0.55894071
5373.39796818	0.55917192
5369.54053963	0.55932796
5365.68311108	0.55957001
5361.82568253	0.55965698
5357.96825398	0.55922771
5354.11082543	0.55869704
5350.25339689	0.55845046
5346.39596834	0.55830091
5342.53853979	0.55815458
5338.68111124	0.55799454
5334.82368269	0.55864823
5330.96625414	0.55939966
5327.10882559	0.55982322
5323.25139705	0.56075400
5319.39396850	0.56133628
5315.53653995	0.56132829
5311.67911140	0.56129622
5307.82168285	0.56105494
5303.96425430	0.56125557
5300.10682575	0.56176305
5296.24939721	0.56173122
5292.39196866	0.56165498
5288.53454011	0.56178057
5284.67711156	0.56186450
5280.81968301	0.56222224
5276.96225446	0.56244642
5273.10482591	0.56235564
5269.24739737	0.56222630
5265.38996882	0.56170386
5261.53254027	0.56147605
5257.67511172	0.56168175
5253.81768317	0.56177592
5249.96025462	0.56206149
5246.10282607	0.56215149
5242.24539753	0.56223220
5238.38796898	0.56264031
5234.53054043	0.56255537
5230.67311188	0.56213188
5226.81568333	0.56207627
5222.95825478	0.56232673
5219.10082623	0.56299525
5215.24339769	0.56346279
5211.38596914	0.56310362
5207.52854059	0.56289124
5203.67111204	0.56323290
5199.81368349	0.56358498
5195.95625494	0.56401056
5192.09882639	0.56403160
5188.24139785	0.56388336
5184.38396930	0.56417018
5180.52654075	0.56441081
5176.66911220	0.56472725
5172.81168365	0.56502837
5168.95425510	0.56494832
5165.09682655	0.56498128
5161.23939801	0.56502306
5157.38196946	0.56508785
5153.52454091	0.56554234
5149.66711236	0.56575888
5145.80968381	0.56584245
5141.95225526	0.56606543
5138.09482671	0.56602508
5134.23739817	0.56614316
5130.37996962	0.56638539
5126.52254107	0.56640214
5122.66511252	0.56664020
5118.80768397	0.56668121
5114.95025542	0.56655180
5111.09282687	0.56676716
5107.23539833	0.56684971
5103.37796978	0.56698012
5099.52054123	0.56722605
5095.66311268	0.56713003
5091.80568413	0.56729001
5087.94825558	0.56756812
5084.09082703	0.56756437
5080.23339849	0.56774825
5076.37596994	0.56781441
5072.51854139	0.56779981
5068.66111284	0.56802708
5064.80368429	0.56799769
5060.94625574	0.56811845
5057.08882719	0.56842911
5053.23139865	0.56833464
5049.37397010	0.56837505
5045.51654155	0.56851465
5041.65911300	0.56851101
5037.80168445	0.56874228
5033.94425590	0.56878889
5030.08682735	0.56883872
5026.22939880	0.56914598
5022.37197026	0.56909192
5018.51454171	0.56910425
5014.65711316	0.56929874
5010.79968461	0.56917757
5006.94225606	0.56925237
5003.08482751	0.56931913
4999.22739896	0.56917781
4995.36997042	0.56939828
4991.51254187	0.56942534
4987.65511332	0.56941539
4983.79768477	0.56978697
4979.94025622	0.56990057
4976.08282767	0.57005948
4972.22539912	0.57019490
4968.36797058	0.56997228
4964.51054203	0.57013386
4960.65311348	0.57031262
4956.79568493	0.57027912
4952.93825638	0.57055229
4949.08082783	0.57060266
4945.22339928	0.57068819
4941.36597074	0.57103932
4937.50854219	0.57101387
4933.65111364	0.57116199
4929.79368509	0.57140279
4925.93625654	0.57129180
4922.07882799	0.57147121
4918.22139944	0.57157034
4914.36397090	0.57152927
4910.50654235	0.57181108
4906.64911380	0.57176703
4902.79168525	0.57176411
4898.93425670	0.57206327
4895.07682815	0.57197237
4891.21939960	0.57202870
4887.36197106	0.57219559
4883.50454251	0.57214695
4879.64711396	0.57242477
4875.78968541	0.57249856
4871.93225686	0.57238805
4868.07482831	0.57262927
4864.21739976	0.57260865
4860.35997122	0.57263595
4856.50254267	0.57288432
4852.64511412	0.57280064
4848.78768557	0.57292020
4844.93025702	0.57301295
4841.07282847	0.57280022
4837.21539992	0.57298911
4833.35797138	0.57313281
4829.50054283	0.57317156
4825.64311428	0.57341218
4821.78568573	0.57330304
4817.92825718	0.57334226
4814.07082863	0.57356411
4810.21340008	0.57340807
4806.35597154	0.57357669
4802.49854299	0.57379729
4798.64111444	0.57365102
4794.78368589	0.57374686
4790.92625734	0.57373548
4787.06882879	0.57371444
4783.21140024	0.57393473
4779.35397170	0.57374519
4775.49654315	0.57361305
4771.63911460	0.57360393
4767.78168605	0.57306135
4763.92425750	0.57248634
4760.06682895	0.57186085
4756.20940040	0.57097781
4752.35197186	0.57029086
4748.49454331	0.56962907
4744.63711476	0.56901288
4740.77968621	0.56871283
4736.92225766	0.56845242
4733.06482911	0.56821322
4729.20740056	0.56813318
4725.34997202	0.56812936
4721.49254347	0.56819391
4717.63511492	0.56826806
4713.77768637	0.56842017
4709.92025782	0.56877661
4706.06282927	0.56926847
4702.20540072	0.56994879
4698.34797218	0.57040030
4694.49054363	0.57007283
4690.63311508	0.56953937
4686.77568653	0.56933266
4682.91825798	0.56931442
4679.06082943	0.56944513
4675.20340088	0.56955189
4671.34597234	0.56959015
4667.48854379	0.56971133
4663.63111524	0.56987089
4659.77368669	0.57011330
4655.91625814	0.57033789
4652.05882959	0.57045466
4648.20140104	0.57071114
4644.34397250	0.57098174
4640.48654395	0.57126659
4636.62911540	0.57186449
4632.77168685	0.57236987
4628.91425830	0.57266742
4625.05682975	0.57302362
4621.19940120	0.57326353
4617.34197266	0.57367635
4613.48454411	0.57422525
4609.62711556	0.57447219
4605.76968701	0.57478517
4601.91225846	0.57506210
4598.05482991	0.57518005
4594.19740136	0.57552892
4590.33997282	0.57566708
4586.48254427	0.57571572
4582.62511572	0.57609767
4578.76768717	0.57627916
4574.91025862	0.57646286
4571.05283007	0.57673275
4567.19540152	0.57670003
4563.33797297	0.57684726
4559.48054443	0.57696712
4555.62311588	0.57684934
4551.76568733	0.57701892
4547.90825878	0.57706314
4544.05083023	0.57702023
4540.19340168	0.57722986
4536.33597313	0.57722366
4532.47854459	0.57731146
4528.62111604	0.57752222
4524.76368749	0.57746071
4520.90625894	0.57763058
4517.04883039	0.57781172
4513.19140184	0.57777947
4509.33397329	0.57794905
4505.47654475	0.57796150
4501.61911620	0.57800174
4497.76168765	0.57827878
4493.90425910	0.57819605
4490.04683055	0.57813507
4486.18940200	0.57824969
4482.33197345	0.57815790
4478.47454491	0.57817775
4474.61711636	0.57808632
4470.75968781	0.57791084
4466.90225926	0.57810557
4463.04483071	0.57815349
4459.18740216	0.57816076
4455.32997361	0.57843298
4451.47254507	0.57850146
4447.61511652	0.57859278
4443.75768797	0.57866770
4439.90025942	0.57851243
4436.04283087	0.57863146
4432.18540232	0.57871163
4428.32797377	0.57859272
4424.47054523	0.57869112
4420.61311668	0.57865494
4416.75568813	0.57864016
4412.89825958	0.57885963
4409.04083103	0.57890236
4405.18340248	0.57907093
4401.32597393	0.57925868
4397.46854539	0.57915485
4393.61111684	0.57927418
4389.75368829	0.57942575
4385.89625974	0.57944065
4382.03883119	0.57961124
4378.18140264	0.57963264
4374.32397409	0.57966387
4370.46654555	0.57978165
4366.60911700	0.57961994
4362.75168845	0.57962644
4358.89425990	0.57979250
4355.03683135	0.57978749
4351.17940280	0.57994670
4347.32197425	0.58006930
4343.46454571	0.58010894
4339.60711716	0.58029121
4335.74968861	0.58024985
4331.89226006	0.58023727
4328.03483151	0.58042592
4324.17740296	0.58041447
4320.31997441	0.58047342
4316.46254587	0.58057201
4312.60511732	0.58052611
4308.74768877	0.58064896
4304.89026022	0.58067399
4301.03283167	0.58058310
4297.17540312	0.58066148
4293.31797457	0.58062613
4289.46054603	0.58061367
4285.60311748	0.58064902
4281.74568893	0.58047098
4277.88826038	0.58046532
4274.03083183	0.58056742
4270.17340328	0.58057284
4266.31597473	0.58075196
4262.45854619	0.58084953
4258.60111764	0.58087277
4254.74368909	0.58103627
4250.88626054	0.58104694
4247.02883199	0.58111620
4243.17140344	0.58128440
4239.31397489	0.58122987
4235.45654635	0.58127671
4231.59911780	0.58139765
4227.74168925	0.58140826
4223.88426070	0.58149791
4220.02683215	0.58146691
4216.16940360	0.58143437
4212.31197505	0.58158106
4208.45454651	0.58155864
4204.59711796	0.58155966
4200.73968941	0.58168787
4196.88226086	0.58165711
4193.02483231	0.58167404
4189.16740376	0.58170414
4185.30997521	0.58168173
4181.45254667	0.58181262
4177.59511812	0.58183122
4173.73768957	0.58178562
4169.88026102	0.58189172
4166.02283247	0.58189750
4162.16540392	0.58190161
4158.30797537	0.58193433
4154.45054683	0.58186501
4150.59311828	0.58194035
4146.73568973	0.58200836
4142.87826118	0.58194762
4139.02083263	0.58201146
4135.16340408	0.58203781
4131.30597553	0.58205301
4127.44854698	0.58216912
4123.59111844	0.58216941
4119.73368989	0.58221269
4115.87626134	0.58226806
4112.01883279	0.58211923
4108.16140424	0.58203423
4104.30397569	0.58207488
4100.44654714	0.58216524
4096.58911860	0.58230227
4092.73169005	0.58229554
4088.87426150	0.58226401
4085.01683295	0.58230007
4081.15940440	0.58224958
4077.30197585	0.58232671
4073.44454730	0.58250034
4069.58711876	0.58253109
4065.72969021	0.58254999
4061.87226166	0.58250219
4058.01483311	0.58247840
4054.15740456	0.58262372
4050.29997601	0.58257604
4046.44254746	0.58239961
4042.58511892	0.58243674
4038.72769037	0.58255953
4034.87026182	0.58268058
4031.01283327	0.58272731
4027.15540472	0.58265293
4023.29797617	0.58267581
4019.44054762	0.58271313
4015.58311908	0.58264983
4011.72569053	0.58260638
4007.86826198	0.58260167
4004.01083343	0.58277273
4000.15340488	0.58294338
3996.29597633	0.58287460
3992.43854778	0.58287442
3988.58111924	0.58289462
3984.72369069	0.58280760
3980.86626214	0.58271718
3977.00883359	0.58261651
3973.15140504	0.58259505
3969.29397649	0.58262485
3965.43654794	0.58247060
3961.57911940	0.58227646
3957.72169085	0.58213991
3953.86426230	0.58172840
3950.00683375	0.58140254
3946.14940520	0.58162260
3942.29197665	0.58188128
3938.43454810	0.58179843
3934.57711956	0.58116436
3930.71969101	0.58009404
3926.86226246	0.57907099
3923.00483391	0.57881993
3919.14740536	0.57961392
3915.28997681	0.58065534
3911.43254826	0.58055168
3907.57511972	0.57852107
3903.71769117	0.57569349
3899.86026262	0.57499611
3896.00283407	0.57657099
3892.14540552	0.57832813
3888.28797697	0.57952332
3884.43054842	0.57968992
3880.57311988	0.57944983
3876.71569133	0.57953870
3872.85826278	0.57976234
3869.00083423	0.57902610
3865.14340568	0.57678705
3861.28597713	0.57594180
3857.42854858	0.57796597
3853.57112004	0.57892412
3849.71369149	0.57816660
3845.85626294	0.57618022
3841.99883439	0.57488990
3838.14140584	0.57425612
3834.28397729	0.57473141
3830.42654874	0.57547390
3826.56912020	0.57590729
3822.71169165	0.57548207
3818.85426310	0.57548708
3814.99683455	0.57744110
3811.13940600	0.58080161
3807.28197745	0.58334315
3803.42454890	0.58450657
3799.56712036	0.58405763
3795.70969181	0.58311045
3791.85226326	0.58224493
3787.99483471	0.58189476
3784.13740616	0.58147037
3780.27997761	0.58109230
3776.42254906	0.58152443
3772.56512052	0.58219349
3768.70769197	0.58190852
3764.85026342	0.58052313
3760.99283487	0.57779270
3757.13540632	0.57392663
3753.27797777	0.57182509
3749.42054922	0.57580644
3745.56312068	0.57903689
3741.70569213	0.57569659
3737.84826358	0.57003820
3733.99083503	0.56856716
3730.13340648	0.57120585
3726.27597793	0.57342631
3722.41854938	0.57548666
3718.56112084	0.57789236
3714.70369229	0.57886273
3710.84626374	0.57826096
3706.98883519	0.57907933
3703.13140664	0.58078671
3699.27397809	0.58140415
3695.41654954	0.58015859
3691.55912099	0.57729512
3687.70169245	0.57588917
3683.84426390	0.57766527
3679.98683535	0.57991260
3676.12940680	0.58169740
3672.27197825	0.58185279
3668.41454970	0.58031201
3664.55712115	0.57964176
3660.69969261	0.57961202
3656.84226406	0.57927108
3652.98483551	0.57770246
3649.12740696	0.57489640
3645.26997841	0.57490039
3641.41254986	0.57727605
3637.55512131	0.57994831
3633.69769277	0.58228403
3629.84026422	0.58271092
3625.98283567	0.58113146
3622.12540712	0.57881361
3618.26797857	0.57783681
3614.41055002	0.57820457
3610.55312147	0.57843608
3606.69569293	0.57864982
3602.83826438	0.57824159
3598.98083583	0.57735062
3595.12340728	0.57705069
3591.26597873	0.57769048
3587.40855018	0.57891500
3583.55112163	0.58008730
3579.69369309	0.58039773
3575.83626454	0.57992107
3571.97883599	0.57852829
3568.12140744	0.57734066
3564.26397889	0.57803351
3560.40655034	0.57953227
3556.54912179	0.57994491
3552.69169325	0.57953280
3548.83426470	0.57945204
3544.97683615	0.58012176
3541.11940760	0.58094054
3537.26197905	0.58127284
3533.40455050	0.58116591
3529.54712195	0.58076137
3525.68969341	0.58055699
3521.83226486	0.58093905
3517.97483631	0.58140624
3514.11740776	0.58142686
3510.25997921	0.58117795
3506.40255066	0.58106816
3502.54512211	0.58104557
3498.68769357	0.58104581
3494.83026502	0.58112198
3490.97283647	0.58123875
3487.11540792	0.58126360
3483.25797937	0.58117521
3479.40055082	0.58102661
3475.54312227	0.58094281
3471.68569373	0.58097303
3467.82826518	0.58096623
3463.97083663	0.58082217
3460.11340808	0.58067143
3456.25597953	0.58048803
3452.39855098	0.58007008
3448.54112243	0.57949716
3444.68369389	0.57923132
3440.82626534	0.57934380
3436.96883679	0.57944340
3433.11140824	0.57927775
3429.25397969	0.57882571
3425.39655114	0.57819134
3421.53912259	0.57758600
3417.68169405	0.57717413
3413.82426550	0.57684118
3409.96683695	0.57629305
3406.10940840	0.57555819
3402.25197985	0.57469851
3398.39455130	0.57345963
3394.53712275	0.57230943
3390.67969421	0.57106340
3386.82226566	0.56968987
3382.96483711	0.56828457
3379.10740856	0.56690592
3375.24998001	0.56549799
3371.39255146	0.56416017
3367.53512291	0.56302565
3363.67769437	0.56224644
3359.82026582	0.56206632
3355.96283727	0.56254727
3352.10540872	0.56349981
3348.24798017	0.56457239
3344.39055162	0.56547886
3340.53312307	0.56620562
3336.67569453	0.56680578
3332.81826598	0.56728965
3328.96083743	0.56766284
3325.10340888	0.56791013
3321.24598033	0.56804830
3317.38855178	0.56810176
3313.53112323	0.56810898
3309.67369469	0.56809640
3305.81626614	0.56798595
3301.95883759	0.56759757
3298.10140904	0.56693357
3294.24398049	0.56611407
3290.38655194	0.56512529
3286.52912339	0.56394565
3282.67169485	0.56249923
3278.81426630	0.56089985
3274.95683775	0.55954534
3271.09940920	0.55863786
3267.24198065	0.55797893
3263.38455210	0.55733973
3259.52712355	0.55665231
3255.66969501	0.55601472
3251.81226646	0.55555129
3247.95483791	0.55520302
3244.09740936	0.55483323
3240.23998081	0.55435175
3236.38255226	0.55370945
3232.52512371	0.55290365
3228.66769516	0.55197805
3224.81026662	0.55099958
3220.95283807	0.54990393
3217.09540952	0.54857719
3213.23798097	0.54704463
3209.38055242	0.54530835
3205.52312387	0.54328293
3201.66569532	0.54093993
3197.80826678	0.53832418
3193.95083823	0.53551984
3190.09340968	0.53253412
3186.23598113	0.52934396
3182.37855258	0.52619123
3178.52112403	0.52331048
3174.66369548	0.52085888
3170.80626694	0.51897484
3166.94883839	0.51764321
3163.09140984	0.51672357
3159.23398129	0.51616240
3155.37655274	0.51586282
3151.51912419	0.51571196
3147.66169564	0.51572931
3143.80426710	0.51598865
3139.94683855	0.51642001
3136.08941000	0.51680964
3132.23198145	0.51706964
3128.37455290	0.51718640
3124.51712435	0.51707101
3120.65969580	0.51671672
3116.80226726	0.51613760
3112.94483871	0.51535237
3109.08741016	0.51450288
3105.22998161	0.51372409
3101.37255306	0.51316589
3097.51512451	0.51307499
3093.65769596	0.51358807
3089.80026742	0.51454824
3085.94283887	0.51576197
3082.08541032	0.51719069
3078.22798177	0.51875401
3074.37055322	0.52036393
3070.51312467	0.52192652
3066.65569612	0.52344561
3062.79826758	0.52506626
3058.94083903	0.52685040
3055.08341048	0.52869046
3051.22598193	0.53047526
3047.36855338	0.53214490
3043.51112483	0.53360581
3039.65369628	0.53468013
3035.79626774	0.53548306
3031.93883919	0.53631675
3028.08141064	0.53728467
3024.22398209	0.53828287
3020.36655354	0.53921211
3016.50912499	0.54005402
3012.65169644	0.54088163
3008.79426790	0.54175687
3004.93683935	0.54270911
3001.07941080	0.54378670
2997.22198225	0.54493231
2993.36455370	0.54598057
2989.50712515	0.54689097
2985.64969660	0.54766464
2981.79226806	0.54822880
2977.93483951	0.54842496
2974.07741096	0.54785651
2970.21998241	0.54540408
2966.36255386	0.54064077
2962.50512531	0.53716433
2958.64769676	0.53892684
2954.79026822	0.54375654
2950.93283967	0.54750276
2947.07541112	0.54945856
2943.21798257	0.55024368
2939.36055402	0.55019897
2935.50312547	0.54980189
2931.64569692	0.54946524
2927.78826838	0.54952186
2923.93083983	0.55019867
2920.07341128	0.55151141
2916.21598273	0.55332267
2912.35855418	0.55527472
2908.50112563	0.55698198
2904.64369708	0.55839658
2900.78626854	0.55959576
2896.92883999	0.56057543
2893.07141144	0.56126702
2889.21398289	0.56161720
2885.35655434	0.56183732
2881.49912579	0.56214023
2877.64169724	0.56245041
2873.78426870	0.56268364
2869.92684015	0.56289595
2866.06941160	0.56316370
2862.21198305	0.56345344
2858.35455450	0.56369299
2854.49712595	0.56406957
2850.63969740	0.56494439
2846.78226886	0.56635571
2842.92484031	0.56794316
2839.06741176	0.56925035
2835.20998321	0.57007486
2831.35255466	0.57060909
2827.49512611	0.57105440
2823.63769756	0.57145613
2819.78026902	0.57185113
2815.92284047	0.57222039
2812.06541192	0.57256317
2808.20798337	0.57289475
2804.35055482	0.57318151
2800.49312627	0.57348073
2796.63569772	0.57380927
2792.77826917	0.57405597
2788.92084063	0.57425189
2785.06341208	0.57453793
2781.20598353	0.57496506
2777.34855498	0.57544857
2773.49112643	0.57582313
2769.63369788	0.57607341
2765.77626933	0.57629561
2761.91884079	0.57648361
2758.06141224	0.57664466
2754.20398369	0.57680273
2750.34655514	0.57691354
2746.48912659	0.57698321
2742.63169804	0.57701725
2738.77426949	0.57699227
2734.91684095	0.57694149
2731.05941240	0.57686377
2727.20198385	0.57673228
2723.34455530	0.57650751
2719.48712675	0.57610577
2715.62969820	0.57554168
2711.77226965	0.57488179
2707.91484111	0.57426798
2704.05741256	0.57404447
2700.19998401	0.57435852
2696.34255546	0.57499421
2692.48512691	0.57572019
2688.62769836	0.57634878
2684.77026981	0.57681572
2680.91284127	0.57719845
2677.05541272	0.57749152
2673.19798417	0.57770258
2669.34055562	0.57788634
2665.48312707	0.57802856
2661.62569852	0.57814091
2657.76826997	0.57823807
2653.91084143	0.57832152
2650.05341288	0.57842499
2646.19598433	0.57850814
2642.33855578	0.57855916
2638.48112723	0.57864368
2634.62369868	0.57872254
2630.76627013	0.57876092
2626.90884159	0.57877576
2623.05141304	0.57876611
2619.19398449	0.57878333
2615.33655594	0.57881474
2611.47912739	0.57881987
2607.62169884	0.57884121
2603.76427029	0.57886308
2599.90684175	0.57887089
2596.04941320	0.57889581
2592.19198465	0.57889879
2588.33455610	0.57887888
2584.47712755	0.57887727
2580.61969900	0.57888007
2576.76227045	0.57890177
2572.90484191	0.57891852
2569.04741336	0.57888889
2565.18998481	0.57886392
2561.33255626	0.57885063
2557.47512771	0.57883960
2553.61769916	0.57884449
2549.76027061	0.57882851
2545.90284207	0.57880098
2542.04541352	0.57877368
2538.18798497	0.57871079
2534.33055642	0.57864815
2530.47312787	0.57859427
2526.61569932	0.57850134
2522.75827077	0.57839674
2518.90084223	0.57827747
2515.04341368	0.57814276
2511.18598513	0.57804346
2507.32855658	0.57795590
2503.47112803	0.57789940
2499.61369948	0.57790434
2495.75627093	0.57792377
2491.89884239	0.57796514
2488.04141384	0.57803470
2484.18398529	0.57810092
2480.32655674	0.57817149
2476.46912819	0.57822770
2472.61169964	0.57826370
2468.75427109	0.57833350
2464.89684255	0.57841033
2461.03941400	0.57847589
2457.18198545	0.57856095
2453.32455690	0.57862592
2449.46712835	0.57866997
2445.60969980	0.57870305
2441.75227125	0.57872146
2437.89484271	0.57875597
2434.03741416	0.57877523
2430.17998561	0.57875234
2426.32255706	0.57871395
2422.46512851	0.57864988
2418.60769996	0.57855773
2414.75027141	0.57845485
2410.89284287	0.57829368
2407.03541432	0.57809132
2403.17798577	0.57787406
2399.32055722	0.57747209
2395.46312867	0.57750583
2391.60570012	0.57763100
2387.74827157	0.57772559
2383.89084303	0.57748055
2380.03341448	0.57672137
2376.17598593	0.57615715
2372.31855738	0.57645148
2368.46112883	0.57662553
2364.60370028	0.57605290
2360.74627173	0.57514048
2356.88884318	0.57383597
2353.03141464	0.57338989
2349.17398609	0.57490766
2345.31655754	0.57642019
2341.45912899	0.57613158
2337.60170044	0.57503945
2333.74427189	0.57458669
2329.88684334	0.57503676
2326.02941480	0.57554662
2322.17198625	0.57595664
2318.31455770	0.57620525
2314.45712915	0.57626611
2310.59970060	0.57639128
2306.74227205	0.57674462
2302.88484350	0.57711476
2299.02741496	0.57742536
2295.16998641	0.57747418
2291.31255786	0.57744062
2287.45512931	0.57748890
2283.59770076	0.57759476
2279.74027221	0.57766736
2275.88284366	0.57777280
2272.02541512	0.57789654
2268.16798657	0.57792699
2264.31055802	0.57786644
2260.45312947	0.57776064
2256.59570092	0.57774222
2252.73827237	0.57759088
2248.88084382	0.57630450
2245.02341528	0.57683450
2241.16598673	0.57718718
2237.30855818	0.57740140
2233.45112963	0.57753599
2229.59370108	0.57759464
2225.73627253	0.57762033
2221.87884398	0.57761478
2218.02141544	0.57755172
2214.16398689	0.57746655
2210.30655834	0.57737166
2206.44912979	0.57726747
2202.59170124	0.57718641
2198.73427269	0.57710707
2194.87684414	0.57702297
2191.01941560	0.57693994
2187.16198705	0.57684392
2183.30455850	0.57674932
2179.44712995	0.57663715
2175.58970140	0.57648546
2171.73227285	0.57634157
2167.87484430	0.57621771
2164.01741576	0.57606238
2160.15998721	0.57588840
2156.30255866	0.57572001
2152.44513011	0.57554114
2148.58770156	0.57535189
2144.73027301	0.57515186
2140.87284446	0.57493639
2137.01541592	0.57470393
2133.15798737	0.57450116
2129.30055882	0.57433879
2125.44313027	0.57413369
2121.58570172	0.57385826
2117.72827317	0.57356870
2113.87084462	0.57333410
2110.01341608	0.57316542
2106.15598753	0.57299876
2102.29855898	0.57278514
2098.44113043	0.57254320
2094.58370188	0.57235646
2090.72627333	0.57217461
2086.86884478	0.57199943
2083.01141624	0.57179755
2079.15398769	0.57155752
2075.29655914	0.57137930
2071.43913059	0.57127923
2067.58170204	0.57118630
2063.72427349	0.57103324
2059.86684494	0.57082999
2056.00941640	0.57064706
2052.15198785	0.57048166
2048.29455930	0.57022280
2044.43713075	0.56987548
2040.57970220	0.56961453
2036.72227365	0.56953979
2032.86484510	0.56950939
2029.00741656	0.56940037
2025.14998801	0.56927174
2021.29255946	0.56923372
2017.43513091	0.56923509
2013.57770236	0.56913257
2009.72027381	0.56895339
2005.86284526	0.56885755
2002.00541672	0.56874740
1998.14798817	0.56833714
1994.29055962	0.56773651
1990.43313107	0.56764436
1986.57570252	0.56823504
1982.71827397	0.56882674
1978.86084542	0.56909114
1975.00341688	0.56903249
1971.14598833	0.56863475
1967.28855978	0.56829911
1963.43113123	0.56860954
1959.57370268	0.56919318
1955.71627413	0.56944484
1951.85884558	0.56951791
1948.00141704	0.56997091
1944.14398849	0.57072842
1940.28655994	0.57093185
1936.42913139	0.57044655
1932.57170284	0.56997716
1928.71427429	0.56945801
1924.85684574	0.56829524
1920.99941719	0.56690192
1917.14198865	0.56688017
1913.28456010	0.56824917
1909.42713155	0.56915075
1905.56970300	0.56947762
1901.71227445	0.56995213
1897.85484590	0.57071668
1893.99741735	0.57164097
1890.13998881	0.57202715
1886.28256026	0.57134873
1882.42513171	0.57026750
1878.56770316	0.56972134
1874.71027461	0.57009941
1870.85284606	0.57073945
1866.99541751	0.57035118
1863.13798897	0.56920308
1859.28056042	0.56862748
1855.42313187	0.56849134
1851.56570332	0.56646937
1847.70827477	0.56149119
1843.85084622	0.55863601
1839.99341767	0.56197709
1836.13598913	0.56527650
1832.27856058	0.56511825
1828.42113203	0.56481165
1824.56370348	0.56570363
1820.70627493	0.56601059
1816.84884638	0.56583863
1812.99141783	0.56596047
1809.13398929	0.56523490
1805.27656074	0.56375885
1801.41913219	0.56290144
1797.56170364	0.56135696
1793.70427509	0.55816525
1789.84684654	0.55757439
1785.98941799	0.55881733
1782.13198945	0.55855489
1778.27456090	0.55972463
1774.41713235	0.56393731
1770.55970380	0.56759334
1766.70227525	0.56857955
1762.84484670	0.56830889
1758.98741815	0.56804073
1755.12998961	0.56624430
1751.27256106	0.56078064
1747.41513251	0.55432647
1743.55770396	0.55077130
1739.70027541	0.54847097
1735.84284686	0.54465622
1731.98541831	0.54515249
1728.12798977	0.54976326
1724.27056122	0.54891640
1720.41313267	0.54269451
1716.55570412	0.54082561
1712.69827557	0.54430121
1708.84084702	0.54279274
1704.98341847	0.53662121
1701.12598993	0.52760613
1697.26856138	0.52164990
1693.41113283	0.52648115
1689.55370428	0.53442693
1685.69627573	0.53732705
1681.83884718	0.53718632
1677.98141863	0.53340489
1674.12399009	0.52946335
1670.26656154	0.53228414
1666.40913299	0.54133701
1662.55170444	0.54762882
1658.69427589	0.54227757
1654.83684734	0.52931285
1650.97941879	0.53063828
1647.12199025	0.54499996
1643.26456170	0.55275279
1639.40713315	0.55553538
1635.54970460	0.55725217
1631.69227605	0.55358601
1627.83484750	0.54660487
1623.97741895	0.54078734
1620.11999041	0.53193235
1616.26256186	0.52549720
1612.40513331	0.52986997
1608.54770476	0.53513747
1604.69027621	0.53441769
1600.83284766	0.53023589
1596.97541911	0.52654076
1593.11799057	0.52681470
1589.26056202	0.53098840
1585.40313347	0.53628165
1581.54570492	0.54248971
1577.68827637	0.54631287
1573.83084782	0.54211396
1569.97341927	0.53476644
1566.11599073	0.53347641
1562.25856218	0.53056836
1558.40113363	0.52437264
1554.54370508	0.53021932
1550.68627653	0.53957164
1546.82884798	0.54179424
1542.97141943	0.54355747
1539.11399089	0.55036294
1535.25656234	0.55100977
1531.39913379	0.54129231
1527.54170524	0.52814180
1523.68427669	0.51479429
1519.82684814	0.51001334
1515.96941959	0.51727396
1512.11199105	0.52504021
1508.25456250	0.52382863
1504.39713395	0.51889801
1500.53970540	0.51895243
1496.68227685	0.51770163
1492.82484830	0.50862139
1488.96741975	0.50024104
1485.10999121	0.50516701
1481.25256266	0.51616400
1477.39513411	0.51861113
1473.53770556	0.51317656
1469.68027701	0.51421678
1465.82284846	0.52027965
1461.96541991	0.51902729
1458.10799136	0.51242578
1454.25056282	0.51527202
1450.39313427	0.52329749
1446.53570572	0.52636987
1442.67827717	0.52455109
1438.82084862	0.52048707
1434.96342007	0.52065212
1431.10599152	0.52659023
1427.24856298	0.53117955
1423.39113443	0.53109527
1419.53370588	0.53008324
1415.67627733	0.53119069
1411.81884878	0.52788198
1407.96142023	0.51857311
1404.10399168	0.51278222
1400.24656314	0.51714247
1396.38913459	0.52642411
1392.53170604	0.53272361
1388.67427749	0.53507137
1384.81684894	0.53681165
1380.95942039	0.53870845
1377.10199184	0.53989315
1373.24456330	0.54022932
1369.38713475	0.53952962
1365.52970620	0.53747088
1361.67227765	0.53537565
1357.81484910	0.53524971
1353.95742055	0.53625488
1350.09999200	0.53624922
1346.24256346	0.53415936
1342.38513491	0.53096473
1338.52770636	0.52900213
1334.67027781	0.52857602
1330.81284926	0.52772236
1326.95542071	0.52574027
1323.09799216	0.52367884
1319.24056362	0.52326906
1315.38313507	0.52440912
1311.52570652	0.52469224
1307.66827797	0.52288592
1303.81084942	0.51989800
1299.95342087	0.51670194
1296.09599232	0.51345295
1292.23856378	0.51028067
1288.38113523	0.50826114
1284.52370668	0.50899976
1280.66627813	0.51276988
1276.80884958	0.51790929
1272.95142103	0.52257401
1269.09399248	0.52611792
1265.23656394	0.52857327
1261.37913539	0.52997524
1257.52170684	0.53039908
1253.66427829	0.53001380
1249.80684974	0.52925551
1245.94942119	0.52908218
1242.09199264	0.53064966
1238.23456410	0.53406847
1234.37713555	0.53777790
1230.51970700	0.54025966
1226.66227845	0.54124206
1222.80484990	0.54084784
1218.94742135	0.53903705
1215.08999280	0.53598857
1211.23256426	0.53269136
1207.37513571	0.53105599
1203.51770716	0.53227848
1199.66027861	0.53488457
1195.80285006	0.53724933
1191.94542151	0.53806645
1188.08799296	0.53733116
1184.23056442	0.53553766
1180.37313587	0.53350419
1176.51570732	0.53226429
1172.65827877	0.53248096
1168.80085022	0.53375757
1164.94342167	0.53487742
1161.08599312	0.53454357
1157.22856458	0.53171861
1153.37113603	0.52666169
1149.51370748	0.52261513
1145.65627893	0.52293980
1141.79885038	0.52629757
1137.94142183	0.52908808
1134.08399328	0.53007293
1130.22656474	0.52990627
1126.36913619	0.52949214
1122.51170764	0.52940381
1118.65427909	0.52954417
1114.79685054	0.52954739
1110.93942199	0.52933335
1107.08199344	0.52899611
1103.22456490	0.52871829
1099.36713635	0.52884525
1095.50970780	0.52944642
1091.65227925	0.53018111
1087.79485070	0.53072780
1083.93742215	0.53080356
1080.07999360	0.53018296
1076.22256506	0.52931935
1072.36513651	0.52943558
1068.50770796	0.53109723
1064.65027941	0.53337240
1060.79285086	0.53512514
1056.93542231	0.53612959
1053.07799376	0.53666919
1049.22056522	0.53692812
1045.36313667	0.53696579
1041.50570812	0.53681153
1037.64827957	0.53651255
1033.79085102	0.53616136
1029.93342247	0.53575063
1026.07599392	0.53519553
1022.21856537	0.53446937
1018.36113683	0.53365648
1014.50370828	0.53280836
1010.64627973	0.53180635
1006.78885118	0.53033245
1002.93142263	0.52817816
999.07399408	0.52536577
995.21656553	0.52171886
991.35913699	0.51882970
987.50170844	0.51926231
983.64427989	0.52129126
979.78685134	0.52161747
975.92942279	0.52050227
972.07199424	0.51920795
968.21456569	0.51805365
964.35713715	0.51716733
960.49970860	0.51650071
956.64228005	0.51586795
952.78485150	0.51520038
948.92742295	0.51464486
945.06999440	0.51412189
941.21256585	0.51309097
937.35513731	0.51101536
933.49770876	0.50785941
929.64028021	0.50375026
925.78285166	0.49847755
921.92542311	0.49201551
918.06799456	0.48540854
914.21056601	0.48089498
910.35313747	0.48050565
906.49570892	0.48414609
902.63828037	0.48957551
898.78085182	0.49447548
894.92342327	0.49788898
891.06599472	0.50003088
887.20856617	0.50171214
883.35113763	0.50343162
879.49370908	0.50501072
875.63628053	0.50629950
871.77885198	0.50750285
867.92142343	0.50884658
864.06399488	0.51048779
860.20656633	0.51241475
856.34913779	0.51417845
852.49170924	0.51556611
848.63428069	0.51692224
844.77685214	0.51810026
840.91942359	0.51834869
837.06199504	0.51722586
833.20456649	0.51490879
829.34713795	0.51220316
825.48970940	0.50997359
821.63228085	0.50842422
817.77485230	0.50796425
813.91742375	0.50921500
810.05999520	0.51163840
806.20256665	0.51410466
802.34513811	0.51562566
798.48770956	0.51540631
794.63028101	0.51386380
790.77285246	0.51231760
786.91542391	0.51129127
783.05799536	0.51049316
779.20056681	0.50969708
775.34313827	0.50875837
771.48570972	0.50754666
767.62828117	0.50590372
763.77085262	0.50371140
759.91342407	0.50126159
756.05599552	0.49908820
752.19856697	0.49744740
748.34113843	0.49611139
744.48370988	0.49472994
740.62628133	0.49353659
736.76885278	0.49343324
732.91142423	0.49505532
729.05399568	0.49800169
725.19656713	0.50126225
721.33913859	0.50565046
717.48171004	0.50991261
713.62428149	0.51497507
709.76685294	0.51915199
705.90942439	0.52100134
702.05199584	0.52023113
698.19456729	0.51716608
694.33713875	0.51280415
690.47971020	0.50904417
686.62228165	0.50599372
682.76485310	0.50317639
678.90742455	0.50108331
675.04999600	0.50500888
671.19256745	0.51832682
667.33513891	0.52601123
663.47771036	0.51493508
659.62028181	0.50175250
655.76285326	0.49750966
651.90542471	0.49704611
648.04799616	0.49748856
644.19056761	0.49922022
640.33313907	0.50178778
636.47571052	0.50208485
632.61828197	0.49468887
628.76085342	0.47388881
624.90342487	0.44487518
621.04599632	0.42027932
617.18856777	0.40808755
613.33113923	0.40555051
609.47371068	0.40911326
605.61628213	0.41920960
601.75885358	0.43539238
597.90142503	0.45368993
594.04399648	0.46947053
590.18656793	0.48068923
586.32913938	0.48781165
582.47171084	0.49183142
578.61428229	0.49368799
574.75685374	0.49378547
570.89942519	0.49259296
567.04199664	0.49180332
563.18456809	0.49257407
559.32713954	0.49433541
555.46971100	0.49618581
551.61228245	0.49796003
547.75485390	0.49970466
543.89742535	0.50131655
540.03999680	0.50248355
536.18256825	0.50297976
532.32513970	0.50279164
528.46771116	0.50219142
524.61028261	0.50186235
520.75285406	0.50193554
516.89542551	0.50218052
513.03799696	0.50317961
509.18056841	0.50530195
505.32313986	0.50773346
501.46571132	0.50904751
497.60828277	0.50953990
493.75085422	0.51057470
489.89342567	0.51135516
486.03599712	0.51137072
482.17856857	0.51251566
478.32114002	0.51505333
474.46371148	0.51705617
470.60628293	0.51855624
466.74885438	0.51935375
462.89142583	0.51607496
459.03399728	0.51024741
455.17656873	0.51003581
451.31914018	0.51496464
447.46171164	0.51830792
443.60428309	0.51895404
439.74685454	0.51919609
435.88942599	0.52040398
432.03199744	0.52236009
428.17456889	0.52375937
424.31714034	0.52529830
420.45971180	0.52802753
416.60228325	0.53036380
412.74485470	0.52902341
408.88742615	0.52562201
405.02999760	0.52089661
401.17256905	0.51444948
397.31514050	0.50909883
