# Supplementary material for: How crystallization additives govern halide perovskite grain growth
Source: Nat Commun. 2025 Nov 10;16:9894. doi: 10.1038/s41467-025-65484-7 (PMC12603034; doi:10.1038/s41467-025-65484-7)
Supplement: Supplementary file 3 — Source Data [file 41467_2025_65484_MOESM3_ESM.zip › Data files/Fig S19-PbI2.txt]

5994.44396450	0.55297142
5990.58653595	0.55273634
5986.72910740	0.55281806
5982.87167885	0.55258691
5979.01425031	0.55352098
5975.15682176	0.55408496
5971.29939321	0.55360830
5967.44196466	0.55316293
5963.58453611	0.55233896
5959.72710756	0.55274343
5955.86967901	0.55427092
5952.01225047	0.55470556
5948.15482192	0.55462193
5944.29739337	0.55410534
5940.43996482	0.55406606
5936.58253627	0.55569279
5932.72510772	0.55679154
5928.86767917	0.55733413
5925.01025063	0.55774868
5921.15282208	0.55713379
5917.29539353	0.55728114
5913.43796498	0.55757815
5909.58053643	0.55684036
5905.72310788	0.55683708
5901.86567933	0.55698317
5898.00825078	0.55724829
5894.15082224	0.55808222
5890.29339369	0.55802101
5886.43596514	0.55823076
5882.57853659	0.55859816
5878.72110804	0.55764788
5874.86367949	0.55754817
5871.00625094	0.55868250
5867.14882240	0.55999309
5863.29139385	0.56134903
5859.43396530	0.56135684
5855.57653675	0.56070387
5851.71910820	0.56009692
5847.86167965	0.55883378
5844.00425110	0.55855399
5840.14682256	0.55928779
5836.28939401	0.55982161
5832.43196546	0.56066048
5828.57453691	0.56121790
5824.71710836	0.56172454
5820.85967981	0.56246299
5817.00225126	0.56233305
5813.14482272	0.56248403
5809.28739417	0.56289750
5805.42996562	0.56284451
5801.57253707	0.56373984
5797.71510852	0.56419426
5793.85767997	0.56358361
5790.00025142	0.56343001
5786.14282288	0.56290489
5782.28539433	0.56290591
5778.42796578	0.56377447
5774.57053723	0.56368273
5770.71310868	0.56372148
5766.85568013	0.56410819
5762.99825158	0.56436944
5759.14082304	0.56539398
5755.28339449	0.56585252
5751.42596594	0.56570214
5747.56853739	0.56579787
5743.71110884	0.56543940
5739.85368029	0.56595588
5735.99625174	0.56690711
5732.13882320	0.56665409
5728.28139465	0.56656522
5724.42396610	0.56645930
5720.56653755	0.56663781
5716.70910900	0.56789941
5712.85168045	0.56792611
5708.99425190	0.56744403
5705.13682336	0.56799966
5701.27939481	0.56813455
5697.42196626	0.56818187
5693.56453771	0.56828439
5689.70710916	0.56848758
5685.84968061	0.56947303
5681.99225206	0.56964612
5678.13482352	0.56962061
5674.27739497	0.57052410
5670.41996642	0.57055312
5666.56253787	0.57023931
5662.70510932	0.57012850
5658.84768077	0.56986773
5654.99025222	0.57072246
5651.13282368	0.57152969
5647.27539513	0.57159400
5643.41796658	0.57206231
5639.56053803	0.57210237
5635.70310948	0.57199937
5631.84568093	0.57202935
5627.98825238	0.57168275
5624.13082384	0.57214230
5620.27339529	0.57268310
5616.41596674	0.57269508
5612.55853819	0.57317889
5608.70110964	0.57314706
5604.84368109	0.57292557
5600.98625254	0.57313615
5597.12882400	0.57296079
5593.27139545	0.57343572
5589.41396690	0.57414913
5585.55653835	0.57401317
5581.69910980	0.57438940
5577.84168125	0.57492864
5573.98425270	0.57497162
5570.12682416	0.57525742
5566.26939561	0.57544404
5562.41196706	0.57573456
5558.55453851	0.57584494
5554.69710996	0.57533193
5550.83968141	0.57573128
5546.98225286	0.57627863
5543.12482432	0.57598084
5539.26739577	0.57634461
5535.40996722	0.57683706
5531.55253867	0.57690299
5527.69511012	0.57701898
5523.83768157	0.57670873
5519.98025302	0.57664138
5516.12282448	0.57672232
5512.26539593	0.57655227
5508.40796738	0.57715106
5504.55053883	0.57777071
5500.69311028	0.57759726
5496.83568173	0.57714736
5492.97825318	0.57668424
5489.12082464	0.57741809
5485.26339609	0.57899541
5481.40596754	0.57988727
5477.54853899	0.58064121
5473.69111044	0.58058339
5469.83368189	0.57935876
5465.97625334	0.57873899
5462.11882479	0.57860118
5458.26139625	0.57905555
5454.40396770	0.58000368
5450.54653915	0.57993364
5446.68911060	0.57955033
5442.83168205	0.57958227
5438.97425350	0.58013415
5435.11682495	0.58150196
5431.25939641	0.58200973
5427.40196786	0.58185363
5423.54453931	0.58233488
5419.68711076	0.58211577
5415.82968221	0.58144963
5411.97225366	0.58152002
5408.11482511	0.58190662
5404.25739657	0.58263499
5400.39996802	0.58315539
5396.54253947	0.58340555
5392.68511092	0.58372951
5388.82768237	0.58317965
5384.97025382	0.58299476
5381.11282527	0.58377081
5377.25539673	0.58386672
5373.39796818	0.58422458
5369.54053963	0.58501923
5365.68311108	0.58532012
5361.82568253	0.58583659
5357.96825398	0.58607751
5354.11082543	0.58598959
5350.25339689	0.58599067
5346.39596834	0.58512807
5342.53853979	0.58511066
5338.68111124	0.58657444
5334.82368269	0.58742994
5330.96625414	0.58808386
5327.10882559	0.58846909
5323.25139705	0.58825374
5319.39396850	0.58856863
5315.53653995	0.58893454
5311.67911140	0.58913845
5307.82168285	0.58909035
5303.96425430	0.58845383
5300.10682575	0.58869541
5296.24939721	0.58939105
5292.39196866	0.58942610
5288.53454011	0.58992362
5284.67711156	0.59032643
5280.81968301	0.59039730
5276.96225446	0.59095752
5273.10482591	0.59064782
5269.24739737	0.58972085
5265.38996882	0.58954173
5261.53254027	0.59014463
5257.67511172	0.59140182
5253.81768317	0.59160936
5249.96025462	0.59038675
5246.10282607	0.59016317
5242.24539753	0.59085530
5238.38796898	0.59163541
5234.53054043	0.59269530
5230.67311188	0.59329534
5226.81568333	0.59351921
5222.95825478	0.59324282
5219.10082623	0.59264320
5215.24339769	0.59305692
5211.38596914	0.59352136
5207.52854059	0.59372538
5203.67111204	0.59461474
5199.81368349	0.59506214
5195.95625494	0.59540927
5192.09882639	0.59609950
5188.24139785	0.59609056
5184.38396930	0.59615624
5180.52654075	0.59652919
5176.66911220	0.59679615
5172.81168365	0.59722823
5168.95425510	0.59721333
5165.09682655	0.59740704
5161.23939801	0.59822029
5157.38196946	0.59843951
5153.52454091	0.59869349
5149.66711236	0.59910017
5145.80968381	0.59904265
5141.95225526	0.59936392
5138.09482671	0.59962428
5134.23739817	0.59974504
5130.37996962	0.60043937
5126.52254107	0.60078150
5122.66511252	0.60105151
5118.80768397	0.60124916
5114.95025542	0.60045016
5111.09282687	0.60027438
5107.23539833	0.60112888
5103.37796978	0.60180926
5099.52054123	0.60255796
5095.66311268	0.60268700
5091.80568413	0.60236907
5087.94825558	0.60267609
5084.09082703	0.60278660
5080.23339849	0.60292810
5076.37596994	0.60346156
5072.51854139	0.60371482
5068.66111284	0.60412085
5064.80368429	0.60414952
5060.94625574	0.60369146
5057.08882719	0.60383689
5053.23139865	0.60409927
5049.37397010	0.60466856
5045.51654155	0.60549402
5041.65911300	0.60531741
5037.80168445	0.60496557
5033.94425590	0.60493648
5030.08682735	0.60510707
5026.22939880	0.60604191
5022.37197026	0.60659796
5018.51454171	0.60656708
5014.65711316	0.60672981
5010.79968461	0.60640174
5006.94225606	0.60635477
5003.08482751	0.60675818
4999.22739896	0.60662520
4995.36997042	0.60683990
4991.51254187	0.60711527
4987.65511332	0.60710907
4983.79768477	0.60779202
4979.94025622	0.60815811
4976.08282767	0.60825098
4972.22539912	0.60870093
4968.36797058	0.60878193
4964.51054203	0.60918266
4960.65311348	0.60953701
4956.79568493	0.60908908
4952.93825638	0.60918468
4949.08082783	0.60949296
4945.22339928	0.60975832
4941.36597074	0.61051053
4937.50854219	0.61067778
4933.65111364	0.61078602
4929.79368509	0.61124790
4925.93625654	0.61123008
4922.07882799	0.61143404
4918.22139944	0.61151344
4914.36397090	0.61130816
4910.50654235	0.61186635
4906.64911380	0.61214346
4902.79168525	0.61204088
4898.93425670	0.61232048
4895.07682815	0.61227256
4891.21939960	0.61258149
4887.36197106	0.61323023
4883.50454251	0.61354357
4879.64711396	0.61427927
4875.78968541	0.61449623
4871.93225686	0.61413038
4868.07482831	0.61435843
4864.21739976	0.61433411
4860.35997122	0.61431354
4856.50254267	0.61458981
4852.64511412	0.61453730
4848.78768557	0.61500001
4844.93025702	0.61537850
4841.07282847	0.61515647
4837.21539992	0.61555690
4833.35797138	0.61586928
4829.50054283	0.61594814
4825.64311428	0.61629462
4821.78568573	0.61618745
4817.92825718	0.61645550
4814.07082863	0.61681980
4810.21340008	0.61640871
4806.35597154	0.61654544
4802.49854299	0.61682433
4798.64111444	0.61679101
4794.78368589	0.61725676
4790.92625734	0.61741441
4787.06882879	0.61742580
4783.21140024	0.61766058
4779.35397170	0.61746436
4775.49654315	0.61757207
4771.63911460	0.61750132
4767.78168605	0.61658168
4763.92425750	0.61599493
4760.06682895	0.61534393
4756.20940040	0.61424595
4752.35197186	0.61335438
4748.49454331	0.61244237
4744.63711476	0.61159825
4740.77968621	0.61091185
4736.92225766	0.61023635
4733.06482911	0.60997498
4729.20740056	0.61015034
4725.34997202	0.61047667
4721.49254347	0.61085111
4717.63511492	0.61108798
4713.77768637	0.61148977
4709.92025782	0.61224210
4706.06282927	0.61311841
4702.20540072	0.61434758
4698.34797218	0.61511779
4694.49054363	0.61458570
4690.63311508	0.61377811
4686.77568653	0.61344564
4682.91825798	0.61364728
4679.06082943	0.61413342
4675.20340088	0.61430907
4671.34597234	0.61433393
4667.48854379	0.61439192
4663.63111524	0.61445040
4659.77368669	0.61481601
4655.91625814	0.61521858
4652.05882959	0.61549836
4648.20140104	0.61602092
4644.34397250	0.61655557
4640.48654395	0.61713505
4636.62911540	0.61782569
4632.77168685	0.61828834
4628.91425830	0.61891150
4625.05682975	0.61947680
4621.19940120	0.61969358
4617.34197266	0.62033206
4613.48454411	0.62110490
4609.62711556	0.62179410
4605.76968701	0.62258285
4601.91225846	0.62277710
4598.05482991	0.62294245
4594.19740136	0.62348801
4590.33997282	0.62379366
4586.48254427	0.62424213
4582.62511572	0.62434560
4578.76768717	0.62397194
4574.91025862	0.62431014
4571.05283007	0.62485760
4567.19540152	0.62530923
4563.33797297	0.62582159
4559.48054443	0.62567878
4555.62311588	0.62556279
4551.76568733	0.62574202
4547.90825878	0.62553644
4544.05083023	0.62551814
4540.19340168	0.62564480
4536.33597313	0.62587905
4532.47854459	0.62653071
4528.62111604	0.62662089
4524.76368749	0.62628543
4520.90625894	0.62613392
4517.04883039	0.62590700
4513.19140184	0.62614405
4509.33397329	0.62639004
4505.47654475	0.62619770
4501.61911620	0.62665641
4497.76168765	0.62716520
4493.90425910	0.62718278
4490.04683055	0.62736112
4486.18940200	0.62727690
4482.33197345	0.62723702
4478.47454491	0.62746525
4474.61711636	0.62745267
4470.75968781	0.62768441
4466.90225926	0.62775356
4463.04483071	0.62734067
4459.18740216	0.62724286
4455.32997361	0.62730867
4451.47254507	0.62762022
4447.61511652	0.62807512
4443.75768797	0.62789488
4439.90025942	0.62780982
4436.04283087	0.62809855
4432.18540232	0.62817842
4428.32797377	0.62843800
4424.47054523	0.62868780
4420.61311668	0.62886232
4416.75568813	0.62918109
4412.89825958	0.62915850
4409.04083103	0.62926596
4405.18340248	0.62963152
4401.32597393	0.62970728
4397.46854539	0.63000268
4393.61111684	0.63041699
4389.75368829	0.63067430
4385.89625974	0.63110006
4382.03883119	0.63102120
4378.18140264	0.63054395
4374.32397409	0.63048804
4370.46654555	0.63042259
4366.60911700	0.63037008
4362.75168845	0.63038021
4358.89425990	0.63023108
4355.03683135	0.63034928
4351.17940280	0.63033152
4347.32197425	0.63015246
4343.46454571	0.63047254
4339.60711716	0.63092440
4335.74968861	0.63139915
4331.89226006	0.63182354
4328.03483151	0.63183534
4324.17740296	0.63188154
4320.31997441	0.63182753
4316.46254587	0.63151979
4312.60511732	0.63157344
4308.74768877	0.63157064
4304.89026022	0.63137197
4301.03283167	0.63137132
4297.17540312	0.63134807
4293.31797457	0.63154024
4289.46054603	0.63168919
4285.60311748	0.63146299
4281.74568893	0.63147897
4277.88826038	0.63142252
4274.03083183	0.63103259
4270.17340328	0.63097900
4266.31597473	0.63111359
4262.45854619	0.63135564
4258.60111764	0.63177896
4254.74368909	0.63182360
4250.88626054	0.63171703
4247.02883199	0.63168937
4243.17140344	0.63169211
4239.31397489	0.63196683
4235.45654635	0.63200837
4231.59911780	0.63186830
4227.74168925	0.63194960
4223.88426070	0.63182569
4220.02683215	0.63164425
4216.16940360	0.63160288
4212.31197505	0.63160849
4208.45454651	0.63192439
4204.59711796	0.63206303
4200.73968941	0.63170654
4196.88226086	0.63149583
4193.02483231	0.63137734
4189.16740376	0.63131005
4185.30997521	0.63139313
4181.45254667	0.63119388
4177.59511812	0.63111192
4173.73768957	0.63143510
4169.88026102	0.63169599
4166.02283247	0.63169563
4162.16540392	0.63136810
4158.30797537	0.63117141
4154.45054683	0.63136184
4150.59311828	0.63140166
4146.73568973	0.63133460
4142.87826118	0.63130492
4139.02083263	0.63115084
4135.16340408	0.63116205
4131.30597553	0.63120049
4127.44854698	0.63117486
4123.59111844	0.63138604
4119.73368989	0.63138241
4115.87626134	0.63114893
4112.01883279	0.63105053
4108.16140424	0.63097578
4104.30397569	0.63105059
4100.44654714	0.63097078
4096.58911860	0.63060474
4092.73169005	0.63059610
4088.87426150	0.63074845
4085.01683295	0.63068402
4081.15940440	0.63067549
4077.30197585	0.63075560
4073.44454730	0.63106489
4069.58711876	0.63147193
4065.72969021	0.63144994
4061.87226166	0.63131392
4058.01483311	0.63123846
4054.15740456	0.63095117
4050.29997601	0.63060015
4046.44254746	0.63028944
4042.58511892	0.63030356
4038.72769037	0.63053823
4034.87026182	0.63040119
4031.01283327	0.63019693
4027.15540472	0.63014871
4023.29797617	0.63001937
4019.44054762	0.63000828
4015.58311908	0.62991488
4011.72569053	0.62955421
4007.86826198	0.62940758
4004.01083343	0.62952024
4000.15340488	0.62961876
3996.29597633	0.62959814
3992.43854778	0.62924808
3988.58111924	0.62888169
3984.72369069	0.62875384
3980.86626214	0.62866241
3977.00883359	0.62855816
3973.15140504	0.62838298
3969.29397649	0.62821907
3965.43654794	0.62831312
3961.57911940	0.62839413
3957.72169085	0.62802982
3953.86426230	0.62715226
3950.00683375	0.62606823
3946.14940520	0.62545741
3942.29197665	0.62549073
3938.43454810	0.62543637
3934.57711956	0.62509853
3930.71969101	0.62499076
3926.86226246	0.62531167
3923.00483391	0.62528151
3919.14740536	0.62467873
3915.28997681	0.62461227
3911.43254826	0.62515050
3907.57511972	0.62490624
3903.71769117	0.62355787
3899.86026262	0.62227172
3896.00283407	0.62055832
3892.14540552	0.61858737
3888.28797697	0.61749834
3884.43054842	0.61781359
3880.57311988	0.61933064
3876.71569133	0.62072825
3872.85826278	0.62028062
3869.00083423	0.61799186
3865.14340568	0.61678320
3861.28597713	0.61848199
3857.42854858	0.62183428
3853.57112004	0.62305361
3849.71369149	0.62067276
3845.85626294	0.61787158
3841.99883439	0.61692989
3838.14140584	0.61726344
3834.28397729	0.61865538
3830.42654874	0.62023246
3826.56912020	0.62180001
3822.71169165	0.62334704
3818.85426310	0.62392521
3814.99683455	0.62362099
3811.13940600	0.62441409
3807.28197745	0.62626094
3803.42454890	0.62739849
3799.56712036	0.62702882
3795.70969181	0.62572974
3791.85226326	0.62435383
3787.99483471	0.62409794
3784.13740616	0.62438327
3780.27997761	0.62453550
3776.42254906	0.62490904
3772.56512052	0.62579447
3768.70769197	0.62559444
3764.85026342	0.62318730
3760.99283487	0.61919290
3757.13540632	0.61421168
3753.27797777	0.61245126
3749.42054922	0.61802578
3745.56312068	0.62104088
3741.70569213	0.61521691
3737.84826358	0.60871410
3733.99083503	0.60781002
3730.13340648	0.60998166
3726.27597793	0.61253053
3722.41854938	0.61578131
3718.56112084	0.61855215
3714.70369229	0.61947685
3710.84626374	0.61896509
3706.98883519	0.61958647
3703.13140664	0.62139231
3699.27397809	0.62168682
3695.41654954	0.62051660
3691.55912099	0.61893052
3687.70169245	0.61740947
3683.84426390	0.61668533
3679.98683535	0.61687231
3676.12940680	0.61716723
3672.27197825	0.61633825
3668.41454970	0.61564255
3664.55712115	0.61683774
3660.69969261	0.61984992
3656.84226406	0.62254190
3652.98483551	0.62109888
3649.12740696	0.61547381
3645.26997841	0.61243165
3641.41254986	0.61332029
3637.55512131	0.61567503
3633.69769277	0.61831021
3629.84026422	0.61872691
3625.98283567	0.61686122
3622.12540712	0.61572635
3618.26797857	0.61537081
3614.41055002	0.61496240
3610.55312147	0.61453152
3606.69569293	0.61325777
3602.83826438	0.61161870
3598.98083583	0.61145699
3595.12340728	0.61333317
3591.26597873	0.61564106
3587.40855018	0.61620134
3583.55112163	0.61521888
3579.69369309	0.61468732
3575.83626454	0.61487222
3571.97883599	0.61515903
3568.12140744	0.61479837
3564.26397889	0.61370873
3560.40655034	0.61368185
3556.54912179	0.61476105
3552.69169325	0.61548722
3548.83426470	0.61520803
3544.97683615	0.61478758
3541.11940760	0.61514509
3537.26197905	0.61581230
3533.40455050	0.61521930
3529.54712195	0.61364597
3525.68969341	0.61287504
3521.83226486	0.61362010
3517.97483631	0.61489689
3514.11740776	0.61553091
3510.25997921	0.61521113
3506.40255066	0.61435640
3502.54512211	0.61383104
3498.68769357	0.61406481
3494.83026502	0.61465150
3490.97283647	0.61484873
3487.11540792	0.61452228
3483.25797937	0.61413795
3479.40055082	0.61419463
3475.54312227	0.61460000
3471.68569373	0.61482418
3467.82826518	0.61474246
3463.97083663	0.61465818
3460.11340808	0.61469841
3456.25597953	0.61480063
3452.39855098	0.61487556
3448.54112243	0.61482531
3444.68369389	0.61471540
3440.82626534	0.61470401
3436.96883679	0.61469460
3433.11140824	0.61462408
3429.25397969	0.61449897
3425.39655114	0.61428517
3421.53912259	0.61425149
3417.68169405	0.61448097
3413.82426550	0.61473441
3409.96683695	0.61474502
3406.10940840	0.61454856
3402.25197985	0.61419541
3398.39455130	0.61336350
3394.53712275	0.61308086
3390.67969421	0.61327630
3386.82226566	0.61361396
3382.96483711	0.61382920
3379.10740856	0.61398685
3375.24998001	0.61399102
3371.39255146	0.61378694
3367.53512291	0.61352718
3363.67769437	0.61330754
3359.82026582	0.61330444
3355.96283727	0.61356318
3352.10540872	0.61387229
3348.24798017	0.61397386
3344.39055162	0.61375594
3340.53312307	0.61336458
3336.67569453	0.61301076
3332.81826598	0.61272395
3328.96083743	0.61261898
3325.10340888	0.61264974
3321.24598033	0.61252594
3317.38855178	0.61236656
3313.53112323	0.61240727
3309.67369469	0.61254483
3305.81626614	0.61264622
3301.95883759	0.61263835
3298.10140904	0.61257720
3294.24398049	0.61252779
3290.38655194	0.61228907
3286.52912339	0.61196965
3282.67169485	0.61178923
3278.81426630	0.61163032
3274.95683775	0.61154997
3271.09940920	0.61165994
3267.24198065	0.61171919
3263.38455210	0.61152178
3259.52712355	0.61117089
3255.66969501	0.61093593
3251.81226646	0.61093789
3247.95483791	0.61096328
3244.09740936	0.61083293
3240.23998081	0.61059946
3236.38255226	0.61049169
3232.52512371	0.61053854
3228.66769516	0.61051553
3224.81026662	0.61041015
3220.95283807	0.61041957
3217.09540952	0.61045146
3213.23798097	0.61035240
3209.38055242	0.61027765
3205.52312387	0.61033726
3201.66569532	0.61044067
3197.80826678	0.61039859
3193.95083823	0.61015201
3190.09340968	0.60983348
3186.23598113	0.60954171
3182.37855258	0.60940230
3178.52112403	0.60936308
3174.66369548	0.60928297
3170.80626694	0.60920858
3166.94883839	0.60921246
3163.09140984	0.60921383
3159.23398129	0.60924035
3155.37655274	0.60929894
3151.51912419	0.60929900
3147.66169564	0.60922420
3143.80426710	0.60910630
3139.94683855	0.60893530
3136.08941000	0.60863268
3132.23198145	0.60818213
3128.37455290	0.60774708
3124.51712435	0.60751170
3120.65969580	0.60755426
3116.80226726	0.60767567
3112.94483871	0.60764438
3109.08741016	0.60742122
3105.22998161	0.60700071
3101.37255306	0.60655195
3097.51512451	0.60646743
3093.65769596	0.60678130
3089.80026742	0.60696560
3085.94283887	0.60681701
3082.08541032	0.60664743
3078.22798177	0.60668552
3074.37055322	0.60682935
3070.51312467	0.60671234
3066.65569612	0.60625070
3062.79826758	0.60595274
3058.94083903	0.60618764
3055.08341048	0.60663295
3051.22598193	0.60688484
3047.36855338	0.60697657
3043.51112483	0.60703653
3039.65369628	0.60700285
3035.79626774	0.60692888
3031.93883919	0.60687476
3028.08141064	0.60686606
3024.22398209	0.60692436
3020.36655354	0.60702139
3016.50912499	0.60710406
3012.65169644	0.60727495
3008.79426790	0.60749716
3004.93683935	0.60779738
3001.07941080	0.60826647
2997.22198225	0.60875863
2993.36455370	0.60915756
2989.50712515	0.60952353
2985.64969660	0.60986853
2981.79226806	0.61010599
2977.93483951	0.61009514
2974.07741096	0.60973281
2970.21998241	0.60912287
2966.36255386	0.60845387
2962.50512531	0.60793287
2958.64769676	0.60770291
2954.79026822	0.60762811
2950.93283967	0.60767859
2947.07541112	0.60785091
2943.21798257	0.60775977
2939.36055402	0.60724020
2935.50312547	0.60660446
2931.64569692	0.60614002
2927.78826838	0.60594821
2923.93083983	0.60597128
2920.07341128	0.60617667
2916.21598273	0.60656333
2912.35855418	0.60691762
2908.50112563	0.60714197
2904.64369708	0.60734296
2900.78626854	0.60755402
2896.92883999	0.60776961
2893.07141144	0.60782635
2889.21398289	0.60765827
2885.35655434	0.60751051
2881.49912579	0.60741919
2877.64169724	0.60724854
2873.78426870	0.60699433
2869.92684015	0.60668159
2866.06941160	0.60646915
2862.21198305	0.60641116
2858.35455450	0.60631657
2854.49712595	0.60631555
2850.63969740	0.60663182
2846.78226886	0.60712928
2842.92484031	0.60762215
2839.06741176	0.60791630
2835.20998321	0.60792196
2831.35255466	0.60778350
2827.49512611	0.60757351
2823.63769756	0.60738558
2819.78026902	0.60727131
2815.92284047	0.60706151
2812.06541192	0.60675383
2808.20798337	0.60641927
2804.35055482	0.60605019
2800.49312627	0.60579044
2796.63569772	0.60566324
2792.77826917	0.60542870
2788.92084063	0.60489661
2785.06341208	0.60417628
2781.20598353	0.60361820
2777.34855498	0.60328704
2773.49112643	0.60293990
2769.63369788	0.60260087
2765.77626933	0.60238045
2761.91884079	0.60220253
2758.06141224	0.60202146
2754.20398369	0.60185754
2750.34655514	0.60180467
2746.48912659	0.60184717
2742.63169804	0.60192072
2738.77426949	0.60208303
2734.91684095	0.60220289
2731.05941240	0.60225654
2727.20198385	0.60245019
2723.34455530	0.60254663
2719.48712675	0.60221392
2715.62969820	0.60168201
2711.77226965	0.60125464
2707.91484111	0.60097027
2704.05741256	0.60072643
2700.19998401	0.60046196
2696.34255546	0.60030675
2692.48512691	0.60017544
2688.62769836	0.59994692
2684.77026981	0.59983492
2680.91284127	0.59984350
2677.05541272	0.59975761
2673.19798417	0.59952956
2669.34055562	0.59922701
2665.48312707	0.59902114
2661.62569852	0.59900141
2657.76826997	0.59893340
2653.91084143	0.59868366
2650.05341288	0.59838289
2646.19598433	0.59810799
2642.33855578	0.59790760
2638.48112723	0.59769416
2634.62369868	0.59742266
2630.76627013	0.59722823
2626.90884159	0.59716010
2623.05141304	0.59726524
2619.19398449	0.59744191
2615.33655594	0.59742522
2611.47912739	0.59714550
2607.62169884	0.59670997
2603.76427029	0.59627217
2599.90684175	0.59602088
2596.04941320	0.59598929
2592.19198465	0.59605378
2588.33455610	0.59614706
2584.47712755	0.59617722
2580.61969900	0.59610182
2576.76227045	0.59594083
2572.90484191	0.59567404
2569.04741336	0.59531105
2565.18998481	0.59490049
2561.33255626	0.59458840
2557.47512771	0.59440875
2553.61769916	0.59423220
2549.76027061	0.59401834
2545.90284207	0.59375995
2542.04541352	0.59348267
2538.18798497	0.59330624
2534.33055642	0.59319508
2530.47312787	0.59297520
2526.61569932	0.59267992
2522.75827077	0.59242290
2518.90084223	0.59228849
2515.04341368	0.59225291
2511.18598513	0.59213525
2507.32855658	0.59196520
2503.47112803	0.59178168
2499.61369948	0.59149027
2495.75627093	0.59119374
2491.89884239	0.59099370
2488.04141384	0.59082764
2484.18398529	0.59066337
2480.32655674	0.59049773
2476.46912819	0.59032434
2472.61169964	0.59014124
2468.75427109	0.58992767
2464.89684255	0.58978486
2461.03941400	0.58976668
2457.18198545	0.58973300
2453.32455690	0.58965141
2449.46712835	0.58960438
2445.60969980	0.58961117
2441.75227125	0.58965105
2437.89484271	0.58970857
2434.03741416	0.58975703
2430.17998561	0.58977240
2426.32255706	0.58975250
2422.46512851	0.58969027
2418.60769996	0.58951002
2414.75027141	0.58920127
2410.89284287	0.58896726
2407.03541432	0.58887511
2403.17798577	0.58878785
2399.32055722	0.58880883
2395.46312867	0.58849585
2391.60570012	0.58810806
2387.74827157	0.58784610
2383.89084303	0.58766687
2380.03341448	0.58735687
2376.17598593	0.58704269
2372.31855738	0.58685696
2368.46112883	0.58643979
2364.60370028	0.58573920
2360.74627173	0.58486319
2356.88884318	0.58324486
2353.03141464	0.58217192
2349.17398609	0.58380222
2345.31655754	0.58596683
2341.45912899	0.58585691
2337.60170044	0.58442062
2333.74427189	0.58385497
2329.88684334	0.58473176
2326.02941480	0.58561605
2322.17198625	0.58550233
2318.31455770	0.58474618
2314.45712915	0.58427370
2310.59970060	0.58421600
2306.74227205	0.58413440
2302.88484350	0.58402127
2299.02741496	0.58403873
2295.16998641	0.58383006
2291.31255786	0.58348221
2287.45512931	0.58324164
2283.59770076	0.58311725
2279.74027221	0.58301193
2275.88284366	0.58298779
2272.02541512	0.58300906
2268.16798657	0.58288586
2264.31055802	0.58269691
2260.45312947	0.58254218
2256.59570092	0.58243585
2252.73827237	0.58216429
2248.88084382	0.58097851
2245.02341528	0.58099931
2241.16598673	0.58098859
2237.30855818	0.58097619
2233.45112963	0.58088559
2229.59370108	0.58070558
2225.73627253	0.58050019
2221.87884398	0.58031362
2218.02141544	0.58010888
2214.16398689	0.57986283
2210.30655834	0.57967168
2206.44912979	0.57956839
2202.59170124	0.57953072
2198.73427269	0.57956642
2194.87684414	0.57963109
2191.01941560	0.57963973
2187.16198705	0.57950038
2183.30455850	0.57925868
2179.44712995	0.57908577
2175.58970140	0.57898259
2171.73227285	0.57884789
2167.87484430	0.57866901
2164.01741576	0.57839888
2160.15998721	0.57803267
2156.30255866	0.57767898
2152.44513011	0.57735920
2148.58770156	0.57709390
2144.73027301	0.57685798
2140.87284446	0.57651269
2137.01541592	0.57618588
2133.15798737	0.57603133
2129.30055882	0.57588989
2125.44313027	0.57563585
2121.58570172	0.57526284
2117.72827317	0.57484388
2113.87084462	0.57453656
2110.01341608	0.57438141
2106.15598753	0.57429218
2102.29855898	0.57416838
2098.44113043	0.57381982
2094.58370188	0.57331330
2090.72627333	0.57281548
2086.86884478	0.57249576
2083.01141624	0.57223690
2079.15398769	0.57186836
2075.29655914	0.57148951
2071.43913059	0.57121438
2067.58170204	0.57096487
2063.72427349	0.57061005
2059.86684494	0.57016891
2056.00941640	0.56974375
2052.15198785	0.56934088
2048.29455930	0.56890935
2044.43713075	0.56844443
2040.57970220	0.56813949
2036.72227365	0.56810355
2032.86484510	0.56811368
2029.00741656	0.56798470
2025.14998801	0.56772733
2021.29255946	0.56732088
2017.43513091	0.56690842
2013.57770236	0.56683058
2009.72027381	0.56707072
2005.86284526	0.56717253
2002.00541672	0.56718278
1998.14798817	0.56768459
1994.29055962	0.56852210
1990.43313107	0.56843382
1986.57570252	0.56740338
1982.71827397	0.56674343
1978.86084542	0.56665957
1975.00341688	0.56673706
1971.14598833	0.56698090
1967.28855978	0.56737536
1963.43113123	0.56757611
1959.57370268	0.56755185
1955.71627413	0.56750965
1951.85884558	0.56692177
1948.00141704	0.56453758
1944.14398849	0.56169826
1940.28655994	0.56213653
1936.42913139	0.56522238
1932.57170284	0.56720197
1928.71427429	0.56776476
1924.85684574	0.56884384
1920.99941719	0.57042414
1917.14198865	0.57019073
1913.28456010	0.56795967
1909.42713155	0.56658143
1905.56970300	0.56651521
1901.71227445	0.56568766
1897.85484590	0.56287968
1893.99741735	0.55905217
1890.13998881	0.55751038
1886.28256026	0.56000257
1882.42513171	0.56358910
1878.56770316	0.56464636
1874.71027461	0.56178349
1870.85284606	0.55776161
1866.99541751	0.55842328
1863.13798897	0.56258255
1859.28056042	0.56461799
1855.42313187	0.56408846
1851.56570332	0.56390280
1847.70827477	0.56596881
1843.85084622	0.56679744
1839.99341767	0.56393927
1836.13598913	0.56391692
1832.27856058	0.56930453
1828.42113203	0.57220256
1824.56370348	0.56861037
1820.70627493	0.56390649
1816.84884638	0.56009161
1812.99141783	0.55677152
1809.13398929	0.55627823
1805.27656074	0.55695999
1801.41913219	0.55646408
1797.56170364	0.55982971
1793.70427509	0.56567204
1789.84684654	0.56322372
1785.98941799	0.55586314
1782.13198945	0.55424756
1778.27456090	0.55842942
1774.41713235	0.56191653
1770.55970380	0.55940777
1766.70227525	0.55655724
1762.84484670	0.55912566
1758.98741815	0.56184727
1755.12998961	0.56123793
1751.27256106	0.55685568
1747.41513251	0.55215365
1743.55770396	0.55753428
1739.70027541	0.57319289
1735.84284686	0.58349043
1731.98541831	0.57664543
1728.12798977	0.56427318
1724.27056122	0.56134993
1720.41313267	0.56398648
1716.55570412	0.55903709
1712.69827557	0.54719800
1708.84084702	0.53429168
1704.98341847	0.51473540
1701.12598993	0.49479273
1697.26856138	0.49918959
1693.41113283	0.51647061
1689.55370428	0.51829100
1685.69627573	0.51082742
1681.83884718	0.52043641
1677.98141863	0.54053760
1674.12399009	0.54654622
1670.26656154	0.53667796
1666.40913299	0.52864498
1662.55170444	0.53090703
1658.69427589	0.52887619
1654.83684734	0.50985241
1650.97941879	0.49964425
1647.12199025	0.51920998
1643.26456170	0.53833371
1639.40713315	0.54673797
1635.54970460	0.55311197
1631.69227605	0.55682606
1627.83484750	0.55857795
1623.97741895	0.55723083
1620.11999041	0.54643357
1616.26256186	0.53694189
1612.40513331	0.54112446
1608.54770476	0.54934245
1604.69027621	0.55251861
1600.83284766	0.55153370
1596.97541911	0.54925513
1593.11799057	0.54817379
1589.26056202	0.54854339
1585.40313347	0.55060619
1581.54570492	0.55770195
1577.68827637	0.56483901
1573.83084782	0.55839658
1569.97341927	0.54571354
1566.11599073	0.54320216
1562.25856218	0.54053688
1558.40113363	0.53186107
1554.54370508	0.53769898
1550.68627653	0.54977959
1546.82884798	0.55238563
1542.97141943	0.55470526
1539.11399089	0.56360573
1535.25656234	0.56131965
1531.39913379	0.54596812
1527.54170524	0.52764350
1523.68427669	0.51004106
1519.82684814	0.50561321
1515.96941959	0.51927316
1512.11199105	0.53273332
1508.25456250	0.53259283
1504.39713395	0.52806073
1500.53970540	0.53380013
1496.68227685	0.53875381
1492.82484830	0.53576332
1488.96741975	0.53654122
1485.10999121	0.54415214
1481.25256266	0.54860985
1477.39513411	0.54567194
1473.53770556	0.54130417
1469.68027701	0.54330397
1465.82284846	0.54419494
1461.96541991	0.53587520
1458.10799136	0.52764046
1454.25056282	0.52858454
1450.39313427	0.53063178
1446.53570572	0.53059453
1442.67827717	0.52652574
1438.82084862	0.51786131
1434.96342007	0.51948518
1431.10599152	0.53417921
1427.24856298	0.54639387
1423.39113443	0.55272359
1419.53370588	0.55358988
1415.67627733	0.54708850
1411.81884878	0.53801310
1407.96142023	0.53069258
1404.10399168	0.52590311
1400.24656314	0.52281314
1396.38913459	0.52259785
1392.53170604	0.53072602
1388.67427749	0.54305178
1384.81684894	0.54757804
1380.95942039	0.54359734
1377.10199184	0.53807372
1373.24456330	0.53468728
1369.38713475	0.53302699
1365.52970620	0.53214222
1361.67227765	0.53471375
1357.81484910	0.54006612
1353.95742055	0.54283202
1350.09999200	0.54237747
1346.24256346	0.54157645
1342.38513491	0.54101187
1338.52770636	0.53913605
1334.67027781	0.53687638
1330.81284926	0.53614509
1326.95542071	0.53567445
1323.09799216	0.53481597
1319.24056362	0.53449428
1315.38313507	0.53445101
1311.52570652	0.53409547
1307.66827797	0.53365356
1303.81084942	0.53311270
1299.95342087	0.53207099
1296.09599232	0.53055608
1292.23856378	0.52892518
1288.38113523	0.52792448
1284.52370668	0.52826661
1280.66627813	0.52987564
1276.80884958	0.53186142
1272.95142103	0.53347677
1269.09399248	0.53484762
1265.23656394	0.53652114
1261.37913539	0.53841990
1257.52170684	0.53953612
1253.66427829	0.53939456
1249.80684974	0.53857714
1245.94942119	0.53787285
1242.09199264	0.53782743
1238.23456410	0.53834403
1234.37713555	0.53885388
1230.51970700	0.53909814
1226.66227845	0.53930414
1222.80484990	0.53939682
1218.94742135	0.53895849
1215.08999280	0.53782833
1211.23256426	0.53632087
1207.37513571	0.53519529
1203.51770716	0.53502244
1199.66027861	0.53554821
1195.80285006	0.53611070
1191.94542151	0.53606033
1188.08799296	0.53545803
1184.23056442	0.53477526
1180.37313587	0.53442287
1176.51570732	0.53476566
1172.65827877	0.53589833
1168.80085022	0.53698939
1164.94342167	0.53715646
1161.08599312	0.53625858
1157.22856458	0.53437161
1153.37113603	0.53184062
1149.51370748	0.52952641
1145.65627893	0.52832252
1141.79885038	0.52817786
1137.94142183	0.52811927
1134.08399328	0.52763546
1130.22656474	0.52714938
1126.36913619	0.52704322
1122.51170764	0.52726251
1118.65427909	0.52755469
1114.79685054	0.52780676
1110.93942199	0.52827054
1107.08199344	0.52887464
1103.22456490	0.52916294
1099.36713635	0.52914166
1095.50970780	0.52914298
1091.65227925	0.52923858
1087.79485070	0.52937198
1083.93742215	0.52947122
1080.07999360	0.52949804
1076.22256506	0.52957612
1072.36513651	0.52992922
1068.50770796	0.53075212
1064.65027941	0.53175938
1060.79285086	0.53255421
1056.93542231	0.53320754
1053.07799376	0.53389770
1049.22056522	0.53458387
1045.36313667	0.53501213
1041.50570812	0.53495806
1037.64827957	0.53459549
1033.79085102	0.53424793
1029.93342247	0.53372604
1026.07599392	0.53303683
1022.21856537	0.53229463
1018.36113683	0.53127712
1014.50370828	0.53043729
1010.64627973	0.53036624
1006.78885118	0.53100801
1002.93142263	0.53182232
999.07399408	0.53196132
995.21656553	0.53046477
991.35913699	0.52737015
987.50170844	0.52442461
983.64427989	0.52314126
979.78685134	0.52337861
975.92942279	0.52401066
972.07199424	0.52390480
968.21456569	0.52221423
964.35713715	0.51960355
960.49970860	0.51803035
956.64228005	0.51784241
952.78485150	0.51782167
948.92742295	0.51705205
945.06999440	0.51587117
941.21256585	0.51523542
937.35513731	0.51517695
933.49770876	0.51480770
929.64028021	0.51370275
925.78285166	0.51226652
921.92542311	0.51060891
918.06799456	0.50879633
914.21056601	0.50693619
910.35313747	0.50528169
906.49570892	0.50437993
902.63828037	0.50424308
898.78085182	0.50434375
894.92342327	0.50391090
891.06599472	0.50316215
887.20856617	0.50296044
883.35113763	0.50354767
879.49370908	0.50461674
875.63628053	0.50576741
871.77885198	0.50678372
867.92142343	0.50749516
864.06399488	0.50868738
860.20656633	0.51084203
856.34913779	0.51336294
852.49170924	0.51567769
848.63428069	0.51771754
844.77685214	0.51990473
840.91942359	0.52109545
837.06199504	0.51999581
833.20456649	0.51725769
829.34713795	0.51411396
825.48970940	0.51126140
821.63228085	0.50923955
817.77485230	0.50894076
813.91742375	0.51051754
810.05999520	0.51311815
806.20256665	0.51521772
802.34513811	0.51589775
798.48770956	0.51502520
794.63028101	0.51320970
790.77285246	0.51186287
786.91542391	0.51109678
783.05799536	0.51048940
779.20056681	0.50983495
775.34313827	0.50929010
771.48570972	0.50897253
767.62828117	0.50840527
763.77085262	0.50731415
759.91342407	0.50562859
756.05599552	0.50391531
752.19856697	0.50219035
748.34113843	0.50020254
744.48370988	0.49794564
740.62628133	0.49585849
736.76885278	0.49536899
732.91142423	0.49683088
729.05399568	0.49987093
725.19656713	0.50375354
721.33913859	0.50829309
717.48171004	0.51255757
713.62428149	0.51696336
709.76685294	0.52093500
705.90942439	0.52334851
702.05199584	0.52372140
698.19456729	0.52202845
694.33713875	0.51917201
690.47971020	0.51643717
686.62228165	0.51404375
682.76485310	0.51240104
678.90742455	0.51191592
675.04999600	0.51642776
671.19256745	0.52648139
667.33513891	0.53016931
663.47771036	0.52059090
659.62028181	0.51053119
655.76285326	0.50787789
651.90542471	0.50947845
648.04799616	0.51121873
644.19056761	0.51156050
640.33313907	0.51247853
636.47571052	0.51200533
632.61828197	0.50371242
628.76085342	0.48209664
624.90342487	0.45229369
621.04599632	0.42767629
617.18856777	0.41586152
613.33113923	0.41313353
609.47371068	0.41610965
605.61628213	0.42633155
601.75885358	0.44357759
597.90142503	0.46307120
594.04399648	0.47995797
590.18656793	0.49201304
586.32913938	0.49926302
582.47171084	0.50219190
578.61428229	0.50329059
574.75685374	0.50533664
570.89942519	0.50728947
567.04199664	0.50729424
563.18456809	0.50676203
559.32713954	0.50785887
555.46971100	0.51031220
551.61228245	0.51285338
547.75485390	0.51500189
543.89742535	0.51709974
540.03999680	0.51833934
536.18256825	0.51983863
532.32513970	0.52350664
528.46771116	0.52613550
524.61028261	0.52385998
520.75285406	0.51912904
516.89542551	0.51704091
513.03799696	0.51838630
509.18056841	0.51863062
505.32313986	0.51626998
501.46571132	0.51659977
497.60828277	0.51959765
493.75085422	0.52263749
489.89342567	0.52878869
486.03599712	0.53601885
482.17856857	0.53873366
478.32114002	0.54007250
474.46371148	0.54469556
470.60628293	0.55027431
466.74885438	0.55602521
462.89142583	0.56315815
459.03399728	0.56827265
455.17656873	0.56629175
451.31914018	0.55963534
447.46171164	0.55857438
443.60428309	0.56222260
439.74685454	0.56396776
435.88942599	0.56246406
432.03199744	0.55927956
428.17456889	0.56096393
424.31714034	0.57004720
420.45971180	0.58070809
416.60228325	0.58113593
412.74485470	0.57646859
408.88742615	0.57825166
405.02999760	0.58693099
401.17256905	0.59852749
397.31514050	0.59794539
