# Supplementary material for: How crystallization additives govern halide perovskite grain growth
Source: Nat Commun. 2025 Nov 10;16:9894. doi: 10.1038/s41467-025-65484-7 (PMC12603034; doi:10.1038/s41467-025-65484-7)
Supplement: Supplementary file 3 — Source Data [file 41467_2025_65484_MOESM3_ESM.zip › Data files/Fig S19-PbI2-thiourea.txt]

5994.44396450	0.58684474
5990.58653595	0.58727038
5986.72910740	0.58748758
5982.87167885	0.58726960
5979.01425031	0.58800596
5975.15682176	0.58803964
5971.29939321	0.58796388
5967.44196466	0.58865726
5963.58453611	0.58857805
5959.72710756	0.58884221
5955.86967901	0.58918357
5952.01225047	0.58878583
5948.15482192	0.58931768
5944.29739337	0.58956200
5940.43996482	0.58925152
5936.58253627	0.58976287
5932.72510772	0.58977532
5928.86767917	0.59000307
5925.01025063	0.59066796
5921.15282208	0.59029388
5917.29539353	0.59052330
5913.43796498	0.59101832
5909.58053643	0.59081244
5905.72310788	0.59139514
5901.86567933	0.59162253
5898.00825078	0.59152591
5894.15082224	0.59218514
5890.29339369	0.59206700
5886.43596514	0.59210932
5882.57853659	0.59269714
5878.72110804	0.59254992
5874.86367949	0.59297115
5871.00625094	0.59324521
5867.14882240	0.59284550
5863.29139385	0.59332681
5859.43396530	0.59338260
5855.57653675	0.59328198
5851.71910820	0.59404480
5847.86167965	0.59411174
5844.00425110	0.59429961
5840.14682256	0.59473991
5836.28939401	0.59450257
5832.43196546	0.59503365
5828.57453691	0.59540719
5824.71710836	0.59518063
5820.85967981	0.59581470
5817.00225126	0.59593207
5813.14482272	0.59586596
5809.28739417	0.59642261
5805.42996562	0.59626168
5801.57253707	0.59660822
5797.71510852	0.59727567
5793.85767997	0.59705257
5790.00025142	0.59747493
5786.14282288	0.59774143
5782.28539433	0.59748858
5778.42796578	0.59794676
5774.57053723	0.59787887
5770.71310868	0.59799653
5766.85568013	0.59877300
5762.99825158	0.59862304
5759.14082304	0.59880209
5755.28339449	0.59918737
5751.42596594	0.59895778
5747.56853739	0.59950858
5743.71110884	0.59974515
5739.85368029	0.59964234
5735.99625174	0.60037887
5732.13882320	0.60040784
5728.28139465	0.60043997
5724.42396610	0.60100788
5720.56653755	0.60083288
5716.70910900	0.60115892
5712.85168045	0.60150748
5708.99425190	0.60122478
5705.13682336	0.60177332
5701.27939481	0.60191000
5697.42196626	0.60175037
5693.56453771	0.60245258
5689.70710916	0.60251027
5685.84968061	0.60267138
5681.99225206	0.60325038
5678.13482352	0.60308832
5674.27739497	0.60350889
5670.41996642	0.60385340
5666.56253787	0.60354102
5662.70510932	0.60403991
5658.84768077	0.60417169
5654.99025222	0.60417891
5651.13282368	0.60489994
5647.27539513	0.60483187
5643.41796658	0.60501474
5639.56053803	0.60556018
5635.70310948	0.60530692
5631.84568093	0.60572773
5627.98825238	0.60605305
5624.13082384	0.60575378
5620.27339529	0.60626972
5616.41596674	0.60640091
5612.55853819	0.60647649
5608.70110964	0.60714328
5604.84368109	0.60694355
5600.98625254	0.60710430
5597.12882400	0.60768533
5593.27139545	0.60747838
5589.41396690	0.60782921
5585.55653835	0.60807914
5581.69910980	0.60793930
5577.84168125	0.60842341
5573.98425270	0.60841089
5570.12682416	0.60836500
5566.26939561	0.60893607
5562.41196706	0.60891718
5558.55453851	0.60910362
5554.69710996	0.60935801
5550.83968141	0.60914302
5546.98225286	0.60967773
5543.12482432	0.60995680
5539.26739577	0.60970747
5535.40996722	0.61012018
5531.55253867	0.61021990
5527.69511012	0.61031634
5523.83768157	0.61065614
5519.98025302	0.61041433
5516.12282448	0.61067605
5512.26539593	0.61098653
5508.40796738	0.61069328
5504.55053883	0.61113214
5500.69311028	0.61126053
5496.83568173	0.61081243
5492.97825318	0.61098510
5489.12082464	0.61101258
5485.26339609	0.61133838
5481.40596754	0.61181891
5477.54853899	0.61139125
5473.69111044	0.61156899
5469.83368189	0.61194617
5465.97625334	0.61158615
5462.11882479	0.61175948
5458.26139625	0.61196429
5454.40396770	0.61204648
5450.54653915	0.61222333
5446.68911060	0.61148489
5442.83168205	0.61124998
5438.97425350	0.61190349
5435.11682495	0.61210567
5431.25939641	0.61283684
5427.40196786	0.61368346
5423.54453931	0.61390090
5419.68711076	0.61414355
5415.82968221	0.61354756
5411.97225366	0.61312401
5408.11482511	0.61401409
5404.25739657	0.61450720
5400.39996802	0.61479479
5396.54253947	0.61506569
5392.68511092	0.61488771
5388.82768237	0.61545736
5384.97025382	0.61599535
5381.11282527	0.61598533
5377.25539673	0.61647666
5373.39796818	0.61669362
5369.54053963	0.61683971
5365.68311108	0.61736661
5361.82568253	0.61710006
5357.96825398	0.61680752
5354.11082543	0.61672693
5350.25339689	0.61639047
5346.39596834	0.61665887
5342.53853979	0.61679763
5338.68111124	0.61682361
5334.82368269	0.61768830
5330.96625414	0.61804444
5327.10882559	0.61844850
5323.25139705	0.61955416
5319.39396850	0.61988717
5315.53653995	0.62015456
5311.67911140	0.62035835
5307.82168285	0.62005270
5303.96425430	0.62051457
5300.10682575	0.62085527
5296.24939721	0.62063217
5292.39196866	0.62096274
5288.53454011	0.62106466
5284.67711156	0.62123924
5280.81968301	0.62185705
5276.96225446	0.62191010
5273.10482591	0.62203020
5269.24739737	0.62205809
5265.38996882	0.62156916
5261.53254027	0.62183928
5257.67511172	0.62199348
5253.81768317	0.62178940
5249.96025462	0.62217140
5246.10282607	0.62223130
5242.24539753	0.62247503
5238.38796898	0.62301928
5234.53054043	0.62273252
5230.67311188	0.62270230
5226.81568333	0.62298107
5222.95825478	0.62308979
5219.10082623	0.62383348
5215.24339769	0.62411082
5211.38596914	0.62384105
5207.52854059	0.62423712
5203.67111204	0.62449884
5199.81368349	0.62485039
5195.95625494	0.62539238
5192.09882639	0.62518066
5188.24139785	0.62523842
5184.38396930	0.62559372
5180.52654075	0.62571055
5176.66911220	0.62631947
5172.81168365	0.62655210
5168.95425510	0.62650478
5165.09682655	0.62692511
5161.23939801	0.62690276
5157.38196946	0.62709171
5153.52454091	0.62772334
5149.66711236	0.62778383
5145.80968381	0.62808675
5141.95225526	0.62836462
5138.09482671	0.62824285
5134.23739817	0.62867576
5130.37996962	0.62888730
5126.52254107	0.62890989
5122.66511252	0.62937242
5118.80768397	0.62926507
5114.95025542	0.62928402
5111.09282687	0.62967706
5107.23539833	0.62962949
5103.37796978	0.63000464
5099.52054123	0.63031721
5095.66311268	0.63011634
5091.80568413	0.63044769
5087.94825558	0.63060260
5084.09082703	0.63064897
5080.23339849	0.63112628
5076.37596994	0.63115352
5072.51854139	0.63136041
5068.66111284	0.63178557
5064.80368429	0.63161141
5060.94625574	0.63183290
5057.08882719	0.63205546
5053.23139865	0.63190699
5049.37397010	0.63228762
5045.51654155	0.63238746
5041.65911300	0.63234448
5037.80168445	0.63275975
5033.94425590	0.63270718
5030.08682735	0.63280791
5026.22939880	0.63311654
5022.37197026	0.63298780
5018.51454171	0.63334787
5014.65711316	0.63366342
5010.79968461	0.63353431
5006.94225606	0.63385201
5003.08482751	0.63383323
4999.22739896	0.63365108
4995.36997042	0.63400126
4991.51254187	0.63388979
4987.65511332	0.63411504
4983.79768477	0.63461399
4979.94025622	0.63449228
4976.08282767	0.63481647
4972.22539912	0.63505620
4968.36797058	0.63487989
4964.51054203	0.63525385
4960.65311348	0.63529152
4956.79568493	0.63529956
4952.93825638	0.63579732
4949.08082783	0.63575280
4945.22339928	0.63593519
4941.36597074	0.63631386
4937.50854219	0.63618428
4933.65111364	0.63651180
4929.79368509	0.63665223
4925.93625654	0.63645476
4922.07882799	0.63685322
4918.22139944	0.63687462
4914.36397090	0.63688117
4910.50654235	0.63735437
4906.64911380	0.63723254
4902.79168525	0.63729346
4898.93425670	0.63757056
4895.07682815	0.63738960
4891.21939960	0.63768727
4887.36197106	0.63788819
4883.50454251	0.63779718
4879.64711396	0.63825357
4875.78968541	0.63832301
4871.93225686	0.63828284
4868.07482831	0.63861388
4864.21739976	0.63851321
4860.35997122	0.63870859
4856.50254267	0.63902289
4852.64511412	0.63885248
4848.78768557	0.63910741
4844.93025702	0.63915443
4841.07282847	0.63890433
4837.21539992	0.63922310
4833.35797138	0.63929254
4829.50054283	0.63946545
4825.64311428	0.63994950
4821.78568573	0.63978440
4817.92825718	0.63986361
4814.07082863	0.64011317
4810.21340008	0.63987142
4806.35597154	0.64007318
4802.49854299	0.64024037
4798.64111444	0.64018482
4794.78368589	0.64053017
4790.92625734	0.64046967
4787.06882879	0.64042026
4783.21140024	0.64076018
4779.35397170	0.64063227
4775.49654315	0.64063704
4771.63911460	0.64066756
4767.78168605	0.64017284
4763.92425750	0.63992625
4760.06682895	0.63954765
4756.20940040	0.63879448
4752.35197186	0.63837421
4748.49454331	0.63799155
4744.63711476	0.63758284
4740.77968621	0.63742268
4736.92225766	0.63727635
4733.06482911	0.63721675
4729.20740056	0.63730162
4725.34997202	0.63738042
4721.49254347	0.63750893
4717.63511492	0.63764656
4713.77768637	0.63785613
4709.92025782	0.63822341
4706.06282927	0.63866228
4702.20540072	0.63934839
4698.34797218	0.63989115
4694.49054363	0.63967532
4690.63311508	0.63929188
4686.77568653	0.63922584
4682.91825798	0.63927561
4679.06082943	0.63940156
4675.20340088	0.63947892
4671.34597234	0.63958901
4667.48854379	0.63982308
4663.63111524	0.63997328
4659.77368669	0.64020240
4655.91625814	0.64050722
4652.05882959	0.64068961
4648.20140104	0.64098358
4644.34397250	0.64124656
4640.48654395	0.64144111
4636.62911540	0.64191037
4632.77168685	0.64227813
4628.91425830	0.64252722
4625.05682975	0.64291412
4621.19940120	0.64309901
4617.34197266	0.64339650
4613.48454411	0.64382094
4609.62711556	0.64395219
4605.76968701	0.64424932
4601.91225846	0.64449817
4598.05482991	0.64449161
4594.19740136	0.64478534
4590.33997282	0.64496160
4586.48254427	0.64502573
4582.62511572	0.64531922
4578.76768717	0.64532530
4574.91025862	0.64543068
4571.05283007	0.64571494
4567.19540152	0.64560050
4563.33797297	0.64563990
4559.48054443	0.64574337
4555.62311588	0.64565152
4551.76568733	0.64586031
4547.90825878	0.64589411
4544.05083023	0.64578062
4540.19340168	0.64596987
4536.33597313	0.64594615
4532.47854459	0.64599770
4528.62111604	0.64627028
4524.76368749	0.64625442
4520.90625894	0.64634049
4517.04883039	0.64639580
4513.19140184	0.64624423
4509.33397329	0.64638638
4505.47654475	0.64643109
4501.61911620	0.64643115
4497.76168765	0.64674479
4493.90425910	0.64680803
4490.04683055	0.64679509
4486.18940200	0.64686668
4482.33197345	0.64671212
4478.47454491	0.64675879
4474.61711636	0.64685011
4470.75968781	0.64675575
4466.90225926	0.64689404
4463.04483071	0.64694941
4459.18740216	0.64692247
4455.32997361	0.64708251
4451.47254507	0.64706701
4447.61511652	0.64713025
4443.75768797	0.64729732
4439.90025942	0.64721662
4436.04283087	0.64731687
4432.18540232	0.64745522
4428.32797377	0.64738858
4424.47054523	0.64750582
4420.61311668	0.64754337
4416.75568813	0.64748037
4412.89825958	0.64756727
4409.04083103	0.64748394
4405.18340248	0.64744264
4401.32597393	0.64755762
4397.46854539	0.64753878
4393.61111684	0.64763206
4389.75368829	0.64771187
4385.89625974	0.64761335
4382.03883119	0.64763570
4378.18140264	0.64761156
4374.32397409	0.64760435
4370.46654555	0.64779335
4366.60911700	0.64784420
4362.75168845	0.64787441
4358.89425990	0.64794463
4355.03683135	0.64786702
4351.17940280	0.64792633
4347.32197425	0.64802337
4343.46454571	0.64799452
4339.60711716	0.64806819
4335.74968861	0.64807189
4331.89226006	0.64803547
4328.03483151	0.64812958
4324.17740296	0.64814430
4320.31997441	0.64820129
4316.46254587	0.64829665
4312.60511732	0.64822245
4308.74768877	0.64821994
4304.89026022	0.64826673
4301.03283167	0.64823031
4297.17540312	0.64827883
4293.31797457	0.64831811
4289.46054603	0.64834571
4285.60311748	0.64844227
4281.74568893	0.64844155
4277.88826038	0.64844543
4274.03083183	0.64848638
4270.17340328	0.64842212
4266.31597473	0.64842355
4262.45854619	0.64846838
4258.60111764	0.64844328
4254.74368909	0.64845270
4250.88626054	0.64842081
4247.02883199	0.64837760
4243.17140344	0.64843708
4239.31397489	0.64849269
4235.45654635	0.64854413
4231.59911780	0.64858812
4227.74168925	0.64856261
4223.88426070	0.64856303
4220.02683215	0.64857805
4216.16940360	0.64857137
4212.31197505	0.64861429
4208.45454651	0.64862645
4204.59711796	0.64860427
4200.73968941	0.64862841
4196.88226086	0.64862996
4193.02483231	0.64861614
4189.16740376	0.64860499
4185.30997521	0.64856565
4181.45254667	0.64856094
4177.59511812	0.64860636
4173.73768957	0.64864910
4169.88026102	0.64867979
4166.02283247	0.64867955
4162.16540392	0.64865375
4158.30797537	0.64866096
4154.45054683	0.64867038
4150.59311828	0.64864427
4146.73568973	0.64861488
4142.87826118	0.64857870
4139.02083263	0.64852929
4135.16340408	0.64850360
4131.30597553	0.64851725
4127.44854698	0.64853680
4123.59111844	0.64856589
4119.73368989	0.64858252
4115.87626134	0.64854628
4112.01883279	0.64845753
4108.16140424	0.64833468
4104.30397569	0.64832062
4100.44654714	0.64841676
4096.58911860	0.64843208
4092.73169005	0.64837080
4088.87426150	0.64831382
4085.01683295	0.64824778
4081.15940440	0.64822096
4077.30197585	0.64827549
4073.44454730	0.64836240
4069.58711876	0.64844531
4065.72969021	0.64842719
4061.87226166	0.64835119
4058.01483311	0.64835656
4054.15740456	0.64831728
4050.29997601	0.64818048
4046.44254746	0.64805257
4042.58511892	0.64804465
4038.72769037	0.64817446
4034.87026182	0.64821297
4031.01283327	0.64807457
4027.15540472	0.64792418
4023.29797617	0.64781803
4019.44054762	0.64779359
4015.58311908	0.64784408
4011.72569053	0.64775968
4007.86826198	0.64768505
4004.01083343	0.64778286
4000.15340488	0.64773709
3996.29597633	0.64757425
3992.43854778	0.64751792
3988.58111924	0.64746094
3984.72369069	0.64746040
3980.86626214	0.64735800
3977.00883359	0.64711052
3973.15140504	0.64694077
3969.29397649	0.64679307
3965.43654794	0.64669430
3961.57911940	0.64658499
3957.72169085	0.64618683
3953.86426230	0.64561516
3950.00683375	0.64498609
3946.14940520	0.64447325
3942.29197665	0.64437735
3938.43454810	0.64417285
3934.57711956	0.64372009
3930.71969101	0.64354020
3926.86226246	0.64359599
3923.00483391	0.64332384
3919.14740536	0.64271480
3915.28997681	0.64221853
3911.43254826	0.64193499
3907.57511972	0.64154083
3903.71769117	0.64105415
3899.86026262	0.64063966
3896.00283407	0.63938719
3892.14540552	0.63750488
3888.28797697	0.63596255
3884.43054842	0.63506913
3880.57311988	0.63477570
3876.71569133	0.63449645
3872.85826278	0.63367701
3869.00083423	0.63290447
3865.14340568	0.63352591
3861.28597713	0.63482130
3857.42854858	0.63642752
3853.57112004	0.63824183
3849.71369149	0.63795412
3845.85626294	0.63507712
3841.99883439	0.63328809
3838.14140584	0.63416922
3834.28397729	0.63623267
3830.42654874	0.63653845
3826.56912020	0.63657463
3822.71169165	0.63868648
3818.85426310	0.64094007
3814.99683455	0.64091796
3811.13940600	0.63899869
3807.28197745	0.63699526
3803.42454890	0.63678735
3799.56712036	0.63823134
3795.70969181	0.64007884
3791.85226326	0.64125252
3787.99483471	0.64196116
3784.13740616	0.64234686
3780.27997761	0.64253062
3776.42254906	0.64158231
3772.56512052	0.63966864
3768.70769197	0.63740236
3764.85026342	0.63507313
3760.99283487	0.63385808
3757.13540632	0.63411343
3753.27797777	0.63378650
3749.42054922	0.63137418
3745.56312068	0.62839055
3741.70569213	0.62888187
3737.84826358	0.63143802
3733.99083503	0.63384491
3730.13340648	0.63508165
3726.27597793	0.63470531
3722.41854938	0.63413858
3718.56112084	0.63450998
3714.70369229	0.63575423
3710.84626374	0.63728237
3706.98883519	0.63805115
3703.13140664	0.63797897
3699.27397809	0.63763523
3695.41654954	0.63764554
3691.55912099	0.63826138
3687.70169245	0.63884842
3683.84426390	0.63806021
3679.98683535	0.63620692
3676.12940680	0.63550013
3672.27197825	0.63658959
3668.41454970	0.63800150
3664.55712115	0.63769662
3660.69969261	0.63617897
3656.84226406	0.63450128
3652.98483551	0.63369554
3649.12740696	0.63481402
3645.26997841	0.63638568
3641.41254986	0.63611013
3637.55512131	0.63483220
3633.69769277	0.63357323
3629.84026422	0.63299888
3625.98283567	0.63366020
3622.12540712	0.63366681
3618.26797857	0.63251144
3614.41055002	0.63191241
3610.55312147	0.63259470
3606.69569293	0.63396752
3602.83826438	0.63501865
3598.98083583	0.63529176
3595.12340728	0.63486457
3591.26597873	0.63435000
3587.40855018	0.63485110
3583.55112163	0.63608050
3579.69369309	0.63690102
3575.83626454	0.63660932
3571.97883599	0.63539404
3568.12140744	0.63426906
3564.26397889	0.63426298
3560.40655034	0.63563603
3556.54912179	0.63665187
3552.69169325	0.63676041
3548.83426470	0.63671201
3544.97683615	0.63697779
3541.11940760	0.63740778
3537.26197905	0.63768196
3533.40455050	0.63733006
3529.54712195	0.63694620
3525.68969341	0.63697708
3521.83226486	0.63708818
3517.97483631	0.63722831
3514.11740776	0.63708186
3510.25997921	0.63647288
3506.40255066	0.63615268
3502.54512211	0.63639724
3498.68769357	0.63678306
3494.83026502	0.63693440
3490.97283647	0.63655221
3487.11540792	0.63610637
3483.25797937	0.63593823
3479.40055082	0.63574529
3475.54312227	0.63555223
3471.68569373	0.63531810
3467.82826518	0.63469589
3463.97083663	0.63369006
3460.11340808	0.63243657
3456.25597953	0.63114637
3452.39855098	0.62998509
3448.54112243	0.62875056
3444.68369389	0.62767237
3440.82626534	0.62698776
3436.96883679	0.62622488
3433.11140824	0.62508631
3429.25397969	0.62360948
3425.39655114	0.62211323
3421.53912259	0.62117332
3417.68169405	0.62076229
3413.82426550	0.62066251
3409.96683695	0.62060040
3406.10940840	0.62050956
3402.25197985	0.62049204
3398.39455130	0.62008703
3394.53712275	0.62008560
3390.67969421	0.62027144
3386.82226566	0.62035346
3382.96483711	0.62038428
3379.10740856	0.62083882
3375.24998001	0.62147152
3371.39255146	0.62200016
3367.53512291	0.62239826
3363.67769437	0.62249553
3359.82026582	0.62263113
3355.96283727	0.62304389
3352.10540872	0.62337965
3348.24798017	0.62343621
3344.39055162	0.62312359
3340.53312307	0.62243092
3336.67569453	0.62142903
3332.81826598	0.62010187
3328.96083743	0.61880028
3325.10340888	0.61776912
3321.24598033	0.61670613
3317.38855178	0.61576438
3313.53112323	0.61539245
3309.67369469	0.61538243
3305.81626614	0.61538035
3301.95883759	0.61520988
3298.10140904	0.61512554
3294.24398049	0.61548430
3290.38655194	0.61591464
3286.52912339	0.61640322
3282.67169485	0.61724842
3278.81426630	0.61821377
3274.95683775	0.61924249
3271.09940920	0.62032485
3267.24198065	0.62114871
3263.38455210	0.62189293
3259.52712355	0.62268591
3255.66969501	0.62331301
3251.81226646	0.62383944
3247.95483791	0.62417608
3244.09740936	0.62433767
3240.23998081	0.62467891
3236.38255226	0.62506205
3232.52512371	0.62513888
3228.66769516	0.62485474
3224.81026662	0.62428641
3220.95283807	0.62372828
3217.09540952	0.62310183
3213.23798097	0.62217593
3209.38055242	0.62116390
3205.52312387	0.61998498
3201.66569532	0.61865216
3197.80826678	0.61773849
3193.95083823	0.61736226
3190.09340968	0.61745995
3186.23598113	0.61787689
3182.37855258	0.61828691
3178.52112403	0.61876482
3174.66369548	0.61937040
3170.80626694	0.61982715
3166.94883839	0.62024575
3163.09140984	0.62059373
3159.23398129	0.62084198
3155.37655274	0.62121743
3151.51912419	0.62144488
3147.66169564	0.62144011
3143.80426710	0.62155432
3139.94683855	0.62159914
3136.08941000	0.62144476
3132.23198145	0.62120819
3128.37455290	0.62090325
3124.51712435	0.62089050
3120.65969580	0.62116516
3116.80226726	0.62122375
3112.94483871	0.62093621
3109.08741016	0.62042326
3105.22998161	0.61999232
3101.37255306	0.61991441
3097.51512451	0.61991847
3093.65769596	0.62005746
3089.80026742	0.62047547
3085.94283887	0.62080002
3082.08541032	0.62091511
3078.22798177	0.62078232
3074.37055322	0.62048995
3070.51312467	0.62033659
3066.65569612	0.62025112
3062.79826758	0.62010932
3058.94083903	0.62009114
3055.08341048	0.62020063
3051.22598193	0.62045324
3047.36855338	0.62076622
3043.51112483	0.62086660
3039.65369628	0.62067300
3035.79626774	0.62030590
3031.93883919	0.61994547
3028.08141064	0.61981195
3024.22398209	0.61971998
3020.36655354	0.61956823
3016.50912499	0.61954224
3012.65169644	0.61944133
3008.79426790	0.61912620
3004.93683935	0.61879873
3001.07941080	0.61856788
2997.22198225	0.61846447
2993.36455370	0.61824334
2989.50712515	0.61784154
2985.64969660	0.61773551
2981.79226806	0.61773878
2977.93483951	0.61743367
2974.07741096	0.61691546
2970.21998241	0.61619079
2966.36255386	0.61547172
2962.50512531	0.61497235
2958.64769676	0.61458588
2954.79026822	0.61456466
2950.93283967	0.61489385
2947.07541112	0.61504614
2943.21798257	0.61474389
2939.36055402	0.61393940
2935.50312547	0.61305845
2931.64569692	0.61253148
2927.78826838	0.61215377
2923.93083983	0.61207825
2920.07341128	0.61263418
2916.21598273	0.61342323
2912.35855418	0.61394751
2908.50112563	0.61404401
2904.64369708	0.61399931
2900.78626854	0.61424643
2896.92883999	0.61452562
2893.07141144	0.61455709
2889.21398289	0.61452335
2885.35655434	0.61435723
2881.49912579	0.61414331
2877.64169724	0.61406648
2873.78426870	0.61388588
2869.92684015	0.61362398
2866.06941160	0.61342978
2862.21198305	0.61323845
2858.35455450	0.61311573
2854.49712595	0.61305904
2850.63969740	0.61323363
2846.78226886	0.61383414
2842.92484031	0.61450887
2839.06741176	0.61495882
2835.20998321	0.61507338
2831.35255466	0.61484295
2827.49512611	0.61466730
2823.63769756	0.61461979
2819.78026902	0.61446518
2815.92284047	0.61437291
2812.06541192	0.61432052
2808.20798337	0.61417943
2804.35055482	0.61413300
2800.49312627	0.61409354
2796.63569772	0.61399484
2792.77826917	0.61392385
2788.92084063	0.61372286
2785.06341208	0.61349607
2781.20598353	0.61340153
2777.34855498	0.61330718
2773.49112643	0.61320335
2769.63369788	0.61299449
2765.77626933	0.61269379
2761.91884079	0.61253899
2758.06141224	0.61238831
2754.20398369	0.61219615
2750.34655514	0.61209863
2746.48912659	0.61190033
2742.63169804	0.61166209
2738.77426949	0.61150479
2734.91684095	0.61127847
2731.05941240	0.61113131
2727.20198385	0.61105222
2723.34455530	0.61084557
2719.48712675	0.61063206
2715.62969820	0.61038232
2711.77226965	0.61012018
2707.91484111	0.60997844
2704.05741256	0.60978371
2700.19998401	0.60957944
2696.34255546	0.60945082
2692.48512691	0.60925740
2688.62769836	0.60913402
2684.77026981	0.60908633
2680.91284127	0.60895544
2677.05541272	0.60882854
2673.19798417	0.60863161
2669.34055562	0.60837173
2665.48312707	0.60821319
2661.62569852	0.60801303
2657.76826997	0.60780656
2653.91084143	0.60768139
2650.05341288	0.60747951
2646.19598433	0.60731363
2642.33855578	0.60720485
2638.48112723	0.60702097
2634.62369868	0.60688204
2630.76627013	0.60672700
2626.90884159	0.60651231
2623.05141304	0.60637522
2619.19398449	0.60619861
2615.33655594	0.60599124
2611.47912739	0.60584432
2607.62169884	0.60564440
2603.76427029	0.60548913
2599.90684175	0.60536987
2596.04941320	0.60515422
2592.19198465	0.60499889
2588.33455610	0.60485053
2584.47712755	0.60463214
2580.61969900	0.60449213
2576.76227045	0.60433078
2572.90484191	0.60414004
2569.04741336	0.60400659
2565.18998481	0.60380220
2561.33255626	0.60361558
2557.47512771	0.60348439
2553.61769916	0.60326719
2549.76027061	0.60310179
2545.90284207	0.60297704
2542.04541352	0.60279012
2538.18798497	0.60264671
2534.33055642	0.60246575
2530.47312787	0.60226381
2526.61569932	0.60213482
2522.75827077	0.60193741
2518.90084223	0.60173994
2515.04341368	0.60159922
2511.18598513	0.60139048
2507.32855658	0.60121673
2503.47112803	0.60105842
2499.61369948	0.60083395
2495.75627093	0.60068482
2491.89884239	0.60052782
2488.04141384	0.60032672
2484.18398529	0.60019422
2480.32655674	0.60001957
2476.46912819	0.59984440
2472.61169964	0.59971094
2468.75427109	0.59951138
2464.89684255	0.59935570
2461.03941400	0.59923404
2457.18198545	0.59904605
2453.32455690	0.59889603
2449.46712835	0.59873241
2445.60969980	0.59853476
2441.75227125	0.59841675
2437.89484271	0.59825850
2434.03741416	0.59806943
2430.17998561	0.59792554
2426.32255706	0.59773147
2422.46512851	0.59756064
2418.60769996	0.59739220
2414.75027141	0.59715152
2410.89284287	0.59695882
2407.03541432	0.59678668
2403.17798577	0.59659225
2399.32055722	0.59629089
2395.46312867	0.59638619
2391.60570012	0.59647894
2387.74827157	0.59646213
2383.89084303	0.59598958
2380.03341448	0.59513444
2376.17598593	0.59465647
2372.31855738	0.59506434
2368.46112883	0.59534544
2364.60370028	0.59472537
2360.74627173	0.59383547
2356.88884318	0.59261006
2353.03141464	0.59117413
2349.17398609	0.59179360
2345.31655754	0.59338969
2341.45912899	0.59275246
2337.60170044	0.59065378
2333.74427189	0.58969438
2329.88684334	0.58970320
2326.02941480	0.58975518
2322.17198625	0.58998907
2318.31455770	0.59001935
2314.45712915	0.58967012
2310.59970060	0.58944660
2306.74227205	0.58965397
2302.88484350	0.58990413
2299.02741496	0.59005690
2295.16998641	0.59007233
2291.31255786	0.58999646
2287.45512931	0.58982682
2283.59770076	0.58975077
2279.74027221	0.58975202
2275.88284366	0.58978826
2272.02541512	0.58981961
2268.16798657	0.58970279
2264.31055802	0.58947551
2260.45312947	0.58925343
2256.59570092	0.58909255
2252.73827237	0.58877844
2248.88084382	0.58722633
2245.02341528	0.58762479
2241.16598673	0.58787292
2237.30855818	0.58799118
2233.45112963	0.58797526
2229.59370108	0.58793300
2225.73627253	0.58783674
2221.87884398	0.58767033
2218.02141544	0.58749837
2214.16398689	0.58727902
2210.30655834	0.58705056
2206.44912979	0.58686155
2202.59170124	0.58666015
2198.73427269	0.58646935
2194.87684414	0.58627969
2191.01941560	0.58605081
2187.16198705	0.58584428
2183.30455850	0.58562416
2179.44712995	0.58536786
2175.58970140	0.58513689
2171.73227285	0.58488190
2167.87484430	0.58460629
2164.01741576	0.58432710
2160.15998721	0.58401841
2156.30255866	0.58373845
2152.44513011	0.58345991
2148.58770156	0.58312964
2144.73027301	0.58280581
2140.87284446	0.58246231
2137.01541592	0.58209372
2133.15798737	0.58179581
2129.30055882	0.58150846
2125.44313027	0.58118564
2121.58570172	0.58084637
2117.72827317	0.58044976
2113.87084462	0.58011109
2110.01341608	0.57985526
2106.15598753	0.57954097
2102.29855898	0.57918441
2098.44113043	0.57878286
2094.58370188	0.57844818
2090.72627333	0.57814366
2086.86884478	0.57779562
2083.01141624	0.57742417
2079.15398769	0.57707387
2075.29655914	0.57677120
2071.43913059	0.57655162
2067.58170204	0.57638478
2063.72427349	0.57612616
2059.86684494	0.57580233
2056.00941640	0.57552218
2052.15198785	0.57526588
2048.29455930	0.57498670
2044.43713075	0.57464957
2040.57970220	0.57433987
2036.72227365	0.57412207
2032.86484510	0.57390296
2029.00741656	0.57364219
2025.14998801	0.57337320
2021.29255946	0.57320076
2017.43513091	0.57316667
2013.57770236	0.57296610
2009.72027381	0.57261008
2005.86284526	0.57239735
2002.00541672	0.57218188
1998.14798817	0.57147855
1994.29055962	0.57055306
1990.43313107	0.57043004
1986.57570252	0.57123977
1982.71827397	0.57197088
1978.86084542	0.57217336
1975.00341688	0.57215959
1971.14598833	0.57205051
1967.28855978	0.57188761
1963.43113123	0.57187188
1959.57370268	0.57198161
1955.71627413	0.57196409
1951.85884558	0.57203639
1948.00141704	0.57274032
1944.14398849	0.57379711
1940.28655994	0.57376069
1936.42913139	0.57268554
1932.57170284	0.57179028
1928.71427429	0.57058954
1924.85684574	0.56816101
1920.99941719	0.56567657
1917.14198865	0.56595421
1913.28456010	0.56882191
1909.42713155	0.57094204
1905.56970300	0.57124054
1901.71227445	0.57123739
1897.85484590	0.57177824
1893.99741735	0.57279658
1890.13998881	0.57340235
1886.28256026	0.57254243
1882.42513171	0.57105953
1878.56770316	0.56999588
1874.71027461	0.56929767
1870.85284606	0.56946743
1866.99541751	0.57006299
1863.13798897	0.56978732
1859.28056042	0.56911814
1855.42313187	0.56852388
1851.56570332	0.56629264
1847.70827477	0.56155241
1843.85084622	0.55868149
1839.99341767	0.56141776
1836.13598913	0.56643867
1832.27856058	0.57102263
1828.42113203	0.57361621
1824.56370348	0.57187140
1820.70627493	0.56760257
1816.84884638	0.56465298
1812.99141783	0.56388462
1809.13398929	0.56356663
1805.27656074	0.56258297
1801.41913219	0.56204134
1797.56170364	0.56292856
1793.70427509	0.56323469
1789.84684654	0.56007731
1785.98941799	0.55564779
1782.13198945	0.55466861
1778.27456090	0.55979770
1774.41713235	0.56837720
1770.55970380	0.57151103
1766.70227525	0.56859881
1762.84484670	0.56749529
1758.98741815	0.56799096
1755.12998961	0.56667864
1751.27256106	0.56174111
1747.41513251	0.55530924
1743.55770396	0.55606163
1739.70027541	0.56582624
1735.84284686	0.57318372
1731.98541831	0.56944430
1728.12798977	0.56116694
1724.27056122	0.55823004
1720.41313267	0.55961525
1716.55570412	0.55743504
1712.69827557	0.54997748
1708.84084702	0.53978461
1704.98341847	0.52520525
1701.12598993	0.51107371
1697.26856138	0.51346904
1693.41113283	0.52571291
1689.55370428	0.52773374
1685.69627573	0.52290475
1681.83884718	0.53016251
1677.98141863	0.54608929
1674.12399009	0.55271548
1670.26656154	0.54607791
1666.40913299	0.53688776
1662.55170444	0.53530240
1658.69427589	0.53629112
1654.83684734	0.52792203
1650.97941879	0.51896924
1647.12199025	0.52492416
1643.26456170	0.53376597
1639.40713315	0.53630865
1635.54970460	0.53715694
1631.69227605	0.54056478
1627.83484750	0.54350007
1623.97741895	0.54241550
1620.11999041	0.53654844
1616.26256186	0.52886730
1612.40513331	0.52473414
1608.54770476	0.52712768
1604.69027621	0.53443730
1600.83284766	0.54164660
1596.97541911	0.54593849
1593.11799057	0.54801881
1589.26056202	0.54880357
1585.40313347	0.54919839
1581.54570492	0.55202347
1577.68827637	0.55788475
1573.83084782	0.56223172
1569.97341927	0.56162739
1566.11599073	0.56250781
1562.25856218	0.57087922
1558.40113363	0.57540953
1554.54370508	0.56288415
1550.68627653	0.54633707
1546.82884798	0.53718352
1542.97141943	0.53607041
1539.11399089	0.54220212
1535.25656234	0.54859585
1531.39913379	0.54740089
1527.54170524	0.54421443
1523.68427669	0.54687095
1519.82684814	0.55076855
1515.96941959	0.54753566
1512.11199105	0.54486340
1508.25456250	0.54987186
1504.39713395	0.55008501
1500.53970540	0.54306203
1496.68227685	0.54221958
1492.82484830	0.54522622
1488.96741975	0.54111207
1485.10999121	0.53422976
1481.25256266	0.53088874
1477.39513411	0.52793068
1473.53770556	0.52433735
1469.68027701	0.52522206
1465.82284846	0.53172380
1461.96541991	0.53852803
1458.10799136	0.53932917
1454.25056282	0.53635848
1450.39313427	0.53614056
1446.53570572	0.53671765
1442.67827717	0.53867179
1438.82084862	0.54324454
1434.96342007	0.54178983
1431.10599152	0.53202361
1427.24856298	0.52373493
1423.39113443	0.52081597
1419.53370588	0.52209449
1415.67627733	0.52631217
1411.81884878	0.53059590
1407.96142023	0.53382570
1404.10399168	0.53588539
1400.24656314	0.53672010
1396.38913459	0.53555185
1392.53170604	0.53086931
1388.67427749	0.52566206
1384.81684894	0.52463609
1380.95942039	0.52734739
1377.10199184	0.53087538
1373.24456330	0.53392440
1369.38713475	0.53637367
1365.52970620	0.53840035
1361.67227765	0.53858465
1357.81484910	0.53660691
1353.95742055	0.53508860
1350.09999200	0.53505492
1346.24256346	0.53517628
1342.38513491	0.53441852
1338.52770636	0.53325039
1334.67027781	0.53268158
1330.81284926	0.53248644
1326.95542071	0.53191227
1323.09799216	0.53120649
1319.24056362	0.53065813
1315.38313507	0.53016031
1311.52570652	0.52968675
1307.66827797	0.52904588
1303.81084942	0.52809852
1299.95342087	0.52693158
1296.09599232	0.52568156
1292.23856378	0.52458441
1288.38113523	0.52397829
1284.52370668	0.52418172
1280.66627813	0.52543950
1276.80884958	0.52746731
1272.95142103	0.52950197
1269.09399248	0.53111488
1265.23656394	0.53249133
1261.37913539	0.53364170
1257.52170684	0.53424907
1253.66427829	0.53442389
1249.80684974	0.53443623
1245.94942119	0.53441781
1242.09199264	0.53467780
1238.23456410	0.53545314
1234.37713555	0.53634423
1230.51970700	0.53683168
1226.66227845	0.53679425
1222.80484990	0.53626382
1218.94742135	0.53523618
1215.08999280	0.53374672
1211.23256426	0.53212106
1207.37513571	0.53112513
1203.51770716	0.53121305
1199.66027861	0.53136563
1195.80285006	0.53171462
1191.94542151	0.53154403
1188.08799296	0.53082901
1184.23056442	0.52970034
1180.37313587	0.52842385
1176.51570732	0.52739328
1172.65827877	0.52693671
1168.80085022	0.52694607
1164.94342167	0.52697802
1161.08599312	0.52653509
1157.22856458	0.52517450
1153.37113603	0.52294433
1149.51370748	0.52090520
1145.65627893	0.52025545
1141.79885038	0.52068019
1137.94142183	0.52101225
1134.08399328	0.52084798
1130.22656474	0.52040362
1126.36913619	0.51993459
1122.51170764	0.51960558
1118.65427909	0.51939684
1114.79685054	0.51919079
1110.93942199	0.51896000
1107.08199344	0.51874572
1103.22456490	0.51864743
1099.36713635	0.51878160
1095.50970780	0.51913923
1091.65227925	0.51960987
1087.79485070	0.52005261
1083.93742215	0.52036172
1080.07999360	0.52042353
1076.22256506	0.52029365
1072.36513651	0.52041781
1068.50770796	0.52108234
1064.65027941	0.52197301
1060.79285086	0.52262992
1056.93542231	0.52296126
1053.07799376	0.52311957
1049.22056522	0.52319992
1045.36313667	0.52322114
1041.50570812	0.52316535
1037.64827957	0.52297115
1033.79085102	0.52253407
1029.93342247	0.52177274
1026.07599392	0.52072680
1022.21856537	0.51958358
1018.36113683	0.51857251
1014.50370828	0.51771611
1010.64627973	0.51680291
1006.78885118	0.51563305
1002.93142263	0.51419449
999.07399408	0.51276612
995.21656553	0.51165885
991.35913699	0.51070213
987.50170844	0.50957167
983.64427989	0.50847924
979.78685134	0.50780457
975.92942279	0.50755763
972.07199424	0.50760466
968.21456569	0.50779635
964.35713715	0.50791615
960.49970860	0.50784570
956.64228005	0.50755209
952.78485150	0.50699455
948.92742295	0.50629115
945.06999440	0.50562143
941.21256585	0.50490904
937.35513731	0.50396574
933.49770876	0.50285566
929.64028021	0.50192046
925.78285166	0.50136518
921.92542311	0.50098264
918.06799456	0.50036156
914.21056601	0.49927032
910.35313747	0.49794653
906.49570892	0.49681777
902.63828037	0.49602026
898.78085182	0.49547309
894.92342327	0.49511582
891.06599472	0.49494416
887.20856617	0.49502295
883.35113763	0.49539480
879.49370908	0.49593830
875.63628053	0.49657014
871.77885198	0.49731049
867.92142343	0.49821582
864.06399488	0.49951097
860.20656633	0.50121844
856.34913779	0.50291097
852.49170924	0.50430429
848.63428069	0.50553995
844.77685214	0.50663137
840.91942359	0.50720686
837.06199504	0.50672930
833.20456649	0.50492531
829.34713795	0.50241715
825.48970940	0.50011444
821.63228085	0.49839038
817.77485230	0.49762338
813.91742375	0.49818307
810.05999520	0.49972579
806.20256665	0.50152862
802.34513811	0.50275755
798.48770956	0.50242311
794.63028101	0.50079232
790.77285246	0.49925148
786.91542391	0.49833438
783.05799536	0.49776265
779.20056681	0.49720794
775.34313827	0.49650306
771.48570972	0.49560621
767.62828117	0.49452075
763.77085262	0.49322695
759.91342407	0.49172616
756.05599552	0.49018970
752.19856697	0.48856866
748.34113843	0.48655525
744.48370988	0.48405066
740.62628133	0.48193932
736.76885278	0.48154286
732.91142423	0.48306525
729.05399568	0.48520181
725.19656713	0.48611090
721.33913859	0.48788470
717.48171004	0.49091569
713.62428149	0.49584493
709.76685294	0.50002599
705.90942439	0.50236267
702.05199584	0.50286418
698.19456729	0.50108188
694.33713875	0.49731851
690.47971020	0.49365997
686.62228165	0.49084628
682.76485310	0.48862314
678.90742455	0.48661911
675.04999600	0.48435020
671.19256745	0.48010552
667.33513891	0.47544292
663.47771036	0.47609544
659.62028181	0.48039055
655.76285326	0.48327303
651.90542471	0.48413968
648.04799616	0.48501465
644.19056761	0.48613852
640.33313907	0.48766825
636.47571052	0.48744124
632.61828197	0.48031473
628.76085342	0.46014351
624.90342487	0.43230885
621.04599632	0.40946636
617.18856777	0.39835447
613.33113923	0.39513242
609.47371068	0.39717978
605.61628213	0.40643594
601.75885358	0.42248908
597.90142503	0.44030973
594.04399648	0.45517403
590.18656793	0.46600190
586.32913938	0.47334620
582.47171084	0.47722745
578.61428229	0.47835362
574.75685374	0.47849694
570.89942519	0.47849822
567.04199664	0.47847316
563.18456809	0.47895709
559.32713954	0.48003948
555.46971100	0.48126760
551.61228245	0.48272923
547.75485390	0.48445421
543.89742535	0.48625857
540.03999680	0.48793119
536.18256825	0.48914015
532.32513970	0.48996729
528.46771116	0.49082395
524.61028261	0.49077711
520.75285406	0.48947158
516.89542551	0.48867300
513.03799696	0.48887819
509.18056841	0.48872849
505.32313986	0.48846126
501.46571132	0.48977110
497.60828277	0.49233812
493.75085422	0.49449429
489.89342567	0.49567756
486.03599712	0.49687883
482.17856857	0.49836352
478.32114002	0.50067419
474.46371148	0.50391620
470.60628293	0.50595653
466.74885438	0.50624263
462.89142583	0.50636667
459.03399728	0.50631201
455.17656873	0.50586134
451.31914018	0.50573349
447.46171164	0.50584280
443.60428309	0.50612170
439.74685454	0.50770861
435.88942599	0.51035249
432.03199744	0.51240015
428.17456889	0.51473719
424.31714034	0.52106589
420.45971180	0.52900326
416.60228325	0.52811193
412.74485470	0.51915270
408.88742615	0.51217753
405.02999760	0.50751048
401.17256905	0.50398374
397.31514050	0.50141460
