# Supplementary material for: How crystallization additives govern halide perovskite grain growth
Source: Nat Commun. 2025 Nov 10;16:9894. doi: 10.1038/s41467-025-65484-7 (PMC12603034; doi:10.1038/s41467-025-65484-7)
Supplement: Supplementary file 3 — Source Data [file 41467_2025_65484_MOESM3_ESM.zip › Data files/Fig S19-thiourea.txt]

5994.44396450	0.54101896
5990.58653595	0.54098535
5986.72910740	0.54100657
5982.87167885	0.54084182
5979.01425031	0.54089934
5975.15682176	0.54098105
5971.29939321	0.54084206
5967.44196466	0.54095608
5963.58453611	0.54108703
5959.72710756	0.54111588
5955.86967901	0.54120278
5952.01225047	0.54103535
5948.15482192	0.54098153
5944.29739337	0.54114127
5940.43996482	0.54104334
5936.58253627	0.54103988
5932.72510772	0.54112732
5928.86767917	0.54109931
5925.01025063	0.54125255
5921.15282208	0.54127598
5917.29539353	0.54117972
5913.43796498	0.54128295
5909.58053643	0.54124463
5905.72310788	0.54123378
5901.86567933	0.54133868
5898.00825078	0.54124218
5894.15082224	0.54131222
5890.29339369	0.54143184
5886.43596514	0.54133505
5882.57853659	0.54141694
5878.72110804	0.54146737
5874.86367949	0.54143745
5871.00625094	0.54154283
5867.14882240	0.54142737
5863.29139385	0.54134578
5859.43396530	0.54146296
5855.57653675	0.54140246
5851.71910820	0.54144931
5847.86167965	0.54153323
5844.00425110	0.54139060
5840.14682256	0.54136759
5836.28939401	0.54133970
5832.43196546	0.54133099
5828.57453691	0.54150969
5824.71710836	0.54143327
5820.85967981	0.54136407
5817.00225126	0.54154384
5813.14482272	0.54158294
5809.28739417	0.54172164
5805.42996562	0.54184538
5801.57253707	0.54170609
5797.71510852	0.54172856
5793.85767997	0.54171252
5790.00025142	0.54164177
5786.14282288	0.54182118
5782.28539433	0.54184008
5778.42796578	0.54179645
5774.57053723	0.54183668
5770.71310868	0.54169774
5766.85568013	0.54176545
5762.99825158	0.54193139
5759.14082304	0.54184943
5755.28339449	0.54193932
5751.42596594	0.54205018
5747.56853739	0.54197747
5743.71110884	0.54196733
5739.85368029	0.54190522
5735.99625174	0.54201508
5732.13882320	0.54220653
5728.28139465	0.54201233
5724.42396610	0.54191291
5720.56653755	0.54194796
5716.70910900	0.54178172
5712.85168045	0.54180366
5708.99425190	0.54187006
5705.13682336	0.54189920
5701.27939481	0.54215008
5697.42196626	0.54221433
5693.56453771	0.54215837
5689.70710916	0.54220718
5685.84968061	0.54214662
5681.99225206	0.54228395
5678.13482352	0.54244113
5674.27739497	0.54229325
5670.41996642	0.54233837
5666.56253787	0.54239219
5662.70510932	0.54228473
5658.84768077	0.54243004
5654.99025222	0.54254204
5651.13282368	0.54260385
5647.27539513	0.54277235
5643.41796658	0.54276121
5639.56053803	0.54279166
5635.70310948	0.54276007
5631.84568093	0.54250121
5627.98825238	0.54255241
5624.13082384	0.54266930
5620.27339529	0.54262525
5616.41596674	0.54277200
5612.55853819	0.54280496
5608.70110964	0.54279077
5604.84368109	0.54295242
5600.98625254	0.54293382
5597.12882400	0.54297644
5593.27139545	0.54297149
5589.41396690	0.54285914
5585.55653835	0.54290473
5581.69910980	0.54284561
5577.84168125	0.54265714
5573.98425270	0.54273266
5570.12682416	0.54278821
5566.26939561	0.54283261
5562.41196706	0.54295933
5558.55453851	0.54285878
5554.69710996	0.54278064
5550.83968141	0.54279846
5546.98225286	0.54273665
5543.12482432	0.54285342
5539.26739577	0.54289585
5535.40996722	0.54281110
5531.55253867	0.54296583
5527.69511012	0.54301256
5523.83768157	0.54292578
5519.98025302	0.54298925
5516.12282448	0.54293728
5512.26539593	0.54289567
5508.40796738	0.54283446
5504.55053883	0.54266208
5500.69311028	0.54264444
5496.83568173	0.54249936
5492.97825318	0.54221112
5489.12082464	0.54236805
5485.26339609	0.54261559
5481.40596754	0.54267907
5477.54853899	0.54261076
5473.69111044	0.54240704
5469.83368189	0.54236543
5465.97625334	0.54241627
5462.11882479	0.54228723
5458.26139625	0.54232854
5454.40396770	0.54240042
5450.54653915	0.54223216
5446.68911060	0.54209095
5442.83168205	0.54187411
5438.97425350	0.54182917
5435.11682495	0.54209417
5431.25939641	0.54217136
5427.40196786	0.54229224
5423.54453931	0.54264259
5419.68711076	0.54260343
5415.82968221	0.54232919
5411.97225366	0.54215372
5408.11482511	0.54232591
5404.25739657	0.54277664
5400.39996802	0.54290152
5396.54253947	0.54269749
5392.68511092	0.54270637
5388.82768237	0.54259384
5384.97025382	0.54247564
5381.11282527	0.54264784
5377.25539673	0.54255062
5373.39796818	0.54277986
5369.54053963	0.54316539
5365.68311108	0.54323053
5361.82568253	0.54328787
5357.96825398	0.54308277
5354.11082543	0.54260176
5350.25339689	0.54248846
5346.39596834	0.54222214
5342.53853979	0.54208308
5338.68111124	0.54230428
5334.82368269	0.54261816
5330.96625414	0.54301906
5327.10882559	0.54334956
5323.25139705	0.54354638
5319.39396850	0.54382575
5315.53653995	0.54397893
5311.67911140	0.54387575
5307.82168285	0.54382110
5303.96425430	0.54378140
5300.10682575	0.54381216
5296.24939721	0.54392987
5292.39196866	0.54377711
5288.53454011	0.54382098
5284.67711156	0.54406446
5280.81968301	0.54411501
5276.96225446	0.54426110
5273.10482591	0.54424983
5269.24739737	0.54404396
5265.38996882	0.54395562
5261.53254027	0.54384679
5257.67511172	0.54379076
5253.81768317	0.54384482
5249.96025462	0.54373139
5246.10282607	0.54374647
5242.24539753	0.54399562
5238.38796898	0.54399025
5234.53054043	0.54399610
5230.67311188	0.54391110
5226.81568333	0.54369730
5222.95825478	0.54388386
5219.10082623	0.54410809
5215.24339769	0.54419810
5211.38596914	0.54418892
5207.52854059	0.54387838
5203.67111204	0.54397410
5199.81368349	0.54431081
5195.95625494	0.54440552
5192.09882639	0.54460377
5188.24139785	0.54468900
5184.38396930	0.54466772
5180.52654075	0.54490906
5176.66911220	0.54493946
5172.81168365	0.54482961
5168.95425510	0.54495633
5165.09682655	0.54493672
5161.23939801	0.54495084
5157.38196946	0.54507643
5153.52454091	0.54508919
5149.66711236	0.54531568
5145.80968381	0.54548651
5141.95225526	0.54541582
5138.09482671	0.54553711
5134.23739817	0.54551995
5130.37996962	0.54542524
5126.52254107	0.54557705
5122.66511252	0.54559088
5118.80768397	0.54558486
5114.95025542	0.54565752
5111.09282687	0.54553264
5107.23539833	0.54557025
5103.37796978	0.54565758
5099.52054123	0.54561251
5095.66311268	0.54577357
5091.80568413	0.54582721
5087.94825558	0.54576904
5084.09082703	0.54590070
5080.23339849	0.54587746
5076.37596994	0.54592001
5072.51854139	0.54610014
5068.66111284	0.54603088
5064.80368429	0.54607272
5060.94625574	0.54618144
5057.08882719	0.54608643
5053.23139865	0.54613924
5049.37397010	0.54609549
5045.51654155	0.54595000
5041.65911300	0.54603994
5037.80168445	0.54597360
5033.94425590	0.54589015
5030.08682735	0.54599613
5026.22939880	0.54590577
5022.37197026	0.54592019
5018.51454171	0.54602212
5014.65711316	0.54591578
5010.79968461	0.54593313
5006.94225606	0.54588419
5003.08482751	0.54571205
4999.22739896	0.54573458
4995.36997042	0.54559678
4991.51254187	0.54546052
4987.65511332	0.54557872
4983.79768477	0.54550219
4979.94025622	0.54557872
4976.08282767	0.54576933
4972.22539912	0.54569918
4968.36797058	0.54582560
4964.51054203	0.54592663
4960.65311348	0.54589105
4956.79568493	0.54614121
4952.93825638	0.54622686
4949.08082783	0.54621977
4945.22339928	0.54640734
4941.36597074	0.54635477
4937.50854219	0.54638028
4933.65111364	0.54649645
4929.79368509	0.54631162
4925.93625654	0.54637581
4922.07882799	0.54654378
4918.22139944	0.54648978
4914.36397090	0.54659593
4910.50654235	0.54656875
4906.64911380	0.54649317
4902.79168525	0.54663771
4898.93425670	0.54652333
4895.07682815	0.54647726
4891.21939960	0.54664588
4887.36197106	0.54659164
4883.50454251	0.54665959
4879.64711396	0.54668999
4875.78968541	0.54651350
4871.93225686	0.54662108
4868.07482831	0.54664856
4864.21739976	0.54657799
4860.35997122	0.54673463
4856.50254267	0.54664963
4852.64511412	0.54658490
4848.78768557	0.54671866
4844.93025702	0.54660195
4841.07282847	0.54661077
4837.21539992	0.54666322
4833.35797138	0.54654098
4829.50054283	0.54674339
4825.64311428	0.54686219
4821.78568573	0.54676008
4817.92825718	0.54689455
4814.07082863	0.54685777
4810.21340008	0.54678124
4806.35597154	0.54686850
4802.49854299	0.54671228
4798.64111444	0.54668868
4794.78368589	0.54675019
4790.92625734	0.54659599
4787.06882879	0.54673040
4783.21140024	0.54685754
4779.35397170	0.54673350
4775.49654315	0.54672652
4771.63911460	0.54647118
4767.78168605	0.54604572
4763.92425750	0.54568326
4760.06682895	0.54495490
4756.20940040	0.54413909
4752.35197186	0.54353952
4748.49454331	0.54297370
4744.63711476	0.54256141
4740.77968621	0.54221696
4736.92225766	0.54186505
4733.06482911	0.54168874
4729.20740056	0.54154962
4725.34997202	0.54139405
4721.49254347	0.54136306
4717.63511492	0.54142165
4713.77768637	0.54159164
4709.92025782	0.54187745
4706.06282927	0.54233021
4702.20540072	0.54300147
4698.34797218	0.54331613
4694.49054363	0.54294813
4690.63311508	0.54251307
4686.77568653	0.54232293
4682.91825798	0.54226238
4679.06082943	0.54228777
4675.20340088	0.54226387
4671.34597234	0.54228950
4667.48854379	0.54241931
4663.63111524	0.54247034
4659.77368669	0.54257321
4655.91625814	0.54277825
4652.05882959	0.54294229
4648.20140104	0.54311103
4644.34397250	0.54329515
4640.48654395	0.54364771
4636.62911540	0.54411161
4632.77168685	0.54427588
4628.91425830	0.54443264
4625.05682975	0.54481602
4621.19940120	0.54506785
4617.34197266	0.54530549
4613.48454411	0.54551345
4609.62711556	0.54563600
4605.76968701	0.54599202
4601.91225846	0.54620266
4598.05482991	0.54616165
4594.19740136	0.54631031
4590.33997282	0.54640132
4586.48254427	0.54648268
4582.62511572	0.54668546
4578.76768717	0.54671127
4574.91025862	0.54686117
4571.05283007	0.54702550
4567.19540152	0.54685611
4563.33797297	0.54681695
4559.48054443	0.54681796
4555.62311588	0.54671866
4551.76568733	0.54678994
4547.90825878	0.54668933
4544.05083023	0.54658145
4540.19340168	0.54673404
4536.33597313	0.54669273
4532.47854459	0.54668516
4528.62111604	0.54681420
4524.76368749	0.54674846
4520.90625894	0.54680973
4517.04883039	0.54684824
4513.19140184	0.54668647
4509.33397329	0.54673553
4505.47654475	0.54673886
4501.61911620	0.54667914
4497.76168765	0.54679829
4493.90425910	0.54671168
4490.04683055	0.54659581
4486.18940200	0.54658955
4482.33197345	0.54642153
4478.47454491	0.54642683
4474.61711636	0.54646581
4470.75968781	0.54629761
4466.90225926	0.54634380
4463.04483071	0.54637301
4459.18740216	0.54626375
4455.32997361	0.54628718
4451.47254507	0.54617876
4447.61511652	0.54612345
4443.75768797	0.54624581
4439.90025942	0.54619241
4436.04283087	0.54624528
4432.18540232	0.54634601
4428.32797377	0.54622108
4424.47054523	0.54624254
4420.61311668	0.54624689
4416.75568813	0.54612428
4412.89825958	0.54618818
4409.04083103	0.54614490
4405.18340248	0.54607660
4401.32597393	0.54621524
4397.46854539	0.54620427
4393.61111684	0.54615748
4389.75368829	0.54612106
4385.89625974	0.54596591
4382.03883119	0.54603165
4378.18140264	0.54611528
4374.32397409	0.54602361
4370.46654555	0.54606926
4366.60911700	0.54603845
4362.75168845	0.54593629
4358.89425990	0.54595613
4355.03683135	0.54582530
4351.17940280	0.54576117
4347.32197425	0.54585439
4343.46454571	0.54578847
4339.60711716	0.54577571
4335.74968861	0.54577243
4331.89226006	0.54568332
4328.03483151	0.54573864
4324.17740296	0.54569066
4320.31997441	0.54560679
4316.46254587	0.54572082
4312.60511732	0.54568207
4308.74768877	0.54560018
4304.89026022	0.54563671
4301.03283167	0.54557818
4297.17540312	0.54562891
4293.31797457	0.54570377
4289.46054603	0.54560786
4285.60311748	0.54563272
4281.74568893	0.54562855
4277.88826038	0.54552108
4274.03083183	0.54556417
4270.17340328	0.54554027
4266.31597473	0.54548156
4262.45854619	0.54550302
4258.60111764	0.54540056
4254.74368909	0.54539043
4250.88626054	0.54545259
4247.02883199	0.54534310
4243.17140344	0.54530132
4239.31397489	0.54526943
4235.45654635	0.54519266
4231.59911780	0.54528290
4227.74168925	0.54529089
4223.88426070	0.54521251
4220.02683215	0.54523617
4216.16940360	0.54516828
4212.31197505	0.54514247
4208.45454651	0.54521000
4204.59711796	0.54517210
4200.73968941	0.54519540
4196.88226086	0.54518753
4193.02483231	0.54507077
4189.16740376	0.54509985
4185.30997521	0.54510146
4181.45254667	0.54502094
4177.59511812	0.54502821
4173.73768957	0.54497916
4169.88026102	0.54495817
4166.02283247	0.54498130
4162.16540392	0.54486227
4158.30797537	0.54482180
4154.45054683	0.54483610
4150.59311828	0.54472435
4146.73568973	0.54468215
4142.87826118	0.54463696
4139.02083263	0.54453760
4135.16340408	0.54452550
4131.30597553	0.54447740
4127.44854698	0.54447395
4123.59111844	0.54457009
4119.73368989	0.54454494
4115.87626134	0.54449546
4112.01883279	0.54445636
4108.16140424	0.54434091
4104.30397569	0.54434699
4100.44654714	0.54440111
4096.58911860	0.54439080
4092.73169005	0.54443449
4088.87426150	0.54437906
4085.01683295	0.54427135
4081.15940440	0.54428244
4077.30197585	0.54426366
4073.44454730	0.54426271
4069.58711876	0.54428524
4065.72969021	0.54418004
4061.87226166	0.54411137
4058.01483311	0.54412478
4054.15740456	0.54410684
4050.29997601	0.54407775
4046.44254746	0.54395598
4042.58511892	0.54387397
4038.72769037	0.54397506
4034.87026182	0.54399377
4031.01283327	0.54391468
4027.15540472	0.54385382
4023.29797617	0.54375821
4019.44054762	0.54375082
4015.58311908	0.54379743
4011.72569053	0.54374576
4007.86826198	0.54371876
4004.01083343	0.54372662
4000.15340488	0.54369271
3996.29597633	0.54369396
3992.43854778	0.54366082
3988.58111924	0.54353040
3984.72369069	0.54345173
3980.86626214	0.54339963
3977.00883359	0.54332751
3973.15140504	0.54325777
3969.29397649	0.54316270
3965.43654794	0.54306591
3961.57911940	0.54292667
3957.72169085	0.54277027
3953.86426230	0.54258072
3950.00683375	0.54238600
3946.14940520	0.54243112
3942.29197665	0.54254693
3938.43454810	0.54239929
3934.57711956	0.54194373
3930.71969101	0.54131323
3926.86226246	0.54059631
3923.00483391	0.54039598
3919.14740536	0.54089558
3915.28997681	0.54139280
3911.43254826	0.54120225
3907.57511972	0.54005998
3903.71769117	0.53852397
3899.86026262	0.53816932
3896.00283407	0.53903502
3892.14540552	0.53998446
3888.28797697	0.54065675
3884.43054842	0.54058218
3880.57311988	0.54028010
3876.71569133	0.54035366
3872.85826278	0.54060632
3869.00083423	0.54013145
3865.14340568	0.53845233
3861.28597713	0.53786790
3857.42854858	0.53954923
3853.57112004	0.54039478
3849.71369149	0.53977942
3845.85626294	0.53792745
3841.99883439	0.53705221
3838.14140584	0.53702980
3834.28397729	0.53749311
3830.42654874	0.53784323
3826.56912020	0.53853637
3822.71169165	0.53945708
3818.85426310	0.54039329
3814.99683455	0.54088277
3811.13940600	0.54106790
3807.28197745	0.54109740
3803.42454890	0.54156291
3799.56712036	0.54154134
3795.70969181	0.54109496
3791.85226326	0.54069233
3787.99483471	0.54087675
3784.13740616	0.54124522
3780.27997761	0.54137933
3776.42254906	0.54127336
3772.56512052	0.54075283
3768.70769197	0.53958559
3764.85026342	0.53816497
3760.99283487	0.53696287
3757.13540632	0.53641254
3753.27797777	0.53581172
3749.42054922	0.53501886
3745.56312068	0.53342795
3741.70569213	0.53313029
3737.84826358	0.53392297
3733.99083503	0.53551328
3730.13340648	0.53762138
3726.27597793	0.53813672
3722.41854938	0.53788006
3718.56112084	0.53822082
3714.70369229	0.53866065
3710.84626374	0.53868407
3706.98883519	0.53919321
3703.13140664	0.53964734
3699.27397809	0.53982037
3695.41654954	0.53947896
3691.55912099	0.53830624
3687.70169245	0.53788048
3683.84426390	0.53902990
3679.98683535	0.53949469
3676.12940680	0.53911239
3672.27197825	0.53917146
3668.41454970	0.53957742
3664.55712115	0.53952956
3660.69969261	0.53817457
3656.84226406	0.53623068
3652.98483551	0.53516293
3649.12740696	0.53587043
3645.26997841	0.53819937
3641.41254986	0.53922600
3637.55512131	0.53868848
3633.69769277	0.53700864
3629.84026422	0.53529042
3625.98283567	0.53599060
3622.12540712	0.53660226
3618.26797857	0.53595835
3614.41055002	0.53563130
3610.55312147	0.53596789
3606.69569293	0.53733569
3602.83826438	0.53870028
3598.98083583	0.53921694
3595.12340728	0.53901577
3591.26597873	0.53823841
3587.40855018	0.53786767
3583.55112163	0.53887266
3579.69369309	0.53995252
3575.83626454	0.54032409
3571.97883599	0.53980881
3568.12140744	0.53874308
3564.26397889	0.53861368
3560.40655034	0.53956956
3556.54912179	0.54045510
3552.69169325	0.54074812
3548.83426470	0.54053545
3544.97683615	0.54040748
3541.11940760	0.54078352
3537.26197905	0.54115182
3533.40455050	0.54111624
3529.54712195	0.54073352
3525.68969341	0.54044712
3521.83226486	0.54056919
3517.97483631	0.54088342
3514.11740776	0.54101878
3510.25997921	0.54079485
3506.40255066	0.54040843
3502.54512211	0.54025769
3498.68769357	0.54050463
3494.83026502	0.54074895
3490.97283647	0.54072863
3487.11540792	0.54048491
3483.25797937	0.54025298
3479.40055082	0.54020357
3475.54312227	0.54016644
3471.68569373	0.53998256
3467.82826518	0.53968924
3463.97083663	0.53930050
3460.11340808	0.53883356
3456.25597953	0.53825563
3452.39855098	0.53757077
3448.54112243	0.53674120
3444.68369389	0.53563106
3440.82626534	0.53420556
3436.96883679	0.53254879
3433.11140824	0.53051692
3429.25397969	0.52791303
3425.39655114	0.52470368
3421.53912259	0.52086264
3417.68169405	0.51644146
3413.82426550	0.51143831
3409.96683695	0.50574189
3406.10940840	0.49952182
3402.25197985	0.49298790
3398.39455130	0.48623019
3394.53712275	0.48002335
3390.67969421	0.47466815
3386.82226566	0.47053024
3382.96483711	0.46803123
3379.10740856	0.46746799
3375.24998001	0.46887785
3371.39255146	0.47198728
3367.53512291	0.47616395
3363.67769437	0.48073286
3359.82026582	0.48516479
3355.96283727	0.48916045
3352.10540872	0.49265778
3348.24798017	0.49557120
3344.39055162	0.49786803
3340.53312307	0.49965522
3336.67569453	0.50099182
3332.81826598	0.50200152
3328.96083743	0.50278437
3325.10340888	0.50327784
3321.24598033	0.50347364
3317.38855178	0.50335819
3313.53112323	0.50294203
3309.67369469	0.50228369
3305.81626614	0.50122356
3301.95883759	0.49945873
3298.10140904	0.49687043
3294.24398049	0.49346107
3290.38655194	0.48932627
3286.52912339	0.48481327
3282.67169485	0.48048210
3278.81426630	0.47728640
3274.95683775	0.47628728
3271.09940920	0.47782722
3267.24198065	0.48119533
3263.38455210	0.48519623
3259.52712355	0.48905340
3255.66969501	0.49272114
3251.81226646	0.49638686
3247.95483791	0.50009453
3244.09740936	0.50374687
3240.23998081	0.50716287
3236.38255226	0.51025116
3232.52512371	0.51295853
3228.66769516	0.51512724
3224.81026662	0.51661539
3220.95283807	0.51723516
3217.09540952	0.51677495
3213.23798097	0.51516390
3209.38055242	0.51234508
3205.52312387	0.50828487
3201.66569532	0.50315577
3197.80826678	0.49727908
3193.95083823	0.49109420
3190.09340968	0.48506883
3186.23598113	0.47961178
3182.37855258	0.47529167
3178.52112403	0.47259727
3174.66369548	0.47173193
3170.80626694	0.47267452
3166.94883839	0.47513735
3163.09140984	0.47863114
3159.23398129	0.48275125
3155.37655274	0.48709527
3151.51912419	0.49131149
3147.66169564	0.49528939
3143.80426710	0.49903777
3139.94683855	0.50250626
3136.08941000	0.50557768
3132.23198145	0.50820827
3128.37455290	0.51045167
3124.51712435	0.51226830
3120.65969580	0.51346564
3116.80226726	0.51391357
3112.94483871	0.51379442
3109.08741016	0.51341134
3105.22998161	0.51283717
3101.37255306	0.51216638
3097.51512451	0.51194549
3093.65769596	0.51279008
3089.80026742	0.51463336
3085.94283887	0.51689094
3082.08541032	0.51903647
3078.22798177	0.52076846
3074.37055322	0.52210343
3070.51312467	0.52311462
3066.65569612	0.52386701
3062.79826758	0.52451140
3058.94083903	0.52511960
3055.08341048	0.52570015
3051.22598193	0.52629668
3047.36855338	0.52689666
3043.51112483	0.52745396
3039.65369628	0.52784866
3035.79626774	0.52805340
3031.93883919	0.52821755
3028.08141064	0.52845269
3024.22398209	0.52868974
3020.36655354	0.52893382
3016.50912499	0.52925867
3012.65169644	0.52964932
3008.79426790	0.53005123
3004.93683935	0.53046131
3001.07941080	0.53094584
2997.22198225	0.53148186
2993.36455370	0.53190774
2989.50712515	0.53222817
2985.64969660	0.53257227
2981.79226806	0.53289485
2977.93483951	0.53311604
2974.07741096	0.53321260
2970.21998241	0.53323609
2966.36255386	0.53329653
2962.50512531	0.53334945
2958.64769676	0.53340292
2954.79026822	0.53358734
2950.93283967	0.53381473
2947.07541112	0.53395236
2943.21798257	0.53395152
2939.36055402	0.53381407
2935.50312547	0.53369969
2931.64569692	0.53363222
2927.78826838	0.53349304
2923.93083983	0.53338784
2920.07341128	0.53346986
2916.21598273	0.53377295
2912.35855418	0.53421390
2908.50112563	0.53456962
2904.64369708	0.53480268
2900.78626854	0.53502744
2896.92883999	0.53520334
2893.07141144	0.53532428
2889.21398289	0.53542531
2885.35655434	0.53548020
2881.49912579	0.53556120
2877.64169724	0.53568220
2873.78426870	0.53574347
2869.92684015	0.53574556
2866.06941160	0.53570050
2862.21198305	0.53560752
2858.35455450	0.53548706
2854.49712595	0.53535384
2850.63969740	0.53539878
2846.78226886	0.53576475
2842.92484031	0.53626090
2839.06741176	0.53668272
2835.20998321	0.53694612
2831.35255466	0.53705770
2827.49512611	0.53713363
2823.63769756	0.53719324
2819.78026902	0.53721160
2815.92284047	0.53725094
2812.06541192	0.53729212
2808.20798337	0.53731436
2804.35055482	0.53736818
2800.49312627	0.53741473
2796.63569772	0.53744394
2792.77826917	0.53748089
2788.92084063	0.53748697
2785.06341208	0.53750181
2781.20598353	0.53753567
2777.34855498	0.53754449
2773.49112643	0.53756547
2769.63369788	0.53756642
2765.77626933	0.53752583
2761.91884079	0.53751290
2758.06141224	0.53750342
2754.20398369	0.53748649
2750.34655514	0.53746897
2746.48912659	0.53737974
2742.63169804	0.53726304
2738.77426949	0.53715146
2734.91684095	0.53697431
2731.05941240	0.53676850
2727.20198385	0.53653842
2723.34455530	0.53624064
2719.48712675	0.53592020
2715.62969820	0.53558075
2711.77226965	0.53524101
2707.91484111	0.53492135
2704.05741256	0.53455615
2700.19998401	0.53418952
2696.34255546	0.53389317
2692.48512691	0.53367072
2688.62769836	0.53362310
2684.77026981	0.53377885
2680.91284127	0.53404999
2677.05541272	0.53440177
2673.19798417	0.53476310
2669.34055562	0.53511399
2665.48312707	0.53549802
2661.62569852	0.53584707
2657.76826997	0.53615737
2653.91084143	0.53646475
2650.05341288	0.53670418
2646.19598433	0.53690863
2642.33855578	0.53711641
2638.48112723	0.53727651
2634.62369868	0.53741896
2630.76627013	0.53754634
2626.90884159	0.53763556
2623.05141304	0.53772777
2619.19398449	0.53779882
2615.33655594	0.53785825
2611.47912739	0.53795582
2607.62169884	0.53802776
2603.76427029	0.53807127
2599.90684175	0.53812462
2596.04941320	0.53814888
2592.19198465	0.53817898
2588.33455610	0.53821945
2584.47712755	0.53823829
2580.61969900	0.53829318
2576.76227045	0.53834558
2572.90484191	0.53835976
2569.04741336	0.53839141
2565.18998481	0.53840768
2561.33255626	0.53842133
2557.47512771	0.53847009
2553.61769916	0.53849602
2549.76027061	0.53852153
2545.90284207	0.53856897
2542.04541352	0.53858733
2538.18798497	0.53860712
2534.33055642	0.53863722
2530.47312787	0.53865820
2526.61569932	0.53869522
2522.75827077	0.53870320
2518.90084223	0.53869468
2515.04341368	0.53872460
2511.18598513	0.53874403
2507.32855658	0.53875858
2503.47112803	0.53877527
2499.61369948	0.53875703
2495.75627093	0.53876686
2491.89884239	0.53880930
2488.04141384	0.53881872
2484.18398529	0.53883010
2480.32655674	0.53885520
2476.46912819	0.53887612
2472.61169964	0.53890926
2468.75427109	0.53892046
2464.89684255	0.53893036
2461.03941400	0.53896171
2457.18198545	0.53895825
2453.32455690	0.53895497
2449.46712835	0.53897202
2445.60969980	0.53897369
2441.75227125	0.53898668
2437.89484271	0.53899813
2434.03741416	0.53899878
2430.17998561	0.53903085
2426.32255706	0.53905106
2422.46512851	0.53904080
2418.60769996	0.53904974
2414.75027141	0.53904521
2410.89284287	0.53903222
2407.03541432	0.53903812
2403.17798577	0.53902811
2399.32055722	0.53896302
2395.46312867	0.53914237
2391.60570012	0.53941637
2387.74827157	0.53985196
2383.89084303	0.54019713
2380.03341448	0.54003572
2376.17598593	0.53971004
2372.31855738	0.53977692
2368.46112883	0.53986830
2364.60370028	0.53957224
2360.74627173	0.53884751
2356.88884318	0.53810716
2353.03141464	0.53733611
2349.17398609	0.53612560
2345.31655754	0.53540540
2341.45912899	0.53638214
2337.60170044	0.53788805
2333.74427189	0.53825581
2329.88684334	0.53799510
2326.02941480	0.53797269
2322.17198625	0.53832895
2318.31455770	0.53836083
2314.45712915	0.53820062
2310.59970060	0.53827584
2306.74227205	0.53854185
2302.88484350	0.53870314
2299.02741496	0.53874528
2295.16998641	0.53868634
2291.31255786	0.53863490
2287.45512931	0.53861034
2283.59770076	0.53863919
2279.74027221	0.53870398
2275.88284366	0.53875911
2272.02541512	0.53882855
2268.16798657	0.53889048
2264.31055802	0.53888720
2260.45312947	0.53884989
2256.59570092	0.53885227
2252.73827237	0.53876185
2248.88084382	0.53805584
2245.02341528	0.53834099
2241.16598673	0.53853559
2237.30855818	0.53867388
2233.45112963	0.53876072
2229.59370108	0.53880638
2225.73627253	0.53884584
2221.87884398	0.53883666
2218.02141544	0.53878897
2214.16398689	0.53873444
2210.30655834	0.53865546
2206.44912979	0.53859001
2202.59170124	0.53855532
2198.73427269	0.53852689
2194.87684414	0.53851455
2191.01941560	0.53849131
2187.16198705	0.53843725
2183.30455850	0.53839242
2179.44712995	0.53834236
2175.58970140	0.53825915
2171.73227285	0.53815359
2167.87484430	0.53804237
2164.01741576	0.53794771
2160.15998721	0.53783482
2156.30255866	0.53768569
2152.44513011	0.53754818
2148.58770156	0.53740847
2144.73027301	0.53724188
2140.87284446	0.53707659
2137.01541592	0.53690583
2133.15798737	0.53672665
2129.30055882	0.53654546
2125.44313027	0.53632629
2121.58570172	0.53606570
2117.72827317	0.53577626
2113.87084462	0.53550088
2110.01341608	0.53533143
2106.15598753	0.53524429
2102.29855898	0.53514051
2098.44113043	0.53498626
2094.58370188	0.53485453
2090.72627333	0.53478789
2086.86884478	0.53483808
2083.01141624	0.53489745
2079.15398769	0.53487170
2075.29655914	0.53483266
2071.43913059	0.53482503
2067.58170204	0.53482640
2063.72427349	0.53476572
2059.86684494	0.53462625
2056.00941640	0.53446513
2052.15198785	0.53428167
2048.29455930	0.53400558
2044.43713075	0.53366047
2040.57970220	0.53341222
2036.72227365	0.53337151
2032.86484510	0.53342003
2029.00741656	0.53345174
2025.14998801	0.53354257
2021.29255946	0.53374428
2017.43513091	0.53391176
2013.57770236	0.53396100
2009.72027381	0.53397113
2005.86284526	0.53403759
2002.00541672	0.53412944
1998.14798817	0.53423452
1994.29055962	0.53432477
1990.43313107	0.53440028
1986.57570252	0.53461701
1982.71827397	0.53498763
1978.86084542	0.53534335
1975.00341688	0.53544021
1971.14598833	0.53522611
1967.28855978	0.53512079
1963.43113123	0.53558904
1959.57370268	0.53625375
1955.71627413	0.53661025
1951.85884558	0.53679979
1948.00141704	0.53732997
1944.14398849	0.53812158
1940.28655994	0.53839517
1936.42913139	0.53804898
1932.57170284	0.53774518
1928.71427429	0.53747898
1924.85684574	0.53672546
1920.99941719	0.53567296
1917.14198865	0.53561944
1913.28456010	0.53681046
1909.42713155	0.53771490
1905.56970300	0.53807044
1901.71227445	0.53846198
1897.85484590	0.53915876
1893.99741735	0.54011613
1890.13998881	0.54060507
1886.28256026	0.54003030
1882.42513171	0.53904229
1878.56770316	0.53850251
1874.71027461	0.53854895
1870.85284606	0.53892976
1866.99541751	0.53911042
1863.13798897	0.53875393
1859.28056042	0.53835374
1855.42313187	0.53814983
1851.56570332	0.53664356
1847.70827477	0.53297663
1843.85084622	0.53078467
1839.99341767	0.53336996
1836.13598913	0.53716314
1832.27856058	0.53989518
1828.42113203	0.54136276
1824.56370348	0.54050022
1820.70627493	0.53804046
1816.84884638	0.53621393
1812.99141783	0.53569651
1809.13398929	0.53565872
1805.27656074	0.53535140
1801.41913219	0.53513426
1797.56170364	0.53619075
1793.70427509	0.53673160
1789.84684654	0.53484291
1785.98941799	0.53196681
1782.13198945	0.53150702
1778.27456090	0.53499991
1774.41713235	0.53942323
1770.55970380	0.54005396
1766.70227525	0.53839976
1762.84484670	0.53841537
1758.98741815	0.53908604
1755.12998961	0.53847396
1751.27256106	0.53587353
1747.41513251	0.53330195
1743.55770396	0.53560847
1739.70027541	0.54362869
1735.84284686	0.54938334
1731.98541831	0.54621261
1728.12798977	0.53962094
1724.27056122	0.53807163
1720.41313267	0.53964198
1716.55570412	0.53645819
1712.69827557	0.53052491
1708.84084702	0.52530318
1704.98341847	0.51931232
1701.12598993	0.51570791
1697.26856138	0.52133942
1693.41113283	0.52747887
1689.55370428	0.52505386
1685.69627573	0.51951408
1681.83884718	0.52389508
1677.98141863	0.53547710
1674.12399009	0.54143733
1670.26656154	0.53771299
1666.40913299	0.52983928
1662.55170444	0.52656144
1658.69427589	0.53182518
1654.83684734	0.53577876
1650.97941879	0.52888548
1647.12199025	0.51868016
1643.26456170	0.51507992
1639.40713315	0.51176918
1635.54970460	0.50631404
1631.69227605	0.50691217
1627.83484750	0.50701827
1623.97741895	0.50091845
1620.11999041	0.49377707
1616.26256186	0.48523831
1612.40513331	0.47421512
1608.54770476	0.46810257
1604.69027621	0.47376490
1600.83284766	0.48758876
1596.97541911	0.50185150
1593.11799057	0.51212180
1589.26056202	0.51823163
1585.40313347	0.52066243
1581.54570492	0.51795018
1577.68827637	0.51310045
1573.83084782	0.51597500
1569.97341927	0.52260035
1566.11599073	0.52286720
1562.25856218	0.52081430
1558.40113363	0.52234918
1554.54370508	0.52136797
1550.68627653	0.51681352
1546.82884798	0.51616091
1542.97141943	0.51401186
1539.11399089	0.50676852
1535.25656234	0.50558037
1531.39913379	0.51283246
1527.54170524	0.52235675
1523.68427669	0.52721530
1519.82684814	0.52464306
1515.96941959	0.51870304
1512.11199105	0.51308465
1508.25456250	0.50994849
1504.39713395	0.51452947
1500.53970540	0.51914901
1496.68227685	0.51620376
1492.82484830	0.51444840
1488.96741975	0.51737791
1485.10999121	0.51816517
1481.25256266	0.51294982
1477.39513411	0.50634217
1473.53770556	0.50236452
1469.68027701	0.49960452
1465.82284846	0.49700323
1461.96541991	0.50040597
1458.10799136	0.50945032
1454.25056282	0.51451391
1450.39313427	0.51171082
1446.53570572	0.50929171
1442.67827717	0.50910884
1438.82084862	0.50710499
1434.96342007	0.50674301
1431.10599152	0.50827640
1427.24856298	0.50608695
1423.39113443	0.49917144
1419.53370588	0.48740444
1415.67627733	0.47528163
1411.81884878	0.47136030
1407.96142023	0.47718841
1404.10399168	0.48658428
1400.24656314	0.49390787
1396.38913459	0.49909386
1392.53170604	0.50594848
1388.67427749	0.51336086
1384.81684894	0.51690257
1380.95942039	0.51673758
1377.10199184	0.51599884
1373.24456330	0.51620853
1369.38713475	0.51696211
1365.52970620	0.51754862
1361.67227765	0.51893765
1357.81484910	0.52158916
1353.95742055	0.52368772
1350.09999200	0.52446789
1346.24256346	0.52441579
1342.38513491	0.52415204
1338.52770636	0.52421075
1334.67027781	0.52443266
1330.81284926	0.52437150
1326.95542071	0.52405429
1323.09799216	0.52351129
1319.24056362	0.52310866
1315.38313507	0.52314341
1311.52570652	0.52323067
1307.66827797	0.52302742
1303.81084942	0.52270597
1299.95342087	0.52245790
1296.09599232	0.52223998
1292.23856378	0.52197737
1288.38113523	0.52180493
1284.52370668	0.52200788
1280.66627813	0.52252555
1276.80884958	0.52303535
1272.95142103	0.52346134
1269.09399248	0.52392721
1265.23656394	0.52433360
1261.37913539	0.52455837
1257.52170684	0.52474999
1253.66427829	0.52494276
1249.80684974	0.52504784
1245.94942119	0.52511227
1242.09199264	0.52527684
1238.23456410	0.52558535
1234.37713555	0.52586222
1230.51970700	0.52597529
1226.66227845	0.52591014
1222.80484990	0.52567774
1218.94742135	0.52527308
1215.08999280	0.52470297
1211.23256426	0.52407348
1207.37513571	0.52361637
1203.51770716	0.52344346
1199.66027861	0.52311033
1195.80285006	0.52287817
1191.94542151	0.52248341
1188.08799296	0.52195323
1184.23056442	0.52136701
1180.37313587	0.52074385
1176.51570732	0.52014637
1172.65827877	0.51971817
1168.80085022	0.51946223
1164.94342167	0.51920134
1161.08599312	0.51879102
1157.22856458	0.51814342
1153.37113603	0.51725191
1149.51370748	0.51633614
1145.65627893	0.51566130
1141.79885038	0.51516086
1137.94142183	0.51459903
1134.08399328	0.51400793
1130.22656474	0.51351815
1126.36913619	0.51311231
1122.51170764	0.51277202
1118.65427909	0.51250219
1114.79685054	0.51223183
1110.93942199	0.51187134
1107.08199344	0.51136208
1103.22456490	0.51058775
1099.36713635	0.50932407
1095.50970780	0.50727129
1091.65227925	0.50448561
1087.79485070	0.50215298
1083.93742215	0.50207937
1080.07999360	0.50466084
1076.22256506	0.50836599
1072.36513651	0.51161647
1068.50770796	0.51396155
1064.65027941	0.51557386
1060.79285086	0.51667380
1056.93542231	0.51741493
1053.07799376	0.51796609
1049.22056522	0.51845890
1045.36313667	0.51887721
1041.50570812	0.51916331
1037.64827957	0.51931757
1033.79085102	0.51935518
1029.93342247	0.51927185
1026.07599392	0.51904821
1022.21856537	0.51867145
1018.36113683	0.51817745
1014.50370828	0.51763171
1010.64627973	0.51706779
1006.78885118	0.51647300
1002.93142263	0.51580542
999.07399408	0.51505262
995.21656553	0.51424199
991.35913699	0.51333469
987.50170844	0.51227605
983.64427989	0.51116216
979.78685134	0.51013148
975.92942279	0.50923240
972.07199424	0.50851029
968.21456569	0.50800204
964.35713715	0.50768983
960.49970860	0.50759339
956.64228005	0.50773543
952.78485150	0.50805026
948.92742295	0.50843257
945.06999440	0.50873733
941.21256585	0.50880289
937.35513731	0.50853819
933.49770876	0.50796449
929.64028021	0.50719911
925.78285166	0.50630665
921.92542311	0.50521886
918.06799456	0.50382620
914.21056601	0.50212985
910.35313747	0.50039053
906.49570892	0.49895626
902.63828037	0.49791890
898.78085182	0.49720764
894.92342327	0.49679080
891.06599472	0.49665454
887.20856617	0.49681595
883.35113763	0.49724856
879.49370908	0.49783435
875.63628053	0.49851817
871.77885198	0.49933165
867.92142343	0.50035602
864.06399488	0.50177884
860.20656633	0.50361609
856.34913779	0.50545728
852.49170924	0.50699788
848.63428069	0.50833893
844.77685214	0.50951481
840.91942359	0.51031709
837.06199504	0.51030076
833.20456649	0.50899649
829.34713795	0.50668132
825.48970940	0.50430262
821.63228085	0.50255024
817.77485230	0.50176495
813.91742375	0.50210625
810.05999520	0.50337881
806.20256665	0.50509727
802.34513811	0.50634044
798.48770956	0.50608480
794.63028101	0.50458986
790.77285246	0.50313342
786.91542391	0.50223374
783.05799536	0.50160855
779.20056681	0.50100386
775.34313827	0.50032312
771.48570972	0.49958560
767.62828117	0.49883729
763.77085262	0.49807125
759.91342407	0.49714708
756.05599552	0.49589834
752.19856697	0.49422511
748.34113843	0.49183804
744.48370988	0.48853382
740.62628133	0.48483416
736.76885278	0.48141977
732.91142423	0.47937462
729.05399568	0.48095608
725.19656713	0.48620969
721.33913859	0.49289966
717.48171004	0.49901408
713.62428149	0.50508988
709.76685294	0.50986332
705.90942439	0.51232439
702.05199584	0.51240808
698.19456729	0.51053262
694.33713875	0.50753218
690.47971020	0.50473982
686.62228165	0.50253737
682.76485310	0.50082386
678.90742455	0.50009245
675.04999600	0.50448024
671.19256745	0.51534671
667.33513891	0.52011222
663.47771036	0.50996363
659.62028181	0.49839661
655.76285326	0.49396774
651.90542471	0.49286512
648.04799616	0.49240100
644.19056761	0.49226257
640.33313907	0.49199504
636.47571052	0.48974741
632.61828197	0.48111859
628.76085342	0.46085581
624.90342487	0.43316948
621.04599632	0.41030905
617.18856777	0.39934170
613.33113923	0.39701939
609.47371068	0.40028775
605.61628213	0.41011176
601.75885358	0.42597702
597.90142503	0.44399032
594.04399648	0.45958573
590.18656793	0.47045162
586.32913938	0.47718766
582.47171084	0.48133242
578.61428229	0.48368096
574.75685374	0.48395863
570.89942519	0.48244515
567.04199664	0.48108801
563.18456809	0.48138753
559.32713954	0.48290914
555.46971100	0.48456302
551.61228245	0.48590592
547.75485390	0.48699796
543.89742535	0.48802286
540.03999680	0.48885238
536.18256825	0.48916185
532.32513970	0.48826849
528.46771116	0.48635155
524.61028261	0.48562732
520.75285406	0.48674750
516.89542551	0.48760450
513.03799696	0.48754749
509.18056841	0.48778999
505.32313986	0.48837754
501.46571132	0.48801279
497.60828277	0.48672870
493.75085422	0.48562333
489.89342567	0.48490408
486.03599712	0.48493788
482.17856857	0.48626906
478.32114002	0.48689476
474.46371148	0.48561269
470.60628293	0.48593122
466.74885438	0.48895910
462.89142583	0.49166989
459.03399728	0.49295306
455.17656873	0.49340686
451.31914018	0.49350765
447.46171164	0.49442214
443.60428309	0.49631867
439.74685454	0.49808133
435.88942599	0.49943262
432.03199744	0.50134581
428.17456889	0.50280958
424.31714034	0.50006950
420.45971180	0.49375588
416.60228325	0.49446544
412.74485470	0.50316650
408.88742615	0.51029325
405.02999760	0.51200527
401.17256905	0.50867617
397.31514050	0.50453508
