# Supplementary material for: How crystallization additives govern halide perovskite grain growth
Source: Nat Commun. 2025 Nov 10;16:9894. doi: 10.1038/s41467-025-65484-7 (PMC12603034; doi:10.1038/s41467-025-65484-7)
Supplement: Supplementary file 3 — Source Data [file 41467_2025_65484_MOESM3_ESM.zip › Data files/Fig S2.txt]

drop dmf
133.064
141.704
156.815
203.797
209.89
260.11
275.442
dmso
147.668
158.388
185.757
186.183
193.508
193.958
195.602
198.495
200.207
201.961
209.881
215.619
248.327
one step dmf
38.881
44.082
44.24
49.513
52.9
72.344
83.125
83.125
87.483
89.63
89.721
90.808
94.436
95.055
97.25
98.491
99.895
100.815
105.012
107.639
112.559
113.181
115.492
115.747
117.398
120.684
126.25
126.265
145.399
145.577
155.698
156.195
170.941
180.347
180.373
192.754
196.117
201.064
223.603
244.82
DMSO
51.041
58.121
61.444
63.926
67.199
67.694
70.941
76.082
76.25
82.082
82.854
83.577
84.871
94.568
98.313
101.176
103.23
104.032
104.43
105.008
110.398
111.492
113.729
114.731
122.573
124.355
125.163
125.287
131.199
132.985
138.337
143.797
148.82
149.532
151.553
153.39
154.467
162.681
191.129
199.316
Gas Quenching DMF
26.103
35.016
42.44
43.976
47.3
49.418
52.532
52.797
52.819
53.512
54.325
54.646
56.941
56.961
57.423
57.867
58.427
62.254
62.911
63.793
63.793
64.825
64.873
65.758
67.505
67.723
67.763
67.849
68.242
68.91
70.842
72.408
73.059
73.202
73.424
74.988
75.344
76.336
76.575
79.235
80.657
81.451
82.37
82.929
83.628
83.934
84.04
84.132
86.187
87.118
87.136
87.735
88.379
89.911
91.984
92.816
93.091
93.37
95.189
96.086
96.457
97.851
100.128
100.434
105.829
106.188
107.379
109.196
110.239
110.271
111.926
112.638
113.25
113.322
114.419
116.159
117.372
117.613
118.455
118.536
118.707
121.143
124.345
124.887
126.477
127.275
129.505
131.453
138.622
140.366
143.632
145.049
155.361
155.588
155.917
156.029
158.751
159.421
162.938
166.516
168.276
182.352
187.96
202.127
207.346
215.826
216.735
253.141
DMSO
21.452
25.41
28.856
28.95
29.613
32.737
32.737
33.208
33.602
34.356
35.193
35.314
36
37.992
38.115
39.189
41.366
41.758
41.833
42.184
43.684
43.914
45.664
45.944
46.322
46.439
46.531
48.17
48.202
48.699
49.048
49.316
50.896
51.003
51.578
51.608
51.615
52.532
52.539
53.541
53.888
54.618
55.19
55.659
55.743
55.833
56.832
56.961
57.131
57.409
57.927
57.954
59.114
59.186
59.728
60.213
60.355
60.861
61.071
62.372
62.775
63.957
64.825
64.986
65.308
65.349
66.298
69.062
69.112
69.582
71.567
71.735
71.929
72.177
72.209
72.236
72.36
72.365
72.766
73.043
73.35
73.656
73.998
74.16
75.277
75.385
76.994
78.457
78.871
79.694
80.772
81.351
82.031
82.144
82.29
82.319
82.653
83.013
84.104
84.183
84.257
84.45
84.459
85.514
85.668
85.813
86.864
86.922
87.368
87.903
88
88.856
89.013
89.47
90.247
90.796
90.945
91.358
91.523
92.682
93.735
93.843
94.272
95.201
95.34
95.981
96.312
98.096
98.112
99.506
100.711
101.019
101.739
102.427
102.54
103.008
103.08
103.125
103.14
103.185
105.255
106.476
106.959
108.622
109.901
113.483
114.219
114.473
115.24
115.761
115.989
116.366
116.765
118.163
119
122.74
122.971
122.98
123.449
124.167
125.014
125.365
126.437
126.52
126.529
127.025
127.126
127.65
128.757
130.903
132.036
133.858
134.978
139.56
140.137
142.269
143.564
144.864
154.266
162.263
163.523
190.822
223.145
anti-solvent DMF
29.848
40.847
43.237
51.321
52.012
53.01
53.367
55.554
55.812
56.02
56.64
57.887
59.081
62.515
63.341
63.512
63.793
64.326
66.602
72.873
72.974
75.447
75.606
79.063
80.498
84.995
86.743
88.313
88.694
89.734
92.005
92.795
93.868
94.736
95.981
96.416
98.278
98.357
99.829
100.167
101.704
102.937
103.069
103.523
103.531
107.459
108.308
108.904
109.271
109.82
109.957
115.324
116.129
116.918
116.988
119.887
121.858
126.342
129.679
131.27
131.621
138.3
141.676
143.294
145.673
146.04
148.048
151.035
154.981
157.743
166.031
171.188
178.707
179.966
184.487
187.813
191.64
197.082
212.026
214.491
215.314
218.381
226.774
273.487
DMSO
45.536
48.587
52.339
54.304
56.873
60.013
60.046
60.252
65.758
66.637
68.361
70.831
75.05
75.519
77.406
79.63
79.932
80.695
82.667
82.859
83.535
84.044
84.894
85.377
87.385
87.837
87.859
88.69
90.787
91.925
92.17
92.46
93.062
93.478
95.758
98.534
100.9
104.061
104.151
105.601
105.678
105.917
108.297
108.983
109.42
110.039
110.976
111.067
112.769
112.862
112.89
115.243
115.472
117.84
118.464
121.297
122.519
122.876
123.76
127.086
127.88
128.706
128.724
130.16
130.66
133.826
135.4
136.154
137.015
137.887
138.123
140.471
140.913
143.697
144.682
147.247
147.692
157.556
160.798
161.128
161.587
163.038
166.468
169.283
169.996
172.631
176.99
178.244
179.24
181.441
182.626
186.428
204.423
229.547
242.826
