# Supplementary material for: How crystallization additives govern halide perovskite grain growth
Source: Nat Commun. 2025 Nov 10;16:9894. doi: 10.1038/s41467-025-65484-7 (PMC12603034; doi:10.1038/s41467-025-65484-7)
Supplement: Supplementary file 3 — Source Data [file 41467_2025_65484_MOESM3_ESM.zip › Data files/Fig S20 bottom.txt]

1M	0.8	0,6	0,4	0,2	0,1
2124.69	1671.51	1496.17	1172	816.573	124.021
1876.99	1594.05	1316.09	1147.45	636.137	103.201
1857.66	1577.35	1308.76	1095.19	602.594	97.8275
1828.76	1504.7	1300.32	1022.19	596.471	97.7545
1742.81	1492.89	1221.31	1015.2	577.61	93.7414
1667.41	1490.59	1180.92	1012.38	567.141	92.6423
1614.1	1455.62	1167.25	998.644	566.09	91.2209
1489.32	1407.81	1163.56	957.397	563.666	91.1461
1472.6	1352.79	1127.37	937.353	560.772	90.8117
1406.97	1344.54	1122.34	925.379	557.65	90.1393
1399.62	1309.67	1119.67	890.901	557.223	89.7321
1378.51	1309.52	1111.54	881.992	549.224	89.5035
1362.39	1277.63	1108.86	865.046	548.212	88.443
1343.49	1274.5	1060.38	862.956	545.999	87.802
1318.85	1265.33	1058.5	861.506	542.572	84.3586
1312.82	1213.26	1057.96	846.238	530.965	83.3928
1306.86	1200.57	1037.62	834.194	529.955	83.1131
1281.23	1193.91	1033.2	830.332	523.854	81.2015
1257.4	1177.44	1027.57	823.565	521.31	81.1748
1244.82	1163.09	1013.32	820.451	520.663	80.7992
1236.23	1154.69	1008.47	815.965	511.124	80.0893
1233.36	1148.9	994.642	812.016	510.191	79.8253
1232.97	1148.88	993.404	809.789	509.802	78.504
1225.42	1115.85	984.959	806.819	508.672	78.0799
1199.81	1115.37	972.695	798.164	506.17	77.1923
1183.12	1109.11	969.466	796.995	505.817	76.5422
1176.75	1094.3	964.418	792.376	499.62	76.3351
1172.22	1089.01	954.429	785.585	497.191	76.1112
1172.17	1066.22	952.118	784.676	496.632	75.4024
1122.69	1057.87	941.935	778.303	495.672	75.1054
1116.19	1037.3	930.938	778.201	493.345	75.0765
1114.14	1028	928.975	758.496	493.063	74.8529
1105.45	1022.64	925.551	754.956	489.631	74.3787
1070.77	1020.58	925.272	749.337	486.215	74.3453
1068.65	1017.83	906.773	727.217	483.801	74.2743
1065.12	1008.23	901.924	727.054	482.404	74.0735
1064.69	1005.49	889.742	726.207	477.11	73.2434
1037.7	994.482	888.738	720.887	472.177	73.0652
1036.47	975.323	869.256	719.868	470.662	72.8098
1020.36	970.959	866.856	714.528	469.142	72.5408
1008.57	966.904	853.686	714.278	467.447	71.5543
997.471	959.219	852.034	704.319	461.294	71.5543
984.415	950.157	848.51	703.614	459.915	71.1192
977.355	949.447	840.498	701.524	459.57	70.7341
971.776	934.13	839.387	701.468	459.268	70.3469
971.613	922.996	826.499	697.325	453.879	70.2586
968.647	919.464	822.07	695.587	450.808	70.2497
945.048	918.255	814.163	693.559	450.324	70.148
942.146	918.017	809.764	693.244	448.911	69.922
939.826	917.671	805.071	690.175	448.646	69.5705
912.249	910.028	802.899	680.184	448.381	69.4141
911.052	906.883	801.043	677.67	446.385	69.2619
876.757	904.1	800.746	673.676	445.406	69.2306
854.661	896.186	793.877	672.025	445.094	69.1857
849.725	892.28	792.025	671.434	442.276	68.6814
834.741	891.613	787.528	664.602	440.793	68.6091
830.427	870.853	784.423	657.76	440.298	68.514
820.33	858.946	783.79	652.368	439.712	68.514
807.703	810.671	766.149	649.136	438.537	68.3008
806.031	807.212	759.411	649.136	436.996	68.2644
805.884	803.467	754.167	647.759	432.431	67.9408
790.169	802.009	750.475	647.269	431.19	67.9134
776.669	801.018	750.184	646.164	430.638	67.886
775.774	796.671	746.206	645.795	429.577	67.7029
762.124	796.073	745.807	643.456	425.679	67.5652
754.746	788.535	743.702	642.468	425.632	67.5422
733.872	785.535	740.654	640.551	422.309	67.3628
719.013	776.132	736.49	639.248	419.055	67.2936
716.829	770.049	735.249	636.48	418.581	67.1551
702.344	766.433	734.034	633.135	418.154	66.9236
696.927	764.567	734.034	632.1	414.867	66.5096
695.53	750.369	733.114	626.519	413.43	66.4348
687.005	748.277	729.696	624.108	412.998	66.2149
675.353	743.115	728.907	623.821	410.395	65.8247
672.674	730.674	728.689	617.266	410.153	65.6358
660.86	725.797	724.484	614.689	409.572	65.38
651.638	721.904	723.085	614.592	408.651	65.0325
634.012	719.288	719.288	614.14	408.262	64.3608
633.95	708.392	715.693	613.72	408.165	64.0563
626.804	695.045	710.629	613.138	407.97	64.0563
624.584	678.694	706.176	610.608	407.581	63.9981
597.036	674.177	704.122	609.112	407.24	63.8671
580.386	663.855	697.012	603.121	406.216	63.8282
522.337	653.796	691.898	598.762	405.776	63.6626
486.949	647.881	690.089	597.867	405.09	63.6382
485.888	641.912	688.39	594.238	404.011	63.6334
463.782	639.217	683.24	590.352	403.962	63.5992
454.447	637.788	681.291	589.41	403.225	63.5748
405.286	635.606	678.343	581.957	402.782	63.526
404.502	633.386	676.263	581.581	401.202	63.5162
400.311	624.648	675.618	581.479	400.757	62.9123
389.559	622.356	674.736	579.77	398.024	62.8333
370.019	621.495	673.5	577.988	397.426	62.8135
364.127	613.526	668.413	576.923	397.176	62.774
361.831	608.883	666.51	574.199	395.273	62.6106
331.075	607.742	659.477	571.289	394.368	62.407
315.422	600.483	658.122	571.081	394.016	62.0379
305.06	593.871	657.186	571.081	393.915	62.0329
279.465	590.755	656.008	570.768	393.865	61.9578
267.344	575.855	655.675	570.455	393.209	61.8475
261.187	573.992	653.948	569.515	393.058	61.7872
237.304	570.768	649.778	568.015	392.805	61.7018
206.547	561.903	649.625	567.351	389.049	61.5456
205.004	560.064	648.708	565.704	388.079	61.4598
185.598	553.829	642.499	565.353	386.901	61.4144
122.316	553.363	641.912	556.51	386.439	61.1104
118.861	545.163	641.665	553.005	385.771	60.9324
104.277	539.933	639.155	552.646	385.205	60.912
85.9153	525.254	633.918	548.465	384.122	60.8916
--	513.718	633.605	546.689	382.673	60.8151
	511.628	631.189	543.814	382.621	60.7896
	509.218	630.214	541.95	382.569	60.6208
	496.352	629.489	541.401	382.31	60.3694
	438.763	616.526	541.071	381.894	60.0136
	437.586	615.721	537.945	381.634	59.7857
	419.954	614.269	534.615	381.53	59.7389
	405.139	599.425	533.797	380.123	59.562
	401.153	594.104	533.426	380.071	59.5568
	400.658	592.533	531.824	379.078	59.5412
	399.169	586.135	530.853	378.764	59.4002
	398.771	583.115	528.943	378.292	59.2852
	382.673	561.409	526.31	378.292	59.0649
	369.16	558.005	523.627	377.452	58.986
	367.274	554.474	520.739	376.978	58.8596
	364.671	554.331	518.792	376.662	58.7223
	363.527	543.851	518.026	375.819	58.6536
	357.805	542.499	517.605	375.502	58.6271
	353.958	541.218	516.069	375.502	58.5741
	353.453	532.495	515.646	374.708	58.5423
	344.757	525.782	514.606	374.337	58.4787
	342.099	525.745	509.685	374.284	58.2607
	330.475	525.594	509.53	374.125	58.0846
	324.17	524.195	507.97	373.648	57.9723
	320.786	523.399	507.344	372.744	57.8114
	319.981	522.792	507.07	372.531	57.8007
	311.051	518.486	505.895	371.143	57.7953
	305.97	513.409	505.66	370.876	57.7846
	302.906	513.371	505.267	370.822	57.2774
	289.851	506.679	505.267	370.608	57.1472
	259.205	502.669	504.874	369.912	56.8641
	250.643	500.968	504.284	369.751	56.7767
	208.364	491.855	501.799	369.267	56.722
	191.388	491.572	500.731	368.514	56.6728
	178.18	484.907	499.977	367.975	56.6125
	172.407	484.457	498.546	367.76	56.5796
	158.62	479.847	497.391	367.598	56.5631
	155.971	478.688	496.952	367.382	56.4258
	109.113	476.569	496.872	366.029	56.3377
	84.5183	472.807	496.552	365.595	56.244
	69.2958	472.051	496.272	364.508	56.1998
	--	469.945	495.031	364.127	56.1887
	--	465.874	492.218	363.581	56.1722
	--	463.611	491.976	363.472	56.0117
	--	453.835	491.047	363.308	56.0006
	--	450.368	490.481	362.652	55.7562
	--	447.716	489.914	362.543	55.5834
	--	444.38	488.698	362.488	55.5499
	--	439.215	488.373	362.433	55.4268
	--	438.627	487.763	361.392	55.3371
	--	437.676	485.847	361.337	55.281
	--	432.615	485.52	358.636	55.281
	--	430.592	484.334	358.248	55.1742
	--	429.068	484.047	357.916	55.0785
	--	428.883	483.719	356.527	55.0673
	--	422.685	482.61	356.193	55.0391
	--	421.886	481.787	356.193	54.9826
	--	420.85	481.663	355.97	54.9205
	--	420.567	481.251	355.915	54.5121
	--	418.913	478.066	355.636	54.4665
	--	411.12	476.153	355.133	54.4095
	--	407.143	474.148	353.228	54.3182
	--	405.873	473.813	351.934	54.2724
	--	401.795	472.471	350.974	54.0834
	--	398.024	472.345	350.522	54.0719
	--	390.373	471.967	349.955	54.0662
	--	388.845	471.42	346.994	54.0547
	--	383.45	470.873	346.937	54.0489
	--	378.502	470.789	344.872	54.0145
	--	377.872	470.367	344.008	53.9685
	--	375.924	468.719	344.008	53.9224
		375.079	467.871	343.315	53.9167
		373.754	467.871	343.199	53.6628
		372.371	467.405	341.344	53.6049
		368.245	466.725	340.238	53.5991
		363.363	465.32	339.654	53.5933
		357.083	464.808	339.479	53.5064
		351.37	463.868	339.011	53.1689
		350.974	463.482	338.659	53.0462
		350.578	461.251	338.484	53.0169
		346.078	460.907	337.662	53.011
		337.544	458.23	336.779	52.97
		337.25	454.141	336.72	52.8586
		333.464	454.097	336.367	52.8351
		331.195	453.616	335.835	52.6055
		329.754	453.179	335.599	52.1552
		317.616	453.003	334.355	52.1135
		315.799	452.17	334.177	51.8448
		312.387	450.544	333.999	51.5867
		311.752	443.978	333.106	51.5024
		310.668	442.814	332.391	51.3817
		304.67	442.007	332.212	51.1395
		301.922	440.748	332.032	51.1395
		300.803	440.703	331.733	51.1092
		295.814	439.034	331.614	51.1031
		294.806	436.041	331.255	50.8901
		289.371	434.354	329.392	50.768
		287.1	433.302	328.85	50.7435
		285.644	432.798	328.85	50.4552
		274.305	430.914	328.789	50.3382
		266.378	429.022	328.669	50.1033
		264.134	428.837	328.608	50.0476
		263.833	428.791	328.125	49.9234
		262.929	428.698	327.701	49.8798
		252.221	426.424	327.398	49.8425
		249.373	424.933	326.974	49.8238
		245.281	424.185	326.67	49.7178
		242.597	421.086	326.427	49.6928
		237.304	419.386	326.123	49.5928
		236.802	418.865	325.575	49.5677
		230.604	418.534	325.331	49.4863
		228.963	418.107	324.965	49.3607
		223.437	415.823	323.803	49.2095
		221.295	413.286	323.803	49.1717
		217.588	412.421	323.68	48.8868
		217.04	411.698	323.005	48.8741
		213.352	410.347	322.329	48.8169
		209.693	409.863	321.651	48.5427
		204.81	408.213	321.342	48.357
		199.311	408.165	320.972	48.312
		198.713	407.191	320.724	48.3056
		192.525	403.422	320.415	48.2413
		186.452	402.979	320.167	48.1705
		183.556	401.598	319.484	48.164
		176.389	401.499	318.427	47.9897
		170.206	400.658	318.365	47.7173
		162.208	399.765	317.99	47.6652
		159.369	399.02	317.428	47.6392
		154.18	398.771	317.366	47.6261
		153.535	397.326	316.99	47.5805
		144.205	397.326	316.113	47.4564
		139.732	396.976	315.924	47.4237
		126.621	396.276	315.233	47.2401
		117.855	394.972	314.54	47.0294
		114.957	393.965	314.35	46.9831
		105.789	393.411	313.592	46.9633
		95.3305	392.502	313.149	46.6783
		91.7238	390.424	312.324	46.6184
		79.9332	388.488	312.006	46.5851
		72.6507	387.721	311.561	46.4383
		60.7513	387.619	310.859	46.3245
		--	386.439	309.772	46.3178
		--	386.388	309.452	46.2642
		--	385.051	308.746	45.9883
		--	384.483	308.295	45.9207
		--	382.206	308.167	45.8869
		--	380.123	307.909	45.8463
		--	378.344	307.393	45.7447
		--	377.872	306.034	45.6632
		--	377.82	305.45	45.5611
		--	376.768	305.06	45.4247
		--	375.607	304.93	45.3015
		--	372.637	304.93	45.2741
		--	371.357	304.67	45.1711
		--	369.16	304.279	45.1024
		--	368.191	303.822	45.0955
		--	368.137	303.757	45.0335
		--	367.274	303.364	45.0335
		--	367.112	302.119	44.999
		--	366.354	302.119	44.9576
		--	365.975	302.053	44.93
			363.581	301.066	44.9093
			360.567	301.001	44.847
			357.194	300.01	44.8263
			356.639	299.149	44.8263
			355.189	298.817	44.7778
			353.06	298.352	44.7639
			352.947	298.152	44.757
			352.272	297.086	44.4019
			352.103	296.952	44.1776
			351.031	296.885	44.1636
			350.691	296.484	44.0369
			349.501	295.68	43.9946
			348.136	294.873	43.8957
			347.794	294.402	43.8816
			347.565	294.132	43.7682
			345.734	293.524	43.7399
			345.332	293.254	43.7044
			342.505	292.576	43.5692
			342.215	292.237	43.4979
			339.712	292.169	43.4122
			339.303	292.101	43.3263
			339.069	291.965	43.312
			337.486	291.829	43.2618
			337.309	291.285	43.1685
			334.414	290.261	42.9522
			332.212	290.193	42.6112
			332.152	290.193	42.5675
			330.775	290.125	42.4507
			326.062	289.782	42.4434
			325.026	288.685	42.2822
			322.759	287.928	42.2161
			321.219	287.652	42.0909
			320.105	287.238	42.0171
			318.302	287.169	42.0171
			316.427	286.061	41.9801
			315.673	286.061	41.8543
			315.485	285.366	41.8172
			314.54	285.227	41.6461
			313.592	285.019	41.6088
			311.433	284.252	41.5491
			311.242	284.182	41.5342
			311.178	283.972	41.5043
			310.284	283.413	41.4818
			308.36	282.852	41.4594
			306.811	282.782	41.3844
			306.358	282.571	41.3619
			303.822	282.431	41.3394
			303.168	282.431	41.3394
			302.447	282.29	41.3244
			302.25	281.939	41.2567
			299.944	281.516	41.1135
			299.547	280.74	41.0909
			297.219	280.103	41.0455
			293.66	279.89	41.038
			290.125	278.54	40.9471
			287.859	277.326	40.894
			286.823	276.395	40.8409
			282.712	276.323	40.8105
			281.868	276.107	40.7115
			278.469	274.955	40.5817
			278.398	274.955	40.3977
			277.398	274.883	40.3054
			275.316	274.811	40.2514
			275.244	274.16	40.1974
			273	274.16	40.1897
			272.345	273.653	40.0272
			270.81	273.145	40.0194
			269.341	272.272	40.0117
			269.267	271.615	39.8484
			267.641	271.542	39.6924
			266.527	271.542	39.5827
			263.155	271.396	39.5514
			263.08	271.176	39.4099
			262.476	271.03	39.2678
			261.719	270.664	39.2283
			260.731	270.664	39.1729
			258.284	270.224	39.0459
			254.882	270.003	39.0379
			254.336	269.856	39.0061
			252.614	269.635	38.7907
			252.063	269.488	38.4935
			251.67	269.488	38.4532
			249.293	269.415	38.3238
			247.295	269.341	38.1696
			246.25	269.12	38.0882
			245.281	269.046	38.0801
			244.714	268.751	37.9903
			244.064	268.16	37.9249
			243.82	268.16	37.8839
			242.105	268.086	37.8593
			241.531	267.567	37.6456
			240.543	267.196	37.5961
			240.296	267.196	37.5878
			239.8	267.196	37.5383
			239.386	267.122	37.4803
			238.721	266.824	37.472
			238.721	266.229	37.472
			236.383	265.781	37.4472
			235.963	264.959	37.306
			235.373	264.659	37.2727
			235.289	264.209	37.2227
			234.698	264.134	37.2227
			234.613	263.758	37.1309
			233.511	262.853	37.1142
			231.12	262.778	37.0974
			228.963	262.551	37.0891
			227.398	261.415	36.9885
			225.03	261.035	36.8793
			223.437	260.959	36.8456
			221.922	260.807	36.795
			221.295	260.731	36.7106
			220.667	260.427	36.7021
			219.133	260.045	36.4731
			218.951	259.511	36.3708
			218.498	259.358	36.3196
			216.307	259.205	36.311
			214.002	258.975	36.2426
			213.538	258.361	36.1826
			212.046	258.131	36.174
			212.046	258.054	36.1654
			211.108	257.438	36.1654
			208.745	257.438	36.1482
			207.792	257.438	36.1311
			206.931	257.207	35.9934
			206.835	256.898	35.7424
			204.519	256.743	35.577
			201.194	255.348	35.4372
			201.095	254.336	35.4109
			192.319	254.18	35.2616
			189.198	253.946	35.2616
			187.195	253.476	35.0762
			185.491	253.398	34.783
			183.014	253.398	34.783
			182.906	252.378	34.7473
			179.18	251.67	34.7294
			178.736	251.591	34.7115
			178.403	251.433	34.5412
			176.502	251.196	34.5412
			176.389	250.959	34.4873
			174.921	250.722	34.4603
			174.239	250.563	33.9978
			172.982	250.167	33.9887
			172.522	249.929	33.9613
			172.292	249.691	33.8789
			171.368	249.452	33.732
			168.684	249.293	33.603
			167.266	249.213	33.5567
			167.029	249.054	33.5197
			165.597	249.054	33.3154
			164.274	248.655	33.1379
			163.305	248.416	33.1192
			158.62	248.416	33.1098
			155.334	248.096	33.0817
			155.206	247.776	33.0347
			155.206	247.375	32.9783
			153.922	246.733	32.9783
			152.498	246.33	32.6472
			150.928	246.169	32.3991
			150.533	245.2	32.2262
			148.275	244.876	32.0524
			143.929	244.064	32.0136
			140.299	243.82	32.0136
			139.732	243.82	31.9165
			139.732	243.82	31.9068
			138.448	243.658	31.7996
			138.161	243.576	31.7801
			137.586	243.169	31.6725
			136.863	243.087	31.6627
			129.717	243.005	31.6529
			128.642	242.924	31.5841
			126.307	242.433	31.4561
			125.361	241.038	31.2879
			120.683	240.708	31.2879
			117.855	240.543	31.2681
			117.349	240.543	31.2582
			115.302	239.8	31.1786
			113.743	239.468	31.1587
			113.568	238.971	31.1089
			111.273	238.472	31.0389
			105.601	238.139	31.0289
			102.55	238.139	30.9889
			94.0734	238.056	30.9689
			92.5851	237.889	30.8383
			91.9399	237.805	30.7375
			85.9153	237.638	30.7072
			85.4522	237.555	30.7072
			80.6745	237.137	30.5552
			76.3788	237.137	30.3514
			75.3325	236.886	30.3309
			73.195	236.634	30.3309
			63.3104	236.467	30.1873
			58.4203	236.299	30.074
			50.3969	236.215	30.074
			--	236.047	30.0637
			--	235.878	30.043
			--	235.457	30.0327
			--	235.289	29.9395
			--	235.205	29.9084
			--	235.12	29.898
			--	234.275	29.8044
			--	234.02	29.7523
			--	233.936	29.7419
			--	233.511	29.7106
			--	233.256	29.7106
			--	233.001	29.7001
			--	233.001	29.5535
			--	232.916	29.3955
			--	232.404	29.3849
			--	232.148	29.3638
			--	232.148	29.2367
			--	231.891	29.1942
			--	231.634	29.0983
			--	231.205	29.0877
			--	231.205	28.9594
			--	231.12	28.9486
			--	231.034	28.9486
			--	230.862	28.9272
			--	230.173	28.8842
			--	230.087	28.8627
			--	229.483	28.8089
			--	229.223	28.755
			--	229.05	28.6143
			--	228.529	28.5818
			--	228.269	28.5709
			--	228.008	28.4293
			--	227.485	28.1991
			--	227.311	28.1661
			--	227.311	27.9448
			--	227.223	27.9448
			--	226.786	27.9115
				226.699	27.867
				226.524	27.8224
				226.524	27.7666
				226.436	27.7442
				225.997	27.5759
				225.822	27.5421
				225.294	27.497
				225.206	27.3044
				225.118	27.3044
				225.118	27.0417
				224.853	26.9957
				224.677	26.9957
				224.677	26.9842
				224.588	26.9612
				224.5	26.9497
				224.411	26.9036
				224.323	26.9036
				224.146	26.8459
				224.058	26.7068
				223.703	26.5669
				223.614	26.4616
				223.526	26.3676
				223.081	26.3087
				223.081	26.1667
				223.081	26.012
				222.903	26.012
				222.903	26.012
				222.725	25.9643
				222.458	25.9044
				222.369	25.7482
				221.922	25.5546
				221.832	25.5424
				221.385	25.1876
				221.385	25.1629
				221.295	25.1259
				221.295	25.0888
				221.026	24.9026
				220.936	24.8277
				220.667	24.7023
				220.577	24.5764
				220.307	24.1817
				220.126	24.156
				220.126	24.1432
				219.856	24.1432
				219.585	24.1432
				219.223	24.0401
				219.042	23.9106
				218.951	23.8717
				218.679	23.8196
				218.498	23.8066
				218.498	23.7805
				218.043	23.7543
				218.043	23.6233
				218.043	23.5444
				217.679	23.5048
				217.679	23.4916
				217.497	23.4784
				217.04	23.4519
				216.948	23.4387
				216.491	23.1723
				216.399	23.0918
				216.216	22.8893
				216.216	22.8757
				216.032	22.6027
				215.664	22.5615
				215.48	22.4788
				215.204	22.3958
				215.204	22.3681
				214.927	22.3264
				214.927	22.2707
				214.557	22.2009
				214.28	22.173
				214.28	22.0184
				214.187	22.0184
				213.909	21.9902
				213.723	21.8912
				213.723	21.749
				213.723	21.5482
				213.445	21.2874
				213.072	21.0676
				213.072	21.0528
				212.886	20.9938
				212.7	20.979
				212.42	20.9345
				212.42	20.9345
				212.233	20.89
				212.046	20.8752
				212.046	20.8156
				211.858	20.7559
				211.858	20.6509
				211.39	20.6208
				211.202	20.4849
				210.92	20.4849
				210.826	20.4546
				210.731	20.3176
				210.449	20.2257
				209.977	20.195
				209.977	20.195
				209.598	20.1796
				209.03	20.1796
				208.84	20.1488
				208.84	20.1334
				208.65	20.0871
				208.554	20.0407
				208.459	19.9787
				208.269	19.9631
				208.078	19.8852
				208.078	19.8384
				207.792	19.807
				207.505	19.7757
				207.41	19.76
				207.314	19.7285
				207.122	19.7285
				207.027	19.7128
				206.931	19.7128
				206.739	19.6813
				206.739	19.5388
				206.739	19.4113
				206.547	19.3633
				206.355	19.3473
				206.162	19.3312
				206.162	19.3312
				205.777	19.17
				205.68	19.1214
				205.584	19.1051
				205.487	19.1051
				205.294	19.0889
				205.004	19.0726
				205.004	18.9256
				204.713	18.9256
				204.325	18.9256
				204.228	18.9092
				204.228	18.8599
				204.228	18.8269
				204.034	18.8104
				203.936	18.7774
				203.742	18.6946
				203.254	18.5613
				203.157	18.3933
				203.059	18.3764
				203.059	18.3426
				202.863	18.2918
				202.766	18.2578
				202.668	18.2067
				202.668	18.1897
				202.57	18.1555
				202.472	18.1384
				202.374	18.1041
				202.276	18.0182
				202.178	18.001
				202.178	17.9665
				202.079	17.9492
				201.981	17.8625
				201.883	17.8451
				201.686	17.7929
				201.588	17.7405
				200.996	17.7405
				200.898	17.6703
				200.601	17.5823
				200.502	17.5823
				200.502	17.547
				200.205	17.547
				200.205	17.4761
				200.106	17.4761
				200.007	17.4405
				200.007	17.4227
				199.51	17.4227
				199.411	17.4049
				199.311	17.4049
				199.112	17.4049
				198.912	17.3692
				198.912	17.3513
				198.813	17.3334
				198.713	17.3155
				198.713	17.2796
				198.313	17.2616
				197.611	17.2436
				197.511	17.2256
				197.41	17.2256
				197.209	17.2256
				197.209	17.1715
				197.109	17.1534
				197.109	17.1353
				197.008	17.1172
				196.403	17.1172
				196.302	17.0627
				196.302	17.0445
				196.201	17.0263
				195.998	17.008
				195.694	16.9715
				195.39	16.9715
				195.288	16.9349
				195.187	16.9165
				195.187	16.8982
				194.881	16.8982
				194.779	16.8614
				194.678	16.843
				194.678	16.8246
				194.576	16.8061
				194.576	16.7876
				194.576	16.7876
				194.474	16.7135
				194.372	16.6949
				194.269	16.6577
				193.758	16.6577
				193.758	16.6391
				193.04	16.6204
				193.04	16.6204
				192.731	16.6204
				192.628	16.583
				192.525	16.583
				192.422	16.5643
				192.216	16.5455
				192.113	16.4891
				191.906	16.4703
				191.802	16.4703
				191.492	16.4137
				191.492	16.3948
				191.181	16.3758
				191.181	16.3758
				191.077	16.3569
				191.077	16.3569
				190.557	16.3379
				190.244	16.3189
				190.14	16.3189
				189.931	16.2426
				189.827	16.2235
				189.722	16.2235
				189.617	16.2043
				189.617	16.1468
				189.617	16.1468
				189.408	16.1275
				189.408	16.1083
				189.198	16.089
				189.094	16.089
				188.989	16.089
				188.884	16.0697
				188.673	16.0504
				188.568	16.0504
				188.041	16.0504
				188.041	16.031
				187.936	15.9923
				187.936	15.9923
				187.724	15.9728
				187.724	15.9728
				187.619	15.9339
				187.513	15.9144
				187.407	15.8949
				187.301	15.8949
				187.195	15.8166
				187.089	15.797
				186.983	15.6787
				186.983	15.6192
				186.771	15.5993
				186.664	15.5993
				186.239	15.5794
				186.026	15.5794
				185.919	15.5594
				185.705	15.4995
				185.705	15.4995
				185.598	15.4794
				185.491	15.4594
				185.384	15.4594
				185.384	15.4594
				185.277	15.4393
				185.063	15.4192
				184.848	15.3788
				184.741	15.3788
				184.741	15.3788
				184.741	15.3586
				184.634	15.3586
				184.634	15.3384
				184.526	15.3182
				184.203	15.2979
				183.88	15.2776
				183.772	15.2369
				183.664	15.2369
				183.448	15.1961
				183.448	15.1757
				183.339	15.1552
				183.123	15.1552
				183.014	15.0731
				182.689	15.0525
				182.689	14.9905
				182.58	14.9905
				182.58	14.9698
				182.58	14.9698
				182.472	14.9282
				181.927	14.9074
				181.818	14.8866
				181.818	14.8866
				181.818	14.8448
				181.49	14.8448
				181.49	14.803
				181.271	14.803
				181.052	14.782
				180.833	14.761
				180.613	14.761
				180.613	14.761
				180.504	14.7399
				180.284	14.7399
				180.284	14.7188
				180.174	14.7188
				180.063	14.6977
				180.063	14.6977
				180.063	14.6766
				180.063	14.6766
				179.953	14.6555
				179.732	14.6343
				179.732	14.6343
				179.622	14.613
				179.512	14.5918
				179.512	14.5918
				179.29	14.5918
				179.18	14.5705
				179.069	14.5705
				178.736	14.5278
				178.625	14.5278
				178.625	14.5064
				178.625	14.4421
				178.403	14.4206
				178.291	14.3991
				178.291	14.3991
				178.18	14.3775
				178.069	14.3559
				178.069	14.3343
				178.069	14.3343
				177.846	14.3126
				177.511	14.3126
				177.511	14.3126
				177.511	14.2909
				177.399	14.2474
				177.399	14.2474
				177.399	14.2256
				177.175	14.2256
				177.063	14.138
				176.951	14.138
				176.951	14.1161
				176.839	14.1161
				176.839	14.0941
				176.389	14.0499
				176.277	14.0278
				176.164	14.0278
				176.164	14.0057
				176.164	14.0057
				176.164	14.0057
				175.713	14.0057
				175.6	14.0057
				175.487	13.9835
				175.261	13.9613
				175.034	13.9613
				174.921	13.9613
				174.921	13.9391
				174.807	13.9391
				174.694	13.9168
				174.58	13.8944
				174.58	13.8721
				174.466	13.8721
				174.353	13.8721
				174.125	13.8721
				174.011	13.8497
				174.011	13.8273
				174.011	13.8048
				173.897	13.8048
				173.783	13.7823
				173.669	13.7598
				173.669	13.7598
				173.44	13.7146
				172.637	13.6692
				172.522	13.6465
				172.522	13.6465
				172.407	13.6465
				172.292	13.6238
				172.292	13.6238
				172.061	13.6238
				171.946	13.6238
				171.831	13.5552
				171.831	13.5094
				171.831	13.4864
				171.715	13.4864
				171.6	13.4633
				171.484	13.4171
				171.252	13.4171
				171.252	13.394
				171.136	13.3708
				171.02	13.301
				171.02	13.2776
				170.904	13.2776
				170.788	13.2776
				170.672	13.2308
				170.672	13.2073
				170.556	13.1838
				170.439	13.1602
				170.323	13.1602
				170.206	13.1366
				170.206	13.113
				170.09	13.0893
				169.973	13.0893
				169.505	13.0893
				169.388	13.0893
				169.388	13.0655
				169.271	13.0655
				169.154	13.0418
				169.154	12.9941
				169.037	12.9702
				169.037	12.9702
				169.037	12.9462
				168.684	12.9462
				168.684	12.9462
				168.566	12.8982
				168.449	12.8741
				168.213	12.8258
				168.095	12.8258
				167.977	12.8016
				167.977	12.753
				167.859	12.753
				167.504	12.753
				167.504	12.7286
				167.266	12.7042
				166.91	12.7042
				166.91	12.6798
				166.791	12.6798
				166.672	12.6553
				166.672	12.6061
				166.434	12.6061
				166.195	12.5815
				166.195	12.5568
				166.076	12.5568
				165.956	12.5568
				165.597	12.5568
				165.597	12.532
				165.477	12.532
				165.357	12.5072
				165.357	12.4575
				165.237	12.4575
				165.117	12.4575
				165.117	12.4575
				164.997	12.4575
				164.636	12.4575
				164.515	12.4575
				164.395	12.3825
				164.395	12.3574
				164.274	12.3574
				164.153	12.3323
				164.032	12.3323
				163.79	12.2819
				163.426	12.2819
				163.426	12.2819
				163.426	12.2819
				163.305	12.2819
				163.305	12.2566
				163.183	12.2566
				163.062	12.2566
				162.94	12.2566
				162.818	12.2312
				162.818	12.2312
				162.696	12.2312
				162.696	12.2058
				162.696	12.2058
				162.574	12.2058
				162.452	12.2058
				162.208	12.2058
				162.085	12.1804
				162.085	12.1804
				161.963	12.1804
				161.963	12.1804
				161.963	12.1804
				161.963	12.1549
				161.84	12.1549
				161.595	12.1549
				161.595	12.078
				161.472	12.0523
				161.472	12.0265
				161.349	12.0265
				161.349	12.0007
				161.349	12.0007
				161.226	12.0007
				161.103	12.0007
				161.103	12.0007
				161.103	11.9748
				161.103	11.9488
				161.103	11.9488
				161.103	11.9228
				160.98	11.8706
				160.856	11.8706
				160.733	11.8706
				160.609	11.8706
				160.609	11.8706
				160.609	11.8706
				160.486	11.8445
				160.486	11.8445
				160.238	11.8445
				160.238	11.8445
				160.238	11.8182
				160.114	11.8182
				159.99	11.7919
				159.99	11.7919
				159.99	11.7919
				159.99	11.7656
				159.99	11.7656
				159.99	11.7127
				159.866	11.7127
				159.866	11.7127
				159.866	11.6862
				159.742	11.6862
				159.742	11.6862
				159.618	11.6862
				159.618	11.6596
				159.618	11.6596
				159.618	11.6329
				159.494	11.6329
				159.494	11.6062
				159.369	11.6062
				159.245	11.5795
				159.245	11.5526
				159.245	11.5526
				159.12	11.5257
				158.995	11.5257
				158.995	11.4988
				158.995	11.4988
				158.87	11.4988
				158.745	11.4717
				158.745	11.4717
				158.62	11.4717
				158.62	11.4446
				158.495	11.4446
				158.37	11.4446
				158.37	11.4446
				158.37	11.4446
				158.37	11.4175
				158.245	11.4175
				158.245	11.4175
				158.119	11.4175
				157.994	11.3903
				157.994	11.3903
				157.742	11.363
				157.49	11.363
				157.49	11.3356
				157.364	11.3356
				157.364	11.3356
				157.364	11.3356
				157.238	11.3356
				156.986	11.3082
				156.859	11.2808
				156.859	11.2532
				156.733	11.2532
				156.733	11.2256
				156.733	11.1979
				156.479	11.1979
				156.479	11.1979
				156.479	11.1702
				156.225	11.1702
				156.225	11.1702
				156.225	11.1423
				156.098	11.1423
				156.098	11.1423
				155.971	11.1423
				155.971	11.1423
				155.717	11.1144
				155.589	11.1144
				155.589	11.1144
				155.462	11.1144
				155.334	11.1144
				155.078	11.0865
				154.95	11.0865
				154.95	11.0865
				154.822	11.0865
				154.822	11.0865
				154.694	11.0865
				154.694	11.0584
				154.565	11.0584
				154.565	11.0584
				154.565	11.0584
				154.309	11.0584
				154.309	11.0584
				154.18	11.0584
				154.18	11.0303
				154.051	11.0303
				154.051	11.0303
				154.051	11.0303
				153.793	11.0303
				153.793	11.0022
				153.793	11.0022
				153.664	11.0022
				153.664	11.0022
				153.535	10.9456
				153.276	10.9456
				153.276	10.9456
				153.276	10.9456
				153.276	10.9456
				153.147	10.9456
				153.017	10.9172
				153.017	10.9172
				153.017	10.9172
				152.887	10.9172
				152.887	10.8887
				152.887	10.8887
				152.628	10.8887
				152.628	10.8887
				152.628	10.8887
				152.628	10.8887
				152.498	10.8887
				152.498	10.8887
				152.367	10.8316
				152.237	10.8316
				152.237	10.8029
				152.237	10.8029
				152.107	10.8029
				152.107	10.8029
				152.107	10.8029
				152.107	10.8029
				151.976	10.7741
				151.976	10.7453
				151.846	10.7453
				151.846	10.7453
				151.715	10.7164
				151.715	10.6874
				151.715	10.6874
				151.715	10.6874
				151.584	10.6874
				151.453	10.6874
				151.322	10.6583
				151.322	10.6583
				151.06	10.6291
				151.06	10.6291
				151.06	10.6291
				150.928	10.6291
				150.928	10.6291
				150.928	10.5999
				150.928	10.5999
				150.797	10.5705
				150.665	10.5705
				150.665	10.5705
				150.665	10.5705
				150.665	10.5411
				150.269	10.5411
				149.873	10.5411
				149.74	10.5117
				149.74	10.5117
				149.74	10.4821
				149.342	10.4821
				149.342	10.4821
				149.209	10.4821
				149.209	10.4524
				149.209	10.4524
				149.209	10.4524
				149.076	10.4524
				149.076	10.4227
				148.81	10.4227
				148.81	10.4227
				148.81	10.4227
				148.676	10.3929
				148.543	10.3929
				148.409	10.3929
				148.275	10.363
				148.275	10.333
				148.275	10.333
				148.275	10.333
				148.142	10.333
				148.008	10.3029
				148.008	10.3029
				148.008	10.3029
				147.873	10.3029
				147.873	10.2727
				147.873	10.2727
				147.739	10.2727
				147.605	10.2425
				147.605	10.2425
				147.605	10.2425
				147.605	10.2425
				147.47	10.2121
				147.47	10.2121
				147.47	10.2121
				147.47	10.2121
				147.336	10.2121
				147.336	10.1817
				147.201	10.1817
				147.201	10.1817
				146.931	10.1817
				146.931	10.1511
				146.796	10.1511
				146.796	10.1511
				146.661	10.1205
				146.661	10.1205
				146.661	10.1205
				146.525	10.1205
				146.39	10.1205
				146.39	10.1205
				146.119	10.0898
				145.983	10.0898
				145.983	10.0898
				145.983	10.0898
				145.847	10.059
				145.711	10.059
				145.711	10.059
				145.711	10.0281
				145.574	10.0281
				145.574	10.0281
				145.438	10.0281
				145.438	9.9971
				145.438	9.9971
				145.165	9.9971
				145.165	9.9971
				145.028	9.9971
				145.028	9.9971
				145.028	9.96601
				145.028	9.96601
				145.028	9.93481
				145.028	9.90352
				144.891	9.90352
				144.754	9.90352
				144.754	9.90352
				144.754	9.87213
				144.617	9.87213
				144.617	9.84064
				144.342	9.84064
				144.342	9.84064
				144.342	9.84064
				144.067	9.84064
				143.929	9.84064
				143.929	9.84064
				143.791	9.84064
				143.791	9.80905
				143.791	9.80905
				143.791	9.80905
				143.653	9.80905
				143.515	9.77736
				143.515	9.77736
				143.377	9.74556
				143.377	9.74556
				143.377	9.74556
				143.238	9.74556
				143.238	9.74556
				143.1	9.71366
				143.1	9.71366
				143.1	9.68166
				143.1	9.68166
				142.961	9.68166
				142.822	9.68166
				142.822	9.64954
				142.683	9.64954
				142.544	9.64954
				142.544	9.64954
				142.544	9.64954
				142.405	9.61732
				142.405	9.61732
				142.265	9.585
				142.265	9.585
				142.265	9.585
				142.126	9.585
				141.986	9.585
				141.986	9.585
				141.846	9.55256
				141.846	9.52001
				141.846	9.52001
				141.846	9.52001
				141.846	9.52001
				141.566	9.48735
				141.566	9.48735
				141.566	9.48735
				141.426	9.48735
				141.426	9.48735
				141.286	9.48735
				141.145	9.48735
				141.145	9.45458
				141.145	9.45458
				141.005	9.45458
				140.864	9.45458
				140.864	9.4217
				140.723	9.4217
				140.723	9.4217
				140.723	9.3887
				140.723	9.3887
				140.723	9.3887
				140.582	9.35558
				140.441	9.35558
				140.016	9.35558
				140.016	9.35558
				139.874	9.35558
				139.732	9.32234
				139.732	9.32234
				139.59	9.28899
				139.59	9.28899
				139.59	9.28899
				139.59	9.28899
				139.59	9.28899
				139.448	9.28899
				139.448	9.28899
				139.448	9.25552
				139.306	9.25552
				139.306	9.25552
				139.306	9.22192
				139.163	9.22192
				139.163	9.22192
				139.163	9.1882
				139.02	9.1882
				138.878	9.1882
				138.735	9.15436
				138.592	9.15436
				138.592	9.15436
				138.448	9.12039
				138.448	9.12039
				138.448	9.0863
				138.305	9.0863
				138.305	9.0863
				138.305	9.05207
				138.305	9.05207
				138.305	9.05207
				138.161	9.05207
				138.161	9.01772
				138.161	9.01772
				138.018	8.98324
				138.018	8.98324
				138.018	8.98324
				138.018	8.94862
				138.018	8.94862
				137.73	8.94862
				137.586	8.94862
				137.586	8.94862
				137.586	8.87898
				137.441	8.87898
				137.441	8.84395
				137.441	8.84395
				137.441	8.84395
				137.441	8.84395
				137.297	8.84395
				137.297	8.84395
				137.297	8.84395
				137.297	8.80879
				137.008	8.80879
				136.863	8.80879
				136.718	8.80879
				136.572	8.80879
				136.427	8.80879
				136.427	8.77348
				136.282	8.77348
				136.282	8.77348
				136.136	8.73803
				135.99	8.73803
				135.99	8.73803
				135.99	8.73803
				135.99	8.73803
				135.844	8.73803
				135.844	8.73803
				135.844	8.70244
				135.698	8.70244
				135.698	8.70244
				135.698	8.70244
				135.698	8.6667
				135.698	8.6667
				135.698	8.6667
				135.552	8.6667
				135.552	8.6667
				135.405	8.63081
				135.259	8.63081
				135.259	8.63081
				135.259	8.63081
				135.112	8.63081
				135.112	8.59478
				135.112	8.59478
				135.112	8.59478
				134.965	8.55859
				134.965	8.55859
				134.965	8.52225
				134.965	8.52225
				134.818	8.44909
				134.67	8.44909
				134.67	8.44909
				134.67	8.44909
				134.523	8.41228
				134.523	8.41228
				134.523	8.3753
				134.375	8.3753
				134.375	8.3753
				134.375	8.3753
				134.228	8.3753
				134.228	8.33816
				134.228	8.33816
				134.228	8.33816
				134.08	8.30085
				134.08	8.30085
				134.08	8.30085
				134.08	8.30085
				133.932	8.26338
				133.932	8.26338
				133.932	8.26338
				133.932	8.22573
				133.783	8.22573
				133.783	8.22573
				133.783	8.22573
				133.783	8.22573
				133.635	8.18791
				133.635	8.18791
				133.635	8.18791
				133.487	8.18791
				133.487	8.18791
				133.338	8.18791
				133.338	8.14991
				133.189	8.14991
				133.189	8.14991
				133.189	8.14991
				133.189	8.14991
				133.04	8.11174
				133.04	8.11174
				132.891	8.11174
				132.891	8.11174
				132.891	8.07339
				132.891	8.07339
				132.741	8.07339
				132.592	8.07339
				132.592	8.03485
				132.592	8.03485
				132.442	8.03485
				132.442	8.03485
				132.442	8.03485
				132.442	8.03485
				132.442	7.99613
				132.292	7.99613
				132.292	7.95722
				132.292	7.95722
				132.292	7.95722
				132.142	7.91812
				132.142	7.91812
				131.841	7.91812
				131.841	7.87882
				131.841	7.87882
				131.54	7.87882
				131.389	7.87882
				131.389	7.87882
				131.389	7.83933
				131.389	7.83933
				131.389	7.83933
				131.238	7.83933
				131.087	7.83933
				131.087	7.79963
				131.087	7.79963
				130.935	7.79963
				130.935	7.75974
				130.935	7.75974
				130.935	7.75974
				130.935	7.75974
				130.935	7.71963
				130.783	7.71963
				130.783	7.71963
				130.783	7.67932
				130.783	7.67932
				130.783	7.67932
				130.632	7.67932
				130.632	7.6388
				130.632	7.6388
				130.632	7.6388
				130.48	7.6388
				130.48	7.6388
				130.328	7.6388
				130.328	7.59806
				130.175	7.5571
				130.175	7.5571
				130.023	7.5571
				130.023	7.5571
				129.87	7.51591
				129.87	7.4745
				129.717	7.4745
				129.717	7.4745
				129.717	7.4745
				129.564	7.4745
				129.564	7.43286
				129.411	7.43286
				129.411	7.39099
				129.411	7.39099
				129.411	7.39099
				129.257	7.39099
				129.257	7.34887
				129.257	7.34887
				129.257	7.34887
				129.104	7.34887
				128.95	7.30652
				128.95	7.30652
				128.642	7.30652
				128.642	7.30652
				128.642	7.26391
				128.488	7.26391
				128.488	7.22106
				128.333	7.17795
				128.333	7.17795
				128.333	7.17795
				128.333	7.13457
				128.178	7.13457
				128.178	7.13457
				128.178	7.09094
				128.023	7.09094
				128.023	7.09094
				127.868	7.09094
				127.713	7.04703
				127.713	7.04703
				127.558	7.00285
				127.558	6.95838
				127.558	6.95838
				127.402	6.95838
				127.246	6.95838
				127.09	6.95838
				127.09	6.95838
				127.09	6.95838
				127.09	6.91364
				127.09	6.91364
				127.09	6.8686
				126.934	6.8686
				126.934	6.8686
				126.934	6.82326
				126.934	6.82326
				126.934	6.82326
				126.934	6.82326
				126.777	6.82326
				126.777	6.77762
				126.777	6.77762
				126.777	6.77762
				126.777	6.77762
				126.777	6.77762
				126.777	6.73167
				126.621	6.73167
				126.621	6.6854
				126.464	6.63881
				126.464	6.63881
				126.464	6.63881
				126.464	6.63881
				126.15	6.63881
				126.15	6.59189
				126.15	6.54464
				125.992	6.54464
				125.992	6.54464
				125.992	6.54464
				125.835	6.49704
				125.835	6.49704
				125.835	6.49704
				125.835	6.44909
				125.677	6.40078
				125.677	6.40078
				125.677	6.40078
				125.519	6.40078
				125.361	6.35211
				125.361	6.35211
				125.361	6.30306
				125.202	6.30306
				125.202	6.30306
				125.202	6.30306
				125.044	6.30306
				125.044	6.25362
				125.044	6.25362
				125.044	6.20379
				125.044	6.15355
				125.044	6.15355
				124.885	6.15355
				124.885	6.10291
				124.726	6.00033
				124.726	6.00033
				124.726	--
				124.726	--
				124.726	--
				124.567	--
				124.567	--
				124.408	--
				124.408	--
				124.408	--
				124.248	--
				124.088	--
				124.088	--
				123.928	--
				123.928	--
				123.928	--
				123.928	--
				123.768	--
				123.768	--
				123.607	--
				123.607	--
				123.607	--
				123.447	--
				123.447	--
				123.447	--
				123.447	--
				123.286	--
				123.286	--
				123.286	--
				123.125	--
				123.125	--
				122.964	--
				122.802	--
				122.802	--
				122.802	--
				122.802	--
				122.64	--
				122.64	--
				122.64	--
				122.479	--
				122.479	--
				122.479	--
				122.479	--
				122.479	--
				122.479	--
				122.316	--
				122.316	--
				122.316	--
				122.316	--
				122.316	--
				122.154	--
				121.992	--
				121.829	--
				121.829	--
				121.829	--
				121.829	--
				121.666	--
				121.666	--
				121.666	--
				121.503	--
				121.503	--
				121.339	--
				121.339	--
				121.339	--
				121.339	--
				121.339	--
				121.176	--
				121.176	--
				121.012
				121.012
				120.848
				120.848
				120.848
				120.848
				120.683
				120.683
				120.683
				120.683
				120.683
				120.519
				120.354
				120.189
				120.189
				120.189
				120.189
				120.189
				120.189
				120.024
				120.024
				120.024
				120.024
				120.024
				119.858
				119.858
				119.858
				119.693
				119.693
				119.693
				119.527
				119.527
				119.527
				119.361
				119.361
				119.361
				119.028
				119.028
				118.861
				118.861
				118.861
				118.861
				118.861
				118.694
				118.694
				118.694
				118.694
				118.694
				118.527
				118.527
				118.527
				118.527
				118.527
				118.527
				118.527
				118.359
				118.359
				118.191
				118.191
				118.191
				118.191
				118.191
				118.023
				118.023
				117.855
				117.855
				117.855
				117.687
				117.687
				117.518
				117.518
				117.518
				117.518
				117.518
				117.349
				117.349
				117.349
				117.18
				117.18
				117.18
				117.18
				117.01
				117.01
				117.01
				117.01
				117.01
				116.841
				116.841
				116.841
				116.671
				116.671
				116.671
				116.5
				116.33
				116.33
				116.33
				116.33
				116.33
				116.159
				116.159
				116.159
				115.988
				115.988
				115.817
				115.817
				115.646
				115.474
				115.474
				115.474
				115.13
				115.13
				115.13
				115.13
				115.13
				114.957
				114.957
				114.785
				114.785
				114.785
				114.438
				114.438
				114.265
				114.265
				114.265
				114.091
				114.091
				114.091
				113.917
				113.917
				113.917
				113.917
				113.917
				113.743
				113.568
				113.568
				113.393
				113.393
				113.393
				113.393
				113.393
				113.393
				113.393
				113.218
				113.218
				113.218
				113.218
				113.043
				113.043
				113.043
				113.043
				113.043
				112.867
				112.867
				112.867
				112.691
				112.691
				112.515
				112.338
				112.338
				112.338
				112.162
				112.162
				112.162
				112.162
				112.162
				112.162
				111.984
				111.984
				111.807
				111.807
				111.807
				111.807
				111.807
				111.63
				111.63
				111.63
				111.63
				111.63
				111.63
				111.452
				111.452
				111.273
				111.273
				111.273
				111.095
				111.095
				111.095
				111.095
				111.095
				111.095
				111.095
				110.916
				110.916
				110.916
				110.916
				110.737
				110.737
				110.737
				110.737
				110.558
				110.558
				110.378
				110.378
				110.378
				110.378
				110.198
				110.198
				110.198
				110.198
				110.018
				109.838
				109.838
				109.838
				109.657
				109.657
				109.657
				109.657
				109.657
				109.476
				109.476
				109.476
				109.476
				109.294
				109.294
				109.294
				109.294
				109.294
				109.294
				109.113
				109.113
				108.931
				108.931
				108.748
				108.748
				108.748
				108.566
				108.566
				108.566
				108.383
				108.383
				108.383
				108.2
				108.2
				108.2
				108.2
				108.016
				108.016
				108.016
				108.016
				108.016
				108.016
				108.016
				108.016
				108.016
				107.832
				107.832
				107.832
				107.648
				107.648
				107.648
				107.648
				107.648
				107.463
				107.463
				107.463
				107.279
				107.279
				107.279
				107.094
				107.094
				106.908
				106.908
				106.908
				106.908
				106.722
				106.722
				106.722
				106.536
				106.536
				106.536
				106.536
				106.536
				106.35
				106.35
				106.35
				106.35
				106.35
				105.976
				105.976
				105.976
				105.976
				105.976
				105.789
				105.789
				105.789
				105.413
				105.413
				105.413
				105.413
				105.413
				105.413
				105.413
				105.413
				105.224
				105.224
				105.036
				105.036
				105.036
				104.847
				104.847
				104.847
				104.657
				104.657
				104.657
				104.467
				104.467
				104.277
				104.277
				104.277
				104.277
				104.087
				104.087
				104.087
				104.087
				104.087
				103.896
				103.896
				103.896
				103.896
				103.896
				103.705
				103.705
				103.705
				103.705
				103.705
				103.513
				103.321
				103.321
				103.129
				103.129
				103.129
				102.937
				102.937
				102.937
				102.937
				102.937
				102.937
				102.744
				102.744
				102.744
				102.744
				102.744
				102.744
				102.744
				102.744
				102.744
				102.55
				102.55
				102.55
				102.357
				102.357
				102.357
				102.357
				102.163
				101.968
				101.968
				101.968
				101.968
				101.968
				101.968
				101.968
				101.968
				101.968
				101.968
				101.773
				101.578
				101.578
				101.578
				101.578
[truncated: 1,031 more rows]
