# Supplementary material for: How crystallization additives govern halide perovskite grain growth
Source: Nat Commun. 2025 Nov 10;16:9894. doi: 10.1038/s41467-025-65484-7 (PMC12603034; doi:10.1038/s41467-025-65484-7)
Supplement: Supplementary file 3 — Source Data [file 41467_2025_65484_MOESM3_ESM.zip › Data files/Fig S20 top.txt]

1M	0.8	0,6	0,4	0,2	0,1
217.192	246.055	191.885	144.692	153.773	84.3917
208.589	181.157	181.908	141.687	118.37	81.2436
192.027	179.313	176.219	138.089	107.656	81.0408
190.238	178.085	175.346	136.109	105.781	78.4764
185.999	177.679	168.343	134.364	102.792	76.6111
182.73	175.821	166.131	133.316	102.053	74.799
177.609	171.288	164.326	133.208	100.356	74.6453
177.386	169.77	156.692	131.942	99.5606	72.2793
176.078	165.366	156.298	130.784	98.5418	72.1891
173.191	163.171	154.096	128.476	97.9454	71.3849
171.328	160.659	153.925	128.267	97.568	70.7604
170.698	157.884	152.313	126.784	96.2854	68.7311
165.713	156.543	151.088	126.589	94.2993	68.3734
160.224	155.098	149.753	125.75	93.5417	68.178
157.982	154.945	148.068	124.022	93.409	68.1552
157.524	153.754	147.693	123.665	92.6559	68.0549
156.959	151.139	147.572	121.726	92.1341	67.1135
155.781	150.367	145.453	121.426	92.0062	66.8586
155.631	147.578	145.112	121.206	91.9523	66.4348
155.28	147.256	144.391	121.182	91.5959	66.2477
155.094	147.03	143.565	119.3	91.1752	65.0325
154.859	145.388	142.836	117.745	90.4446	65.0182
154.328	145.387	142.209	117.249	90.0444	64.8987
151.245	144.751	141.343	116.67	88.4587	64.8365
151.01	143.653	140.229	114.886	88.457	63.291
150.528	143.592	140.211	114.719	88.1304	62.7542
150.047	142.525	140.131	113.228	87.2057	62.6899
149.998	142.141	137.601	112.543	87.0438	62.1129
149.655	141.595	136.248	112.488	86.7423	61.6917
149.539	141.397	136.198	110.991	86.4236	61.4043
147.164	138.298	135.666	110.949	86.4236	61.1205
146.488	136.301	134.992	110.632	86.3393	60.7896
145.585	135.543	134.86	109.586	85.9849	60.4054
145.345	135.535	134.766	109.273	85.7773	60.1634
143.54	135.513	134.195	108.479	85.6109	59.9878
143.271	134.587	132.718	108.017	85.5475	59.7649
142.228	134.389	132.671	107.83	85.4822	59.7181
140.716	133.725	132.355	107.75	85.0295	59.5672
140.383	133.236	130.823	107.544	84.5248	58.17
140.244	133.2	130.187	107.464	84.5157	58.106
139.72	133.108	129.422	106.919	84.4184	57.9616
139.636	132.88	128.582	106.913	83.9156	57.2395
139.328	132.472	128.242	106.54	83.2945	57.2232
139.199	131.855	128.108	105.133	82.9364	57.1201
138.86	130.807	127.966	105.035	82.9028	56.4643
138.301	130.602	127.593	104.632	82.6199	56.2053
137.496	129.824	127.253	104.574	82.5974	55.9951
136.224	129.547	126.931	103.981	82.4058	55.8563
136.139	128.359	126.862	103.794	81.919	55.6615
136.101	127.82	126.726	103.585	81.1471	55.5778
135.935	127.498	126.296	103.492	81.0707	55.5555
135.846	126.935	125.977	103.485	81.065	55.5052
135.615	126.59	125.632	103.213	80.3852	55.466
135.408	126.352	125.563	103.11	79.8978	55.3652
135.332	126.196	125.351	102.659	79.8182	55.1517
135.231	125.056	124.638	102.651	79.5926	54.8413
134.452	124.981	124.4	102.396	78.8491	54.711
133.786	124.863	124.127	102.246	78.4094	54.6088
133.662	124.777	123.802	101.764	78.1064	54.5804
133.087	124.615	123.785	101.403	78.0984	54.569
132.915	124.102	123.774	101.332	77.6566	54.5462
132.174	123.714	123.641	101.116	77.5607	54.261
132.146	123.64	123.178	100.931	77.2463	54.2381
131.822	121.923	121.54	100.909	77.2262	54.1694
131.36	121.767	120.929	100.865	76.8983	54.0776
131.189	120.683	120.505	100.808	76.5873	53.8764
130.997	120.572	119.798	100.452	76.4657	53.8591
130.349	120.482	119.666	100.353	76.3318	53.6975
130.144	119.443	119.607	100.341	76.3095	53.6859
130.099	119.354	119.482	99.626	76.277	53.6628
129.793	119.321	119.204	99.2238	76.2526	53.6512
129.536	119.106	119.191	99.1706	76.1142	53.2622
129.21	118.799	118.616	98.5057	75.9389	53.2389
129.142	118.172	118.502	98.4616	75.7754	53.2331
128.775	118.087	118.48	98.4033	75.7652	53.1689
128.716	117.942	118.217	98.3403	75.6874	52.794
128.675	117.782	117.925	98.2409	75.3837	52.7057
128.575	117.574	117.427	98.1557	75.3405	52.6468
128.286	117.497	116.788	98.0862	75.2355	52.3037
128.167	117.175	116.158	98.015	74.9237	52.2681
126.539	116.659	116.029	97.8774	74.903	52.1373
126.391	116.643	115.755	97.8409	74.8823	52.0181
126.194	116.578	115.662	97.6205	74.8409	51.7369
125.631	116.421	115.582	97.3963	74.7829	51.7069
125.408	116.329	115.544	96.9465	74.7144	51.5024
125.059	115.981	114.857	96.9065	74.4671	51.5024
125.007	115.907	114.543	96.7848	74.3025	51.4481
124.972	115.751	114.432	96.7576	74.2107	51.3576
124.778	115.733	114.162	96.7432	74.2044	51.2487
124.475	115.575	113.987	96.7239	74.1082	51.0058
124.149	115.462	113.477	96.6181	74.0664	50.8413
123.346	115.391	113.476	96.472	73.8316	50.7619
123.169	115.164	113.418	96.4479	73.756	50.7374
123.052	115.091	113.223	96.1566	73.6908	50.6884
122.701	114.966	113.083	96.0937	73.3408	50.2085
121.954	114.826	113.027	96.0904	73.2943	50.1157
121.51	114.616	112.895	96.0662	73.1906	49.9607
120.632	114.463	112.863	95.9694	73.1885	49.8923
120.506	112.485	112.674	95.5047	73.1588	49.5364
120.397	112.36	112.391	95.482	73.0316	49.2158
119.491	111.987	111.851	95.4657	72.9955	49.1653
119.369	111.445	111.348	95.3471	72.9211	49.1527
119.274	111.107	111.317	95.2007	72.7018	49.0326
119.175	111.044	110.518	95.1632	72.6293	48.9693
118.808	111.043	110.383	95.0981	72.6058	48.7787
118.269	111.029	110.277	95.023	72.6037	48.7342
118.182	111.004	109.81	94.979	72.5866	48.7151
117.915	110.956	109.762	94.961	72.484	48.6258
117.837	110.927	109.642	94.8124	72.4455	48.6258
117.671	110.893	109.237	94.7437	72.3363	48.5811
117.004	110.542	108.947	94.2746	71.9883	48.5427
116.895	110.366	108.937	94.1133	71.9259	48.5363
116.802	110.33	108.588	94.0903	71.8526	48.5172
116.537	110.118	108.481	94.0524	71.8375	48.3634
115.925	110.029	107.771	93.965	71.8375	48.2284
115.8	109.697	107.588	93.8841	71.7986	48.0737
115.726	109.407	106.803	93.4489	71.7921	47.8667
115.666	109.234	106.754	93.3891	71.7489	47.7498
115.575	109.138	106.716	93.3709	71.6192	47.7173
115.442	109.041	106.7	93.3028	71.1523	47.5675
115.29	108.932	106.38	92.9599	71.0869	47.4302
114.896	108.394	106.262	92.9132	70.9931	47.4237
114.89	107.748	106.142	92.8264	70.9844	47.3713
114.831	107.096	105.974	92.7546	70.9582	47.3189
114.238	107.034	105.914	92.3576	70.7175	47.1941
114.172	106.824	105.796	92.1796	70.6868	47.1809
114.066	106.572	105.779	92.1762	70.6407	47.0755
114.058	106.505	105.75	92.0348	70.5529	47.0689
113.969	106.185	105.601	91.721	70.4891	46.9963
113.915	106.116	104.706	91.3417	70.3394	46.8707
113.783	105.686	104.424	91.3383	70.1054	46.8376
113.44	105.536	104.2	91.1888	69.4278	46.7248
113.355	105.49	103.885	90.9948	69.3295	46.5984
113.272	105.199	103.402	90.6056	69.2019	46.3647
113.221	105.183	102.953	90.5611	69.1504	46.2575
113.128	105.112	102.278	90.5542	69.1302	46.0625
113.01	104.715	102.211	90.2525	69.101	46.0153
112.668	104.697	101.828	90.2507	69.0539	45.9545
111.776	104.298	101.735	90.1855	69.0359	45.8057
111.566	104.296	101.6	90.1665	69.0157	45.7039
111.482	104.146	101.534	90.0616	68.9865	45.6156
111.333	104.06	101.456	89.9273	68.9506	45.6156
111.071	103.775	101.338	89.9083	68.9371	45.4588
111.055	103.752	100.803	89.8445	68.9011	45.1299
110.966	103.655	100.795	89.7806	68.8291	45.0679
110.725	103.428	100.495	89.7029	68.6825	45.0197
110.704	103.146	100.492	89.5732	68.6667	44.9714
110.664	103.134	99.9987	89.5109	68.5244	44.9231
110.494	102.547	99.9243	89.4658	68.4361	44.9093
110.416	102.437	99.5762	89.3826	68.3545	44.9024
110.298	102.376	99.5139	89.3549	68.3386	44.8816
109.898	102.147	99.4968	89.0125	68.3227	44.8332
109.62	102.147	99.4407	88.8155	68.3137	44.6598
109.448	102.023	99.3674	88.7841	68.2955	44.4298
108.711	101.959	99.3159	88.7072	68.1751	44.3109
108.612	101.929	98.8544	88.6005	68.1364	44.2829
108.422	101.869	98.8042	88.471	68.1091	44.2198
108.2	101.04	98.6158	88.4324	68.1068	44.1636
108.19	100.731	98.5088	88.3289	68.0385	44.1565
108.186	100.709	98.4364	88.3114	68.0385	44.1284
107.557	100.709	98.3718	88.3114	68.018	44.0862
107.519	100.597	98.2835	88.2868	67.8766	43.931
107.437	100.557	97.9423	88.0477	67.8743	43.8674
107.116	100.484	97.8457	88.0389	67.872	43.8249
106.983	100.421	97.6887	88.0002	67.7692	43.7115
106.922	100.325	97.5601	87.9843	67.6478	43.5479
106.915	100.093	97.514	87.9614	67.4918	43.5265
106.855	100.073	97.4663	87.8768	67.4895	43.4622
106.815	99.8063	97.4568	87.8715	67.2341	43.4122
106.312	99.6571	97.4393	87.6772	67.1811	43.4051
106.304	99.6058	97.3677	87.61	67.1257	43.4051
105.859	99.2566	97.2912	87.5357	67.0702	43.2618
105.24	99.2238	97.2227	87.1986	66.8943	43.2618
105.155	99.2003	97.0423	87.1452	66.6622	43.1756
105.007	99.0079	96.8377	87.0206	66.5784	43.1397
104.91	98.7132	96.7207	86.9012	66.5202	43.1181
104.83	98.3308	96.3096	86.8905	66.5132	43.0028
104.682	98.1999	96.1001	86.7101	66.4829	42.9811
104.678	98.0972	96.0485	86.5383	66.4806	42.9594
104.666	97.9913	95.9936	86.4899	66.4199	42.9161
103.651	97.8869	95.8724	86.4164	66.3826	42.8219
103.637	97.8853	95.4673	86.2926	66.3008	42.6404
103.636	97.8663	95.4332	86.2908	66.2493	42.4945
103.595	97.814	95.3325	86.0083	66.0971	42.4434
103.488	97.7379	95.2235	85.9903	66.09	42.4361
103.183	97.6998	95.173	85.8983	66.0103	42.4287
103	97.595	94.8598	85.6507	65.9797	42.4287
102.964	97.4615	94.7829	85.571	65.9586	42.3042
102.661	97.1445	94.4619	85.5384	65.9327	42.3042
102.555	97.0184	94.0375	85.3988	65.9304	42.2014
102.416	96.6839	93.7023	85.3715	65.8221	42.1793
102.347	96.6213	93.3559	85.268	65.683	42.1719
102.322	96.5202	93.331	85.0678	65.6807	42.1498
102.264	96.0453	93.2346	85.0659	65.4774	42.0835
102.264	96.0436	93.1881	85.0495	65.404	42.0835
101.549	95.8967	92.9716	84.9255	65.385	42.0319
101.338	95.8174	92.8798	84.9091	65.3826	42.0171
100.503	95.7689	92.8164	84.8707	65.3755	41.9801
100.486	95.456	92.808	84.8324	65.321	41.9579
100.01	95.0671	92.7846	84.7976	65.3162	41.9579
99.9956	94.9757	92.7278	84.7702	65.2616	41.9432
99.8933	94.9741	92.5789	84.6	65.2521	41.8913
99.8731	94.9316	92.3929	84.5322	65.2378	41.8617
99.5108	94.8516	92.3627	84.5083	65.2331	41.8097
98.9171	94.8042	92.1426	84.4055	65.226	41.78
98.8544	94.7944	92.0803	84.3651	65.2093	41.7057
98.6833	94.5176	92.0079	84.3045	65.1261	41.6685
98.6676	94.2549	91.7176	84.2971	65.1261	41.6014
97.8979	94.2039	91.6889	84.2548	65.0189	41.5715
97.8172	94.0738	91.6635	84.2493	64.9402	41.4893
97.6966	94.0243	91.4316	84.1462	64.9067	41.4444
97.5744	93.9947	91.3756	83.8491	64.8327	41.3694
97.4647	93.8428	91.3739	83.7103	64.7968	41.3169
97.3868	93.8296	91.3043	83.7029	64.7776	41.3169
97.2243	93.6113	91.1939	83.6399	64.6243	41.2266
97.1493	93.414	91.1582	83.5787	64.6099	41.2116
96.7992	93.414	91.1174	83.4637	64.5931	41.0682
96.788	93.2895	90.768	83.3596	64.5739	41.0455
96.7704	93.2612	90.6449	83.2386	64.5355	41.0002
96.7576	92.9716	90.2456	83.2163	64.4538	40.9623
96.732	92.9082	90.182	83.2088	64.3455	40.8029
96.7127	92.8097	90.0358	83.1884	64.2949	40.7876
96.3707	92.6743	90.0255	83.1865	64.278	40.7572
96.3498	92.6492	90.0014	83.1716	64.2756	40.6962
96.1501	92.5806	89.9927	83.0317	64.1766	40.6886
95.8983	92.3459	89.8859	83.0186	64.1234	40.4821
95.8546	92.1913	89.8686	82.9607	64.0509	40.4821
95.7932	91.9017	89.8307	82.7418	63.857	40.4207
95.5615	91.6432	89.8272	82.4509	63.8497	40.3592
95.4836	91.4367	89.6476	82.4396	63.8108	40.2514
95.3829	91.3043	89.594	82.3926	63.7744	40.2129
95.2642	91.1548	89.5524	82.3832	63.6698	40.1588
94.9774	91.0782	89.549	82.3493	63.6601	40.1511
94.8777	90.9062	89.4572	82.2646	63.6454	40.1047
94.7273	90.7782	89.3896	82.2382	63.5187	40.1047
94.6274	90.6825	89.1899	82.2212	63.5089	39.9107
94.4947	90.5286	89.1743	82.1967	63.504	39.8874
94.2253	90.2799	89.1517	82.1439	63.4845	39.8718
94.222	90.249	89.1308	82.0967	63.4161	39.8718
94.1989	90.1459	88.9027	82.0041	63.399	39.8484
93.8808	90.0633	88.7055	81.9569	63.1859	39.7314
93.8412	89.9738	88.6495	81.9209	63.181	39.708
93.7602	89.9083	88.52	81.8944	63.1785	39.6063
93.6129	89.9031	88.4237	81.553	63.1736	39.5906
93.5052	89.8203	88.2218	81.3875	63.1515	39.5435
93.477	89.7115	88.09	81.2846	63.1098	39.5357
93.4489	89.6822	87.9297	81.2617	63.0779	39.5121
93.1881	89.613	87.8185	81.2273	62.9992	39.4728
93.0232	89.5767	87.5746	81.0688	62.9967	39.3941
92.9099	89.2507	87.5321	80.998	62.844	39.3626
92.8798	89.1899	87.4081	80.9903	62.7971	39.331
92.8598	89.0369	87.2323	80.9789	62.7329	39.331
92.6726	88.9097	87.2217	80.9367	62.7255	39.331
92.2602	88.9062	87.1399	80.8984	62.723	39.3073
92.2182	88.8556	87.0651	80.8793	62.723	39.2994
92.087	88.7264	86.903	80.6605	62.6735	39.2915
91.9354	88.653	86.778	80.5451	62.6637	39.2757
91.6314	88.639	86.7226	80.308	62.6513	39.2678
91.4282	88.5865	86.6744	80.2404	62.629	39.1332
91.2975	88.4184	86.5025	80.1535	62.5919	39.1332
91.2873	88.3009	86.4649	80.0451	62.582	39.0936
91.0204	88.2622	86.1487	79.7152	62.5795	39.0856
91.0084	87.9614	85.864	79.6919	62.5175	39.022
90.8653	87.9085	85.7484	79.6743	62.4257	39.022
90.8226	87.8238	85.7032	79.6491	62.3412	38.9982
90.7116	87.5587	85.5003	79.3898	62.3064	38.9584
90.4343	87.5357	85.4895	79.3175	62.2965	38.8626
90.3383	87.3478	85.4296	78.8491	62.2641	38.7827
90.1975	87.2643	85.3334	78.8451	62.2392	38.7747
89.8824	87.2448	85.1843	78.6857	62.2218	38.7667
89.7185	87.195	85.1115	78.4331	62.2168	38.7667
89.5645	87.1025	85.055	78.2947	62.1994	38.7426
89.5472	87.0918	85.0258	78.2491	62.157	38.7106
89.4849	86.9529	84.993	77.9454	62.127	38.7026
89.4416	86.6457	84.741	77.8579	62.0946	38.6625
89.1065	86.5867	84.6458	77.6546	62.0946	38.6464
88.7352	86.5562	84.6183	77.6086	62.0122	38.6384
88.6285	86.2512	84.4753	77.5926	61.9596	38.566
88.534	85.9235	84.4753	77.5207	61.877	38.4935
88.52	85.9217	84.4239	77.3145	61.8745	38.4854
88.4237	85.9181	84.2879	77.2744	61.7993	38.4854
88.192	85.9145	84.0743	77.1479	61.7868	38.4854
88.0864	85.7809	84.0448	77.1117	61.7868	38.3966
88.0477	85.7682	84.0338	77.1037	61.7843	38.3804
87.6984	85.7357	84.0061	76.9427	61.7792	38.3724
87.6878	85.6796	83.9581	76.8943	61.6939	38.3481
87.6436	85.513	83.8787	76.8661	61.6889	38.2752
87.5374	85.2789	83.7492	76.7975	61.6763	38.2752
87.5144	85.2061	83.6344	76.7046	61.6738	38.2184
87.314	85.1716	83.4265	76.6298	61.6386	38.2021
87.1808	85.1625	83.3484	76.6075	61.6335	38.1777
87.1452	85.086	83.3373	76.5427	61.6185	38.1696
87.0972	85.0678	83.1921	76.411	61.5883	38.1452
87.0936	84.6311	83.1567	76.3501	61.5177	38.0801
87.0153	84.5982	83.0802	76.344	61.4472	38.0719
86.7369	84.4881	83.0709	76.2851	61.2981	37.9985
86.5849	84.4753	82.8167	76.277	61.288	37.9903
86.4541	84.4368	82.6368	76.1712	61.2577	37.9412
86.4093	84.4331	82.5129	76.161	61.2551	37.9412
86.3375	84.3688	82.4095	76.1305	61.207	37.9331
86.102	84.31	82.2344	76.102	61.1513	37.8675
85.983	84.2824	82.1005	76.0816	61.131	37.8429
85.873	84.2567	82.0136	76.0755	61.1056	37.8265
85.7701	84.2217	81.9909	76.0429	61.1056	37.695
85.7212	83.8897	81.9512	75.9572	61.0574	37.6373
85.7194	83.8066	81.8433	75.9511	61.0193	37.6126
85.4804	83.7659	81.8319	75.9389	61.0168	37.6043
85.4586	83.714	81.4865	75.7652	61.0041	37.5878
85.4586	83.6436	81.3875	75.6915	60.9456	37.5465
85.2425	83.4432	81.2979	75.6669	60.8412	37.5465
85.1916	83.4024	81.1261	75.6423	60.8412	37.4803
85.1588	83.2033	81.0535	75.5316	60.8311	37.4555
85.137	82.8953	80.8237	75.4618	60.8285	37.4306
84.9693	82.8485	80.816	75.4227	60.7597	37.4306
84.9511	82.7961	80.793	75.4001	60.7495	37.414
84.4129	82.6274	80.2868	75.3919	60.7444	37.3808
84.3945	82.5561	80.1863	75.2499	60.701	37.3725
84.2659	82.4584	80.0761	75.1097	60.6959	37.331
84.0983	82.3362	80.0393	75.0023	60.6626	37.3143
84.0098	82.2853	80.0315	74.843	60.5885	37.2977
83.8269	82.1288	79.9676	74.8243	60.5859	37.2894
83.7881	81.8925	79.9656	74.7352	60.5834	37.181
83.777	81.8414	79.5244	74.6937	60.5808	37.181
83.7696	81.6176	79.4308	74.6356	60.5552	37.1142
83.7288	81.3722	79.1786	74.5254	60.4245	37.1142
83.5546	81.3646	79.1532	74.3401	60.4245	37.0974
83.3596	81.357	79.0905	74.2921	60.3937	37.0891
83.2442	81.3227	79.0768	74.242	60.3681	37.064
83.1324	81.275	79.0415	74.2378	60.3552	37.0305
83.1138	81.172	78.8549	74.2274	60.345	36.9969
83.0335	81.0936	78.8215	74.2044	60.3141	36.9885
82.9831	81.0037	78.5615	74.194	60.3116	36.9801
82.942	80.6316	78.2551	73.9701	60.2473	36.9717
82.8878	80.5528	78.0309	73.9302	60.237	36.9549
82.5674	80.5124	77.9653	73.8925	60.2061	36.9045
82.5261	80.4295	77.836	73.6698	60.1881	36.8793
82.338	80.4064	77.7383	73.575	60.1365	36.8287
82.2891	80.2868	77.6006	73.5034	60.1314	36.8203
82.2552	80.225	77.3305	73.4401	60.0875	36.7444
82.2288	80.2153	77.2984	73.4359	60.0772	36.6767
82.1458	80.0683	77.2362	73.4274	60.0669	36.6513
81.4655	80.0683	77.176	73.3852	60.023	36.609
81.4522	79.9288	77.0916	73.3619	59.9972	36.592
81.2235	79.6685	77.0212	73.3514	59.992	36.5326
81.0554	79.6393	76.995	73.3218	59.9558	36.4986
81.0076	79.5595	76.989	73.3176	59.9455	36.4646
80.7891	79.2158	76.8903	73.3154	59.829	36.4475
80.7508	79.1022	76.8721	73.2816	59.8031	36.422
80.5682	78.9983	76.6904	73.2626	59.8031	36.3281
80.391	78.6699	76.6763	73.1037	59.7953	36.2683
80.252	78.6581	76.6742	73.0486	59.7486	36.2597
80.2095	78.6286	76.5569	72.9976	59.7279	36.2426
80.049	78.6207	76.3684	72.9955	59.6604	36.1911
79.9598	78.5733	76.3379	72.8743	59.6162	36.1311
79.6938	78.1877	76.2322	72.8616	59.585	36.0709
79.6938	78.0865	76.2078	72.7892	59.5303	36.0623
79.6782	78.0845	76.1773	72.7849	59.5069	36.0106
79.6743	78.0508	76.0307	72.6784	59.4886	35.9934
79.6724	77.9733	75.9021	72.6635	59.486	35.9761
79.6082	77.8499	75.7365	72.5781	59.46	35.9675
79.1865	77.7583	75.7201	72.5695	59.4417	35.9329
79.0964	77.7523	75.6464	72.4776	59.4234	35.9329
79.0493	77.7244	75.5746	72.4455	59.4182	35.9243
78.9237	77.6066	75.5562	72.3856	59.3974	35.9243
78.8156	77.5107	75.4967	72.2441	59.3791	35.8897
78.7034	77.4927	75.3425	72.2398	59.3504	35.8378
78.6857	77.4847	75.3199	72.1883	59.3477	35.8118
78.263	77.4186	75.2828	71.9862	59.3216	35.7858
78.1064	77.3546	75.2787	71.956	59.2772	35.7424
77.8041	77.2703	75.2602	71.818	59.2458	35.7337
77.8001	77.2322	75.1592	71.7424	59.2118	35.6816
77.6446	77.1921	75.0229	71.7165	59.2092	35.6468
77.6346	77.1398	74.9547	71.6927	59.1515	35.6468
77.5027	77.0876	74.9465	71.6149	59.1463	35.6468
77.3185	77.0453	74.8885	71.5694	59.1358	35.5509
76.9346	76.9427	74.874	71.4935	59.1332	35.5509
76.854	76.9124	74.8264	71.4285	59.1279	35.4634
76.8318	76.4799	74.8119	71.3807	59.1148	35.4197
76.8096	76.4313	74.8078	71.3742	59.1122	35.4197
76.6298	76.3765	74.7912	71.3351	59.0256	35.3407
76.6055	76.3541	74.7725	71.1915	58.9678	35.3407
76.4779	76.2485	74.542	71.1828	58.9625	35.3143
76.4738	76.2322	74.5088	71.1697	58.9257	35.2968
76.3379	76.0959	74.4442	71.1371	58.8389	35.1999
76.2953	76.0837	74.2837	71.1	58.8046	35.1999
76.1977	76.0286	74.2566	70.8642	58.707	35.1823
76.0816	75.9572	74.1062	70.7766	58.7043	35.1734
75.8102	75.9001	74.0894	70.7196	58.7017	35.1381
75.628	75.8837	74.0559	70.7109	58.6911	35.0851
75.324	75.8776	74.0245	70.6144	58.6726	35.0585
75.3096	75.8265	73.9764	70.5309	58.6594	35.0408
75.1839	75.7304	73.8127	70.5265	58.6224	35.0408
75.0147	75.6054	73.5877	70.4891	58.6119	34.961
75.0064	75.4967	73.2499	70.2997	58.5166	34.8899
74.9237	75.4022	73.1948	70.2777	58.4609	34.881
74.845	75.3795	73.1164	70.2689	58.4397	34.8543
74.8326	75.3528	73.0973	70.2137	58.4079	34.8543
74.7601	75.2952	73.0719	70.1916	58.3999	34.8543
74.7144	75.2045	73.0295	70.1386	58.2777	34.7473
74.6293	75.2045	72.9573	70.0745	58.267	34.7294
74.5545	75.1881	72.9084	69.9926	58.2457	34.7294
74.5316	75.1117	72.8637	69.7508	58.2431	34.7026
74.5275	74.9196	72.8148	69.6685	58.1658	34.6489
74.3943	74.8471	72.7082	69.5973	58.1499	34.631
74.3234	74.6065	72.6464	69.5549	58.1472	34.613
74.2357	74.5691	72.4156	69.4635	58.1419	34.5682
74.1647	74.5337	72.4049	69.4211	58.1125	34.5233
74.1417	74.4567	72.3877	69.3362	58.0912	34.4603
73.9449	74.4276	72.3535	69.3093	58.0725	34.4513
73.9323	74.3692	72.3363	69.2825	58.0218	34.4513
73.9156	74.3171	72.2977	69.2735	57.9924	34.4332
73.756	74.2483	72.1002	69.2735	57.9496	34.4152
73.7518	74.1145	72.0895	69.2109	57.9389	34.4152
73.5034	74.0538	71.9517	69.2019	57.8505	34.352
73.3535	73.9973	71.9151	69.1907	57.8318	34.2887
73.3345	73.9931	71.8806	69.1907	57.8291	34.2887
73.2731	73.9386	71.8029	69.184	57.6922	34.2706
73.2478	73.7959	71.8008	69.101	57.6788	34.2344
73.2414	73.7392	71.7964	69.027	57.6519	34.2253
73.1821	73.6992	71.5629	68.9213	57.6008	34.1981
73.074	73.6761	71.5564	68.8403	57.5604	34.1708
73.0401	73.3662	71.5261	68.8065	57.5227	34.1436
72.9169	73.1567	71.4133	68.7592	57.5011	34.1072
72.8765	73.1334	71.3807	68.757	57.485	34.0799
72.8148	73.0231	71.1937	68.7276	57.4796	34.0617
72.7189	72.9147	71.1697	68.7231	57.4742	34.0617
72.7082	72.8892	71.1523	68.6103	57.4607	34.0525
72.6293	72.868	71.1196	68.513	57.458	34.0434
72.5247	72.6741	71.0237	68.4746	57.4553	33.9704
72.4584	72.4712	71.0171	68.4632	57.3932	33.9704
72.3749	72.0916	70.956	68.3885	57.3824	33.943
72.3599	72.0852	70.8445	68.3477	57.3662	33.9247
72.0292	72.0357	70.827	68.3341	57.3662	33.9247
71.9237	71.9883	70.7153	68.3023	57.3365	33.9247
71.8914	71.9366	70.5111	68.2092	57.3067	33.9064
71.8482	71.9086	70.5089	68.1751	57.2445	33.8698
71.7835	71.8935	70.3989	67.9359	57.1442	33.7872
71.7035	71.8094	70.1386	67.8286	57.079	33.7228
71.5152	71.7273	70.0922	67.7577	57.0709	33.7136
71.3829	71.6213	70.0877	67.7211	57.0682	33.6676
71.3155	71.617	70.0833	67.6776	57.0546	33.6583
71.2764	71.5326	70.0324	67.5561	57.0437	33.6307
71.2024	71.5044	70.0302	67.4643	57.0356	33.6214
71.1697	71.4306	70.0258	67.3953	57.0002	33.5752
71.0935	71.004	69.9881	67.3539	56.9975	33.5475
71.052	70.8467	69.9128	67.3171	56.9894	33.529
71.0346	70.8029	69.8218	67.211	56.9866	33.4827
71.004	70.6056	69.7263	67.0795	56.9458	33.4641
70.9975	70.5573	69.5304	67.0679	56.8968	33.4363
70.9735	70.5441	69.5081	67.0587	56.8777	33.3991
70.8707	70.4319	69.5036	67.0587	56.8723	33.3991
70.6933	70.196	69.4813	66.9846	56.845	33.3898
70.6341	70.0767	69.4211	66.841	56.7932	33.3805
70.5397	70.0081	69.3071	66.8062	56.7522	33.3805
70.5331	69.9859	69.2758	66.7296	56.7386	33.334
70.2953	69.8507	69.2556	66.6785	56.6866	33.2688
70.1982	69.8418	69.2176	66.6273	56.6456	33.2408
70.0612	69.7219	69.119	66.5831	56.6155	33.2314
70.0346	69.6752	69.0898	66.5621	56.5415	33.2221
70.0302	69.5571	69.0292	66.5179	56.5333	33.1753
69.9505	69.5259	69.0157	66.4223	56.5251	33.1753
69.8951	69.5193	68.9708	66.4176	56.4729	33.1285
69.8307	69.5103	68.9528	66.2914	56.4455	33.0817
69.753	69.5081	68.9326	66.2306	56.396	33.0723
69.6841	69.4278	68.8155	66.2002	56.3933	33.0629
69.6729	69.392	68.6712	66.1018	56.3025	33.0347
69.6039	69.3518	68.6532	65.9656	56.2694	33.0347
69.5995	69.1817	68.6396	65.9421	56.2364	33.0065
69.4389	69.1728	68.5877	65.9068	56.2171	32.9971
69.3518	69.1055	68.4044	65.8598	56.2116	32.9877
69.2444	69.0562	68.325	65.8551	56.1812	32.9783
69.0562	68.9461	68.1887	65.7231	56.0873	32.9312
69.027	68.8291	68.0226	65.7184	56.0818	32.8652
68.9888	68.7863	67.9952	65.6264	55.9822	32.8274
68.9483	68.6757	67.9473	65.5649	55.9407	32.8179
68.8763	68.6306	67.8515	65.5602	55.9185	32.8084
68.8561	68.6193	67.7737	65.5129	55.9102	32.7611
68.7164	68.617	67.6753	65.3376	55.888	32.7422
68.5967	68.5311	67.6112	65.1903	55.8491	32.7327
68.5266	68.504	67.5859	65.1689	55.8214	32.7232
68.4904	68.3976	67.5607	65.0761	55.7519	32.6757
68.2614	68.266	67.5263	65.0689	55.7018	32.6377
68.1478	68.2478	67.5125	65.0403	55.674	32.6092
68.1023	68.2069	67.501	64.9974	55.6712	32.6092
67.9314	68.2001	67.324	64.9449	55.6712	32.5901
67.808	67.9793	67.3217	64.8996	55.6545	32.5806
67.7692	67.8286	67.1603	64.8613	55.6378	32.552
67.7646	67.7371	67.1303	64.7705	55.6294	32.5329
67.6959	67.6776	67.091	64.6435	55.6211	32.5139
67.6753	67.6134	67.0795	64.6195	55.5988	32.4948
67.6455	67.5377	67.0032	64.5547	55.5876	32.4756
67.6295	67.5332	66.9546	64.5139	55.5737	32.4661
67.5836	67.4964	66.7598	64.4706	55.5709	32.447
67.5538	67.4321	66.6087	64.449	55.5514	32.4183
67.4206	67.3654	66.5598	64.4345	55.5514	32.3799
67.3263	67.3608	66.5528	64.384	55.5458	32.3703
67.3217	67.2549	66.5342	64.3671	55.5318	32.3416
67.2203	67.2272	66.4876	64.3382	55.4927	32.3416
67.1626	67.1972	66.4619	64.2273	55.4536	32.332
67.1002	67.1002	66.4129	64.1041	55.3725	32.3224
66.9777	67.0332	66.2025	64.0702	55.3641	32.2935
66.8248	67.0286	66.1557	64.0194	55.3641	32.2647
66.7482	67.0263	66.1393	63.9855	55.3277	32.2166
66.5715	67.024	66.0009	63.8351	55.3249	32.2069
66.4829	66.9198	65.9327	63.806	55.2716	32.1877
66.4806	66.8735	65.8716	63.7647	55.266	32.178
66.3639	66.8642	65.8198	63.7355	55.252	32.1491
66.3218	66.6645	65.808	63.6771	55.2323	32.1104
66.2704	66.6273	65.7585	63.6235	55.2099	32.1104
66.2353	66.4363	65.4656	63.3916	55.1621	32.1104
66.1182	66.3569	65.4656	63.181	55.1537	32.0233
66.1065	66.2587	65.4016	63.1565	55.0693	32.0136
66.0994	66.2166	65.3708	63.0656	55.0496	31.9845
65.9304	66.0994	65.3257	63.0533	55.0384	31.9651
65.8457	66.0877	65.3186	63.0361	55.0327	31.936
65.7844	65.9915	65.2996	63.0361	55.0299	31.9165
65.7656	65.9586	65.226	63.0312	55.0102	31.9068
65.7656	65.9586	65.1594	62.876	55.0074	31.9068
65.7373	65.9539	65.0642	62.7922	54.9679	31.8776
65.6783	65.9257	64.9855	62.7428	54.9594	31.8679
65.6382	65.8315	64.8996	62.7279	54.9425	31.8484
65.1927	65.7538	64.8948	62.6637	54.8606	31.8484
65.1855	65.6995	64.6842	62.6389	54.7673	31.8484
65.0618	65.6051	64.2997	62.6043	54.7588	31.8484
64.847	65.4395	64.2804	62.5597	54.7447	31.8191
64.8374	65.3376	64.2731	62.4381	54.7277	31.8191
64.6243	65.2735	64.1259	62.4357	54.7192	31.741
64.6075	65.2497	64.0533	62.4059	54.688	31.7312
64.4802	65.2093	63.9273	62.3437	54.6795	31.6921
64.3503	64.9831	63.8934	62.2367	54.6767	31.6823
64.278	64.9759	63.6454	62.1944	54.6256	31.6823
64.2345	64.9234	63.4503	62.1121	54.6114	31.6823
64.0049	64.9067	63.3941	62.0821	54.5802	31.594
63.7817	64.8327	63.3916	62.0122	54.4779	31.5743
63.6138	64.4538	63.3452	61.9997	54.4465	31.5251
63.5553	64.3792	63.3109	61.9671	54.4095	31.5054
63.1785	64.3551	63.2423	61.9121	54.3896	31.466
63.1589	64.278	63.1393	61.8419	54.3839	31.4265
63.1172	64.1621	63.0361	61.8194	54.3696	31.387
63.0336	64.1138	63.0189	61.7617	54.3696	31.387
63.0262	64.0968	63.0164	61.7542	54.3668	31.3771
62.9918	64.0606	62.9672	61.7516	54.3639	31.3672
62.9007	64.046	62.9401	61.7441	54.3525	31.3573
62.7477	63.9322	62.8144	61.6813	54.3268	31.3474
62.4605	63.8473	62.8144	61.6662	54.3097	31.3474
62.3984	63.8206	62.8045	61.6512	54.1783	31.3177
62.3711	63.7258	62.7872	61.6386	54.1153	31.3177
62.3089	63.7112	62.7329	61.5757	54.1067	31.2979
62.1021	63.6941	62.5696	61.5505	54.101	31.2979
62.0197	63.6089	62.4059	61.4825	54.0694	31.278
61.6788	63.5553	62.2118	61.4749	54.0666	31.278
61.3588	63.4796	62.1869	61.4724	53.9948	31.2482
61.1817	63.465	62.162	61.4093	53.992	31.2284
60.9914	63.3965	61.9747	61.3234	53.9719	31.2085
60.9049	63.1933	61.9596	61.3083	53.9604	31.1587
60.5885	63.0262	61.9346	61.3007	53.9575	31.1089
60.5629	62.9893	61.9096	61.2551	53.9374	31.0989
60.5117	62.8736	61.8194	61.0447	53.923	31.0889
60.3372	62.839	61.7717	61.0092	53.8914	31.0189
60.273	62.7007	61.7692	60.9431	53.8367	31.0189
60.2601	62.6909	61.719	60.91	53.7676	31.0189
60.0282	62.6735	61.6335	60.9075	53.756	30.9588
60.0204	62.6637	61.6134	60.9024	53.7156	30.9187
59.9687	62.4133	61.4421	60.8744	53.6781	30.9187
59.7642	62.3636	61.4371	60.8642	53.6377	30.8785
59.6863	62.3512	61.4017	60.854	53.6261	30.8484
59.6292	62.3014	61.3841	60.8285	53.5972	30.8182
59.5069	62.2641	61.2627	60.7903	53.577	30.798
59.4234	62.1669	61.207	60.678	53.5567	30.7879
59.2406	62.1669	60.8922	60.6754	53.5509	30.7577
59.0991	62.1146	60.6448	60.5731	53.5451	30.7476
59.0676	62.0996	60.6269	60.5552	53.5017	30.7476
59.0282	62.0297	60.5143	60.4784	53.4843	30.687
58.9152	61.9922	60.2009	60.4656	53.4611	30.687
58.8994	61.9496	60.1494	60.4425	53.4176	30.5857
58.4715	61.8595	60.1314	60.3963	53.3944	30.5755
58.3122	61.8294	60.1211	60.3141	53.2927	30.5552
57.9496	61.8194	60.0901	60.2601	53.2781	30.5247
57.9014	61.8068	60.0901	60.237	53.2374	30.484
57.8907	61.7366	60.0566	60.2138	53.1937	30.4636
57.8532	61.6688	60.0282	60.152	53.1937	30.4433
57.8425	61.4976	59.9662	60.0514	53.1587	30.4433
57.7593	61.4976	59.9041	60.023	53.1412	30.4024
57.6707	61.2981	59.8989	59.9843	53.1237	30.382
57.5335	61.2349	59.8057	59.9791	53.1179	30.3514
57.4742	61.1488	59.6136	59.9687	53.1179	30.3002
57.4634	61.098	59.473	59.9403	53.0741	30.2592
57.4499	61.0219	59.3713	59.9144	53.0711	30.2489
57.4418	60.8769	59.3268	59.9067	53.0653	30.2078
57.3581	60.7495	59.3216	59.8497	53.0595	30.2078
57.3256	60.7341	59.3086	59.8342	53.0565	30.1873
57.3094	60.6678	59.251	59.8083	53.0332	30.1667
56.9676	60.6141	59.1803	59.759	53.0273	30.1255
56.9213	60.4374	59.1437	59.7382	53.0127	30.1049
56.5881	60.4271	59.0335	59.7331	53.001	30.0843
56.5744	60.3835	58.8599	59.7227	52.9951	30.043
56.5552	60.3141	58.823	59.7201	52.9688	29.9913
56.5333	60.3064	58.8099	59.6526	52.9688	29.9602
56.4262	60.2267	58.7571	59.65	52.963	29.9499
56.4098	60.1881	58.6806	59.6396	52.9395	29.9291
55.9767	60.103	58.6489	59.5589	52.9249	29.9084
55.9628	60.0953	58.6092	59.5511	52.9103	29.898
55.9268	60.0075	58.543	59.5251	52.8575	29.8876
55.6657	59.8471	58.4317	59.5199	52.8546	29.8461
55.4592	59.7875	58.3627	59.5069	52.837	29.8357
55.4564	59.6889	58.275	59.4756	52.8282	29.8149
55.4005	59.499	58.1179	59.2929	52.7959	29.794
55.3865	59.46	58.0431	59.2824	52.7694	29.7836
55.2408	59.413	57.9736	59.2641	52.6783	29.7732
55.2239	59.3347	57.9656	59.2589	52.6577	29.7628
55.1621	59.2458	57.9121	59.2249	52.6548	29.6897
55.0017	59.1096	57.8237	59.2144	52.6106	29.6897
54.9679	59.0177	57.7754	59.065	52.5782	29.6688
54.9453	58.9731	57.6438	58.931	52.5369	29.6583
54.9425	58.8099	57.6008	58.8968	52.5251	29.6059
54.903	58.8072	57.6008	58.8678	52.5133	29.6059
54.8126	58.7677	57.5281	58.8099	52.4246	29.564
54.7645	58.7123	57.4796	58.7466	52.4039	29.5114
54.4209	58.6198	57.4418	58.5775	52.3921	29.4904
54.3924	58.4742	57.1984	58.3919	52.3507	29.4588
54.2497	58.4264	57.1794	58.3893	52.3447	29.4377
54.0952	58.3893	57.1794	58.3388	52.3388	29.4272
54.0637	58.291	56.9513	58.3282	52.3329	29.4166
54.058	58.2298	56.8505	58.2963	52.2973	29.4166
53.9173	58.1205	56.8068	58.2165	52.2588	29.3955
53.8137	58.0938	56.6456	58.0965	52.2499	29.3955
53.8022	58.0298	56.44	58.0698	52.2321	29.3849
53.7762	57.9201	56.3465	57.9977	52.1994	29.3321
53.7416	57.8987	56.308	57.8773	52.1697	29.3321
53.733	57.8612	56.1895	57.8639	52.14	29.3003
53.6608	57.8103	56.1867	57.8103	52.1192	29.2897
53.522	57.762	56.184	57.7459	52.1132	29.2154
53.4698	57.7352	56.1094	57.7191	52.0686	29.2048
53.2199	57.7137	56.0514	57.7056	52.0686	29.2048
53.1849	57.5604	55.7658	57.6815	52.0507	29.1942
53.1266	57.4418	55.763	57.668	51.9553	29.1729
53.0916	57.3446	55.7102	57.6089	51.9464	29.141
53.0887	57.3392	55.5207	57.6035	51.9404	29.0663
53.0711	57.331	55.4536	57.6008	51.9136	29.0557
52.9893	57.3229	55.3697	57.5793	51.9016	29.0236
52.9366	57.2905	55.3081	57.5496	51.8986	29.0022
52.9249	56.9268	55.2492	57.5469	51.8777	28.9701
52.919	56.9268	55.2183	57.4634	51.8478	28.9272
52.8868	56.8941	55.2071	57.4445	51.8448	28.895
52.8487	56.7986	55.1902	57.4202	51.8269	28.8842
52.8311	56.7604	55.1537	57.3689	51.8149	28.852
52.7724	56.6976	55.1115	57.3608	51.794	28.8412
52.6341	56.6346	55.0721	57.3608	51.791	28.8197
52.5103	56.5854	54.9792	57.3392	51.773	28.8197
52.4985	56.5717	54.9735	57.3365	51.767	28.7874
52.1786	56.5059	54.9341	57.3337	51.7581	28.7658
52.0537	56.4729	54.8917	57.3256	51.7581	28.755
51.8986	56.3685	54.5944	57.2932	51.7401	28.7442
51.788	56.352	54.5802	57.2336	51.7251	28.7442
51.7011	56.2722	54.4551	57.1794	51.7221	28.7334
51.6951	56.1481	54.4181	57.1767	51.6891	28.6793
51.5991	55.888	54.4095	57.079	51.6531	28.6793
51.5901	55.8353	54.3696	57.0301	51.6531	28.6793
51.5811	55.7603	54.3268	56.9322	51.6501	28.6685
51.4938	55.7046	54.284	56.8123	51.6051	28.6577
51.4577	55.6517	54.2583	56.7577	51.5089	28.6468
51.4396	55.596	54.2212	56.7222	51.4728	28.636
51.2615	55.3417	54.2097	56.703	51.4336	28.6143
51.2464	55.3333	54.0866	56.61	51.4276	28.6143
50.9278	55.2492	54.0379	56.4784	51.4276	28.6035
50.7937	55.1734	54.0207	56.4372	51.4095	28.56
50.6929	55.1537	53.9891	56.407	51.3823	28.473
50.3523	55.0834	53.9661	56.3218	51.3099	28.4512
50.2846	54.9143	53.9029	56.2557	51.2585	28.4184
50.2506	54.903	53.8971	56.1757	51.204	28.3637
49.9846	54.903	53.7532	56.1012	51.1737	28.3419
49.9691	54.7503	53.681	56.0984	51.1737	28.3419
49.9598	54.6823	53.6723	56.0929	51.1525	28.3309
49.9412	54.5404	53.6608	55.985	51.1525	28.2761
49.8449	54.4238	53.6406	55.9434	51.1465	28.2651
49.686	54.4238	53.5972	55.9324	51.1374	28.2541
49.6673	54.284	53.5683	55.8408	51.1374	28.2101
49.4264	54.2297	53.5335	55.838	51.0889	28.2101
49.4201	54.1554	53.464	55.8325	51.0798	28.1991
49.3574	54.1153	53.4118	55.8131	51.0707	28.1991
49.2914	54.0952	53.3769	55.7992	50.9856	28.1771
48.998	54.0207	53.2839	55.7742	50.9613	28.122
48.7188	54.0121	53.2694	55.7352	50.8943	28.1109
48.585	53.9288	53.2519	55.6963	50.8547	28.0778
48.5467	53.9	53.1499	55.6684	50.8456	28.0778
48.5116	53.854	53.1179	55.6322	50.8395	28.0557
48.4156	53.8367	53.1179	55.5318	50.8395	28.0446
48.4092	53.8252	53.0916	55.5151	50.8395	28.0114
48.3772	53.7849	53.0624	55.4844	50.8273	28.0003
48.3483	53.7676	53.0332	55.4844	50.7906	28.0003
48.3483	53.6608	52.9776	55.4704	50.7845	28.0003
48.2874	53.6521	52.8722	55.4424	50.7784	27.9892
48.1878	53.6435	52.8634	55.3445	50.7265	27.9781
47.6768	53.548	52.8575	55.3193	50.7021	27.9781
47.6215	53.4321	52.7548	55.2688	50.6929	27.9559
47.5889	53.3334	52.7224	55.2632	50.6837	27.9448
47.5596	53.3217	52.7165	55.2604	50.6776	27.9115
47.5335	53.2927	52.6548	55.2464	50.6715	27.8892
47.4225	53.2461	52.6459	55.2155	50.6654	27.867
47.38	53.0887	52.5958	55.1762	50.6623	27.8447
47.2194	53.0478	52.5693	55.1284	50.6256	27.8335
47.203	52.9776	52.5516	55.1172	50.6194	27.8224
47.0583	52.8399	52.4719	55.1059	50.6133	27.8224
46.999	52.8311	52.4542	55.089	50.5949	27.8112
46.8702	52.8282	52.4424	55.0609	50.5336	27.8112
46.8602	52.6371	52.3447	54.9594	50.5214	27.7442
46.7642	52.5457	52.2825	54.9594	50.5122	27.7106
46.2811	52.5339	52.2558	54.9566	50.4753	27.6994
46.1335	52.4424	52.2113	54.9002	50.4323	27.6994
46.0157	52.4158	52.1875	54.8267	50.4292	27.6658
45.9955	52.3773	52.1816	54.7532	50.4262	27.5984
45.874	52.2884	52.1757	54.6597	50.3646	27.5533
45.8571	52.2469	52.1578	54.6313	50.3554	27.5421
45.8504	52.1638	52.1222	54.6001	50.3462	27.5308
45.4633	52.1073	52.0567	54.5433	50.3431	27.5195
45.3985	52.1073	51.9852	54.5262	50.3215	27.5195
45.3951	52.0894	51.9703	54.5234	50.3215	27.4744
45.378	52.0805	51.8688	54.4124	50.303	27.4631
45.0489	51.8628	51.8359	54.3981	50.303	27.4178
44.9455	51.6831	51.8149	54.3725	50.2907	27.3839
44.9248	51.6621	51.8089	54.3069	50.2259	27.3725
44.9041	51.5299	51.7341	54.2983	50.2259	27.3498
44.7658	51.4607	51.7131	54.2497	50.2012	27.3385
44.7277	51.3823	51.6891	54.121	50.1982	27.3158
44.6653	51.3793	51.6831	54.101	50.1827	27.3158
44.3658	51.2645	51.6651	54.0752	50.1796	27.3044
44.2118	51.0464	51.6291	54.0436	50.1765	27.293
44.1627	50.9917	51.5841	54.035	50.1704	27.2817
44.0573	50.9187	51.5811	53.9862	50.1611	27.2703
44.0503	50.9126	51.548	53.9862	50.1518	27.2589
43.881	50.8029	51.5299	53.946	50.1302	27.2475
43.7076	50.7632	51.4517	53.7791	50.059	27.2475
43.5548	50.7448	51.3491	53.6752	50.0435	27.1334
43.48	50.6715	51.325	53.6752	50.0187	27.1105
43.4764	50.6531	51.2857	53.6723	50.0187	27.0646
43.2835	50.506	51.2797	53.6406	50.0094	27.0417
43.2082	50.4907	51.2494	53.6174	49.9598	27.0417
43.1508	50.3585	51.2343	53.5509	49.9536	27.0417
43.122	50.3246	51.1465	53.406	49.9288	27.0302
43.0104	50.0435	51.1374	53.3217	49.907	27.0302
42.848	50.0249	51.1344	53.281	49.8915	27.0187
42.8226	49.9784	51.1222	53.2286	49.8791	26.9842
42.7538	49.8853	51.104	53.2053	49.8449	26.9842
42.6812	49.6049	51.0889	53.1908	49.8356	26.9497
42.6194	49.5361	51.0707	53.1091	49.8262	26.9151
42.3714	49.5329	51.0342	53.0711	49.8138	26.8921
42.2908	49.486	50.6409	53.0156	49.8013	26.8805
42.2285	49.4734	50.5827	52.9864	49.8013	26.8574
42.2175	49.2694	50.5766	52.9688	49.7671	26.8111
42.1734	49.2347	50.5551	52.878	49.739	26.788
42.0298	49.219	50.2938	52.8722	49.7328	26.73
41.9227	49.1086	50.2722	52.8663	49.7328	26.6835
41.8561	49.1055	50.2691	52.8458	49.7297	26.6719
41.782	49.0834	50.2136	52.8311	49.7141	26.6719
41.4392	49.0297	50.0838	52.8135	49.6579	26.6486
41.3456	48.9917	49.9505	52.7753	49.6486	26.6486
41.3269	48.9442	49.9505	52.7665	49.6111	26.6369
41.2781	48.903	49.7515	52.6812	49.6017	26.602
41.1728	48.8332	49.7422	52.6783	49.583	26.5903
41.037	48.7888	49.7172	52.6665	49.5705	26.5903
40.9992	48.7347	49.3825	52.6371	49.5673	26.4967
40.7832	48.6392	49.3542	52.6076	49.5642	26.4264
40.7413	48.5403	49.3417	52.5841	49.5611	26.3676
40.7185	48.5212	49.1749	52.5664	49.558	26.3558
40.5353	48.3772	49.1307	52.5044	49.5517	26.3322
40.4128	48.3644	49.1244	52.4749	49.5079	26.2969
40.2937	48.3612	48.9759	52.4542	49.4766	26.2378
39.9886	48.3483	48.884	52.4305	49.4703	26.2259
39.6656	48.2746	48.8555	52.4069	49.417	26.2141
39.4501	48.2103	48.7634	52.3033	49.4045	26.2141
39.1067	48.0912	48.722	52.3003	49.4045	26.2023
39.0631	48.0363	48.7188	52.2825	49.3919	26.2023
38.9797	48.017	48.6711	52.2677	49.3479	26.1904
38.9041	48.0041	48.5467	52.2439	49.3417	26.1904
38.6241	47.9653	48.502	52.2232	49.3228	26.1904
38.6121	47.9265	48.502	52.2202	49.3102	26.1667
38.4713	47.92	48.4092	52.1162	49.3071	26.1548
38.3785	47.9136	48.406	52.0597	49.3008	26.1548
38.3098	47.7158	48.374	52.0418	49.2882	26.1311
38.245	47.6671	48.3002	52.0388	49.2505	26.0954
38.2004	47.4977	48.2649	52.0269	49.2442	26.0716
38.1679	47.4454	48.2071	52.006	49.2379	26.024
38.0255	47.4193	48.191	51.9911	49.2253	26.024
37.9847	47.3866	48.117	51.9583	49.219	26.012
37.5827	47.3702	48.0976	51.8209	49.2001	26.0001
37.529	47.2687	48.0912	51.803	49.1433	26.0001
37.4918	47.2129	48.0202	51.7281	49.1181	26.0001
37.4877	47.0978	47.7807	51.6981	49.0834	25.9882
37.3759	47.0912	47.7385	51.5931	49.0739	25.9762
37.3053	47.0319	47.6508	51.5811	49.0644	25.9643
37.1679	47.0089	47.5955	51.536	49.0613	25.9523
37.0928	46.8404	47.5857	51.5269	49.0423	25.9523
36.3371	46.8106	47.5335	51.4487	49.036	25.8924
36.1532	46.7344	47.4389	51.4336	49.017	25.8444
36.1017	46.6746	47.3407	51.4245	49.0012	25.8444
35.574	46.5549	47.3407	51.4125	48.9569	25.8204
35.2589	46.5216	47.3113	51.3763	48.9411	25.8204
35.2501	46.505	47.308	51.3582	48.9347	25.8084
35.0251	46.3748	47.2358	51.3371	48.9252	25.7964
34.9143	46.328	47.1439	51.201	48.8999	25.7843
34.892	46.328	47.0978	51.1798	48.8808	25.7602
34.8342	46.2174	47.0649	51.1677	48.8745	25.7482
34.8298	46.2073	46.9627	51.1525	48.865	25.7482
34.6468	46.0999	46.8569	51.0828	48.8555	25.7241
34.2599	46.0831	46.7974	51.0524	48.8364	25.712
34.2599	45.9449	46.751	51.016	48.8078	25.6758
34.2146	45.9281	46.6846	50.9095	48.7793	25.6516
34.1648	45.9112	46.6348	50.9065	48.722	25.6274
34.0603	45.8571	46.6148	50.8395	48.6966	25.6274
33.9143	45.8537	46.5649	50.7632	48.6934	25.5789
33.9052	45.8165	46.3815	50.5704	48.6902	25.5667
33.6804	45.7353	46.3547	50.4815	48.6711	25.5303
33.662	45.7082	46.3413	50.4446	48.6424	25.4938
33.6482	45.4633	46.3012	50.38	48.6137	25.3718
33.4356	45.419	45.9382	50.3431	48.5914	25.3718
33.245	45.3575	45.7387	50.3061	48.5659	25.3718
32.8415	45.3233	45.7183	50.1054	48.5435	25.3595
32.7943	45.2651	45.5859	50.0745	48.5276	25.3595
32.6474	45.2343	45.4429	50.0218	48.5212	25.3595
32.5856	45.2275	45.4019	49.8604	48.5116	25.3228
32.1354	45.1932	45.3473	49.8604	48.438	25.3105
32.0242	45.1589	45.3267	49.7951	48.422	25.2737
31.7959	45.1108	45.2891	49.792	48.39	25.2614
31.6787	45.0661	45.2754	49.7016	48.3836	25.2491
31.6591	45.042	45.152	49.6111	48.3804	25.2368
31.4676	44.8938	45.1451	49.5955	48.374	25.2245
31.4282	44.8869	45.1211	49.4546	48.358	25.1999
31.4183	44.8212	45.073	49.4233	48.3548	25.1876
31.3096	44.7831	45.0282	49.4201	48.3516	25.1753
31.2699	44.7831	45.011	49.3856	48.3483	25.1629
31.0161	44.5993	44.9903	49.3825	48.3131	25.1629
30.921	44.474	44.7762	49.3479	48.3099	25.1259
30.6035	44.4461	44.481	49.2442	48.297	25.1259
30.5832	44.3658	44.3379	49.2095	48.2842	25.1012
30.5325	44.3449	44.3099	49.096	48.2746	25.1012
30.3543	44.3414	44.2854	49.0486	48.2392	25.0641
30.0412	44.3029	44.2399	49.0202	48.2199	25.0269
29.9895	44.2013	44.2294	49.0075	48.2071	25.0145
29.943	44.1241	44.2048	48.9917	48.1974	24.9524
29.9015	44.0925	44.1417	48.903	48.1685	24.9399
29.6412	44.0362	44.0925	48.8872	48.1653	24.9026
28.9534	44.0151	44.0819	48.8777	48.1556	24.9026
28.9159	43.828	44.0714	48.8745	48.1492	24.9026
28.8676	43.6544	44.0608	48.8364	48.1395	24.8901
28.83	43.5726	44.0397	48.8332	48.1395	24.8776
28.5653	43.4479	43.9904	48.8047	48.1363	24.8651
28.5436	43.4229	43.828	48.7856	48.1331	24.8526
28.5056	43.3515	43.7643	48.7602	48.117	24.7901
28.2817	43.2262	43.7608	48.722	48.0718	24.7776
28.2323	42.9708	43.7182	48.6838	48.0202	24.7651
27.7226	42.8769	43.6792	48.6711	47.9362	24.7274
27.661	42.6667	43.633	48.6488	47.933	24.6898
26.2108	42.4628	43.6011	48.601	47.92	24.6772
25.9015	42.4555	43.5655	48.4252	47.92	24.6646
25.6429	42.3201	43.4871	48.406	47.8877	24.6646
25.4426	42.3165	43.4408	48.3996	47.8844	24.652
25.4304	42.2908	43.3193	48.3708	47.8618	24.652
25.1608	42.2432	43.2369	48.358	47.8229	24.6268
24.9939	42.1329	43.1723	48.3259	47.8164	24.6016
24.8633	42.1292	43.1544	48.2585	47.8099	24.5511
24.8071	41.9005	42.8733	48.2553	47.8099	24.5511
24.6755	41.8931	42.8226	48.2553	47.7613	24.5384
24.5685	41.8302	42.7792	48.2553	47.7613	24.5258
24.3467	41.7634	42.7284	48.236	47.7548	24.4751
24.1292	41.637	42.6849	48.2199	47.7321	24.437
23.2325	41.596	42.6594	48.2039	47.7321	24.437
22.2788	41.5737	42.6012	48.1524	47.7288	24.3989
21.8076	41.5326	42.4189	48.1298	47.7256	24.3989
21.6936	41.4243	42.4043	48.1137	47.7191	24.3989
21.6435	41.4055	42.3385	48.0815	47.7126	24.3989
21.622	41.3306	42.1403	48.0299	47.7093	24.3862
21.3841	41.2217	42.1256	48.0008	47.7028	24.2842
21.246	41.2179	42.1072	47.9718	47.6931	24.2842
21.2314	41.169	41.9412	47.9265	47.6801	24.2458
20.5563	41.105	41.7523	47.8974	47.641	24.233
20.4807	41.0748	41.6668	47.8812	47.6215	24.2073
20.4656	41.0672	41.4654	47.8521	47.5955	24.1817
18.9229	40.9614	41.4504	47.8456	47.5824	24.156
18.0422	40.627	41.4504	47.8229	47.5759	24.156
17.4216	40.5927	41.3943	47.8002	47.5368	24.1432
15.5505	40.4818	41.3868	47.7742	47.527	24.1303
15.1874	40.3936	41.3419	47.654	47.5172	24.1303
14.4123	40.3514	41.2781	47.654	47.514	24.1174
12.8184	40.1511	41.1954	47.6378	47.5074	24.1174
12.2874	40.0041	41.1878	47.6345	47.4781	24.1046
--	39.9693	40.9235	47.628	47.4781	24.1046
--	39.9537	40.6461	47.602	47.4585	24.0917
--	39.9266	40.6423	47.5987	47.4519	24.0659
--	39.9033	40.6385	47.5824	47.4487	24.0659
--	39.8255	40.5315	47.5629	47.4291	24.0659
--	39.6929	40.4894	47.5433	47.4291	24.0401
--	39.689	40.2745	47.4846	47.4258	24.0142
--	39.6695	40.2745	47.4715	47.4258	23.9884
--	39.6265	40.2552	47.4617	47.4225	23.9884
--	39.6148	40.236	47.4356	47.416	23.9236
--	39.3399	40.0196	47.4095	47.4127	23.9236
--	39.2886	39.9964	47.3637	47.38	23.8847
--	39.1186	39.946	47.2654	47.3767	23.8847
--	38.92	39.9149	47.2457	47.3735	23.8717
--	38.8801	39.7827	47.2457	47.3506	23.8717
--	38.8323	39.7086	47.1702	47.308	23.8586
	38.7963	39.5795	47.1603	47.3014	23.8456
	38.6281	39.5325	47.0748	47.3014	23.8326
	38.3866	39.4697	47.0715	47.2982	23.8326
	38.2045	39.454	47.0682	47.2818	23.8196
	38.1354	39.3832	47.0122	47.2752	23.7805
	38.0703	39.3005	47.0023	47.2424	23.7413
	38.0378	39.261	46.9858	47.2358	23.7413
	37.9725	39.2492	46.9627	47.2326	23.7282
	37.7596	39.1305	46.9032	47.2293	23.7282
	37.4918	39.1186	46.8933	47.226	23.702
	37.3966	39.075	46.8801	47.1899	23.702
	37.3759	38.9757	46.8106	47.1702	23.702
	37.3136	38.9001	46.7742	47.1636	23.6627
	37.2929	38.7443	46.7675	47.157	23.6365
	37.2513	38.2936	46.7576	47.1537	23.6233
	37.1012	37.9317	46.7443	47.1472	23.6233
	37.0552	37.8416	46.6181	47.1274	23.6233
	37.0552	37.8334	46.5882	47.1241	23.5575
	36.8917	37.8089	46.5383	47.1011	23.5312
	36.8664	37.2762	46.5316	47.0814	23.5312
	36.8496	36.8917	46.4916	47.0814	23.518
	36.8244	36.778	46.4649	47.0649	23.4916
	36.7991	36.7232	46.4616	47.0616	23.4254
	36.5115	36.7063	46.4416	47.0583	23.3989
	36.1746	36.6979	46.2777	47.0451	23.3989
	36.1274	36.418	46.2576	47.0385	23.3856
	36.1146	36.2986	46.1604	46.9825	23.3724
	36.0845	36.2986	46.157	46.9594	23.3458
	35.9425	36.2388	46.1436	46.9462	23.3192
	35.8907	36.2089	46.0864	46.9429	23.2925
	35.8258	36.2089	46.0595	46.933	23.2659
	35.7131	36.1188	46.0494	46.9264	23.2659
	35.5696	36.1146	46.0393	46.9198	23.2525
	35.5696	36.1017	46.0292	46.9032	23.2392
	35.5696	35.9036	45.9787	46.8999	23.2258
	35.5653	35.8172	45.9247	46.89	23.2125
	35.3949	35.7609	45.8842	46.8834	23.1991
	35.1972	35.6393	45.8132	46.8768	23.1723
	34.9054	35.6001	45.7692	46.8437	23.1589
	34.7184	35.5653	45.7319	46.8437	23.1455
	34.6021	35.5304	45.7048	46.8338	23.1455
	34.4944	35.4649	45.7014	46.8073	23.1187
	34.3277	35.4124	45.4838	46.7907	23.1052
	34.1784	35.3905	45.4838	46.7841	23.0918
	34.1738	35.373	45.4667	46.7808	23.0649
	34.1512	35.3554	45.4599	46.7808	23.0514
	34.0739	35.1179	45.4565	46.7576	23.0514
	33.9828	35.0737	45.4156	46.7377	23.038
	33.9554	34.9719	45.3951	46.7344	23.011
	33.5836	34.9409	45.3951	46.7045	22.957
	33.579	34.9054	45.3643	46.6912	22.957
	33.4773	34.852	45.3541	46.6912	22.9435
	33.3753	34.7407	45.3438	46.6879	22.9164
	32.9781	34.5976	45.3267	46.6813	22.8893
	32.8132	34.5617	45.2891	46.6647	22.8486
	32.728	34.5528	45.2275	46.6447	22.835
	32.6142	34.4269	45.152	46.6281	22.8214
	32.4665	34.3051	45.1176	46.6215	22.8078
	32.4044	34.3006	45.0764	46.6181	22.7942
	32.3229	34.2871	45.0558	46.6181	22.7669
	32.0629	34.083	44.9352	46.5749	22.7533
	31.903	34.0329	44.9076	46.5716	22.7533
	31.7715	33.9691	44.8834	46.5682	22.7396
	31.7227	33.9234	44.8834	46.5616	22.7396
	31.615	33.6067	44.835	46.5449	22.7396
	31.5709	33.5651	44.7658	46.5283	22.6987
	31.4971	33.5328	44.7658	46.4749	22.6713
	31.4922	33.3474	44.7243	46.4683	22.6439
	31.3145	33.2869	44.6826	46.4382	22.6302
	31.1358	33.1843	44.6618	46.4215	22.6165
	30.8608	33.1282	44.6549	46.3881	22.6027
	30.6794	33.0814	44.5506	46.3848	22.589
	30.6136	33.0251	44.5019	46.3848	22.5753
	30.5883	32.7848	44.4914	46.3714	22.5753
	30.4766	32.7564	44.4601	46.3614	22.5064
	30.3083	32.7375	44.4426	46.3045	22.4926
	30.1236	32.728	44.4147	46.2911	22.4788
	30.0412	32.6806	44.3728	46.2911	22.4374
	30.0205	32.5666	44.3728	46.271	22.4235
	29.9482	32.4235	44.3484	46.2342	22.3681
	29.8704	32.4092	44.3344	46.2174	22.3681
	29.86	32.3996	44.3099	46.204	22.3403
	29.636	32.3277	44.2994	46.1771	22.3264
	29.5889	32.3277	44.1873	46.1637	22.3125
	29.5522	32.1884	44.1768	46.1469	22.3125
	29.5049	32.145	44.1522	46.1402	22.2986
	29.4629	31.8884	44.1241	46.0662	22.2428
	28.9801	31.8154	44.0045	46.0595	22.2289
	28.9748	31.8057	43.9904	46.0393	22.2149
	28.9373	31.752	43.9833	46.0292	22.187
	28.5273	31.6983	43.9657	46.0292	22.187
	28.4293	31.5856	43.9516	46.0191	22.187
	28.402	31.5758	43.8987	46.0124	22.1309
	28.3583	31.364	43.8775	46.0023	22.1169
	28.2927	31.2997	43.874	45.9753	22.1169
	28.1664	31.2104	43.8421	45.9551	22.0748
	28.0229	31.1557	43.8351	45.9416	22.0607
	28.0119	31.1507	43.7891	45.9314	22.0466
	27.9731	31.076	43.7324	45.9281	22.0325
	27.8398	30.951	43.6863	45.9247	22.0325
	27.7058	30.921	43.6863	45.9146	22.0043
	27.6442	30.9009	43.6366	45.8706	22.0043
	27.2546	30.8608	43.6366	45.8335	22.0043
	27.112	30.7047	43.6224	45.8335	21.9902
	27.112	30.5832	43.6117	45.8165	21.9902
	26.9629	30.4614	43.5833	45.8165	21.9761
	26.9112	30.211	43.5157	45.7895	21.9761
	26.8073	30.1853	43.4943	45.7658	21.962
	26.7436	30.1596	43.4408	45.7454	21.9337
	26.732	30.1391	43.3729	45.7319	21.9054
	26.6041	30.005	43.3515	45.7115	21.8912
	26.5458	29.943	43.3014	45.7082	21.8628
	26.2994	29.8445	43.2727	45.7048	21.806
	26.2876	29.7195	43.2297	45.6505	21.806
	26.2167	29.6307	43.1903	45.6165	21.7917
	26.116	29.5102	43.1436	45.6029	21.7917
	26.0923	29.331	43.122	45.5961	21.749
	26.0507	29.0869	43.1076	45.5519	21.7347
	25.9672	29.0069	43.0969	45.5178	21.7204
	25.9314	28.9694	42.9852	45.4872	21.7204
	25.9015	28.9641	42.9816	45.4872	21.7204
	25.8596	28.9427	42.9744	45.4667	21.7061
	25.5217	28.9373	42.96	45.436	21.7061
	25.1484	28.9105	42.9383	45.419	21.6918
	25.0682	28.7222	42.8914	45.3951	21.6775
	24.938	28.5978	42.8588	45.3848	21.6775
	24.7758	28.402	42.8299	45.378	21.6775
	24.1035	28.2159	42.8009	45.3438	21.6632
	23.7145	28.1994	42.7937	45.3131	21.6632
	23.6687	27.9565	42.7755	45.2891	21.6488
	23.5374	27.8787	42.7103	45.272	21.6488
	23.3323	27.8008	42.7066	45.272	21.6345
	22.9235	27.717	42.703	45.2343	21.6345
	22.9032	27.7114	42.6631	45.224	21.5914
	22.8218	27.0318	42.6631	45.2035	21.577
	22.6651	26.7436	42.6194	45.1897	21.5194
	21.6149	26.703	42.6049	45.152	21.505
	21.3479	26.4873	42.6049	45.1486	21.4906
	21.1509	26.2108	42.5831	45.1279	21.3892
	20.9151	26.0566	42.5831	45.1279	21.3892
	20.7589	26.0149	42.5648	45.1245	21.3456
	20.5638	25.9911	42.5612	45.097	21.3311
	20.458	25.6187	42.4774	45.0867	21.3165
	20.0059	25.4487	42.4664	45.0867	21.3165
	19.6463	25.4487	42.4335	45.0833	21.3165
	19.591	25.2714	42.3055	45.0764	21.302
	19.5752	25.1608	42.2945	45.0523	21.2728
	19.4161	25.0991	42.2835	45.0454	21.2582
	19.288	25.062	42.155	45.0007	21.2436
	18.9883	25.0558	42.1513	44.9903	21.1997
	18.849	25.0311	42.1476	44.949	21.1851
	18.5923	25.0125	42.1403	44.949	21.1704
	17.2876	24.9193	42.0998	44.9421	21.1558
	17.0983	24.8009	42.0187	44.9145	21.1558
	16.9068	24.7383	42.0113	44.8903	21.0823
	16.6481	24.4927	42.0003	44.8661	21.0528
	16.5266	24.3594	41.9707	44.8281	21.0233
	16.4985	24.3531	41.9301	44.8004	21.0233
	16.4891	24.2638	41.8598	44.7935	21.0233
	16.3853	24.2574	41.8598	44.7554	20.9938
	15.6894	24.2382	41.8561	44.7416	20.9938
	15.5704	24.2062	41.8376	44.7347	20.9494
	15.37	24.2062	41.7745	44.7208	20.9494
	14.8884	24.1485	41.704	44.7035	20.9197
	14.6364	23.7994	41.5849	44.6965	20.9049
	14.6152	23.0112	41.5774	44.6896	20.89
	14.2174	22.9573	41.5625	44.6722	20.89
	13.9533	22.91	41.5177	44.6549	20.8752
	13.0224	22.8693	41.4841	44.5889	20.8752
	12.7213	22.5691	41.4542	44.5889	20.8603
	11.5995	22.5072	41.4467	44.5889	20.8454
	11.2467	22.4866	41.3269	44.5819	20.8454
	11.1359	22.4313	41.1615	44.568	20.8305
	11.0099	22.1042	41.1163	44.5645	20.8305
	--	21.5574	41.0899	44.5645	20.8305
	--	21.4204	41.0635	44.5402	20.7708
	--	21.2606	41.0521	44.4252	20.7559
	--	21.1142	40.9917	44.4077	20.7259
	--	20.9817	40.9917	44.4008	20.7259
	--	20.9595	40.9614	44.3833	20.681
	--	20.8483	40.9576	44.3379	20.681
	--	20.5563	40.9538	44.3099	20.6659
	--	20.1987	40.9463	44.2889	20.6659
	--	20.091	40.8932	44.2399	20.6208
	--	20.0756	40.8705	44.2399	20.5907
	--	19.9594	40.8553	44.2364	20.5907
	--	19.8191	40.8211	44.2259	20.5454
	--	19.3842	40.7908	44.2188	20.5303
	--	19.3762	40.7832	44.2153	20.5303
	--	19.3201	40.7756	44.1978	20.5152
	--	19.1994	40.6613	44.1943	20.5152
	--	19.086	40.627	44.1522	20.5001
	--	18.7501	40.6118	44.1487	20.5001
	--	18.4248	40.5086	44.1487	20.4546
	--	18.2558	40.3898	44.1171	20.4546
	--	18.1962	40.3859	44.0995	20.4546
	--	18.0078	40.3667	44.0995	20.4546
	--	17.9992	40.2591	44.0925	20.4242
	--	17.7215	40.182	44.0784	20.4242
	--	17.5898	40.0545	44.0186	20.409
	--	17.581	40.0158	44.0045	20.3938
	--	17.4926	40.0041	44.0045	20.3786
	--	17.466	39.9964	43.9869	20.3786
	--	17.4127	39.9809	43.9728	20.3329
	--	17.2966	39.9227	43.9657	20.3176
	--	17.2876	39.8916	43.9587	20.3176
	--	17.2876	39.88	43.9446	20.287
	--	16.98	39.88	43.941	20.2564
	--	16.1471	39.8722	43.9375	20.2564
		15.8467	39.8488	43.9199	20.2411
		15.4304	39.8372	43.9163	20.2411
		15.1465	39.8216	43.8669	20.2257
		14.8363	39.8099	43.8598	20.2257
		14.3043	39.7866	43.8598	20.2104
		14.2718	39.6851	43.8492	20.1488
		13.8305	39.6304	43.8386	20.1488
		13.5703	39.6304	43.8386	20.1334
		12.5124	39.6226	43.8315	20.0562
		12.2874	39.5991	43.8174	20.0562
		11.929	39.5129	43.8032	20.0252
		11.1915	39.4658	43.7785	20.0252
		10.9676	39.4422	43.743	20.0252
		10.7967	39.4265	43.7289	19.9942
		--	39.3911	43.7147	19.9631
		--	39.3911	43.7076	19.9631
		--	39.336	43.6898	19.9631
		--	39.3241	43.6828	19.9476
		--	39.3163	43.6757	19.9164
		--	39.3044	43.6686	19.8852
		--	39.2768	43.6686	19.8696
		--	39.2334	43.6401	19.8696
		--	39.2255	43.6366	19.854
		--	39.2136	43.633	19.8227
		--	39.1938	43.633	19.807
		--	39.182	43.6117	19.807
		--	39.1661	43.6046	19.7285
		--	39.1107	43.6011	19.7285
		--	39.075	43.5762	19.6339
		--	38.9916	43.5691	19.6339
		--	38.9598	43.5584	19.5706
		--	38.9518	43.5548	19.5706
		--	38.8961	43.5513	19.5547
		--	38.7243	43.5441	19.5547
		--	38.6923	43.5335	19.4911
		--	38.6803	43.4943	19.4752
		--	38.6121	43.4836	19.4592
		--	38.6081	43.4836	19.4592
		--	38.6041	43.4693	19.3793
		--	38.584	43.4336	19.3633
		--	38.5438	43.4229	19.3473
		--	38.5196	43.4087	19.3312
		--	38.5116	43.4015	19.2991
		--	38.4834	43.4015	19.283
		--	38.4794	43.3944	19.2669
		--	38.427	43.3801	19.2508
		--	38.4229	43.3729	19.1862
		--	38.3139	43.3622	19.17
		--	38.3098	43.3515	19.17
		--	38.2896	43.3336	19.1214
		--	38.2653	43.305	19.1214
		--	38.1801	43.2978	19.1214
		--	38.1761	43.2978	19.0889
		--	38.1679	43.2871	19.0889
		--	38.1598	43.2835	19.0889
		--	38.1436	43.2477	19.04
		--	38.111	43.219	19.0074
		--	38.0541	43.1544	18.9911
		--	38.0011	43.1508	18.9911
		--	37.9847	43.1328	18.9583
			37.9725	43.1328	18.9583
			37.9398	43.0321	18.9583
			37.9317	43.0213	18.9583
			37.9071	42.996	18.942
			37.8621	42.9924	18.942
			37.8334	42.9672	18.9256
			37.7801	42.9636	18.9092
			37.7432	42.9564	18.8927
			37.7103	42.9347	18.8927
			37.7021	42.9239	18.8763
			37.6651	42.9239	18.8599
			37.6404	42.913	18.8599
			37.6033	42.9058	18.8599
			37.5827	42.8552	18.8434
			37.5703	42.8407	18.8269
			37.5042	42.819	18.8269
			37.4298	42.7973	18.8269
			37.3966	42.7465	18.8104
			37.3842	42.7139	18.8104
			37.3261	42.6812	18.7774
			37.2929	42.6776	18.7774
			37.2845	42.6594	18.7609
			37.2513	42.6522	18.7609
			37.2221	42.6303	18.7609
			37.2221	42.6303	18.7443
			37.1721	42.6231	18.6946
			37.1179	42.6194	18.678
			37.1053	42.5831	18.6613
			37.0175	42.5576	18.6613
			36.9756	42.5393	18.6447
			36.9714	42.5175	18.628
			36.8496	42.5102	18.628
			36.8496	42.4774	18.628
			36.8075	42.4701	18.6114
			36.7401	42.4701	18.5947
			36.719	42.4701	18.5947
			36.6767	42.4591	18.5947
			36.6133	42.4591	18.578
			36.5752	42.4372	18.5613
			36.4606	42.4189	18.5613
			36.4606	42.4116	18.5613
			36.4563	42.4043	18.5445
			36.4308	42.386	18.511
			36.32	42.3787	18.4943
			36.3157	42.3714	18.4775
			36.3072	42.3568	18.4607
			36.2174	42.3201	18.4607
			36.0845	42.2982	18.4438
			36.0458	42.2982	18.4102
			36.0114	42.2798	18.3933
			35.9726	42.2762	18.3933
			35.8993	42.2542	18.3764
			35.8863	42.2211	18.3764
			35.8561	42.2028	18.3426
			35.7392	42.1954	18.3087
			35.6914	42.1844	18.2918
			35.6914	42.1734	18.2578
			35.6654	42.1734	18.2408
			35.6436	42.1403	18.2238
			35.6219	42.1072	18.2238
			35.6175	42.1035	18.2238
			35.6132	42.0998	18.2238
			35.5914	42.0777	18.2067
			35.5522	42.0703	18.1897
			35.526	42.0519	18.1897
			35.5217	42.0445	18.1726
			35.4911	42.0408	18.1726
			35.4605	41.9633	18.1384
			35.4386	41.9449	18.1384
			35.4255	41.9449	18.1213
			35.4036	41.9412	18.1041
			35.2896	41.9301	18.0526
			35.2896	41.9116	18.0182
			35.2808	41.9116	18.0182
			35.2369	41.9079	17.9837
			35.1664	41.8783	17.9837
			35.1488	41.8709	17.9665
			35.1179	41.8487	17.9492
			35.0472	41.8413	17.9492
			34.9941	41.8116	17.9319
			34.8876	41.7968	17.8972
			34.763	41.7931	17.8972
			34.7362	41.7857	17.8972
			34.7139	41.7745	17.8799
			34.7139	41.7597	17.8625
			34.6826	41.7411	17.8625
			34.6737	41.7337	17.8625
			34.5348	41.7337	17.8451
			34.5034	41.7188	17.8277
			34.4944	41.7077	17.8103
			34.4854	41.6891	17.7754
			34.4809	41.6854	17.7405
			34.4719	41.6519	17.723
			34.4539	41.6407	17.723
			34.4314	41.6333	17.6703
			34.4224	41.6258	17.6703
			34.3864	41.6072	17.6528
			34.3142	41.6035	17.6352
			34.2871	41.5998	17.6352
			34.2328	41.5811	17.6176
			34.1965	41.5774	17.5823
			34.1466	41.5737	17.5646
			34.133	41.5438	17.5646
			34.1284	41.5326	17.547
			34.0875	41.5326	17.547
			34.0648	41.4953	17.5293
			34.0603	41.4579	17.5116
			33.9965	41.4579	17.5116
			33.9326	41.4467	17.4938
			33.7815	41.4055	17.4938
			33.7448	41.3981	17.4761
			33.685	41.3981	17.4761
			33.6804	41.3906	17.4583
			33.5974	41.3906	17.4405
			33.579	41.3793	17.4405
			33.5513	41.3756	17.4405
			33.4263	41.3718	17.4227
			33.3613	41.3606	17.4049
			33.3567	41.3606	17.4049
			33.3567	41.3156	17.387
			33.3334	41.2818	17.3692
			33.2683	41.2781	17.3513
			33.2496	41.2781	17.2976
			33.1843	41.2518	17.2976
			33.1843	41.248	17.2796
			33.1141	41.248	17.2616
			32.9828	41.2255	17.2616
			32.9734	41.2217	17.1715
			32.9546	41.2217	17.1715
			32.9452	41.2142	17.1715
			32.9452	41.1502	17.1534
			32.9028	41.1238	17.1172
			32.8745	41.12	17.1172
			32.8132	41.0936	17.099
			32.6712	41.0748	17.0445
			32.6617	41.0672	16.9898
			32.6522	41.0597	16.9715
			32.5618	41.0446	16.9715
			32.538	41.0408	16.9532
			32.5237	41.037	16.9532
			32.5094	41.0144	16.9532
			32.4808	40.9917	16.9349
			32.476	40.9879	16.9165
			32.4426	40.969	16.8982
			32.3804	40.9576	16.8798
			32.3804	40.9463	16.843
			32.3804	40.9425	16.8246
			32.3757	40.9387	16.8061
			32.3181	40.916	16.7876
			32.299	40.9122	16.7876
			32.2846	40.9084	16.7876
			32.2653	40.8819	16.7691
			32.2413	40.8705	16.7506
			32.1884	40.8629	16.7506
			32.145	40.8629	16.7321
			32.1209	40.8629	16.7135
			32.0533	40.8629	16.6949
			31.8738	40.8515	16.6949
			31.7129	40.8401	16.6763
			31.708	40.8363	16.6577
			31.6934	40.8249	16.6391
			31.5905	40.8173	16.6204
			31.5561	40.806	16.6204
			31.4479	40.7946	16.508
			31.4035	40.7908	16.4515
			31.3689	40.787	16.4137
			31.3195	40.7832	16.4137
			31.3195	40.7718	16.3948
			31.265	40.7147	16.3948
			31.1408	40.7071	16.3948
			31.081	40.688	16.3569
			31.0111	40.688	16.3189
			30.9811	40.6804	16.2808
			30.9811	40.6766	16.2617
			30.9059	40.6728	16.2617
			30.9009	40.6537	16.2426
			30.8708	40.6537	16.2426
			30.8608	40.5888	16.2426
			30.8155	40.585	16.2235
			30.8155	40.585	16.2235
			30.8004	40.5697	16.1852
			30.7904	40.5545	16.166
			30.7652	40.5468	16.1275
			30.74	40.543	16.1083
			30.7198	40.5353	16.1083
			30.7147	40.5239	16.0697
			30.6895	40.5162	16.0117
			30.6895	40.5124	15.9728
			30.6845	40.5124	15.9728
			30.639	40.5009	15.9339
			30.5477	40.5009	15.9144
			30.5376	40.4933	15.8949
			30.5224	40.4933	15.8166
			30.497	40.4856	15.7379
			30.4104	40.4703	15.7182
			30.3696	40.455	15.6787
			30.3492	40.4128	15.6588
			30.3339	40.409	15.639
			30.293	40.4051	15.6192
			30.2879	40.3974	15.4995
			30.2879	40.3514	15.4995
			30.2827	40.3398	15.4995
			30.2725	40.3052	15.4794
			30.2418	40.3052	15.4794
			30.2264	40.2629	15.4594
			30.2264	40.2398	15.4393
			30.2059	40.2398	15.3788
			29.9792	40.2051	15.3586
			29.974	40.1974	15.3384
			29.9585	40.1936	15.3182
			29.8393	40.1704	15.2979
			29.8133	40.1666	15.2776
			29.8133	40.1666	15.2776
			29.7873	40.155	15.2573
			29.7821	40.1357	15.2573
			29.6987	40.1048	15.2369
			29.5627	40.1009	15.2165
			29.5574	40.097	15.2165
			29.5522	40.0777	15.1961
			29.5364	40.0467	15.1961
			29.4997	40.0196	15.1757
			29.4944	40.0003	15.1757
			29.4944	39.9925	15.1552
			29.4629	39.9499	15.1552
			29.4207	39.9227	15.1142
			29.3627	39.8955	15.0936
			29.3416	39.8877	15.0731
			29.2834	39.8683	15.0731
			29.2517	39.8644	14.9905
			29.2092	39.8566	14.9698
			29.1986	39.8527	14.9698
			29.1242	39.8411	14.949
			29.1189	39.8216	14.949
			29.0549	39.7905	14.949
			29.0176	39.7749	14.9282
			29.0176	39.7749	14.8657
			28.9641	39.771	14.8448
			28.9427	39.7632	14.8239
			28.932	39.7359	14.803
			28.8138	39.7242	14.803
			28.7869	39.7203	14.782
			28.7762	39.6851	14.761
			28.7654	39.6851	14.6977
			28.7654	39.6695	14.6977
			28.7384	39.5952	14.6343
			28.7222	39.5913	14.6343
			28.3966	39.5913	14.613
			28.3638	39.5913	14.613
			28.3583	39.5913	14.5918
			28.2762	39.5874	14.5918
			28.2488	39.5599	14.5705
			28.1939	39.5364	14.5492
			28.1774	39.505	14.5278
			28.0837	39.4893	14.5064
			28.0561	39.4854	14.5064
			28.0395	39.4854	14.5064
			28.034	39.4736	14.5064
			27.8787	39.4658	14.4421
			27.8565	39.4422	14.4421
			27.8064	39.4344	14.4206
			27.7952	39.4265	14.3991
			27.7841	39.4226	14.3775
			27.7561	39.4186	14.3559
			27.7338	39.4147	14.3559
			27.7114	39.4147	14.2909
			27.5881	39.3872	14.2474
			27.5262	39.3557	14.2474
			27.402	39.3478	14.2037
			27.3624	39.3478	14.1819
			27.3454	39.3478	14.16
			27.3398	39.3163	14.138
			27.2887	39.3005	14.138
			27.2546	39.2926	14.0941
			27.2489	39.2886	14.0499
			27.2204	39.2808	14.0499
			27.2147	39.2689	14.0499
			27.209	39.265	14.0278
			27.1748	39.2571	14.0278
			27.1006	39.2413	14.0278
			27.0089	39.2294	14.0057
			26.8419	39.2294	14.0057
			26.8246	39.1899	13.9835
			26.7726	39.178	13.9613
			26.7552	39.1741	13.9613
			26.7378	39.1701	13.9391
			26.703	39.1622	13.9391
			26.6798	39.1622	13.9168
			26.6449	39.1582	13.8944
			26.6216	39.1424	13.8944
			26.5575	39.1384	13.8721
			26.5458	39.1345	13.8497
			26.5107	39.1305	13.8497
			26.4463	39.1147	13.8273
			26.4287	39.1067	13.8273
			26.4111	39.0869	13.7598
			26.3112	39.071	13.6465
			26.3053	39.0472	13.6238
			26.2463	39.0155	13.601
			26.2049	39.0115	13.601
			26.1931	39.0035	13.5323
			25.9672	38.9996	13.4633
			25.8775	38.9996	13.3708
			25.8356	38.9956	13.3708
			25.7273	38.9916	13.3243
			25.6851	38.9797	13.3243
			25.6308	38.9797	13.2776
			25.5338	38.9439	13.1838
			25.5095	38.9319	13.113
			25.4609	38.924	13.0893
			25.4365	38.9041	12.9941
			25.4182	38.9041	12.9462
			25.3755	38.8762	12.9222
			25.3694	38.8602	12.8982
			25.2837	38.8522	12.8982
			25.2714	38.8123	12.8982
			25.1792	38.7963	12.8741
			25.1792	38.7883	12.8258
			25.1484	38.7723	12.8258
			25.1361	38.7683	12.8258
			25.1053	38.7643	12.8016
			25.0991	38.7443	12.8016
			25.0867	38.7363	12.8016
			25.0805	38.7323	12.7773
			25.0558	38.7203	12.7773
			25.0496	38.7123	12.753
			24.9628	38.6923	12.753
			24.9256	38.6843	12.7286
			24.8009	38.6442	12.7286
			24.7508	38.6362	12.7042
			24.7132	38.6322	12.7042
			24.6693	38.6241	12.6798
			24.4864	38.6081	12.6307
			24.461	38.6041	12.6307
			24.4357	38.596	12.6061
			24.3976	38.588	12.5815
			24.2766	38.5759	12.5815
			24.2062	38.5719	12.4824
			24.2062	38.5679	12.4824
			24.1613	38.5639	12.4575
			24.0649	38.5599	12.3825
			24.0327	38.5599	12.3574
			24.0069	38.5438	12.3574
			23.9552	38.4794	12.2566
			23.9228	38.4794	12.2566
			23.8254	38.4633	12.2312
			23.8189	38.4592	12.2312
			23.7733	38.4512	12.2058
			23.7276	38.4512	12.1549
			23.7211	38.4229	12.1549
			23.7145	38.4229	12.1549
			23.6097	38.3907	12.1293
			23.478	38.3826	12.1293
			23.4252	38.3826	12.0523
			23.3124	38.3785	12.0265
			23.2991	38.3664	12.0007
			23.2924	38.3664	12.0007
			23.2791	38.3624	11.9748
			23.2658	38.3503	11.8968
			23.2591	38.3341	11.8445
			23.2525	38.33	11.8445
			23.2124	38.3098	11.7919
			23.1924	38.2936	11.7919
			23.1657	38.2896	11.7656
			23.1121	38.2815	11.7656
			23.1053	38.2774	11.7656
			23.1053	38.2734	11.7392
			23.0919	38.2369	11.6862
			23.0785	38.2004	11.5795
			23.0382	38.1964	11.5257
			23.0247	38.1801	11.5257
			22.91	38.1761	11.4988
			22.8354	38.1598	11.4175
			22.781	38.1476	11.3903
			22.7334	38.1232	11.363
			22.7129	38.1151	11.3356
			22.7129	38.1151	11.3082
			22.5897	38.107	11.2808
			22.576	38.0988	11.2808
			22.576	38.0866	11.2532
			22.5623	38.0703	11.2532
			22.5072	38.0418	11.1979
			22.4521	38.0418	11.1423
			22.3829	38.0378	11.1144
			21.9635	38.0133	11.0584
			21.914	38.0133	11.0303
			21.8573	38.0092	10.9739
			21.7222	37.997	10.9456
			21.6507	37.997	10.9172
			21.6435	37.9847	10.9172
			21.622	37.9725	10.8602
			21.622	37.9725	10.8316
			21.6077	37.9521	10.8029
			21.5933	37.9521	10.8029
			21.5646	37.9398	10.8029
			21.4565	37.9276	10.7741
			21.4204	37.9235	10.7741
			21.1802	37.9194	10.7453
			21.0995	37.9153	10.7453
			20.8557	37.9071	10.7164
			20.8036	37.8989	10.6874
			20.7215	37.8744	10.6874
			20.6165	37.8539	10.6874
			20.6014	37.8498	10.6583
			20.5185	37.8334	10.6291
			20.3288	37.8171	10.6291
			20.283	37.8089	10.5117
			20.26	37.7966	10.4524
			20.091	37.7925	10.4227
			20.0446	37.7842	10.4227
			19.9594	37.7555	10.363
			19.8035	37.7555	10.333
			19.7643	37.7268	10.333
			19.7486	37.7186	10.3029
			19.6463	37.7062	10.3029
			19.5989	37.6939	10.2727
			19.5514	37.6815	10.2121
			19.3762	37.6445	10.0898
			19.304	37.6404	10.059
			19.0616	37.6404	9.9971
			19.0535	37.6363	9.87213
			19.0453	37.6157	9.80905
			18.849	37.6033	9.77736
			18.8078	37.5786	9.71366
			18.7583	37.5703	9.71366
			18.7252	37.5662	9.68166
			18.7252	37.5621	9.68166
			18.717	37.5332	9.64954
			18.6506	37.5125	9.55256
			18.6173	37.5084	9.45458
			18.6173	37.5042	9.4217
			18.6006	37.4794	9.3887
			18.5088	37.4422	9.32234
			18.492	37.4298	9.25552
			18.3574	37.4173	9.22192
			18.2812	37.4091	9.22192
			18.0766	37.3966	9.1882
			17.9302	37.3966	9.1882
			17.8609	37.3634	9.12039
			17.8435	37.3634	9.0863
			17.7739	37.351	9.0863
			17.739	37.3344	9.05207
			17.7215	37.3344	9.01772
			17.5722	37.297	8.98324
			17.466	37.2929	8.94862
			17.4305	37.2887	8.91387
			17.3413	37.2845	8.91387
			17.3413	37.2721	8.91387
			17.3055	37.2637	8.91387
			17.2786	37.2637	8.87898
			17.2157	37.2429	8.84395
			17.0801	37.2429	8.84395
			16.8976	37.2346	8.80879
			16.8517	37.2263	8.77348
			16.7872	37.2138	8.73803
			16.7317	37.2013	8.73803
			16.6201	37.1888	8.73803
			16.5921	37.1805	8.73803
			16.536	37.1721	8.63081
			16.4985	37.1429	8.55859
			16.4891	37.1304	8.55859
			16.4702	37.1262	8.55859
			16.442	37.122	8.55859
			16.4137	37.1179	8.48575
			16.3379	37.1179	8.48575
			16.2428	37.1095	8.48575
			16.0411	37.0803	8.41228
			16.0024	37.0761	8.3753
			15.9539	37.0426	8.33816
			15.7977	37.0133	8.26338
			15.6894	37.0049	7.95722
			15.3901	36.9672	7.95722
			15.3296	36.9672	7.91812
			15.2789	36.9379	7.87882
			15.1772	36.9211	7.83933
			14.8258	36.9043	7.75974
			14.784	36.8749	7.75974
			14.7104	36.8749	7.71963
			14.3692	36.8622	7.67932
			14.3368	36.8622	7.67932
			14.1956	36.8538	7.5571
			14.1846	36.8244	7.5571
			14.1079	36.816	7.51591
			14.0308	36.816	7.51591
			13.9976	36.7865	7.51591
			13.9199	36.7359	7.39099
			13.8976	36.7274	7.30652
			13.7631	36.7148	7.26391
			13.7293	36.6936	7.26391
			13.684	36.6894	7.22106
			13.4786	36.6852	7.17795
			13.2817	36.6852	7.13457
			13.1054	36.6725	7.00285
			12.8305	36.6471	6.8686
			12.7456	36.6345	6.8686
			12.7456	36.6302	6.82326
			12.5495	36.626	6.77762
			12.2622	36.626	6.6854
			12.2115	36.6133	6.59189
			12.1861	36.5921	6.54464
			12.0325	36.5836	6.49704
			11.8114	36.5836	6.35211
			10.5498	36.5794	6.25362
			--	36.5582	6.10291
			--	36.5582	5.89597
			--	36.554	5.51517
			--	36.554	5.45861
			--	36.537	5.34368
			--	36.5328	5.28527
			--	36.5243	5.22622
			--	36.5073	--
			--	36.5073	--
			--	36.5073	--
			--	36.4691	--
			--	36.4563	--
			--	36.4563	--
			--	36.4393	--
			--	36.3967	--
			--	36.384	--
			--	36.3626	--
			--	36.3499	--
			--	36.3413	--
			--	36.2858	--
			--	36.2858	--
			--	36.2858	--
			--	36.273	--
			--	36.2687	--
			--	36.2602	--
			--	36.2602	--
			--	36.2431	--
			--	36.2388	--
			--	36.226	--
			--	36.196	--
			--	36.1789	--
			--	36.1789	--
			--	36.1703	--
			--	36.1703	--
			--	36.1574	--
			--	36.1446	--
			--	36.136	--
			--	36.1103	--
			--	36.0974
			--	36.0802
			--	36.063
			--	36.0501
			--	36.0286
			--	36.0157
			--	36.0028
			--	35.9769
			--	35.9683
			--	35.9425
			--	35.9295
			--	35.9252
			--	35.9166
			--	35.9166
			--	35.9123
			--	35.8993
			--	35.895
			--	35.8345
			--	35.8345
			--	35.8301
			--	35.8258
			--	35.8258
			--	35.8215
			--	35.8085
			--	35.7998
			--	35.7825
			--	35.7825
			--	35.7652
			--	35.7479
			--	35.7392
				35.7045
				35.6914
				35.6914
				35.6567
				35.648
				35.6349
				35.6306
				35.6175
				35.5958
				35.5827
				35.5827
				35.574
				35.5609
				35.5609
				35.5435
				35.5435
				35.5217
				35.4911
				35.4911
				35.4824
				35.478
				35.4649
				35.4649
				35.4605
				35.4518
				35.4474
				35.4474
				35.4343
				35.4299
				35.4211
				35.4211
				35.4124
				35.408
				35.408
				35.4036
				35.3905
				35.3554
				35.3511
				35.3467
				35.316
				35.3116
				35.3116
				35.2896
				35.2852
				35.2852
				35.2808
				35.2676
				35.2589
				35.2589
				35.2413
				35.2413
				35.2281
				35.1664
				35.1664
				35.162
				35.1532
				35.1488
				35.1444
				35.1399
				35.1311
				35.1002
				35.0958
				35.0826
				35.0649
				35.056
				35.0472
				35.0472
				35.0428
				35.0162
				35.0162
				35.0029
				34.9941
				34.9542
				34.9364
				34.932
				34.932
				34.9276
				34.9231
				34.9009
				34.8965
				34.8832
				34.8832
				34.8743
				34.8431
				34.8342
				34.8209
				34.812
				34.7986
				34.7897
				34.7808
				34.763
				34.7541
				34.7541
				34.7496
				34.7451
				34.7362
				34.7362
				34.7362
				34.7362
				34.7228
				34.7184
				34.696
				34.6826
				34.6737
				34.6558
				34.6379
				34.6289
				34.5931
				34.5841
				34.5752
				34.5617
				34.5617
				34.5483
				34.5483
				34.5169
				34.5124
				34.5034
				34.4809
				34.4314
				34.4314
				34.4314
				34.4179
				34.3999
				34.3999
				34.3819
				34.3819
				34.3548
				34.3548
				34.3277
				34.2825
				34.2735
				34.2418
				34.2328
				34.2237
				34.2192
				34.2056
				34.201
				34.192
				34.1874
				34.1738
				34.1738
				34.1194
				34.1148
				34.0966
				34.0785
				34.0603
				34.0466
				34.0284
				34.0238
				34.0238
				34.0056
				33.9919
				33.9691
				33.9463
				33.9417
				33.9326
				33.9234
				33.9189
				33.9143
				33.9052
				33.8823
				33.8777
				33.8731
				33.8594
				33.8411
				33.8319
				33.8228
				33.8136
				33.7907
				33.7815
				33.7677
				33.7631
				33.7631
				33.731
				33.7218
				33.7172
				33.708
				33.6804
				33.6528
				33.6436
				33.6389
				33.6251
				33.5974
				33.5836
				33.5744
				33.5605
				33.5559
				33.5513
				33.5467
				33.5467
				33.5328
				33.5328
				33.5328
				33.5235
				33.5235
				33.505
				33.505
				33.5004
				33.5004
				33.4958
				33.4865
				33.4773
				33.4726
				33.468
				33.4541
				33.4541
				33.4541
				33.4495
				33.4495
				33.4356
				33.4309
				33.3985
				33.3938
				33.3892
				33.3845
				33.3799
				33.3567
				33.3567
				33.3567
				33.352
				33.3381
				33.3288
				33.3195
				33.2915
				33.2869
				33.2776
				33.2729
				33.2683
				33.2543
				33.2543
				33.245
				33.2403
				33.2356
				33.2263
				33.2263
				33.2263
				33.2216
				33.2216
				33.2123
				33.1936
				33.1936
				33.1843
				33.1749
				33.1749
				33.1656
				33.1656
				33.1329
				33.1095
				33.1048
				33.1048
				33.1048
				33.1001
				33.086
				33.0532
				33.0438
				33.0345
				33.0063
				33.0016
				33.0016
[truncated: 1,661 more rows]
