# Supplementary material for: How crystallization additives govern halide perovskite grain growth
Source: Nat Commun. 2025 Nov 10;16:9894. doi: 10.1038/s41467-025-65484-7 (PMC12603034; doi:10.1038/s41467-025-65484-7)
Supplement: Supplementary file 3 — Source Data [file 41467_2025_65484_MOESM3_ESM.zip › Data files/Fig S21e_AngularProfiles_W4_FACSPIwTU_anneal.txt]

	x	1 (W4_FACs_wTU_000s.tiff)	2 (W4_FACs_wTU_001s.tiff)	3 (W4_FACs_wTU_002s.tiff)	4 (W4_FACs_wTU_003s.tiff)	5 (W4_FACs_wTU_004s.tiff)	6 (W4_FACs_wTU_005s.tiff)	7 (W4_FACs_wTU_006s.tiff)	8 (W4_FACs_wTU_007s.tiff)	9 (W4_FACs_wTU_008s.tiff)	10 (W4_FACs_wTU_009s.tiff)	11 (W4_FACs_wTU_010s.tiff)	12 (W4_FACs_wTU_011s.tiff)	13 (W4_FACs_wTU_012s.tiff)	14 (W4_FACs_wTU_013s.tiff)	15 (W4_FACs_wTU_014s.tiff)	16 (W4_FACs_wTU_015s.tiff)	17 (W4_FACs_wTU_016s.tiff)	18 (W4_FACs_wTU_017s.tiff)	19 (W4_FACs_wTU_018s.tiff)	20 (W4_FACs_wTU_019s.tiff)	21 (W4_FACs_wTU_020s.tiff)	22 (W4_FACs_wTU_021s.tiff)	23 (W4_FACs_wTU_022s.tiff)	24 (W4_FACs_wTU_023s.tiff)	25 (W4_FACs_wTU_024s.tiff)	26 (W4_FACs_wTU_025s.tiff)	27 (W4_FACs_wTU_026s.tiff)	28 (W4_FACs_wTU_027s.tiff)	29 (W4_FACs_wTU_028s.tiff)	30 (W4_FACs_wTU_029s.tiff)	31 (W4_FACs_wTU_030s.tiff)	32 (W4_FACs_wTU_031s.tiff)	33 (W4_FACs_wTU_032s.tiff)	34 (W4_FACs_wTU_033s.tiff)	35 (W4_FACs_wTU_034s.tiff)	36 (W4_FACs_wTU_035s.tiff)	37 (W4_FACs_wTU_036s.tiff)	38 (W4_FACs_wTU_037s.tiff)	39 (W4_FACs_wTU_038s.tiff)	40 (W4_FACs_wTU_039s.tiff)	41 (W4_FACs_wTU_040s.tiff)	42 (W4_FACs_wTU_041s.tiff)	43 (W4_FACs_wTU_042s.tiff)	44 (W4_FACs_wTU_043s.tiff)	45 (W4_FACs_wTU_044s.tiff)	46 (W4_FACs_wTU_045s.tiff)	47 (W4_FACs_wTU_046s.tiff)	48 (W4_FACs_wTU_047s.tiff)
1	0	0.000	0.000	0.000	0.000	0.000	0.000	0.000	0.000	0.000	0.000	0.000	0.000	0.000	0.000	0.000	0.000	0.000	0.000	0.000	0.000	0.000	0.000	0.000	0.000	0.000	0.000	0.000	0.000	0.000	0.000	0.000	0.000	0.000	0.000	0.000	0.000	0.000	0.000	0.000	0.000	0.000	0.000	0.000	0.000	0.000	0.000	0.000	0.000
2	1	0.000	0.000	0.000	0.000	0.000	0.000	0.000	0.000	0.000	0.000	0.000	0.000	0.000	0.000	0.000	0.000	0.000	0.000	0.000	0.000	0.000	0.000	0.000	0.000	0.000	0.000	0.000	0.000	0.000	0.000	0.000	0.000	0.000	0.000	0.000	0.000	0.000	0.000	0.000	0.000	0.000	0.000	0.000	0.000	0.000	0.000	0.000	0.000
3	2	18.720	58.720	10.720	64.720	-21.280	18.720	-9.280	4.720	100.720	0.720	-55.280	-13.280	2.720	46.720	-1.280	10.720	-41.280	0.720	-35.280	-13.280	22.720	-29.280	28.720	78.720	-47.280	48.720	14.720	-71.280	48.720	-61.280	-9.280	6.720	38.720	36.720	-57.280	-19.280	90.720	32.720	-27.280	32.720	-23.280	-49.280	2.720	-25.280	42.720	40.720	-55.280	56.720
4	3	-19.760	-3.760	-49.760	-9.760	-33.760	-7.760	42.240	56.240	18.240	38.240	40.240	18.240	22.240	-25.760	-13.760	-13.760	60.240	56.240	-15.760	76.240	2.240	46.240	16.240	-29.760	42.240	-27.760	28.240	72.240	16.240	-9.760	-17.760	-3.760	18.240	8.240	-47.760	18.240	-37.760	48.240	14.240	82.240	4.240	26.240	-27.760	42.240	64.240	8.240	-63.760	26.240
5	4	9.720	-5.280	-3.280	-27.280	5.720	-30.280	29.720	41.720	35.720	55.720	37.720	29.720	39.720	26.720	3.720	3.720	30.720	42.720	16.720	48.720	3.720	10.720	-4.280	28.720	38.720	-27.280	107.720	38.720	17.720	-50.280	22.720	-24.280	54.720	-8.280	-35.280	18.720	-27.280	46.720	17.720	12.720	21.720	21.720	-11.280	30.720	70.720	-7.280	-50.280	-9.280
6	5	39.200	-6.800	43.200	-44.800	45.200	-52.800	17.200	27.200	53.200	73.200	35.200	41.200	57.200	79.200	21.200	21.200	1.200	29.200	49.200	21.200	5.200	-24.800	-24.800	87.200	35.200	-26.800	187.200	5.200	19.200	-90.800	63.200	-44.800	91.200	-24.800	-22.800	19.200	-16.800	45.200	21.200	-56.800	39.200	17.200	5.200	19.200	77.200	-22.800	-36.800	-44.800
7	6	29.200	27.200	1.200	47.200	29.200	-14.800	-26.800	37.200	35.200	87.200	53.200	21.200	-8.800	-54.800	-32.800	-12.800	73.200	25.200	37.200	67.200	57.200	63.200	69.200	-52.800	41.200	43.200	-2.800	1.200	15.200	-8.800	-8.800	-10.800	-14.800	-64.800	-14.800	-20.800	-0.800	-32.800	49.200	17.200	3.200	29.200	-26.800	-14.800	33.200	67.200	-6.800	-26.800
8	7	29.000	15.000	13.000	95.000	-17.000	73.000	65.000	77.000	3.000	-15.000	31.000	17.000	67.000	-73.000	-11.000	43.000	61.000	-11.000	-65.000	7.000	-5.000	-39.000	27.000	-21.000	-7.000	81.000	-29.000	-17.000	31.000	37.000	27.000	45.000	77.000	3.000	-55.000	5.000	-1.000	-43.000	7.000	23.000	-3.000	15.000	71.000	39.000	-27.000	19.000	33.000	-3.000
9	8	-49.800	52.200	-19.800	80.200	20.200	16.200	64.200	40.200	100.200	14.200	34.200	52.200	-9.800	12.200	32.200	-29.800	66.200	62.200	18.200	-5.800	-19.800	28.200	-15.800	-19.800	26.200	-45.800	-23.800	-45.800	16.200	48.200	-13.800	38.200	42.200	22.200	-23.800	26.200	78.200	82.200	-61.800	24.200	38.200	14.200	30.200	54.200	-23.800	24.200	26.200	50.200
10	9	-61.620	30.380	16.380	27.380	-36.620	22.380	70.380	61.380	65.380	-22.620	32.380	51.380	21.380	29.380	16.380	-0.620	45.380	25.380	20.380	-27.620	5.380	28.380	-16.620	-9.620	21.380	12.380	23.380	-20.620	14.380	47.380	26.380	32.380	53.380	-8.620	23.380	39.380	53.380	33.380	-59.620	-14.620	-5.620	-20.620	-11.620	23.380	-1.620	-6.620	9.380	48.380
11	10	-73.440	8.560	52.560	-25.440	-93.440	28.560	76.560	82.560	30.560	-59.440	30.560	50.560	52.560	46.560	0.560	28.560	24.560	-11.440	22.560	-49.440	30.560	28.560	-17.440	0.560	16.560	70.560	70.560	4.560	12.560	46.560	66.560	26.560	64.560	-39.440	70.560	52.560	28.560	-15.440	-57.440	-53.440	-49.440	-55.440	-53.440	-7.440	20.560	-37.440	-7.440	46.560
12	11	-10.280	7.720	13.720	-28.280	-0.280	-26.280	15.720	39.720	25.720	121.720	-68.280	105.720	77.720	35.720	-38.280	101.720	1.720	-36.280	19.720	63.720	39.720	119.720	-0.280	65.720	23.720	11.720	7.720	51.720	99.720	-18.280	23.720	-8.280	41.720	29.720	11.720	89.720	-18.280	119.720	25.720	57.720	-2.280	1.720	43.720	-68.280	-22.280	91.720	63.720	87.720
13	12	23.360	-50.640	5.360	39.360	13.360	5.360	37.360	-44.640	-32.640	27.360	-44.640	33.360	-0.640	-30.640	45.360	19.360	19.360	-42.640	-70.640	69.360	-36.640	-42.640	17.360	5.360	-34.640	-0.640	-10.640	-6.640	77.360	25.360	-42.640	-42.640	9.360	-22.640	37.360	125.360	-20.640	25.360	53.360	41.360	59.360	39.360	-28.640	25.360	-58.640	25.360	-6.640	95.360
14	13	37.460	-12.540	23.460	49.460	8.460	0.460	47.460	-1.540	-15.540	6.460	-33.540	30.460	19.460	14.460	5.460	38.460	39.460	8.460	-6.540	90.460	-23.540	-2.540	21.460	45.460	-39.540	-4.540	12.460	42.460	61.460	61.460	40.460	37.460	-10.540	12.460	12.460	79.460	-12.540	25.460	10.460	18.460	18.460	49.460	-17.540	52.460	-38.540	30.460	-6.540	63.460
15	14	40.520	36.520	15.520	11.520	-16.480	-21.480	28.520	5.520	32.520	25.520	38.520	27.520	18.520	18.520	-17.480	45.520	68.520	61.520	23.520	72.520	2.520	9.520	14.520	49.520	-42.480	-9.480	34.520	82.520	50.520	70.520	83.520	92.520	-1.480	18.520	-2.480	27.520	-1.480	22.520	13.520	-27.480	-4.480	64.520	16.520	27.520	42.520	14.520	8.520	28.520
16	15	29.480	47.480	-10.520	-36.520	-36.520	-38.520	-0.520	-30.520	63.480	65.480	99.480	27.480	-2.520	-22.520	-0.520	33.480	77.480	63.480	-10.520	33.480	15.480	-18.520	3.480	13.480	-40.520	-10.520	33.480	73.480	55.480	43.480	43.480	67.480	27.480	-10.520	7.480	21.480	1.480	19.480	59.480	-50.520	13.480	69.480	39.480	-24.520	103.480	-6.520	23.480	25.480
17	16	-72.440	-28.440	125.560	45.560	-48.440	23.560	1.560	25.560	3.560	63.560	-54.440	53.560	-6.440	-32.440	33.560	-4.440	19.560	11.560	-58.440	-76.440	-32.440	-4.440	-10.440	-22.440	-8.440	7.560	61.560	-78.440	49.560	-48.440	15.560	-4.440	49.560	-76.440	-8.440	-92.440	21.560	17.560	-24.440	-44.440	-40.440	-8.440	-32.440	53.560	53.560	19.560	53.560	-34.440
18	17	-15.160	32.840	-1.160	30.840	108.840	-13.160	8.840	28.840	22.840	42.840	-7.160	88.840	-45.160	-71.160	6.840	98.840	102.840	0.840	-39.160	-51.160	-17.160	38.840	32.840	-15.160	6.840	4.840	-9.160	-17.160	24.840	12.840	12.840	52.840	-23.160	82.840	-5.160	-81.160	4.840	-27.160	24.840	28.840	6.840	72.840	4.840	20.840	22.840	74.840	32.840	-1.160
19	18	-2.480	23.520	22.520	-45.480	66.520	-21.480	12.520	6.520	30.520	67.520	13.520	47.520	6.520	-47.480	16.520	55.520	55.520	5.520	3.520	14.520	11.520	65.520	-7.480	27.520	29.520	31.520	-17.480	32.520	38.520	17.520	28.520	25.520	28.520	78.520	10.520	-29.480	-35.480	8.520	32.520	40.520	5.520	78.520	28.520	2.520	32.520	88.520	69.520	9.520
20	19	10.200	14.200	46.200	-121.800	24.200	-29.800	16.200	-15.800	38.200	92.200	34.200	6.200	58.200	-23.800	26.200	12.200	8.200	10.200	46.200	80.200	40.200	92.200	-47.800	70.200	52.200	58.200	-25.800	82.200	52.200	22.200	44.200	-1.800	80.200	74.200	26.200	22.200	-75.800	44.200	40.200	52.200	4.200	84.200	52.200	-15.800	42.200	102.200	106.200	20.200
21	20	44.360	-23.640	88.360	-77.640	-59.640	54.360	-1.640	30.360	-41.640	44.360	-17.640	28.360	58.360	46.360	40.360	-9.640	-19.640	-1.640	18.360	-59.640	-83.640	14.360	18.360	38.360	18.360	12.360	74.360	-81.640	28.360	30.360	92.360	4.360	-21.640	44.360	-3.640	-9.640	26.360	4.360	-21.640	22.360	-53.640	-55.640	0.360	12.360	-55.640	14.360	6.360	-19.640
22	21	18.680	32.680	-75.320	28.680	50.680	98.680	-19.320	58.680	-27.320	-41.320	0.680	12.680	18.680	84.680	-29.320	-29.320	52.680	0.680	-23.320	70.680	-43.320	22.680	52.680	-53.320	-97.320	20.680	26.680	-37.320	56.680	30.680	-25.320	-15.320	-17.320	32.680	30.680	-39.320	-19.320	108.680	-53.320	56.680	6.680	-27.320	48.680	18.680	68.680	-33.320	32.680	84.680
23	22	44.913	17.574	7.770	-18.420	50.056	89.169	37.142	21.731	30.843	15.010	56.183	27.025	56.264	22.693	26.379	-10.661	34.592	0.008	75.677	-29.890	11.325	27.392	50.873	1.892	65.946	-1.090	26.123	25.952	50.138	62.002	-1.763	-20.582	11.686	17.510	32.731	41.222	-8.478	48.785	49.018	11.526	28.516	-33.067	-5.848	5.149	-11.246	26.611	34.165	47.081
24	23	26.742	17.648	13.036	-5.865	32.750	45.353	1.600	18.128	34.560	27.578	33.402	-5.539	29.092	-1.459	3.892	1.436	-19.527	7.922	39.004	17.011	38.789	17.762	39.858	21.509	37.171	-5.314	17.419	54.705	-0.622	68.629	30.451	9.706	22.048	24.435	13.007	13.512	21.037	9.607	52.291	-12.971	29.632	-22.534	20.164	-1.355	18.366	-17.115	52.913	39.271
25	24	0.482	0.039	53.423	39.371	-15.807	21.198	-34.733	55.659	29.008	64.836	-8.329	-53.441	-4.693	-16.621	31.806	10.422	-67.422	12.951	1.074	22.985	108.251	-21.390	51.355	64.232	12.425	12.598	4.196	103.525	-14.165	72.612	38.645	4.027	22.439	38.520	-20.121	-52.664	50.724	6.678	35.704	-1.588	7.216	8.667	80.813	41.836	12.217	-66.404	59.638	35.575
26	25	-28.006	29.114	13.114	0.794	35.674	74.954	-112.726	112.554	-41.366	19.754	-4.726	11.434	-47.446	-72.246	36.474	-25.446	-25.766	-11.686	-28.006	-35.926	29.434	-15.366	42.074	-5.446	113.674	-39.606	31.754	66.474	-4.086	-0.406	8.954	43.194	16.474	-7.206	-16.406	-14.406	43.754	-14.006	-23.926	38.794	4.874	-13.046	61.594	-12.006	56.234	-14.006	-12.726	69.114
27	26	-36.042	-18.442	-11.802	58.518	33.878	33.238	-49.402	67.558	-12.682	-29.322	-11.082	15.238	10.838	-0.362	31.958	47.958	26.998	-18.362	-5.802	10.438	-34.042	41.078	-9.402	1.158	47.638	38.358	40.678	48.918	-7.722	-13.002	57.078	-24.282	-40.122	-67.082	40.758	62.518	0.998	31.718	32.518	15.078	65.798	-37.162	23.398	-53.242	-1.882	17.478	15.318	-12.042
28	27	-23.952	7.568	-9.512	24.408	70.928	23.448	-0.112	18.808	13.928	-7.992	5.088	15.128	51.168	3.688	15.488	44.968	33.768	14.208	5.328	26.488	-6.432	25.408	-7.632	27.288	59.168	35.288	37.248	50.808	30.928	26.088	47.288	19.408	0.688	-51.352	62.368	60.328	27.048	29.688	54.688	37.168	36.288	-2.752	52.728	-14.872	12.328	22.288	58.728	-1.672
29	28	-15.707	34.573	12.413	-5.587	46.493	-32.867	8.093	-31.427	9.853	30.173	46.213	1.133	84.973	9.813	40.133	38.053	27.533	-15.707	24.053	24.893	0.413	-6.467	30.533	43.173	46.773	50.733	47.333	94.253	61.933	62.813	40.053	47.213	59.973	11.373	32.493	68.333	88.853	24.893	68.173	39.053	30.093	19.533	42.613	48.853	34.213	40.053	79.693	58.853
30	29	-21.555	22.205	32.125	16.205	-31.235	-100.115	-24.595	-44.035	-17.875	40.365	73.325	-17.795	91.005	31.325	88.845	52.285	21.965	-91.715	38.925	16.605	-35.955	-12.675	62.365	35.085	-2.195	93.645	64.285	141.645	50.205	58.925	55.965	9.005	67.485	54.925	-16.675	96.205	121.005	33.405	72.685	7.085	73.005	-0.515	-12.915	70.925	27.085	59.965	61.165	97.725
31	30	37.533	5.613	43.453	74.813	-6.307	10.013	32.893	22.253	-1.107	101.533	6.493	-52.867	-19.827	63.613	19.773	24.813	-7.507	56.333	27.613	57.053	41.053	-58.307	53.613	38.093	-37.827	-3.107	21.693	78.493	-23.507	-45.427	33.853	81.693	6.573	3.933	1.933	107.773	84.733	80.413	108.333	12.813	45.773	18.573	5.613	61.293	13.293	-19.267	107.453	15.693
32	31	25.990	25.350	-25.050	38.470	19.990	9.990	28.710	67.430	15.270	12.710	90.950	40.630	19.990	47.670	60.950	11.110	41.270	30.390	17.110	45.350	89.430	54.470	96.870	19.350	-8.890	34.630	25.270	43.670	7.190	-20.810	74.870	75.670	-1.130	15.350	59.590	54.070	64.070	29.030	112.150	33.990	86.550	63.830	40.070	109.910	28.310	76.390	82.230	88.550
33	32	41.894	71.734	5.414	17.134	7.774	33.454	9.774	61.134	22.774	34.894	78.654	63.934	15.774	36.174	58.294	8.894	42.494	23.934	15.734	28.294	71.374	76.894	51.974	27.494	14.534	50.774	63.854	78.374	30.854	0.334	96.334	60.814	23.254	64.254	91.574	79.014	66.774	21.934	122.654	78.054	108.334	72.574	33.974	113.014	62.814	124.614	105.134	105.734
34	33	66.054	121.894	57.574	2.294	-11.066	66.614	-9.066	46.294	28.934	84.054	41.814	69.094	-3.066	27.334	42.454	8.054	31.654	29.094	15.894	12.454	42.534	76.054	-11.866	41.654	34.694	56.934	107.014	124.534	49.014	15.494	111.494	47.974	51.414	117.414	117.734	121.174	72.934	27.094	135.814	126.214	123.494	73.734	20.134	105.174	99.974	156.774	140.294	105.894
35	34	85.074	35.874	114.674	31.874	-29.166	100.514	34.994	80.914	78.674	66.754	44.354	49.794	39.314	141.874	81.954	58.354	102.194	14.834	44.514	70.434	41.314	23.874	100.594	104.434	66.514	91.554	66.914	175.634	53.634	125.474	97.154	119.874	52.594	161.234	140.434	136.354	97.474	36.354	146.354	254.914	151.154	122.674	120.434	181.234	174.834	208.994	152.674	158.034
36	35	36.888	62.648	49.368	97.768	73.128	80.088	107.128	80.568	65.448	73.048	124.248	68.808	69.128	28.888	60.728	82.408	110.248	-25.672	74.488	59.448	106.808	51.928	-21.192	68.248	62.888	48.568	116.088	146.328	102.008	73.048	116.808	136.648	162.168	96.728	92.888	122.168	175.208	148.168	86.808	250.408	146.888	173.288	114.088	264.168	153.688	150.088	213.768	106.808
37	36	37.442	37.762	21.922	8.562	-20.878	-11.998	63.922	39.042	4.242	90.482	94.002	56.562	51.522	-6.718	38.562	56.802	47.202	53.042	23.922	65.442	85.762	111.442	52.162	45.922	27.762	57.842	87.042	15.042	57.602	91.282	60.882	201.202	94.322	162.322	106.882	134.482	157.442	102.162	139.202	184.882	227.682	156.162	121.122	272.322	179.282	167.602	193.442	164.242
38	37	25.557	62.077	44.197	24.277	27.557	10.477	35.357	91.477	31.637	103.077	68.197	72.317	86.477	54.837	30.797	68.637	54.317	74.037	47.437	82.957	83.197	68.077	87.797	59.797	38.637	45.877	59.677	40.557	62.117	125.557	93.517	180.237	130.757	166.917	127.797	173.117	166.117	128.477	179.557	159.557	251.397	171.997	120.477	243.277	233.717	215.837	218.077	204.717
39	38	11.227	95.757	75.197	64.636	94.112	57.134	24.094	144.744	73.304	114.835	42.389	93.222	126.734	122.886	36.479	87.644	67.289	82.884	85.174	101.861	77.578	4.711	116.893	77.361	54.246	45.976	43.923	95.142	78.390	156.381	148.538	145.163	187.374	155.343	145.794	216.445	182.919	169.576	204.486	155.857	260.520	190.127	133.190	213.342	274.582	266.758	250.370	229.087
40	39	61.630	88.406	70.298	112.042	32.458	57.051	86.561	116.163	35.454	94.205	71.508	62.770	43.379	102.119	77.426	40.497	103.992	55.066	157.088	56.861	25.825	27.160	83.121	60.140	57.355	49.877	35.432	72.024	83.109	152.595	147.230	104.113	126.210	75.377	211.799	208.790	183.665	144.889	175.618	138.438	236.621	179.678	158.708	261.999	282.019	234.193	217.299	224.695
41	40	30.885	63.446	76.130	48.011	19.851	86.576	79.290	89.569	74.037	40.711	54.525	67.346	23.032	112.188	66.876	58.803	54.945	59.099	103.837	40.615	22.536	52.482	73.873	59.063	108.629	82.805	45.204	83.707	70.810	96.005	97.801	100.648	94.660	80.895	188.908	189.384	191.960	155.212	171.773	166.136	229.567	188.937	183.706	225.108	200.492	259.230	283.187	250.120
42	41	30.311	86.461	86.911	42.911	27.111	96.311	64.411	73.561	96.161	44.211	54.311	73.961	43.111	93.411	52.311	78.911	55.411	80.911	62.361	67.061	48.461	67.561	68.261	46.861	116.311	92.861	62.911	65.361	64.511	80.011	96.711	104.911	112.861	114.311	175.411	205.511	192.961	184.061	185.411	189.661	219.111	221.211	219.361	214.811	197.111	247.111	285.661	251.561
43	42	45.696	90.946	92.546	69.596	28.046	87.096	64.646	81.446	108.046	82.496	72.796	71.096	75.746	68.396	35.896	76.096	97.946	79.896	54.796	85.996	75.346	74.096	55.096	26.246	83.296	99.596	105.846	36.746	72.696	102.596	110.046	132.246	142.946	148.046	171.996	207.996	201.296	204.546	180.796	223.346	208.446	256.696	248.646	221.296	252.046	208.396	254.996	236.696
44	43	28.705	53.305	86.455	71.005	19.755	80.105	79.055	101.705	113.705	101.605	82.805	62.455	101.455	69.305	29.905	80.505	116.355	64.305	59.755	71.255	69.705	69.855	44.155	18.205	42.305	108.055	141.755	34.205	72.505	139.905	99.155	157.155	150.905	168.555	169.905	165.805	208.655	203.305	165.705	254.505	206.155	271.805	261.105	219.805	275.755	188.605	250.655	224.455
45	44	48.976	62.776	91.676	64.776	42.876	67.076	83.576	90.076	72.276	60.176	92.676	74.676	90.476	82.076	68.476	88.576	84.676	51.976	83.276	26.176	54.476	62.376	37.776	95.676	40.776	103.976	92.876	103.476	76.876	114.876	99.576	154.176	144.676	147.776	140.576	201.776	162.676	235.976	165.876	267.176	181.076	250.876	189.476	209.176	216.676	228.676	231.276	218.476
46	45	84.406	60.706	62.406	90.606	22.806	71.406	90.306	78.806	71.106	67.906	84.406	105.806	92.406	106.606	73.406	57.706	97.606	54.906	91.606	36.206	64.306	63.106	40.506	95.006	40.406	58.606	83.006	134.406	95.406	97.906	96.706	141.906	139.506	133.806	154.906	199.806	149.306	240.806	190.006	235.706	164.706	227.306	215.006	178.706	214.806	245.906	211.806	248.106
47	46	70.945	45.245	49.445	110.095	40.195	93.245	86.395	76.695	68.245	97.245	75.195	89.095	80.995	97.895	88.695	49.695	107.645	58.445	77.745	61.045	62.695	63.695	62.695	76.895	46.445	57.895	105.145	129.445	100.645	112.445	98.595	169.195	128.945	142.895	174.095	179.945	163.245	222.395	200.445	236.445	169.745	212.995	231.345	176.495	243.945	255.545	207.045	252.295
48	47	37.495	30.795	50.995	121.145	84.245	118.795	76.445	75.745	53.795	122.795	69.245	50.145	59.045	72.945	117.745	58.745	105.195	59.995	58.295	80.595	51.745	62.745	91.745	71.945	57.995	82.945	127.695	120.995	98.195	133.995	104.645	213.245	115.495	157.945	185.145	166.495	178.795	202.445	201.995	257.995	180.295	201.045	219.895	189.545	270.495	270.095	206.595	239.345
49	48	64.322	64.022	58.222	108.822	87.422	118.522	66.922	71.022	103.122	96.622	25.222	64.122	66.922	101.622	103.822	104.622	83.922	44.122	66.222	55.422	86.722	67.122	79.922	45.022	57.722	142.022	78.922	100.722	77.622	122.022	104.122	194.022	135.722	198.622	156.722	159.422	214.722	224.222	232.322	262.122	223.822	244.122	190.322	214.922	213.822	262.322	247.522	233.822
50	49	71.745	59.801	41.071	100.023	95.095	78.328	86.185	101.856	61.640	76.599	31.160	93.050	50.642	89.746	104.853	92.571	67.884	45.117	94.840	67.663	94.508	69.640	48.262	58.115	108.926	132.425	90.009	104.298	74.741	170.260	121.422	166.088	110.342	188.646	171.110	156.886	250.606	216.163	251.593	208.777	214.199	229.615	245.567	195.326	206.297	260.356	250.732	254.743
51	50	66.798	67.753	21.095	112.721	114.168	71.166	79.126	105.813	59.276	52.826	72.052	72.408	40.853	65.342	63.259	100.580	71.278	43.060	69.148	90.595	55.666	79.388	54.595	61.366	98.387	136.459	98.721	98.415	76.124	130.674	163.003	147.393	97.484	177.731	167.096	166.468	233.440	229.808	267.050	196.558	200.832	213.806	247.335	238.992	241.545	254.991	277.558	265.742
52	51	65.356	75.019	30.576	97.264	84.718	64.351	67.757	93.437	54.478	67.827	77.431	50.237	49.528	38.840	44.919	96.823	74.666	53.051	52.143	87.613	42.314	84.079	82.706	59.235	88.366	115.081	81.362	84.289	73.864	103.232	184.147	132.391	96.055	193.357	157.018	198.234	219.767	247.017	261.312	218.572	216.215	233.095	249.335	254.238	285.676	268.156	311.795	268.520
53	52	44.899	82.939	62.239	72.359	46.299	69.599	72.819	73.219	46.539	84.279	74.539	27.679	51.559	36.879	41.079	79.119	93.299	81.359	45.719	87.999	74.359	93.039	94.019	83.899	87.199	82.639	48.839	78.079	107.039	79.759	169.119	126.519	116.759	215.539	159.099	199.959	240.419	244.839	246.119	254.119	269.199	223.659	258.199	264.339	301.779	268.939	334.579	273.519
54	53	67.128	88.208	63.448	60.288	79.808	74.768	59.848	54.928	34.568	72.288	89.448	28.288	91.408	56.368	62.288	68.088	138.728	67.768	48.608	127.968	87.648	97.208	111.888	112.448	48.248	132.488	70.728	99.848	109.328	89.608	135.128	138.328	160.368	232.488	171.088	200.128	241.368	265.408	235.088	247.728	290.328	239.088	286.448	248.408	268.608	285.608	294.648	286.448
55	54	91.403	86.843	41.643	79.363	99.603	91.203	72.283	63.523	85.323	75.323	58.843	52.203	104.603	56.843	92.723	45.123	124.283	73.403	39.843	114.163	58.963	38.163	78.603	113.203	33.523	128.203	94.363	107.203	78.803	87.923	79.563	135.403	185.843	216.683	166.403	182.803	266.883	278.803	253.003	257.603	286.483	284.603	290.923	250.643	250.363	305.763	282.803	235.683
56	55	89.003	91.003	46.523	83.243	81.483	96.123	91.843	87.003	126.643	89.803	35.043	77.843	100.763	18.083	108.123	39.443	88.003	84.323	40.843	88.203	51.803	19.963	52.763	111.243	50.843	77.283	106.483	100.483	86.763	102.643	63.843	128.723	167.323	183.163	179.883	164.163	268.163	253.803	255.643	272.483	269.803	295.563	262.803	257.083	251.923	323.643	317.043	202.483
57	56	78.746	89.606	57.646	53.386	84.086	76.206	100.726	88.866	97.226	82.586	52.726	98.846	100.306	1.126	104.246	66.906	83.346	91.606	55.126	96.546	88.066	67.406	65.466	107.966	69.706	77.146	123.346	108.586	119.426	139.926	82.326	141.946	134.946	155.646	224.066	180.686	222.546	228.126	256.846	257.726	241.226	260.086	237.586	229.746	249.326	322.486	321.466	230.546
58	57	64.842	74.702	42.222	32.742	99.202	59.182	118.982	62.962	57.182	67.382	59.782	105.102	75.642	35.142	82.222	88.062	79.442	129.882	49.382	88.942	116.862	84.542	64.302	84.322	88.962	97.462	113.462	116.702	120.262	134.882	84.082	153.822	119.222	146.582	242.782	216.622	197.982	230.422	288.302	241.842	221.522	216.622	223.882	194.762	256.502	282.442	288.022	240.662
59	58	37.946	70.706	45.346	51.186	71.946	70.466	79.626	60.666	58.026	68.626	83.306	99.866	71.306	50.266	77.506	83.706	80.466	138.466	48.946	89.506	135.986	85.586	74.226	96.986	75.066	91.866	72.986	152.826	90.386	117.186	127.266	160.586	138.946	156.066	219.826	195.706	222.106	242.706	260.306	265.346	213.306	224.306	215.506	209.226	256.186	253.626	292.986	280.106
60	59	58.349	59.829	87.069	83.389	70.709	91.789	69.269	79.789	97.709	109.549	91.189	105.789	96.749	59.629	35.229	84.789	77.909	89.629	84.629	78.029	81.549	90.629	80.349	93.309	62.749	76.709	81.869	126.189	80.109	127.949	158.229	148.829	157.629	182.549	203.509	162.469	203.629	246.389	222.149	268.229	234.469	262.989	217.669	248.749	236.149	219.149	266.349	278.789
61	60	87.972	60.619	107.282	111.701	91.510	76.482	92.434	58.035	115.355	128.653	80.190	111.642	105.978	98.346	16.947	87.933	87.875	50.983	101.654	71.414	28.091	74.821	97.560	79.205	81.473	68.180	110.086	111.417	93.195	130.759	163.357	141.699	173.136	201.519	194.799	183.195	187.495	255.434	235.371	240.959	254.235	272.518	240.627	254.722	219.589	203.627	238.371	246.984
62	61	81.721	65.840	77.923	125.856	101.648	20.983	95.339	33.266	115.375	107.667	85.442	85.012	75.679	138.918	52.398	102.184	106.992	24.832	83.317	97.070	27.664	36.852	115.393	75.358	107.220	70.983	113.461	132.179	102.049	122.248	168.880	150.350	186.652	208.806	181.481	222.347	223.984	270.838	249.390	213.712	271.327	262.007	294.087	257.067	214.813	239.288	265.436	226.132
63	62	63.686	59.566	35.966	70.086	93.526	-22.634	120.366	54.086	117.286	113.886	102.406	68.286	97.806	126.326	61.606	122.526	92.486	36.806	73.646	109.126	32.326	34.166	100.366	110.406	113.686	85.846	133.046	132.606	119.246	134.486	143.526	148.446	219.206	195.806	164.166	233.126	263.926	252.686	266.006	221.966	299.646	238.086	307.566	267.286	240.166	303.406	309.046	249.646
64	63	43.906	76.426	58.666	-2.814	59.226	26.266	123.506	57.306	125.106	128.626	122.066	104.066	131.186	84.706	79.786	115.426	38.786	96.946	123.226	67.466	30.666	82.266	114.466	114.546	90.866	79.826	147.266	129.346	120.426	159.506	132.786	151.946	260.106	216.906	154.066	220.346	278.466	263.466	263.106	270.946	290.706	208.186	262.426	268.266	277.626	328.986	309.586	266.986
65	64	60.063	99.463	76.503	7.023	98.503	99.063	106.783	56.663	156.183	92.583	147.423	106.623	60.343	78.783	152.023	118.863	5.103	61.063	192.583	60.823	53.383	73.303	149.143	11.143	86.103	77.703	138.463	81.063	107.303	142.463	153.503	147.823	202.423	262.223	151.303	223.583	257.223	313.183	223.823	279.143	238.743	222.743	258.863	257.783	253.583	292.903	248.823	209.183
66	65	95.787	86.087	39.527	-14.333	146.007	92.387	148.887	124.767	166.287	99.787	136.907	90.067	104.347	36.787	128.607	124.847	1.267	12.527	197.887	104.247	91.327	58.327	104.447	48.207	97.307	102.827	163.687	32.147	143.307	122.787	135.367	110.027	136.527	203.287	140.127	211.947	215.987	247.007	230.927	300.247	220.127	257.767	227.167	217.907	237.767	266.007	240.887	269.667
67	66	89.227	64.527	105.967	5.107	108.447	55.827	87.327	89.207	134.727	93.227	54.347	89.507	109.787	80.227	61.047	105.287	40.707	28.967	186.327	114.687	67.767	84.767	104.887	100.647	94.747	104.267	162.127	47.587	140.747	166.227	169.807	151.467	152.967	221.727	176.567	237.387	199.427	259.447	227.367	310.687	256.567	272.207	271.607	185.347	252.207	228.447	279.327	289.107
68	67	102.093	55.933	134.453	38.653	94.493	55.413	60.013	43.813	132.853	78.733	45.173	70.373	87.533	89.133	9.493	77.413	65.373	66.733	150.493	100.093	102.013	95.293	83.333	133.373	104.013	112.973	129.453	54.333	131.013	150.053	153.373	162.933	174.013	210.573	182.653	230.573	182.533	267.373	233.733	271.013	267.973	258.573	278.093	171.453	257.573	219.813	244.853	280.093
69	68	106.627	75.049	83.757	119.115	92.140	84.408	83.279	38.686	115.439	72.658	86.472	49.240	100.981	53.325	53.735	44.029	68.113	98.883	79.344	81.680	126.467	107.684	98.445	106.153	111.731	103.460	81.129	78.577	123.548	88.152	93.369	185.667	196.790	193.019	151.709	213.876	191.373	260.738	294.936	206.768	253.826	206.647	261.405	200.517	221.562	254.194	214.346	241.049
70	69	67.241	99.794	46.850	117.255	67.892	89.213	79.053	119.049	77.607	78.423	96.260	81.426	165.988	68.336	118.734	48.824	44.471	73.227	84.195	53.545	72.542	146.922	114.122	44.533	121.085	148.456	119.937	72.416	110.592	117.515	140.661	275.312	173.582	197.536	173.004	284.357	210.932	257.215	292.961	258.259	307.971	242.857	307.715	215.504	213.105	293.845	377.997	281.721
71	70	26.396	102.286	77.536	72.116	83.226	97.986	80.696	110.176	47.316	76.696	143.496	60.276	143.056	97.936	92.656	60.566	29.206	33.356	57.046	53.476	86.756	134.046	100.466	61.916	147.236	162.256	89.796	9.116	98.566	153.696	158.826	256.586	178.176	166.486	208.226	260.776	239.836	275.206	244.976	338.876	347.706	308.026	335.336	287.726	260.646	300.046	415.396	335.476
72	71	67.401	64.601	107.821	90.101	66.221	86.121	82.581	112.991	58.791	77.821	165.191	54.991	92.551	93.161	87.091	34.121	58.761	58.361	37.801	112.611	63.211	108.531	80.601	92.681	112.271	96.501	97.451	36.791	72.121	150.451	92.271	196.881	167.691	114.881	193.311	206.631	241.641	305.141	268.741	352.501	333.341	315.011	298.731	317.491	262.021	274.911	354.121	300.881
73	72	125.012	43.632	81.532	111.152	42.872	63.652	86.512	132.552	97.972	81.172	176.532	90.892	82.852	83.652	103.112	18.872	74.052	93.892	70.612	151.452	59.912	103.972	35.692	87.752	79.172	85.912	136.572	89.652	58.392	117.692	87.672	167.392	134.732	111.612	170.132	191.692	222.992	311.032	310.072	320.252	317.712	311.572	283.292	311.372	238.152	275.392	314.552	291.152
74	73	108.968	84.376	2.397	165.887	98.216	82.146	102.667	82.071	64.841	109.788	156.309	119.654	158.018	107.539	90.362	92.050	82.375	54.810	76.850	170.937	114.775	66.814	34.916	112.029	112.008	141.856	71.243	114.481	119.956	79.473	239.990	158.284	134.980	196.648	203.045	154.651	240.313	268.443	274.270	301.371	270.117	313.543	294.299	305.068	235.939	257.604	274.061	347.498
75	74	138.368	19.174	39.051	156.125	107.909	56.970	65.486	47.205	79.075	74.833	117.816	123.391	107.829	89.882	110.747	143.162	129.648	76.585	62.195	110.382	85.666	90.473	176.923	115.348	104.651	92.635	121.723	88.746	132.479	87.299	219.500	153.829	217.538	190.582	235.740	180.798	257.221	289.081	307.947	307.643	368.636	324.015	389.140	265.198	294.478	261.947	345.098	300.430
76	75	121.744	78.528	89.843	163.085	96.103	71.193	52.440	49.031	68.766	85.703	88.212	91.759	92.175	98.073	108.205	130.299	114.717	98.675	106.147	95.330	116.997	107.583	128.968	130.486	86.717	65.559	114.242	102.171	155.961	126.871	175.699	122.209	185.642	201.515	211.459	200.918	236.675	265.984	304.853	338.615	390.641	346.337	374.327	328.499	330.338	303.952	390.222	338.371
77	76	97.334	114.294	138.454	160.294	60.934	75.014	49.494	61.734	45.654	131.734	79.414	72.694	64.054	119.334	128.854	127.574	95.334	161.734	119.494	65.414	137.334	115.414	97.174	151.414	93.174	9.094	81.974	128.134	193.574	161.814	138.934	88.854	155.254	172.534	217.894	208.134	180.694	272.134	276.534	367.894	408.774	367.014	324.854	373.894	352.054	310.054	411.814	364.934
78	77	119.160	109.560	42.040	64.360	119.400	87.000	118.280	46.520	77.400	63.000	56.120	170.040	147.240	90.920	91.240	104.360	113.960	96.280	94.600	40.280	199.080	89.240	68.680	78.920	107.800	165.880	72.120	121.000	125.640	145.000	242.920	145.560	223.000	220.600	207.800	246.840	282.280	356.040	329.400	304.600	367.080	377.640	378.040	359.480	390.040	350.600	395.720	371.480
79	78	148.338	102.778	46.938	171.898	107.898	66.618	34.698	110.458	161.058	-3.662	111.098	77.778	83.258	70.818	124.138	68.898	68.498	105.098	65.898	51.698	38.858	76.378	136.818	103.578	58.538	119.938	127.338	149.178	168.098	125.578	173.698	140.498	251.978	190.018	300.658	223.458	292.898	265.698	413.458	274.138	348.538	324.698	286.618	349.818	393.978	415.138	391.658	268.258
80	79	87.701	101.981	50.501	147.781	86.941	63.061	79.981	101.061	116.661	33.941	115.781	53.861	46.661	120.501	106.421	71.021	60.901	63.101	93.101	74.661	89.261	113.941	135.541	72.581	52.541	145.501	139.901	159.141	147.461	144.701	193.461	180.421	279.021	171.261	245.741	238.461	295.301	287.741	378.581	257.981	341.821	322.181	280.941	324.941	372.821	373.461	362.981	303.781
81	80	75.222	119.062	80.422	110.742	128.902	107.302	95.142	95.462	77.462	73.462	77.542	93.942	82.262	173.542	85.142	88.982	76.262	59.862	137.062	132.822	136.262	128.422	116.582	55.862	83.862	124.422	154.422	204.822	77.222	178.982	171.622	181.782	270.902	196.102	183.942	241.862	320.262	322.902	336.982	275.702	355.142	344.342	272.182	316.982	361.702	354.182	356.182	339.382
82	81	120.284	135.636	105.110	96.726	186.067	154.260	66.009	99.665	81.098	77.986	40.925	154.755	151.420	176.134	77.143	105.485	99.449	95.792	154.286	163.406	132.691	106.027	99.283	68.816	121.053	80.610	155.015	233.380	31.602	193.985	131.785	150.074	232.187	236.805	176.132	229.868	339.868	331.602	331.230	312.318	371.360	367.201	269.004	334.231	368.112	371.691	376.297	343.964
83	82	123.598	108.610	83.661	96.116	86.863	141.591	69.944	116.709	87.287	90.567	166.584	102.791	106.082	134.839	18.581	117.193	98.181	69.335	123.950	60.168	72.474	75.463	114.265	70.441	119.867	119.197	115.792	76.583	124.599	169.855	148.071	247.802	109.360	195.240	205.667	208.224	282.377	232.851	381.581	387.789	307.811	313.905	293.231	372.482	300.913	310.591	365.386	401.002
84	83	128.250	93.826	70.611	77.649	74.802	86.512	98.584	124.575	53.575	70.174	79.148	104.028	103.802	93.121	107.382	78.860	38.461	28.758	72.223	97.702	21.409	96.270	98.185	72.181	70.747	121.544	98.568	93.815	120.228	208.488	119.857	228.170	172.822	182.404	222.909	252.191	263.211	296.900	371.163	318.635	317.636	252.052	337.847	414.926	328.677	323.124	334.180	316.077
85	84	114.403	82.933	78.053	61.323	73.343	96.563	106.313	102.533	66.943	92.453	59.753	89.583	99.653	90.923	108.733	100.503	60.273	52.913	66.773	103.243	45.553	108.773	104.183	72.523	88.173	138.713	98.463	98.213	129.873	196.253	127.283	211.173	190.113	184.903	252.683	273.133	278.613	301.373	348.663	309.753	308.013	248.493	323.943	378.603	337.703	318.293	292.393	302.623
86	85	89.395	64.585	85.955	59.125	41.965	107.505	99.835	75.665	94.265	114.205	104.315	89.405	110.925	108.065	88.175	133.365	86.715	81.355	60.835	112.375	102.235	96.275	123.345	88.525	114.945	158.795	117.935	101.905	146.155	170.715	132.585	194.095	216.685	195.145	258.305	256.995	273.605	310.695	324.855	283.385	299.655	292.265	317.255	297.195	306.785	312.705	248.775	312.965
87	86	78.492	44.652	81.402	69.802	5.622	100.942	85.022	66.132	98.322	105.752	160.062	109.822	131.272	111.142	75.942	135.862	82.942	77.942	43.562	130.632	131.182	71.002	136.162	111.002	116.772	155.582	126.972	104.692	150.782	166.962	123.302	194.422	252.572	201.242	228.622	229.362	244.992	332.822	322.692	252.632	298.142	339.772	331.812	259.092	273.082	310.412	246.882	323.342
88	87	55.236	60.576	71.999	44.222	87.548	76.323	42.843	9.642	77.007	132.319	158.289	75.248	118.734	82.084	101.746	113.763	81.400	80.826	94.325	101.277	130.003	105.766	80.414	117.301	136.161	175.178	123.111	145.115	164.957	149.988	174.007	180.253	176.300	216.377	173.673	213.583	228.093	310.014	361.185	322.958	307.338	250.745	277.446	284.482	281.695	288.815	314.246	314.237
89	88	43.471	58.852	104.961	114.754	110.891	58.016	61.466	88.197	109.063	133.346	123.608	72.597	126.263	77.124	121.100	74.504	61.861	108.593	110.771	104.831	56.085	95.994	100.471	133.781	128.852	116.723	109.512	114.149	159.170	182.314	213.123	180.095	130.440	237.396	185.172	290.334	244.532	260.814	364.764	318.360	306.818	249.026	320.035	313.545	269.868	307.565	379.524	302.177
90	89	25.969	76.334	98.574	121.736	93.591	59.084	51.328	162.861	153.704	132.525	95.451	70.826	147.415	81.805	104.055	92.304	87.242	108.650	109.758	110.444	41.095	110.813	121.475	119.893	95.741	86.694	101.032	120.947	130.076	184.581	190.755	155.875	155.297	260.439	210.230	325.558	250.945	252.311	347.625	309.330	309.589	251.866	345.557	314.232	283.759	351.630	384.374	320.930
91	90	-0.984	135.096	87.496	75.656	66.936	79.976	21.256	207.176	188.376	126.856	73.336	72.376	175.656	101.576	88.136	115.896	126.456	72.776	74.136	88.296	75.816	144.056	136.856	73.656	38.856	90.056	116.856	171.336	64.056	176.856	140.616	114.376	188.376	249.736	252.216	292.056	241.176	249.896	335.416	302.456	302.136	233.016	359.096	279.736	306.536	366.696	336.856	335.736
92	91	57.374	113.294	7.934	106.334	89.374	70.414	40.654	94.974	121.934	136.334	98.734	90.414	125.614	131.214	100.414	55.454	106.814	73.694	72.974	122.254	29.614	75.214	109.454	96.174	79.934	101.614	124.814	92.894	96.494	136.014	117.294	204.814	162.734	230.494	262.014	283.534	238.094	229.054	278.414	348.414	321.214	241.054	272.334	244.334	301.214	342.254	280.014	320.414
93	92	134.136	104.018	8.852	120.341	132.345	101.613	65.748	91.117	77.881	144.646	99.969	106.797	106.828	99.114	150.200	97.230	116.308	121.320	87.949	89.726	35.845	97.735	90.776	131.239	115.328	132.291	164.806	68.206	105.740	122.639	175.393	260.154	147.521	199.877	232.155	222.532	268.632	197.535	202.171	306.921	338.385	263.009	239.463	310.500	332.885	347.255	314.356	332.658
94	93	148.337	97.495	43.661	105.493	69.715	102.067	67.509	95.618	108.067	106.929	101.150	109.190	108.696	106.965	144.449	100.166	121.197	120.579	116.801	96.402	71.398	120.156	91.153	135.648	106.354	127.554	172.021	79.647	97.514	146.662	183.157	226.467	168.473	206.043	220.767	261.751	294.491	267.897	225.264	334.273	359.876	302.845	286.569	314.738	378.681	379.226	370.426	351.571
95	94	135.008	82.424	75.400	113.864	47.283	92.016	75.239	115.697	113.916	88.375	111.122	118.781	89.523	110.022	110.486	79.491	119.180	117.995	103.382	151.600	85.405	150.894	117.379	127.273	115.290	104.335	127.083	107.443	107.616	180.864	164.699	194.685	182.080	276.701	230.599	293.581	318.986	367.008	281.297	371.743	359.051	312.634	352.988	293.183	440.154	381.118	399.882	363.984
96	95	99.867	52.507	122.307	157.367	61.947	67.427	87.627	130.527	68.167	84.527	107.927	140.427	65.127	89.287	97.467	101.847	100.507	172.487	102.727	164.947	104.587	170.207	174.627	118.687	180.187	103.647	99.447	156.307	100.207	167.867	155.767	152.627	190.867	325.627	237.307	293.767	336.247	381.867	344.347	362.807	375.667	272.927	355.087	300.567	456.027	352.807	354.587	316.427
97	96	75.606	24.806	80.366	151.406	83.206	79.846	103.046	91.526	68.606	116.806	74.606	155.326	101.446	39.966	75.406	88.446	68.486	152.406	122.886	111.366	124.566	127.526	145.006	58.846	157.006	127.206	155.646	167.286	122.326	82.046	129.246	119.126	174.486	251.406	227.446	257.526	315.246	330.606	354.326	360.886	367.406	265.206	345.966	289.726	412.006	288.246	309.126	299.366
98	97	106.847	60.887	68.247	145.087	96.127	67.727	99.007	62.127	118.527	116.807	61.247	131.127	136.887	94.847	62.607	86.207	37.167	137.127	87.847	83.367	99.887	132.687	127.287	3.647	115.527	136.887	166.007	150.567	169.727	84.607	115.687	156.727	171.247	172.087	214.727	220.567	264.967	288.087	325.487	332.327	327.607	279.207	314.007	281.687	327.647	208.487	314.327	286.047
99	98	121.054	90.063	109.896	132.356	86.452	64.040	119.746	66.616	126.565	99.725	95.421	117.055	108.587	116.948	52.894	91.265	49.710	120.752	51.948	94.805	72.289	133.648	124.498	51.639	108.882	118.804	145.633	114.529	156.150	168.547	150.908	199.188	204.191	183.110	211.548	193.885	243.157	280.387	322.367	315.583	328.682	297.622	323.613	300.694	303.129	247.844	326.139	304.563
100	99	89.153	102.329	89.878	95.649	86.279	70.756	112.754	57.237	98.686	93.175	91.765	89.993	88.516	66.288	54.291	83.221	88.971	110.883	74.164	72.260	95.270	126.068	84.898	96.181	109.341	103.033	150.173	113.939	145.101	171.719	197.524	180.138	180.553	193.234	218.560	177.851	248.913	290.636	367.515	375.145	379.209	330.875	415.101	346.322	336.457	354.968	373.727	352.458
101	100	81.891	122.051	49.331	53.491	126.291	90.291	72.211	61.891	68.291	90.051	57.171	60.211	127.331	94.211	128.051	61.411	119.731	134.531	99.491	42.931	136.931	132.371	82.851	103.411	133.731	92.291	150.131	145.411	156.451	186.691	241.491	205.491	155.331	226.451	251.571	199.411	290.851	282.931	418.851	404.051	432.531	360.931	427.891	332.611	342.531	403.491	405.171	396.691
102	101	91.814	82.934	52.294	85.334	143.094	122.934	89.094	95.734	87.494	93.734	44.774	72.614	150.774	120.614	155.814	59.654	131.574	133.574	101.414	97.654	133.494	135.494	84.694	92.454	154.934	93.494	158.454	161.814	131.094	199.974	247.734	224.134	152.694	273.174	243.174	255.734	281.334	282.774	378.774	363.494	423.094	363.094	370.374	290.614	306.294	348.214	355.014	408.534
103	102	83.538	80.738	74.978	151.458	100.098	90.098	113.378	118.098	148.498	86.978	52.738	92.178	152.978	96.658	136.418	94.658	106.898	157.858	66.818	153.458	114.338	158.018	52.418	43.778	141.138	128.258	157.618	171.138	153.218	173.618	212.898	194.418	136.258	225.058	215.618	278.418	210.498	313.378	317.698	304.738	334.018	347.058	292.258	326.018	280.098	300.498	338.338	361.618
104	103	78.861	136.422	85.365	125.340	79.634	70.057	151.941	140.310	119.583	101.484	81.877	90.263	155.863	66.223	153.628	108.848	56.751	159.150	70.440	114.708	143.170	133.047	47.913	30.271	91.476	135.084	126.739	128.046	172.645	174.248	190.052	181.368	183.614	190.175	249.954	237.996	235.373	321.711	313.118	293.593	242.056	345.169	255.828	357.562	312.135	348.877	335.405	329.608
105	104	111.769	106.049	70.230	142.549	72.511	136.338	135.070	156.112	64.625	101.081	75.501	82.528	139.007	58.447	153.316	129.272	76.714	119.522	107.058	159.339	133.219	99.670	54.788	97.139	144.497	117.156	116.612	128.928	139.351	169.535	206.028	172.730	241.535	227.477	247.668	248.453	279.141	344.686	268.835	335.240	270.831	386.131	333.943	359.245	289.983	387.264	326.614	334.927
106	105	144.593	57.003	71.563	150.173	69.183	169.733	108.393	144.063	61.273	108.683	68.033	74.823	150.913	81.643	148.783	149.373	94.573	93.673	105.143	175.203	139.393	96.993	56.543	103.483	168.183	104.943	99.763	132.363	142.243	142.663	208.663	169.053	266.193	230.083	239.703	264.633	310.683	384.083	260.243	339.583	304.273	377.613	357.073	348.023	287.803	415.003	318.413	346.493
107	106	141.423	49.103	101.403	124.743	87.063	109.073	53.383	71.843	69.243	105.293	104.343	95.243	135.243	126.473	78.283	96.693	158.033	52.923	47.913	179.023	164.323	104.813	90.243	130.573	108.843	66.633	113.233	128.383	171.663	53.333	175.983	199.973	238.603	226.973	230.583	271.763	294.203	306.133	296.123	306.533	310.713	302.883	314.393	315.863	301.033	314.413	274.673	318.423
108	107	112.465	108.505	78.090	94.505	59.200	43.645	27.470	153.245	84.160	167.955	136.425	109.990	70.390	77.815	105.370	96.100	80.180	148.295	103.545	60.240	120.070	60.960	103.120	179.275	109.710	56.455	165.205	172.890	123.205	130.120	130.580	187.290	179.710	220.155	249.030	247.440	295.165	331.250	277.675	344.085	315.695	312.520	321.845	239.730	303.800	326.250	269.355	297.965
109	108	84.617	89.668	107.891	80.417	77.447	72.163	69.570	149.061	92.753	131.691	96.532	112.567	91.315	97.335	116.985	86.020	85.372	117.148	102.163	90.092	134.580	100.812	101.851	139.577	124.655	75.886	154.390	146.216	112.600	120.502	155.437	180.947	200.023	237.804	257.111	230.373	273.014	308.163	267.213	297.017	309.539	320.146	308.277	267.024	304.717	312.862	256.130	315.098
110	109	87.844	85.590	124.923	97.326	102.700	121.168	96.777	126.319	138.259	100.810	78.211	134.245	109.719	97.406	106.524	98.576	90.960	110.296	132.256	121.682	104.805	109.750	138.664	101.838	109.472	101.015	144.796	143.200	106.299	123.646	171.475	187.252	240.522	218.551	255.870	209.297	264.648	291.222	304.749	266.136	345.155	324.401	338.374	310.271	342.524	342.135	262.196	330.539
111	110	116.161	94.716	118.034	114.335	102.629	137.027	106.739	101.627	181.119	104.011	70.112	149.356	104.490	67.159	77.902	98.496	95.441	134.258	159.452	121.022	72.896	72.390	164.158	88.237	56.898	93.157	148.739	146.510	126.670	123.546	184.717	189.923	264.032	194.038	249.519	202.951	298.810	293.622	371.364	289.854	370.162	322.061	397.930	326.595	376.441	382.203	301.462	322.887
112	111	134.645	114.169	95.484	121.183	146.553	134.833	147.936	122.925	91.580	105.268	112.419	32.149	150.525	84.950	102.670	65.959	134.404	97.268	127.321	85.417	57.068	99.386	195.306	121.975	119.824	108.687	182.685	163.830	160.164	171.790	126.166	281.843	218.947	112.910	271.303	257.736	368.896	300.905	380.008	362.427	312.107	334.330	367.234	318.137	311.024	315.590	426.393	296.313
113	112	108.601	57.997	129.149	147.963	129.963	162.860	123.754	94.552	122.446	125.288	114.467	37.619	153.363	98.855	117.655	147.839	73.020	116.872	147.112	57.960	58.930	83.452	130.667	108.318	78.211	122.071	189.828	137.609	206.403	134.213	107.371	222.206	223.283	182.154	198.760	307.251	311.341	334.590	383.314	383.610	346.094	354.985	367.378	317.106	333.082	329.047	338.386	363.851
114	113	129.304	51.590	99.878	108.452	142.077	145.306	101.412	120.748	112.221	123.227	123.894	35.983	174.692	112.832	93.882	150.049	63.070	109.308	117.098	60.001	75.635	104.073	157.885	94.539	119.706	121.476	179.139	147.203	201.061	153.116	158.214	226.547	233.713	209.665	221.421	344.058	315.609	332.695	369.309	374.992	378.226	379.800	416.857	398.557	353.050	358.290	318.315	392.148
115	114	125.064	100.264	103.664	84.464	131.064	102.664	82.064	121.464	70.264	106.864	127.864	51.464	162.864	135.664	93.064	150.864	98.064	54.864	84.264	88.464	114.064	144.064	119.864	55.264	140.664	110.664	139.064	142.664	184.264	148.664	182.664	196.064	215.664	228.064	252.864	360.464	311.064	294.264	333.464	334.064	341.464	370.664	379.064	371.064	370.264	399.064	343.264	365.264
116	115	98.116	116.716	141.316	120.316	103.916	119.716	102.316	83.116	61.916	74.916	128.116	52.716	134.116	127.116	148.716	190.516	120.516	13.316	89.316	119.916	115.516	163.316	40.916	30.116	124.716	119.316	122.116	148.316	205.916	118.916	149.116	178.516	186.116	238.316	250.116	336.316	311.516	292.316	322.716	343.516	286.916	367.916	321.516	287.916	402.716	452.916	402.916	349.916
117	116	77.352	141.752	98.552	44.952	100.952	132.152	50.152	224.152	56.952	120.552	158.152	69.352	132.552	109.352	152.152	129.352	114.152	29.752	29.352	117.752	116.952	69.752	119.752	49.752	90.952	94.552	196.552	146.552	176.552	146.952	86.952	132.552	262.952	156.552	214.152	278.552	311.752	268.152	240.152	307.752	302.952	337.352	309.752	255.352	342.552	390.152	292.552	309.352
118	117	70.487	152.451	185.941	75.388	154.961	97.917	83.337	88.335	57.573	141.338	116.378	102.263	127.747	94.512	144.722	79.197	121.343	111.543	86.025	100.167	158.923	107.220	139.557	133.739	72.559	93.625	108.339	142.044	98.675	169.203	108.228	196.713	242.058	191.354	217.346	232.906	298.612	275.054	266.160	370.662	353.716	403.585	306.580	326.029	306.451	307.469	313.540	353.154
119	118	132.681	124.133	142.514	53.493	172.954	72.889	109.986	73.946	93.347	119.907	120.038	95.356	148.602	90.679	119.616	94.697	124.971	110.136	129.647	125.740	101.428	101.542	154.519	118.287	83.567	100.404	106.894	162.200	140.360	162.160	150.226	172.037	265.697	268.157	253.292	290.791	354.198	267.877	276.846	421.640	397.802	391.712	337.787	355.286	354.578	365.704	386.111	431.565
120	119	173.784	132.514	78.794	25.824	106.444	114.964	77.574	90.074	84.114	105.534	127.244	62.454	150.314	104.954	118.024	106.074	81.864	86.994	143.244	119.824	79.144	72.944	151.874	174.234	134.964	90.654	186.384	201.154	151.044	183.884	184.224	99.714	224.984	281.874	278.464	330.074	341.964	284.904	254.014	380.834	352.444	383.484	369.974	357.774	281.704	385.774	435.294	444.454
121	120	111.352	122.252	38.492	10.352	70.792	135.672	104.812	96.552	50.932	101.672	109.372	97.692	122.492	115.772	120.112	100.352	120.672	76.452	143.672	161.692	119.592	25.072	139.572	113.492	206.912	139.792	164.432	135.592	131.472	144.872	156.292	118.032	198.452	256.152	269.912	268.232	265.112	262.052	288.912	322.832	337.532	336.192	365.232	347.672	304.772	348.832	369.352	394.292
122	121	137.078	122.078	47.938	47.018	113.898	172.138	63.998	98.318	82.678	132.038	112.178	78.298	120.958	109.778	111.778	100.418	58.278	112.138	124.018	187.438	115.818	40.578	140.418	77.838	188.298	129.178	141.298	150.198	127.198	161.118	138.418	168.278	178.018	244.758	230.598	269.018	232.418	267.498	287.378	292.118	271.898	302.218	267.158	385.358	291.418	327.878	340.178	295.898
123	122	143.688	107.622	67.161	83.493	139.538	162.382	78.197	79.063	103.559	155.542	106.155	54.731	135.421	96.481	109.126	108.591	58.564	106.245	104.597	149.170	85.356	104.510	150.529	108.085	142.300	101.212	166.546	172.337	146.862	201.274	153.500	195.552	169.334	253.175	202.355	283.614	262.458	306.797	305.721	280.841	270.941	334.065	261.741	382.725	291.799	344.027	350.715	295.356
124	123	97.517	104.060	66.563	96.146	118.130	121.905	128.298	92.209	69.159	141.223	86.872	80.266	124.011	105.585	115.357	110.503	97.612	74.105	95.045	133.965	74.908	141.966	136.578	117.412	121.665	100.893	173.523	150.545	178.483	198.731	145.179	200.935	166.693	243.169	198.392	269.696	307.262	330.000	355.568	297.267	337.914	344.670	298.045	359.172	346.568	344.788	377.337	334.865
125	124	81.939	103.033	76.117	105.122	86.258	105.775	100.163	107.965	25.325	88.525	70.290	100.856	123.947	120.546	129.018	78.458	74.500	66.041	82.270	114.022	98.036	144.274	138.970	108.337	104.772	112.205	170.299	138.792	196.447	216.072	163.842	189.801	126.872	222.253	237.503	272.196	352.970	374.874	382.766	298.382	374.298	309.970	322.735	372.391	395.298	317.821	392.023	382.179
126	125	79.829	106.635	125.672	70.181	83.975	94.034	33.049	111.415	70.775	73.494	92.121	73.426	99.823	102.379	129.746	66.262	87.460	116.858	52.644	95.995	127.520	144.166	136.356	113.228	103.476	118.464	123.712	132.871	176.437	214.607	216.228	194.455	147.441	225.155	247.243	269.271	377.896	379.364	344.435	335.396	384.849	313.216	355.064	361.066	400.290	324.359	395.132	412.019
127	126	84.050	123.583	142.394	59.631	101.012	99.043	42.931	121.701	142.779	96.875	154.758	49.444	69.024	95.926	132.337	89.511	79.953	160.208	58.422	106.544	112.601	132.586	129.949	115.113	111.289	122.089	85.720	120.415	165.762	177.581	203.119	213.666	197.452	223.542	245.321	241.762	350.399	306.707	286.098	376.811	376.342	350.234	375.081	371.156	380.680	391.685	428.754	434.997
128	127	112.110	111.030	83.430	139.470	119.350	107.230	97.150	97.590	128.110	70.110	143.750	81.590	53.390	143.190	168.190	82.670	78.870	111.470	109.310	110.950	92.550	97.270	106.230	150.150	128.750	105.790	140.630	157.510	186.510	216.150	175.150	180.350	186.110	213.990	314.310	236.430	270.790	255.430	302.550	324.830	341.310	370.310	399.950	433.990	384.270	500.670	451.750	441.230
129	128	98.983	87.883	85.063	126.163	133.923	117.443	106.823	78.403	101.643	73.563	119.883	100.763	81.483	141.423	156.203	95.403	89.263	86.623	112.363	133.183	106.943	103.003	83.983	171.263	135.523	123.223	106.283	155.103	159.583	160.803	184.243	185.643	162.043	242.563	294.303	237.943	244.583	270.283	317.543	312.543	345.823	326.843	380.623	375.783	367.303	423.163	426.803	432.943
130	129	100.633	63.113	86.893	121.953	119.833	129.473	131.933	90.573	90.293	101.713	81.893	102.433	137.353	132.493	147.273	97.493	107.153	76.913	121.813	142.493	117.653	109.993	88.513	158.873	140.033	143.193	68.913	167.353	154.833	127.913	164.353	218.053	160.693	249.333	250.253	239.273	253.053	284.613	330.753	307.473	318.773	312.793	301.933	319.053	322.293	304.753	384.313	410.473
131	130	109.391	69.150	101.445	118.761	101.738	123.736	140.001	115.649	104.671	116.428	72.340	94.099	141.805	135.008	139.704	94.938	103.583	94.340	125.691	126.617	117.335	119.747	97.148	120.335	118.070	130.823	81.539	168.865	187.893	155.556	148.491	225.353	187.454	226.820	218.043	236.158	275.598	276.914	313.582	309.843	308.610	339.159	246.021	318.152	311.615	269.721	346.611	371.266
132	131	67.731	112.859	144.219	105.146	94.947	111.724	90.474	100.738	120.082	94.294	86.346	113.147	96.608	124.049	135.132	108.667	60.930	120.347	104.687	108.237	95.251	128.245	98.025	97.491	56.667	100.839	165.876	125.289	233.117	171.238	166.582	199.149	235.566	227.773	215.592	231.182	265.151	252.399	290.707	330.569	343.414	374.783	267.339	373.249	359.735	336.419	332.547	346.796
133	132	67.866	101.892	129.393	123.231	125.210	111.298	102.110	63.930	133.597	100.939	79.602	106.675	112.620	96.039	112.329	92.056	93.779	85.918	55.514	110.595	131.563	107.052	132.266	148.084	143.923	105.855	116.942	93.149	240.394	158.599	186.598	196.792	248.838	269.967	212.965	265.014	315.390	289.355	350.970	342.186	356.468	439.690	400.196	399.100	373.499	385.902	398.907	424.301
134	133	82.810	103.754	108.457	136.553	96.976	93.728	71.312	75.799	119.350	113.127	106.278	107.764	99.635	124.825	103.203	58.414	91.820	99.339	86.496	97.906	123.842	113.389	118.729	158.499	102.392	109.564	135.057	118.892	229.439	156.206	173.911	196.402	255.966	230.650	234.527	277.252	295.388	274.944	370.352	375.752	344.316	403.926	375.071	382.019	353.883	390.890	406.393	398.624
135	134	116.667	96.327	82.432	129.787	67.253	86.971	43.825	94.280	93.115	131.626	102.665	119.366	74.963	182.724	118.388	27.783	84.174	123.571	104.290	76.529	120.334	103.539	127.103	157.526	61.472	111.184	170.884	156.947	232.897	164.925	152.236	192.124	269.405	191.944	278.301	288.602	272.397	271.944	407.147	433.330	336.976	402.974	355.957	396.150	321.378	391.690	414.191	367.558
136	135	98.430	133.539	104.429	106.598	32.206	111.749	126.953	130.621	61.833	80.571	145.887	147.306	123.026	150.971	154.205	46.568	138.079	76.722	97.040	139.178	94.787	36.194	66.394	198.154	130.382	82.962	227.621	105.488	257.300	181.629	199.463	232.573	236.110	221.870	190.990	303.186	285.841	378.037	324.353	387.388	414.402	433.921	420.564	410.142	340.777	345.997	338.204	429.803
137	136	94.512	184.952	111.952	46.032	93.592	135.432	87.472	136.512	122.152	96.592	132.152	160.832	154.872	133.912	105.472	146.832	126.152	37.832	103.392	122.992	102.832	126.272	94.072	65.472	123.872	112.632	108.072	117.152	131.792	148.392	188.152	218.432	146.512	198.992	114.312	280.712	316.312	444.672	358.672	363.032	316.712	383.752	353.392	367.792	289.472	293.792	374.392	355.072
138	137	104.192	157.472	111.012	96.932	99.572	114.652	77.012	93.732	137.032	116.212	130.452	179.932	131.212	153.372	129.412	124.032	134.772	86.912	105.592	129.912	118.492	118.652	122.232	70.252	144.812	138.512	86.732	155.992	177.812	194.332	179.572	213.872	124.992	193.872	150.312	262.112	320.732	414.032	330.612	364.172	308.192	376.452	342.452	351.272	282.452	282.432	379.292	328.692
139	138	75.451	78.451	84.751	160.731	109.731	63.251	79.131	82.251	112.611	160.691	125.391	145.571	121.391	151.391	146.591	96.911	128.811	142.851	109.851	119.511	136.891	82.731	166.831	82.291	141.671	146.711	123.531	217.451	216.071	209.431	124.371	163.671	122.691	209.891	225.491	244.931	294.751	314.671	260.911	332.731	300.091	350.751	296.971	286.771	274.811	248.871	341.571	271.511
140	139	54.030	24.437	101.298	145.943	139.464	87.710	87.150	108.940	132.422	127.332	113.640	91.564	122.526	93.395	145.259	132.443	109.304	120.626	121.693	110.631	138.934	73.471	168.600	75.417	96.536	144.775	149.853	197.658	166.510	150.457	131.378	155.546	193.446	238.734	258.407	277.043	313.122	325.920	262.030	334.287	321.621	369.285	276.833	315.457	308.477	292.655	344.786	273.429
141	140	79.617	96.918	98.881	92.717	133.941	90.970	76.138	89.905	141.405	70.241	66.192	114.094	86.264	104.416	126.965	111.906	114.863	116.756	129.540	127.094	111.365	50.715	118.479	130.931	124.212	141.423	157.030	103.969	148.238	154.106	165.266	269.892	229.737	250.547	226.085	286.209	328.643	372.754	287.010	333.405	333.696	368.804	332.902	340.529	312.721	333.070	295.961	378.244
142	141	88.654	151.676	79.451	62.572	123.848	99.696	105.811	99.122	128.402	74.742	48.950	136.765	98.693	121.629	142.640	127.357	148.447	78.872	117.134	130.122	156.701	73.319	137.671	132.745	126.142	153.904	118.014	102.154	162.164	183.451	161.092	210.103	230.362	215.980	246.299	295.787	309.977	379.560	277.177	376.051	353.183	327.872	336.842	296.923	361.880	386.956	319.163	336.074
143	142	105.900	137.877	72.805	44.287	120.599	142.240	118.562	143.743	105.990	94.603	78.456	144.996	85.676	114.569	151.227	130.280	127.854	43.270	130.383	116.441	150.612	80.612	135.895	126.473	107.219	134.608	128.803	104.650	168.855	160.470	168.488	171.483	237.590	217.773	258.437	317.934	304.458	362.423	298.659	366.208	356.590	333.769	340.412	330.036	377.328	402.601	343.029	322.828
144	143	127.567	148.556	110.802	57.613	130.092	142.289	124.536	140.153	76.999	128.369	123.950	157.422	106.395	150.467	140.070	72.181	117.515	46.934	125.915	90.661	172.681	79.803	164.787	137.242	81.940	109.526	181.180	131.648	139.934	108.298	181.802	200.669	237.271	302.275	225.596	341.725	334.149	349.914	407.096	404.116	373.430	399.771	389.720	413.231	408.376	404.897	434.926	391.859
145	144	119.421	131.595	116.260	71.434	147.222	115.374	133.618	129.716	75.600	106.671	119.940	186.163	110.395	139.457	113.091	66.119	104.871	82.313	97.958	95.781	178.797	104.825	181.265	158.155	106.544	84.866	160.137	156.313	125.147	125.137	180.786	200.698	238.113	312.070	249.193	322.879	359.140	384.087	450.123	409.918	428.986	416.803	391.251	420.881	419.326	416.774	480.333	432.409
146	145	108.804	113.175	70.398	81.577	119.053	113.445	125.343	121.672	108.417	85.502	112.382	158.041	117.340	100.457	89.450	106.983	108.116	128.022	85.642	115.663	148.171	127.800	155.698	158.920	151.898	98.460	127.756	166.529	156.668	164.406	159.952	201.663	206.217	280.294	302.140	298.983	337.154	375.208	395.703	372.743	443.812	383.529	378.188	411.069	412.753	427.908	458.321	421.484
147	146	89.335	124.755	70.015	106.755	100.775	121.715	115.655	118.175	130.235	102.695	130.375	112.775	133.875	102.335	108.355	125.255	120.415	144.975	122.815	103.455	152.615	119.215	138.595	134.015	126.195	121.215	155.975	179.875	168.375	199.075	182.835	212.895	164.595	252.715	313.375	283.855	288.335	305.755	393.575	391.195	378.595	370.595	366.715	409.315	410.775	431.375	423.135	411.575
148	147	116.794	162.844	120.154	147.314	125.484	117.894	135.904	163.904	142.064	87.344	128.994	168.244	82.844	94.224	94.014	146.664	82.524	84.664	121.154	80.224	125.884	137.924	133.564	94.944	99.234	73.724	166.934	166.234	172.844	186.714	166.624	175.604	224.594	260.074	270.444	274.364	254.274	306.714	363.624	323.724	334.224	366.734	336.164	338.634	385.614	352.094	362.184	422.134
149	148	95.694	134.244	135.054	128.214	110.884	81.794	138.304	116.304	160.464	83.744	127.894	129.644	104.244	78.624	119.914	125.064	71.924	113.064	136.054	114.624	101.284	117.324	126.964	51.344	122.134	83.124	184.834	189.134	194.244	157.614	191.024	173.004	183.494	266.974	251.844	247.764	281.174	277.614	338.024	333.124	318.624	364.634	339.564	301.534	321.514	335.994	342.584	410.034
150	149	77.558	101.322	130.849	105.233	98.462	73.282	119.312	94.055	162.480	73.799	123.620	99.651	116.523	76.264	132.706	96.791	91.014	115.657	139.012	135.177	67.786	101.533	96.959	42.102	134.051	95.384	183.067	200.080	214.471	129.394	212.817	171.286	166.056	256.595	246.983	234.107	291.392	248.546	309.639	333.550	308.438	345.404	357.340	264.795	283.518	315.137	323.869	362.681
151	150	83.869	65.022	95.877	85.788	68.184	134.796	101.276	131.344	134.536	60.425	125.501	93.888	105.106	95.002	106.861	76.379	157.333	83.556	79.631	110.088	49.103	131.568	50.626	107.433	100.066	103.288	134.016	159.069	187.453	117.344	205.806	196.951	225.643	199.825	272.543	278.942	286.662	220.363	287.418	312.025	316.925	284.566	395.521	236.530	329.028	270.990	329.052	246.243
152	151	125.319	64.277	120.662	144.747	64.060	120.242	156.620	48.834	120.665	149.599	120.549	201.641	170.398	128.476	80.882	157.070	105.192	150.025	53.701	105.413	186.999	195.285	57.785	129.620	61.985	38.115	80.509	110.726	151.504	150.623	110.818	126.822	236.939	267.545	315.233	331.679	286.183	313.103	311.144	330.402	385.301	290.090	265.810	252.924	361.130	332.869	347.962	285.919
153	152	111.261	80.416	125.529	114.839	99.816	113.054	131.333	105.500	84.648	144.119	131.001	139.016	108.911	96.471	86.257	147.711	71.757	152.380	69.255	79.600	128.047	166.655	89.177	129.964	88.384	69.944	131.870	91.209	165.563	161.677	164.900	175.388	195.538	224.136	258.402	253.463	280.330	317.668	310.819	340.300	349.506	329.719	289.078	339.389	343.301	353.819	399.672	282.180
154	153	115.929	121.276	84.713	100.832	87.703	109.344	115.592	136.938	68.228	127.597	115.079	144.183	123.707	98.334	101.247	167.996	78.251	144.570	66.656	128.031	112.535	139.516	111.196	132.753	95.806	93.755	176.164	117.441	148.578	170.988	174.193	200.800	238.525	226.408	219.768	254.741	260.429	361.332	360.365	350.733	345.427	333.027	311.700	346.891	312.959	346.315	415.890	297.638
155	154	83.426	146.921	43.702	123.839	36.386	174.890	63.858	109.641	83.797	84.082	67.414	126.871	135.794	83.316	130.480	190.884	126.040	93.233	94.446	104.198	128.973	155.842	136.005	129.641	116.725	125.317	181.469	109.551	166.469	165.394	171.789	239.115	273.434	239.894	210.212	291.951	266.196	382.485	437.049	371.807	341.625	343.258	379.351	368.190	310.621	350.651	417.407	350.298
156	155	78.613	117.926	109.949	64.512	87.609	124.249	120.475	78.100	155.039	85.773	103.928	64.236	101.189	87.859	157.179	189.773	99.488	155.751	109.032	85.340	106.116	93.262	140.907	126.774	153.574	120.639	103.980	118.506	180.382	178.948	164.782	269.155	261.247	196.342	277.669	333.525	339.574	319.929	353.441	368.301	362.936	307.995	403.171	393.036	367.787	403.541	488.010	358.146
157	156	118.630	110.710	113.800	114.213	23.638	68.848	144.789	101.541	82.143	79.708	75.559	75.097	83.293	131.117	162.083	206.053	103.195	135.829	107.801	120.307	114.585	94.952	127.247	120.727	162.587	131.502	129.005	188.866	164.274	175.945	180.714	278.635	204.215	291.917	308.190	327.479	327.203	349.549	369.678	391.046	342.454	332.874	374.924	447.739	442.172	348.587	543.797	351.117
158	157	138.682	121.480	131.804	134.455	43.399	38.335	144.858	115.386	76.943	106.897	78.665	102.797	78.053	133.688	128.472	167.896	94.115	121.098	104.172	123.527	113.628	109.698	152.824	127.437	146.805	128.726	128.385	180.647	185.916	171.374	206.997	248.737	213.615	295.898	300.750	328.134	321.245	339.448	377.804	404.613	337.899	414.556	360.953	451.729	464.520	349.072	483.320	400.996
159	158	142.817	121.330	138.493	119.296	88.235	54.285	110.265	81.713	110.455	89.983	104.297	107.015	119.213	122.327	106.934	127.356	123.519	110.742	89.276	104.573	130.295	95.889	159.946	129.068	125.322	136.366	124.784	142.894	234.864	170.594	236.486	180.569	205.472	253.663	296.923	356.443	321.471	380.267	386.393	435.423	357.497	478.885	368.019	429.502	455.777	398.596	451.785	467.166
160	159	126.498	121.606	100.593	87.095	110.391	94.977	69.000	63.606	95.086	48.529	122.711	115.155	118.454	110.056	94.962	132.787	138.196	116.343	85.492	53.409	136.641	82.682	133.746	123.815	128.983	142.384	117.701	148.065	203.192	201.368	218.550	154.218	201.380	240.287	268.716	335.197	341.424	395.855	373.994	440.288	344.563	500.597	379.636	434.572	462.058	444.943	514.672	469.809
161	160	102.880	129.880	116.880	114.880	169.880	66.880	68.880	81.880	98.880	74.880	142.880	124.880	96.880	120.880	111.880	127.880	137.880	135.880	120.880	72.880	158.880	113.880	88.880	137.880	129.880	174.880	108.880	138.880	235.880	119.880	151.880	180.880	203.880	254.880	262.880	251.880	331.880	380.880	408.880	400.880	375.880	522.880	405.880	452.880	430.880	474.880	479.880	533.880
162	161	152.680	101.680	120.680	98.680	176.680	46.680	89.680	78.680	115.680	88.680	122.680	167.680	118.680	100.680	63.680	138.680	138.680	153.680	145.680	114.680	153.680	144.680	89.680	122.680	131.680	209.680	164.680	122.680	220.680	112.680	143.680	204.680	197.680	221.680	284.680	203.680	343.680	390.680	368.680	367.680	448.680	462.680	411.680	360.680	364.680	470.680	401.680	453.680
163	162	155.920	60.420	84.920	62.420	159.420	76.920	61.920	76.920	110.920	66.920	124.920	189.420	131.420	39.420	23.920	143.420	147.920	154.920	119.420	102.920	94.420	133.920	94.420	97.420	150.420	175.920	178.420	137.920	115.420	210.420	179.420	226.420	211.420	205.920	250.420	254.420	363.920	365.420	298.420	343.920	408.920	362.420	384.920	256.420	318.920	436.920	377.420	317.420
164	163	114.377	73.616	96.448	106.581	151.938	101.971	27.408	111.238	107.447	87.763	140.266	150.133	137.327	57.500	106.175	103.435	175.708	131.994	105.882	89.574	81.443	106.081	79.000	96.202	117.211	119.176	112.933	157.190	57.357	198.901	207.811	237.693	236.088	287.198	223.445	331.667	343.515	329.164	309.610	327.316	351.303	338.455	380.671	271.673	335.115	419.241	388.095	357.409
165	164	97.601	104.600	117.642	97.456	132.909	124.319	62.745	96.863	102.103	97.724	153.169	126.318	150.910	90.508	115.512	105.735	150.660	100.349	91.626	93.998	75.424	101.594	75.733	97.561	131.660	110.089	102.697	198.830	106.105	190.948	214.635	238.440	219.222	246.935	246.607	343.216	321.576	313.865	336.549	372.121	355.328	332.897	358.649	320.517	342.606	411.027	364.893	399.111
166	165	108.622	101.502	123.923	75.255	114.700	122.139	101.346	60.156	119.814	113.299	131.239	117.548	165.181	113.139	85.567	99.091	116.950	79.877	84.562	81.733	82.093	118.041	83.463	87.941	160.982	109.691	158.301	200.280	178.939	196.433	243.425	212.263	197.453	188.445	279.967	301.031	310.376	319.388	362.949	396.140	346.631	315.213	326.272	380.697	288.837	345.124	352.768	398.541
167	166	141.294	47.277	73.990	100.992	150.309	107.551	110.093	83.665	122.174	129.010	74.110	98.339	151.507	121.383	111.071	99.683	136.266	96.584	51.983	27.468	104.081	113.247	68.359	137.397	160.248	131.577	149.322	188.672	129.909	173.145	228.803	174.335	179.981	201.233	275.303	249.277	268.611	265.529	317.691	358.818	325.146	297.047	367.008	391.711	269.509	347.910	343.944	354.854
168	167	175.546	74.724	71.855	126.683	158.377	118.654	117.105	121.942	136.730	122.711	79.391	105.231	161.552	114.117	144.060	129.809	140.054	105.041	75.250	30.263	111.397	129.325	68.481	131.169	164.118	156.736	145.406	181.326	141.089	195.859	211.688	222.544	228.500	230.717	278.279	241.044	262.622	309.651	318.872	328.450	331.267	283.878	356.708	372.947	325.307	368.294	353.617	377.156
169	168	130.418	124.224	27.785	143.450	140.734	114.066	113.830	156.377	169.063	117.881	112.865	88.641	136.584	114.904	146.209	163.155	132.808	153.090	133.375	76.999	115.674	166.324	71.380	118.454	170.901	199.332	106.732	109.819	167.957	200.749	161.185	245.886	240.654	250.295	227.247	231.405	267.714	343.992	291.249	278.925	369.941	252.020	336.093	352.070	324.171	401.814	299.595	360.649
170	169	70.160	118.753	66.839	151.867	121.718	117.130	79.849	143.103	158.004	95.593	132.738	104.242	98.699	124.554	111.602	145.616	90.734	184.968	161.242	105.295	153.787	176.005	120.531	107.307	190.386	198.434	67.536	108.256	134.134	206.257	123.563	239.783	232.197	220.488	215.182	253.714	330.557	392.340	386.306	286.602	426.933	352.794	359.296	334.423	313.598	460.700	305.862	378.558
171	170	91.602	174.225	100.378	81.189	143.983	157.085	94.177	125.691	134.966	222.037	114.199	177.641	122.317	166.071	90.142	114.195	147.240	82.590	110.898	126.832	199.097	153.543	155.308	154.476	159.665	146.693	71.472	171.116	183.792	146.208	226.564	235.560	249.840	286.245	284.228	225.929	337.057	387.589	431.547	348.858	416.184	413.973	343.570	300.996	408.365	567.713	390.345	386.728
172	171	158.309	142.088	128.395	65.077	150.842	163.724	127.701	134.678	94.526	172.406	119.941	142.980	128.420	125.098	94.740	111.587	144.278	162.000	151.318	61.394	168.134	102.088	87.190	116.270	134.483	122.888	158.852	128.471	131.136	225.893	232.765	225.633	235.550	179.832	297.556	245.440	371.669	284.153	362.450	353.210	361.404	342.450	325.621	328.579	333.828	441.453	472.410	365.331
173	172	158.136	111.413	93.517	95.867	124.802	137.433	127.699	139.614	85.017	116.868	98.795	147.651	135.730	121.247	102.234	82.929	133.062	143.828	150.307	77.189	182.329	136.062	71.660	96.240	126.608	143.071	155.949	118.688	132.849	194.981	202.211	228.954	221.056	180.388	265.897	297.067	346.324	325.168	358.124	329.463	420.650	342.446	356.853	387.523	340.072	429.993	456.085	420.270
174	173	105.239	132.846	32.581	91.110	50.859	115.162	99.802	159.114	86.921	114.652	133.640	190.112	116.518	109.642	105.938	45.281	115.827	181.192	169.751	111.353	184.678	152.793	78.369	60.228	120.509	150.451	146.259	111.256	112.829	150.088	224.203	230.976	197.084	219.951	240.808	334.239	340.719	375.261	399.738	324.608	430.387	373.962	430.129	463.977	380.200	486.532	439.399	508.493
175	174	70.136	97.328	29.158	98.215	94.094	98.400	92.839	95.731	80.392	115.609	123.670	123.408	117.134	148.926	163.732	90.283	85.569	92.342	128.232	129.325	157.296	154.280	94.394	102.820	102.445	104.877	124.255	123.537	159.809	204.120	200.996	238.999	210.822	242.096	243.346	280.359	329.359	369.779	402.050	352.965	438.477	377.459	414.356	462.655	357.927	485.393	416.850	475.316
176	175	74.369	97.939	94.972	126.173	91.675	90.876	106.948	105.696	114.924	144.951	103.354	130.637	110.305	119.414	159.818	125.111	90.191	101.662	117.736	119.375	132.678	155.931	113.959	120.849	86.870	157.789	124.562	149.103	181.021	179.985	168.066	245.370	220.147	218.334	254.830	289.660	314.679	326.106	328.289	344.603	406.136	368.684	390.118	401.016	378.363	471.898	411.025	395.867
177	176	91.158	147.684	113.569	130.431	54.780	129.046	108.891	99.260	113.160	134.973	139.575	128.653	97.060	79.384	112.510	152.164	85.034	86.061	136.949	89.720	93.930	133.142	120.445	104.053	76.689	166.858	150.328	153.003	181.354	163.733	171.972	196.190	219.782	233.066	264.645	304.406	283.625	328.557	330.219	323.984	392.749	351.588	354.090	376.736	382.145	437.834	376.294	348.161
178	177	120.418	155.720	100.457	114.483	73.572	139.553	110.888	91.949	107.925	131.868	157.031	107.247	102.959	77.084	112.366	162.944	103.592	98.457	119.646	99.591	89.798	118.585	127.613	93.539	83.146	162.904	162.739	115.231	155.105	197.258	157.498	171.849	236.057	234.622	282.370	302.561	302.946	334.179	389.109	323.868	409.716	351.514	360.548	409.751	382.737	414.865	386.727	345.865
179	178	94.088	130.393	112.581	90.259	102.928	114.896	156.937	127.219	127.970	114.340	129.120	127.514	113.223	85.418	133.294	148.735	113.818	132.449	85.488	114.583	108.453	102.744	172.061	93.407	134.051	169.800	147.689	119.360	124.917	205.204	159.276	173.051	226.642	249.597	330.063	285.774	332.173	352.988	412.768	371.096	447.418	372.254	375.077	444.463	447.521	452.430	431.254	408.071
180	179	84.309	106.124	137.991	60.542	126.228	113.497	157.673	147.266	130.952	80.886	129.001	122.769	104.023	112.274	152.552	134.222	128.085	130.176	74.961	121.224	114.020	93.990	192.685	101.433	155.096	159.170	144.712	143.584	132.246	195.702	170.046	187.351	223.102	287.478	348.793	262.808	333.278	325.452	430.600	385.524	471.263	388.557	382.293	463.953	516.753	463.514	459.932	459.209
181	180	97.845	73.391	160.461	61.041	147.352	177.163	97.890	133.239	111.355	34.490	183.223	126.048	106.966	149.830	168.813	87.421	101.907	68.617	82.351	146.023	100.484	120.088	134.786	163.188	103.746	137.446	158.395	155.125	187.505	162.554	174.343	255.975	245.192	291.545	281.712	258.823	314.519	271.555	441.853	354.952	435.913	424.612	427.629	448.747	505.553	420.024	469.268	448.304
182	181	152.306	96.218	93.344	99.356	188.079	106.017	58.680	115.963	122.126	22.829	91.494	177.957	103.511	113.599	166.382	150.812	21.726	68.382	70.588	56.462	110.009	114.505	160.015	171.083	142.965	153.686	184.881	139.420	236.340	196.979	204.958	329.237	243.122	305.085	277.775	314.608	357.583	343.783	343.288	345.946	375.304	420.370	424.353	418.204	412.519	423.003	498.593	403.761
183	182	137.029	89.781	74.891	95.853	132.214	103.440	101.207	117.684	134.753	73.418	114.766	149.864	133.817	118.258	142.962	138.679	84.505	83.726	90.388	87.941	136.414	104.368	118.624	121.028	130.546	132.987	150.138	165.894	194.880	177.942	212.176	234.318	208.651	314.321	260.920	292.273	312.036	391.720	346.924	334.377	378.978	414.401	433.487	414.008	396.332	442.034	477.529	420.973
184	183	143.229	99.882	94.239	114.621	80.820	103.229	119.461	87.525	145.836	89.111	102.478	129.867	102.472	125.855	109.470	106.823	91.170	97.168	87.819	103.505	113.459	121.185	116.524	87.813	118.521	87.868	148.213	192.191	159.474	192.506	210.192	146.101	188.229	321.193	255.872	293.174	348.032	419.212	342.228	346.610	399.641	458.939	418.555	417.921	360.594	465.260	482.630	359.782
185	184	182.905	125.947	127.865	199.800	73.651	128.468	67.652	87.979	139.979	15.485	89.964	157.345	104.227	133.143	81.388	110.569	80.510	55.768	58.022	85.363	92.300	121.758	112.447	50.655	117.965	113.570	164.883	175.769	154.983	169.894	231.737	74.928	217.985	325.591	254.582	269.974	464.777	438.578	375.566	379.112	482.640	500.051	442.377	452.241	425.205	511.189	578.891	325.404
186	185	104.439	122.495	91.946	127.804	91.442	65.944	82.341	54.622	100.026	72.231	77.305	123.911	73.276	105.666	98.646	126.309	94.323	110.838	123.158	116.285	76.554	130.567	79.521	111.769	147.255	130.156	122.347	121.540	198.428	213.355	168.210	172.895	224.269	275.382	278.112	271.567	409.088	344.318	390.191	408.140	429.897	419.879	410.302	419.497	431.229	429.423	458.083	498.004
187	186	144.648	157.249	104.608	62.533	137.978	125.364	76.574	77.908	138.496	97.757	123.431	105.774	91.857	121.856	129.519	96.826	113.947	110.622	178.027	107.766	116.189	118.570	87.384	90.027	119.217	113.803	157.973	162.182	207.399	184.302	237.591	151.187	190.582	290.766	304.847	290.093	337.184	347.503	354.572	442.040	474.433	334.861	545.551	461.072	468.585	440.456	496.176	545.283
188	187	134.987	159.471	97.643	63.433	150.709	128.457	107.683	99.706	110.409	90.020	133.108	103.934	118.882	104.593	156.790	119.914	102.810	91.664	161.767	101.018	143.004	114.538	128.730	112.548	117.485	152.892	181.200	145.299	196.072	207.808	242.192	135.729	185.221	261.159	321.878	342.067	347.835	373.062	332.129	426.696	492.744	370.060	512.182	478.359	448.283	441.604	504.463	526.700
189	188	103.374	150.357	97.995	98.530	153.059	105.216	129.255	127.605	81.133	76.860	138.839	118.382	115.710	102.094	148.707	134.204	109.642	57.018	107.268	113.419	152.841	108.411	189.277	141.909	146.839	226.522	177.085	133.108	166.603	248.559	203.584	160.366	204.390	246.391	311.541	375.266	398.884	403.275	343.192	390.577	462.660	469.118	444.475	502.297	416.784	447.063	482.003	494.552
190	189	123.546	119.198	123.402	110.616	147.978	97.485	107.768	166.564	97.532	105.103	97.847	153.221	124.191	142.963	86.967	78.297	105.046	91.910	98.229	121.188	140.476	147.393	165.449	150.824	160.492	174.296	149.902	124.805	180.742	209.874	181.605	205.136	246.789	278.466	299.173	341.745	354.805	393.708	368.774	387.746	415.855	454.155	446.583	472.900	394.127	474.874	437.774	506.587
191	190	136.712	91.373	120.336	111.260	131.248	107.859	76.351	155.199	124.777	126.717	117.679	120.556	115.191	124.795	104.566	121.727	113.665	115.734	111.124	88.091	142.007	144.686	129.113	136.362	132.221	116.123	128.505	112.255	180.834	179.494	179.984	233.650	283.144	299.855	281.733	304.124	322.234	357.081	361.624	346.684	392.505	419.978	442.600	418.200	371.987	456.955	424.261	458.624
192	191	118.599	76.426	90.900	104.021	122.472	106.744	84.148	103.042	127.779	95.416	124.841	84.925	97.907	111.277	144.417	156.309	126.061	123.250	123.753	82.176	154.180	104.963	114.985	127.184	120.334	119.256	154.381	121.820	135.140	180.734	161.347	241.889	250.340	278.025	261.114	295.816	335.632	376.548	406.578	310.662	404.687	412.055	443.015	424.607	376.872	415.762	436.750	408.152
193	192	134.450	68.735	125.095	81.162	109.768	112.294	102.540	68.062	91.462	80.172	96.073	95.390	134.958	127.509	160.521	114.234	93.023	154.005	149.092	60.451	156.638	124.330	99.676	116.204	126.654	120.367	178.526	116.152	111.154	186.898	142.850	258.304	200.932	256.856	255.338	289.120	390.928	405.972	464.052	312.294	442.268	418.284	437.660	469.174	372.339	397.715	462.306	412.977
194	193	134.559	95.621	144.097	107.547	130.506	137.607	108.385	118.501	91.172	118.672	89.218	125.261	138.157	120.342	142.656	106.546	84.184	167.271	148.154	85.520	119.008	130.651	101.904	154.354	176.018	124.641	124.224	114.324	132.330	137.674	160.532	240.465	237.193	245.268	241.579	344.797	358.629	385.178	458.256	343.146	461.994	414.536	425.888	452.926	403.289	444.232	444.986	437.931
195	194	140.410	118.914	137.206	128.718	160.698	148.264	119.565	138.847	117.098	137.902	92.566	128.922	134.923	106.023	113.368	101.178	89.950	161.054	150.358	101.893	104.597	122.819	123.567	151.238	195.458	127.905	86.266	133.964	152.719	115.754	213.096	213.505	278.841	227.935	213.341	362.151	323.894	372.763	445.419	357.787	460.971	394.548	420.508	423.085	417.750	475.002	418.675	444.615
196	195	146.629	124.889	91.748	120.533	132.040	90.127	102.913	116.365	135.962	96.612	101.439	48.988	145.263	53.706	105.927	119.891	111.617	128.368	153.310	93.951	95.256	90.803	166.349	77.617	139.869	152.609	178.759	162.014	189.795	223.535	241.186	159.092	269.918	234.165	210.813	307.507	283.422	347.327	358.199	344.364	421.142	337.957	406.331	417.200	398.537	472.018	411.633	402.510
197	196	133.259	167.141	197.694	113.164	152.546	68.892	116.508	121.370	70.879	165.702	81.517	131.615	205.820	73.174	150.645	117.912	126.533	120.964	154.000	82.648	129.990	136.113	100.294	90.737	104.892	149.504	130.398	144.882	201.680	169.925	161.810	158.459	261.266	255.188	297.021	356.900	282.723	325.041	348.507	372.168	387.979	414.279	430.964	453.000	387.327	397.523	445.759	432.784
198	197	135.579	154.801	174.649	120.501	111.302	84.359	158.864	82.101	130.353	114.535	86.924	102.118	160.488	93.753	106.151	132.501	128.160	99.754	129.268	106.878	131.360	160.462	115.608	86.492	99.550	149.612	163.899	167.915	190.988	237.982	159.095	187.054	284.771	283.086	282.257	405.533	367.497	337.897	412.809	469.922	479.251	498.941	487.557	516.918	435.560	494.230	501.672	456.794
199	198	106.068	143.663	142.388	106.649	105.340	67.122	140.198	60.876	134.686	126.227	138.299	110.247	117.927	103.415	78.529	141.329	130.043	108.352	149.290	108.767	102.415	124.954	138.512	116.976	83.780	147.276	141.931	133.793	193.917	251.815	194.990	193.281	261.391	249.458	302.739	338.999	405.560	365.393	394.648	452.946	506.769	469.191	480.109	457.277	454.281	467.915	488.610	491.735
200	199	128.664	133.195	163.656	132.140	79.756	57.428	103.842	31.309	140.139	126.284	159.623	120.356	127.298	66.051	103.086	148.553	131.755	152.120	181.261	113.237	130.412	95.002	149.206	116.891	111.339	131.320	124.892	134.161	157.657	216.387	220.183	159.764	278.034	210.738	336.132	310.689	386.194	422.980	429.821	464.867	491.737	450.459	501.110	461.661	472.941	435.483	517.711	557.220
201	200	122.179	89.286	112.386	149.397	147.045	91.679	92.632	108.226	133.201	139.943	142.974	178.005	121.076	96.377	159.754	96.109	115.644	108.178	132.518	142.196	132.512	16.177	138.408	57.094	69.852	80.227	95.884	162.117	153.764	178.908	171.881	173.971	250.216	223.155	335.895	316.323	317.649	404.677	503.285	516.646	553.765	395.566	450.897	421.821	427.366	443.740	477.812	463.973
202	201	89.988	118.606	65.536	97.475	116.898	78.192	151.963	86.924	153.316	179.525	125.029	120.202	102.233	120.542	141.874	62.930	86.620	81.888	152.340	164.485	139.877	77.293	137.239	131.795	52.647	108.133	159.565	183.448	163.059	191.903	177.325	239.245	218.114	262.260	272.285	356.805	319.552	342.881	455.847	447.579	522.507	419.699	460.376	428.270	428.316	525.518	450.856	404.613
203	202	75.231	129.879	98.927	97.623	109.020	83.041	132.156	81.101	140.765	146.197	107.783	105.181	93.405	126.729	137.664	89.379	85.922	100.373	141.949	182.301	129.719	115.724	125.591	158.169	90.079	125.038	181.251	174.174	171.672	209.288	176.909	229.825	204.480	275.282	258.825	385.314	347.008	340.913	421.451	426.410	502.345	444.647	483.762	432.976	447.110	526.180	458.517	422.354
204	203	60.274	123.564	124.035	103.977	144.978	106.208	99.712	111.911	147.693	82.437	110.078	100.501	102.522	112.051	160.081	106.780	107.721	127.104	115.684	196.692	129.329	134.398	115.431	146.259	107.792	137.406	171.792	167.439	186.039	210.132	161.137	199.550	215.245	255.781	284.168	373.474	366.300	337.887	420.182	435.635	488.648	474.897	481.811	471.747	462.965	496.810	464.413	461.290
205	204	83.035	112.863	146.175	108.195	155.786	110.902	104.765	123.783	169.529	71.278	130.556	109.304	107.778	100.572	151.686	110.578	124.128	145.209	94.276	159.024	99.905	133.549	144.821	123.123	117.819	139.042	138.772	178.817	212.688	189.499	179.018	208.230	236.257	241.835	299.380	283.997	395.067	339.957	433.708	449.354	461.311	503.374	464.448	501.611	447.166	484.115	457.135	489.790
206	205	133.646	103.508	156.687	122.674	101.460	112.261	74.889	100.193	127.213	108.742	141.899	144.794	97.871	111.048	106.602	119.946	131.646	143.053	110.230	104.973	42.471	91.001	181.040	109.853	141.840	161.860	103.477	194.748	190.390	153.331	218.596	239.910	268.162	259.474	285.975	225.137	439.496	355.172	405.209	458.239	442.637	479.093	402.324	433.648	397.456	436.686	425.490	494.851
207	206	127.716	127.451	136.804	122.115	110.580	145.554	72.984	103.039	79.137	98.638	112.651	147.068	128.189	101.080	132.712	76.777	162.085	104.888	157.742	128.904	141.228	104.717	104.237	147.920	129.875	168.930	142.441	156.783	144.002	184.612	224.218	237.821	260.463	267.054	257.044	297.545	391.344	345.140	334.709	384.059	467.288	435.493	328.749	376.366	382.745	394.687	425.224	500.062
208	207	149.109	123.558	200.495	138.822	97.662	126.181	125.079	120.174	132.828	120.609	104.335	109.557	138.485	128.991	57.936	82.861	142.449	98.117	147.693	97.843	121.243	140.592	85.355	130.727	113.512	114.147	175.309	173.161	107.746	186.335	214.627	233.969	250.635	215.620	262.652	286.826	401.475	374.652	300.276	361.314	444.776	379.494	360.372	383.548	343.039	394.336	445.942	485.488
209	208	163.216	118.272	174.266	83.817	140.846	110.874	147.302	160.943	140.662	85.710	117.903	112.272	155.563	115.221	65.989	95.916	135.190	93.917	153.285	156.496	131.110	111.395	92.700	127.876	167.015	92.946	158.914	183.593	187.085	190.413	196.920	239.467	260.413	209.619	306.842	261.586	383.742	418.205	382.543	419.407	442.385	418.016	406.513	445.000	412.684	416.962	493.811	477.050
210	209	166.904	91.158	101.152	79.333	162.020	135.405	144.884	174.454	133.668	96.415	109.086	108.668	121.936	109.716	100.637	108.643	134.537	72.994	133.173	197.435	89.863	161.614	155.258	153.284	151.236	112.686	151.199	158.806	204.381	171.648	248.251	185.324	235.412	236.238	338.658	329.633	324.699	403.834	435.790	420.131	488.232	488.152	452.819	509.491	452.220	488.774	569.225	502.644
211	210	118.672	92.075	89.800	125.306	114.401	47.016	94.344	151.524	73.867	195.758	163.156	49.703	143.021	112.353	98.861	120.229	40.717	93.998	41.824	133.583	119.062	110.564	165.401	220.217	30.575	133.319	75.520	146.964	147.289	151.816	201.921	172.836	245.451	202.117	298.006	359.852	373.150	411.259	432.498	406.215	483.540	435.937	427.674	441.898	462.501	449.055	548.665	474.202
212	211	138.195	85.197	156.278	167.976	68.811	101.346	77.675	196.277	107.637	123.870	133.138	99.917	68.648	61.631	119.684	101.024	177.994	121.433	84.905	145.511	152.285	100.737	67.862	107.275	129.904	91.574	199.826	130.815	103.055	144.768	249.251	188.993	155.946	280.335	294.251	318.297	364.216	393.696	402.350	396.764	439.400	450.566	399.192	432.965	470.262	507.142	394.079	469.026
213	212	131.092	80.872	140.917	128.961	82.909	112.426	116.113	161.590	99.119	102.135	140.962	84.503	75.875	69.337	142.388	92.268	155.619	104.233	68.245	153.278	140.373	119.131	78.242	81.721	117.759	105.995	165.719	192.197	135.833	149.078	238.286	199.233	174.697	287.267	292.601	280.702	305.788	409.251	399.592	413.586	456.479	478.124	423.648	418.059	464.965	507.940	397.911	480.572
214	213	109.838	91.364	85.835	121.255	136.264	92.612	119.602	137.334	85.515	94.232	142.249	73.640	110.995	86.655	155.005	67.388	140.635	75.720	25.762	131.426	122.345	108.188	123.756	117.968	105.367	104.705	120.337	222.638	165.237	173.589	204.896	202.501	192.001	260.373	307.035	276.610	291.233	404.590	371.368	406.849	449.872	482.083	439.521	393.557	470.098	448.932	448.468	438.171
215	214	104.384	111.522	106.938	142.566	149.070	101.621	92.793	133.065	121.359	96.436	143.099	87.760	95.972	101.269	128.469	84.818	138.993	83.069	27.715	105.971	102.060	120.331	151.476	139.010	92.174	85.654	114.729	185.000	178.474	186.559	189.129	208.330	223.780	246.725	282.530	325.435	325.888	384.788	301.699	376.512	410.448	431.425	429.528	391.774	489.375	446.443	456.527	367.629
216	215	129.431	141.547	123.484	116.785	76.645	102.774	57.905	125.898	115.991	147.225	138.476	110.590	117.185	114.177	122.575	165.706	130.387	110.917	72.373	87.492	127.586	154.852	102.839	143.238	149.176	98.316	157.867	165.877	188.850	168.561	201.504	215.498	256.520	237.277	260.336	339.657	333.421	369.615	317.714	371.535	410.318	382.978	436.364	405.812	432.552	437.957	423.307	399.364
217	216	158.873	162.599	121.262	95.937	79.874	95.786	66.977	101.073	117.730	169.740	129.514	93.623	124.547	101.251	125.194	162.407	135.999	153.702	83.262	90.014	132.964	137.667	68.183	126.159	157.527	154.507	161.262	177.093	193.325	165.979	192.526	216.213	225.032	240.791	262.634	354.050	398.567	369.248	368.748	341.992	458.263	366.363	421.216	381.731	398.828	399.031	412.683	432.084
218	217	155.125	135.440	128.845	113.916	151.151	73.511	111.211	97.393	156.901	153.036	87.617	53.477	107.763	67.156	105.020	104.887	138.205	138.410	78.470	92.646	119.293	94.523	88.391	128.444	149.851	165.778	171.267	163.607	200.811	187.579	178.025	211.308	210.051	257.416	253.571	362.499	421.416	364.768	377.493	329.649	469.108	346.764	373.230	344.342	374.422	306.139	418.316	388.790
219	218	119.402	106.448	170.075	154.313	155.444	79.884	122.973	120.207	182.057	165.932	64.729	98.638	132.690	72.776	102.176	103.642	137.381	124.893	94.739	111.400	158.516	117.632	130.200	152.053	191.314	122.494	192.791	158.586	183.496	212.911	177.008	218.916	252.570	299.424	260.273	391.454	408.929	394.245	348.200	408.942	433.518	338.317	391.301	360.018	349.481	285.658	415.496	373.003
220	219	106.110	62.335	143.744	164.148	129.577	88.429	102.614	122.335	164.725	133.121	78.279	128.867	125.696	93.640	111.513	137.064	150.715	113.197	98.967	139.587	169.607	131.432	125.794	163.429	196.100	112.085	171.976	135.287	142.470	210.879	170.493	188.392	258.314	272.658	267.747	377.660	392.835	366.904	306.354	463.233	396.499	332.059	408.280	359.353	331.553	295.454	395.632	355.933
221	220	141.557	-7.861	62.608	135.998	107.450	109.303	92.077	140.688	126.798	67.031	141.649	102.120	77.937	147.636	109.947	179.208	144.603	97.010	66.234	86.419	117.698	113.576	105.948	126.351	157.341	63.697	127.646	96.766	138.088	228.649	168.182	186.146	243.117	177.956	234.060	320.182	331.585	288.278	308.632	410.939	341.810	345.465	366.533	355.044	353.475	319.435	382.520	347.829
222	221	159.138	54.163	151.972	168.661	111.619	138.768	107.061	161.061	122.940	116.089	98.035	155.672	72.039	119.277	99.258	184.767	117.102	107.819	143.719	40.127	129.585	109.211	117.613	105.107	155.794	126.623	119.997	164.665	231.241	186.069	168.606	217.635	156.267	263.635	201.721	309.652	316.442	237.813	334.442	337.887	310.785	367.785	292.047	433.022	332.386	373.527	424.784	418.228
223	222	175.903	95.564	119.065	130.096	55.578	141.101	115.588	119.770	67.122	105.252	114.732	109.219	85.199	101.632	86.980	137.388	188.880	82.184	126.614	196.582	94.951	112.533	98.851	112.783	139.890	165.777	109.045	161.682	101.510	227.454	239.931	190.550	196.954	271.375	194.202	276.975	356.536	280.460	358.422	269.060	333.045	336.811	306.594	295.990	361.137	299.802	429.271	378.482
224	223	130.390	103.527	106.491	127.849	104.945	109.129	110.774	123.172	55.137	122.508	105.806	110.473	101.507	118.181	117.188	79.402	139.762	103.242	127.491	158.040	90.461	84.118	130.865	99.811	121.506	151.483	164.903	163.837	148.920	193.758	234.196	229.231	229.865	243.154	226.533	272.502	336.836	324.607	365.143	328.561	345.873	362.531	369.274	374.996	381.482	384.293	440.548	412.571
225	224	61.597	133.211	116.237	155.122	186.233	106.676	57.480	132.694	42.073	121.884	92.200	87.248	99.934	125.251	118.117	37.137	117.764	172.420	123.688	63.817	59.691	66.022	141.400	95.358	154.243	154.709	192.680	172.711	204.250	151.782	279.581	269.233	239.497	264.853	237.384	286.148	366.455	406.075	339.584	343.782	384.621	378.772	432.074	482.922	348.547	446.705	489.745	464.180
226	225	98.780	154.068	117.567	149.429	164.225	164.717	145.377	157.878	91.600	115.742	123.883	68.378	110.223	86.641	120.875	128.823	104.737	146.236	136.320	120.732	90.565	125.640	124.348	79.589	145.922	124.692	183.214	155.794	124.557	179.817	218.797	252.384	205.415	276.043	249.561	329.949	344.087	338.689	353.607	368.227	352.918	402.401	395.488	400.906	395.953	416.979	425.715	428.523
227	226	125.664	143.374	89.202	112.376	173.515	141.753	124.018	170.903	133.267	111.755	122.196	99.548	131.787	83.392	102.347	161.678	111.645	115.253	121.250	136.142	113.697	109.376	123.816	101.395	131.991	137.438	148.942	141.770	137.584	156.820	206.498	231.775	236.046	276.913	248.055	299.458	332.287	341.067	306.705	396.223	394.013	398.180	377.223	396.456	448.266	441.015	437.021	431.031
228	227	148.790	114.916	93.518	129.655	122.286	108.095	56.951	161.801	158.435	152.610	99.840	125.311	133.920	121.387	117.396	156.420	101.526	137.257	130.121	134.101	127.557	96.994	72.826	136.287	120.261	166.632	133.427	138.155	190.132	151.605	167.164	248.069	300.941	300.480	284.932	314.291	379.130	359.957	372.123	448.094	446.468	438.161	436.704	435.506	523.554	503.586	539.506	492.709
229	228	149.952	121.005	124.143	120.350	111.701	146.082	79.913	121.053	115.263	163.421	131.440	108.691	99.073	118.010	141.590	121.805	106.743	116.992	122.803	142.801	113.818	106.897	101.474	158.292	149.751	192.769	171.453	150.804	157.102	155.408	147.358	259.020	284.004	292.896	295.716	310.645	377.405	421.839	425.950	417.357	468.088	475.008	442.492	458.319	487.438	479.047	502.895	469.173
230	229	143.214	146.907	94.688	116.919	116.617	143.543	156.112	105.683	84.681	161.781	145.012	69.819	107.926	79.422	136.240	98.133	146.197	113.813	118.623	142.698	97.948	86.676	144.278	213.239	150.928	190.801	184.300	153.996	162.885	164.658	188.515	263.401	277.287	242.514	275.370	265.719	349.943	405.300	431.815	409.531	457.878	501.748	446.611	446.954	445.475	478.366	408.446	495.925
231	230	114.113	135.366	55.237	130.241	133.748	92.959	177.692	125.997	96.008	133.442	135.556	56.832	142.037	88.636	104.698	119.158	172.078	131.214	118.280	121.097	103.548	88.335	124.559	175.007	122.710	157.890	142.719	130.646	226.052	196.133	231.434	236.777	280.502	232.082	309.192	266.549	340.275	360.035	404.042	395.348	466.586	473.482	457.063	427.210	445.859	501.172	385.220	534.324
232	231	105.157	135.854	48.269	127.147	112.730	112.391	107.374	114.866	90.618	153.816	163.943	106.418	149.385	106.039	161.092	159.827	94.339	116.041	137.285	128.266	84.228	94.913	80.618	95.850	155.221	211.432	162.156	177.236	155.710	159.245	218.022	222.586	218.865	282.032	288.738	284.015	377.996	353.855	500.706	361.515	435.577	449.387	439.010	387.291	421.681	443.746	432.918	530.329
233	232	66.507	82.953	104.595	115.520	73.868	86.647	108.084	108.037	196.246	125.343	165.397	146.391	131.900	97.906	243.956	135.959	63.428	76.174	107.407	133.877	87.914	118.196	200.173	94.892	188.269	165.522	201.719	173.439	211.520	131.351	177.687	173.641	290.294	269.142	294.143	328.693	374.501	390.808	434.613	389.127	413.867	405.938	409.718	426.498	362.858	469.775	436.455	429.120
234	233	113.119	97.209	105.556	113.759	90.355	99.971	109.938	104.215	125.201	150.729	153.350	145.040	143.640	113.889	192.143	117.407	92.145	65.213	77.395	153.219	113.023	102.859	165.036	99.501	161.815	126.795	195.125	163.714	204.729	158.001	198.890	209.076	309.667	260.464	244.202	304.430	373.578	399.595	392.699	403.368	418.518	381.532	385.875	460.317	406.207	466.455	450.554	413.458
235	234	184.827	150.582	94.624	65.428	136.303	117.388	120.559	132.458	81.728	169.480	114.951	109.592	134.660	95.788	185.518	112.104	147.576	64.290	81.129	163.207	133.927	83.248	156.175	120.679	125.747	117.915	164.778	144.993	223.141	209.139	233.834	272.998	282.718	279.586	264.138	289.388	368.453	406.370	432.127	407.727	460.268	371.668	379.857	492.047	457.783	464.198	468.685	498.593
236	235	146.897	125.926	156.185	49.212	148.300	126.894	134.857	142.190	77.190	131.592	111.079	95.497	108.101	129.757	186.066	131.969	148.682	89.750	115.567	139.609	68.967	84.017	198.320	124.473	140.750	117.464	142.517	94.357	244.659	233.125	226.967	298.066	245.515	269.481	300.102	290.343	376.701	359.460	444.464	399.685	437.296	378.047	364.114	485.165	450.414	457.381	460.437	559.059
237	236	102.219	70.375	174.299	89.684	148.345	139.571	135.298	114.182	57.744	122.486	110.144	118.248	115.717	157.944	156.896	135.564	139.082	103.901	117.704	114.635	35.409	124.379	158.010	101.101	140.100	116.938	155.068	100.872	200.898	214.134	223.380	262.368	240.218	242.683	264.248	253.904	386.006	335.471	384.870	362.734	364.034	400.596	366.938	453.958	439.196	388.047	460.798	497.503
238	237	123.781	95.828	112.528	97.706	109.849	150.825	130.167	105.655	82.679	124.910	124.952	112.953	82.710	111.269	139.583	146.867	143.695	94.816	102.920	132.367	103.616	171.438	83.287	100.527	140.894	116.197	172.534	168.972	159.683	199.823	237.689	241.972	232.933	238.331	258.237	238.590	344.351	341.102	323.311	317.269	336.025	383.675	376.371	386.287	399.776	322.712	410.140	397.377
239	238	100.858	116.985	79.862	93.042	27.959	164.560	100.797	106.537	113.359	118.826	169.563	124.402	48.550	103.956	120.347	150.294	117.760	83.447	102.687	138.209	139.339	164.435	65.317	123.488	157.650	120.004	168.683	166.345	161.723	187.099	220.642	281.230	206.867	225.986	260.290	257.302	299.936	329.236	325.608	275.141	340.907	326.941	310.816	285.121	314.422	315.832	317.090	312.597
240	239	121.651	122.887	46.632	95.319	81.372	144.060	121.161	99.378	140.990	149.651	139.440	116.473	58.245	156.071	137.195	122.868	105.828	102.219	113.099	103.895	137.210	186.127	82.626	93.128	167.866	109.889	136.740	157.295	144.926	168.757	243.981	276.598	222.064	219.562	236.312	274.855	302.438	316.306	333.056	316.266	345.273	321.222	296.740	284.187	287.108	333.587	327.540	296.962
241	240	150.640	132.646	38.323	79.275	123.072	119.305	162.190	109.707	182.681	173.756	104.186	69.853	78.057	210.445	152.082	103.446	71.489	130.093	140.562	95.913	150.375	206.131	106.349	58.581	150.204	88.793	85.826	179.997	135.960	174.243	265.735	252.413	242.662	209.316	207.883	293.473	277.239	286.627	332.368	360.058	369.389	330.646	325.611	281.875	278.560	362.668	332.757	268.020
242	241	126.328	157.389	147.178	28.438	83.398	122.974	108.683	113.018	144.586	121.166	112.960	87.803	68.900	169.626	93.313	114.525	113.621	127.607	135.103	89.573	104.940	133.591	74.419	100.385	112.363	142.622	147.673	234.250	180.835	151.496	269.987	173.033	206.345	235.867	246.938	186.943	270.591	343.538	329.051	368.359	381.599	346.660	376.931	318.211	368.477	397.067	379.914	407.156
243	242	100.836	131.871	139.578	47.767	149.582	139.416	122.516	142.328	116.275	95.478	123.207	100.744	105.606	115.898	96.194	151.728	138.368	124.258	150.936	126.184	78.060	150.697	90.967	133.405	105.177	157.393	157.686	178.372	178.783	157.576	238.370	227.482	255.944	258.919	270.632	278.456	360.902	414.255	368.632	409.611	425.127	401.579	395.200	355.778	407.480	396.615	476.064	503.277
244	243	43.711	84.111	142.311	90.036	126.274	101.271	93.001	146.548	74.944	117.431	168.099	92.705	147.692	103.188	159.668	139.950	94.237	170.891	112.915	116.685	42.199	134.860	82.834	123.687	151.614	154.358	161.688	207.749	178.843	143.811	184.424	284.244	266.707	305.854	263.158	303.643	405.944	456.915	430.413	375.856	407.529	462.601	416.487	438.699	446.999	459.921	553.231	577.417
245	244	62.635	126.277	89.271	111.840	107.919	129.685	86.922	143.601	102.596	115.329	167.647	105.099	124.190	108.278	147.246	108.459	115.482	163.645	106.887	82.362	110.037	132.346	129.673	148.419	132.125	166.560	176.518	198.285	185.004	221.001	195.950	259.307	233.050	291.330	292.803	282.219	341.136	432.572	397.645	394.889	451.638	444.498	420.372	450.893	435.278	480.108	507.422	524.682
246	245	88.021	166.492	94.963	140.646	135.248	162.856	93.486	153.532	129.576	101.653	142.240	79.432	123.766	112.501	160.037	96.944	151.142	150.997	129.477	144.808	137.176	125.337	162.728	167.939	116.750	170.829	185.266	211.748	200.217	230.735	206.687	253.820	261.936	306.349	287.788	298.628	355.975	448.666	402.423	417.676	472.490	411.981	409.137	464.846	421.763	518.553	467.236	459.313
247	246	122.917	139.548	119.213	140.820	128.682	179.084	100.144	175.582	113.748	103.024	118.656	68.562	165.138	100.680	182.405	118.816	151.156	147.500	156.843	212.239	105.194	128.840	184.694	148.453	119.643	196.354	139.007	246.422	212.889	181.911	208.619	263.792	305.316	300.593	259.628	360.862	397.437	473.159	385.304	411.931	470.863	414.752	452.205	483.918	452.581	541.150	482.545	422.252
248	247	183.442	171.686	138.745	89.078	181.383	128.876	180.038	141.165	124.207	81.640	191.907	105.787	91.647	142.138	130.822	48.838	88.872	121.980	108.159	106.683	106.541	175.394	243.213	181.949	124.643	128.793	126.291	184.471	177.701	212.392	202.339	238.980	210.950	243.875	276.514	323.238	314.800	405.684	340.054	410.865	341.186	424.959	474.309	489.114	410.965	442.561	406.646	479.844
249	248	100.282	118.210	128.557	113.016	96.375	91.285	55.864	124.734	115.700	115.361	96.291	102.945	119.262	129.536	120.582	74.252	144.699	100.264	79.490	129.953	112.693	114.348	206.917	155.968	165.303	139.056	132.249	103.360	175.716	187.486	208.992	218.099	208.613	244.094	265.326	298.693	319.246	327.730	353.076	411.055	431.369	399.008	414.954	362.960	358.060	388.989	410.618	392.918
250	249	98.850	114.391	133.639	89.811	117.212	103.165	86.402	136.885	135.570	141.786	71.024	114.134	105.166	122.726	136.590	97.390	148.537	125.883	83.706	134.612	143.207	132.497	179.506	140.472	168.312	131.493	135.355	123.326	172.142	208.122	204.717	202.545	269.298	246.399	269.377	294.559	323.568	322.839	355.137	417.004	398.958	385.044	406.020	380.061	344.424	381.870	401.038	393.115
251	250	106.271	133.141	163.919	84.641	143.401	107.522	94.623	119.853	155.167	189.162	58.989	86.006	74.756	140.150	152.497	107.230	136.024	149.046	78.340	145.626	162.434	133.248	138.363	118.354	117.579	154.416	179.760	145.812	148.199	221.434	185.592	194.217	302.229	281.847	266.041	293.149	343.539	342.818	394.389	419.599	361.323	380.631	424.443	393.132	312.987	401.969	389.665	404.896
252	251	98.563	151.739	121.800	114.014	100.041	137.939	120.256	91.164	126.428	168.656	98.879	124.425	73.883	134.373	161.882	111.843	73.060	106.813	62.371	140.345	134.827	85.721	109.743	123.353	115.348	131.659	182.409	168.890	169.353	203.558	226.095	212.470	263.370	256.619	225.390	318.143	335.233	348.668	406.738	351.364	373.494	387.108	405.207	396.682	369.121	430.125	410.293	381.168
253	252	87.931	125.108	128.411	89.999	47.221	94.002	153.363	108.697	199.136	117.286	87.602	157.388	79.579	86.676	131.276	74.797	95.173	109.875	161.994	98.048	131.523	89.019	143.326	153.174	130.995	137.967	173.786	187.155	132.683	122.449	227.723	283.813	225.613	272.849	231.333	292.875	351.753	317.773	418.401	385.193	484.522	397.754	386.621	386.007	413.381	457.203	421.539	407.503
254	253	131.810	82.428	129.980	97.134	62.260	117.005	117.388	123.704	122.675	118.857	70.433	115.538	162.016	97.495	121.735	76.366	109.456	114.588	119.945	113.854	160.204	99.991	172.698	98.176	146.683	110.059	160.377	174.455	175.909	135.266	171.165	173.953	244.212	280.352	242.787	333.082	332.911	376.843	371.513	378.371	482.915	347.409	427.722	369.959	386.085	462.653	377.950	443.750
255	254	114.253	114.349	120.044	123.256	118.605	122.149	133.685	106.618	85.848	92.939	102.598	119.409	192.196	101.505	148.191	132.591	106.985	160.674	85.650	115.624	174.799	132.167	195.657	95.023	150.307	97.352	138.126	160.826	208.102	169.095	197.876	198.177	250.880	310.927	259.592	332.294	359.546	462.838	399.522	464.164	465.583	449.182	459.203	408.181	452.836	506.388	417.943	489.678
256	255	136.534	113.167	128.666	83.383	129.034	121.167	170.932	123.960	129.556	85.915	114.819	99.470	168.200	112.385	145.446	156.399	139.997	128.405	113.072	95.454	157.760	132.752	136.119	130.915	152.039	144.659	128.022	161.869	174.700	178.867	154.206	186.919	208.555	304.127	240.288	274.560	353.460	389.661	383.164	404.611	425.507	446.631	434.341	413.247	435.348	424.519	372.511	465.443
257	256	173.593	120.702	67.047	77.007	140.417	119.210	150.121	131.683	157.192	72.682	128.932	119.519	142.183	113.233	136.628	111.347	177.765	104.154	113.536	120.296	157.278	103.626	80.632	147.332	147.177	177.909	144.724	165.404	146.924	202.398	109.490	178.683	183.192	257.431	223.762	269.984	371.223	339.397	408.840	332.464	447.266	393.360	440.469	434.375	449.144	437.645	378.139	477.369
258	257	107.422	131.876	87.775	153.723	122.429	71.339	146.936	142.258	91.015	101.062	91.912	98.356	134.413	87.826	117.431	86.802	155.896	93.716	98.806	81.906	72.246	94.532	112.981	146.071	113.465	134.583	139.741	209.232	163.501	192.735	221.141	202.014	197.731	249.378	236.977	273.009	366.107	344.494	379.117	332.994	457.517	380.458	398.589	393.564	405.558	464.728	415.010	444.643
259	258	106.440	137.412	82.679	138.793	165.751	64.071	131.960	133.108	100.429	116.964	86.385	116.229	117.622	64.900	82.047	73.477	102.665	82.370	111.828	69.663	113.051	150.183	128.161	90.451	103.466	140.745	134.552	176.031	175.830	178.903	212.522	223.164	184.484	273.607	261.759	272.162	387.212	369.865	369.718	388.949	442.805	348.359	402.750	390.400	373.966	434.044	441.123	444.238
260	259	123.005	154.691	79.370	106.538	169.951	71.694	126.815	104.322	121.075	100.371	92.220	129.254	81.153	99.023	87.577	99.017	71.741	88.312	127.942	77.834	124.928	178.048	140.884	95.339	125.488	119.055	136.336	174.639	185.828	176.742	162.634	243.476	160.928	294.218	250.351	304.851	400.665	394.351	399.987	448.590	449.356	419.808	424.250	419.455	406.066	403.688	486.044	443.357
261	260	111.779	164.360	77.631	99.352	155.306	122.366	126.964	85.013	123.483	65.408	90.636	126.812	36.463	95.386	110.162	153.165	89.249	110.712	133.619	109.232	101.874	152.550	143.871	102.594	126.976	93.307	143.794	208.868	159.127	166.440	181.235	253.159	174.644	279.223	228.737	328.060	408.916	401.857	405.088	485.036	446.835	454.883	427.361	402.711	444.744	392.702	497.306	442.829
262	261	107.325	139.803	68.342	103.816	135.888	159.715	81.817	118.765	92.508	101.696	98.892	100.434	57.160	62.462	121.944	176.510	142.457	120.976	115.491	109.475	110.137	99.164	160.586	104.132	112.890	110.346	146.133	193.552	120.792	180.148	205.746	267.901	213.499	232.295	228.807	294.099	420.294	344.690	421.287	464.923	438.883	439.060	415.643	380.394	469.437	425.496	404.560	413.727
263	262	152.717	92.544	57.970	97.923	92.556	163.725	30.426	135.828	52.504	141.547	156.570	23.193	116.794	42.147	39.822	158.095	126.358	144.883	68.676	50.895	131.377	85.597	136.526	137.179	86.403	174.441	188.667	142.609	135.285	113.810	205.794	299.120	256.836	198.222	284.455	306.903	406.124	325.696	478.863	469.347	488.886	453.612	497.867	416.999	513.108	524.029	408.918	425.201
264	263	68.911	106.253	94.015	124.417	121.587	125.888	128.336	98.786	154.481	115.034	137.668	79.712	100.146	102.298	182.154	215.312	92.866	83.810	66.487	60.693	118.885	119.461	134.995	100.353	161.362	145.409	127.940	174.422	199.750	224.577	190.624	266.898	238.512	322.979	369.803	382.962	351.948	340.145	387.153	506.469	472.611	427.726	322.313	404.117	432.764	523.144	473.924	434.756
265	264	90.963	136.976	110.069	117.702	107.266	130.135	172.591	148.879	83.071	172.563	141.592	115.048	126.101	169.977	211.430	96.863	114.854	160.688	70.662	81.686	127.501	99.300	113.199	132.607	120.096	115.483	135.309	202.298	180.466	188.349	216.726	186.786	233.242	244.711	284.734	288.585	368.339	371.874	423.047	505.588	438.404	443.988	416.776	460.589	508.449	525.522	478.644	487.376
266	265	87.071	159.611	95.932	110.899	114.730	146.622	169.251	112.430	127.073	175.630	132.934	120.491	149.818	143.054	206.809	92.437	136.105	177.294	105.073	84.750	148.050	101.278	120.914	140.774	94.313	136.660	123.022	182.718	179.781	154.988	219.445	159.490	233.377	246.084	250.850	280.619	371.072	357.907	417.854	464.319	413.956	464.921	450.782	470.236	526.958	509.454	494.617	475.751
267	266	119.107	163.124	76.019	100.214	154.044	142.117	146.085	86.288	178.983	149.903	103.077	110.611	141.719	107.456	167.421	114.652	131.909	163.886	132.507	102.980	160.669	116.069	115.702	118.031	94.240	142.506	99.466	165.073	186.262	189.325	223.999	181.957	233.986	259.411	232.490	297.036	329.221	336.684	394.599	436.649	432.007	487.152	449.847	444.412	524.380	474.685	481.510	452.439
268	267	105.002	160.298	82.504	114.572	147.349	131.572	129.253	71.518	154.558	117.671	111.570	98.723	122.213	113.663	151.396	118.305	116.144	148.381	129.680	126.434	165.344	94.662	98.086	99.327	125.484	146.732	122.231	165.626	188.899	189.656	186.877	199.534	222.238	227.248	234.948	307.207	299.511	345.571	381.559	421.994	414.184	432.333	450.251	456.658	465.476	455.339	443.490	455.235
269	268	77.852	164.698	107.632	118.537	96.542	85.750	130.286	51.063	131.075	88.767	93.193	113.436	127.063	102.680	144.695	130.326	127.622	99.600	114.614	131.788	153.227	67.996	113.374	102.277	161.627	115.209	141.916	182.272	187.118	144.414	127.812	177.310	220.648	230.066	258.768	267.249	340.969	361.654	372.518	450.023	396.526	399.467	428.995	466.300	424.880	444.701	464.577	491.448
270	269	94.239	126.827	132.943	109.061	119.407	93.759	97.840	33.980	135.710	62.298	40.165	153.801	107.003	92.076	123.203	94.630	133.260	76.558	106.173	113.211	147.036	72.990	193.407	133.675	179.027	132.265	131.887	133.303	176.687	172.825	91.659	224.524	220.461	281.086	243.690	228.795	352.617	368.617	444.545	456.468	389.453	476.473	514.940	391.521	407.713	462.919	505.530	493.938
271	270	87.870	125.102	137.930	122.596	110.935	78.718	87.121	40.551	118.125	91.526	89.543	138.572	127.108	100.319	105.009	102.323	96.419	81.054	121.969	75.692	152.172	70.910	156.710	141.614	140.869	146.372	109.771	146.816	173.794	209.880	128.323	203.687	249.647	272.617	267.591	286.360	396.441	402.515	466.872	433.799	404.632	501.798	502.283	380.176	460.493	473.762	505.237	563.631
272	271	128.914	113.661	89.141	111.128	87.222	69.826	69.544	105.396	105.523	92.621	119.995	135.160	120.125	112.830	139.147	99.356	113.979	131.883	114.839	93.408	121.165	96.207	159.283	128.995	146.893	146.551	164.053	166.209	149.811	207.784	204.143	205.264	248.765	240.391	227.927	304.420	390.693	352.626	420.582	407.133	414.923	478.078	415.284	407.067	470.662	467.973	425.647	469.529
273	272	168.168	106.701	96.081	84.563	63.083	56.592	89.369	89.806	94.983	64.724	141.986	171.904	117.860	109.991	141.987	83.375	145.955	153.785	66.175	80.719	108.866	103.261	189.466	150.279	179.306	156.682	207.673	171.458	211.494	220.696	216.896	267.695	329.326	253.545	229.958	294.150	356.451	368.610	458.676	440.858	501.002	567.964	414.898	504.876	489.473	542.641	421.416	430.616
274	273	152.550	118.455	84.358	125.612	111.531	123.643	73.924	97.586	100.850	70.098	129.564	164.000	124.397	76.959	105.302	122.487	121.604	142.896	98.117	152.385	147.964	120.408	103.495	204.748	154.922	142.841	193.766	185.379	160.254	203.022	194.566	265.854	257.690	250.429	282.541	307.190	366.442	322.913	446.364	356.338	456.022	514.127	443.571	470.455	466.745	515.585	466.680	432.960
275	274	133.665	104.639	92.155	117.566	121.589	166.051	130.877	88.209	120.798	131.359	151.215	115.068	144.181	128.031	79.950	149.438	88.778	136.358	62.830	173.727	163.021	124.219	81.724	169.141	111.048	95.548	146.867	155.306	154.379	216.788	193.934	237.114	206.513	256.830	283.009	298.672	401.635	341.146	401.674	403.923	409.283	466.578	455.084	426.462	410.429	450.574	445.500	456.381
276	275	122.310	107.368	102.719	97.660	105.855	132.442	149.362	58.511	114.884	155.634	166.139	123.784	164.798	171.523	84.468	142.587	69.198	128.920	107.261	187.358	171.655	154.192	76.309	110.196	77.814	104.879	160.001	78.541	186.993	229.144	187.404	216.973	251.110	277.410	282.088	272.194	434.150	400.677	393.733	466.793	439.129	427.798	466.181	392.874	414.506	398.809	415.296	489.759
277	276	98.970	120.852	90.007	99.884	71.918	140.112	129.517	78.769	92.695	114.410	98.111	146.377	184.527	148.427	74.528	109.134	70.958	93.328	138.974	123.803	154.406	126.895	74.824	107.248	90.382	115.639	177.235	126.454	188.056	200.396	188.377	185.924	244.350	275.085	249.601	270.249	365.672	402.721	431.042	427.038	432.467	410.439	468.597	380.256	409.950	387.377	443.404	456.510
278	277	102.960	108.620	76.686	122.957	55.318	140.845	103.776	86.721	102.217	110.796	61.563	153.194	165.781	129.502	86.631	119.031	104.134	83.276	144.095	123.943	108.748	101.638	107.087	119.017	92.433	98.736	217.623	182.767	212.329	195.088	186.678	164.052	231.285	274.545	233.989	253.313	349.473	365.604	473.810	420.289	426.573	383.054	430.624	380.350	379.227	367.038	394.561	417.402
279	278	123.554	86.393	91.731	126.515	76.703	112.221	91.829	98.129	105.018	162.842	63.452	128.047	106.268	119.631	108.875	163.268	117.291	135.626	128.187	152.018	69.675	91.027	109.964	142.684	98.005	85.219	213.124	195.014	214.374	195.373	157.741	161.241	249.480	290.024	242.920	251.829	381.480	327.576	494.206	432.746	405.504	385.140	397.406	411.806	386.305	364.052	394.335	421.525
280	279	137.791	95.399	87.691	107.330	115.761	89.773	109.870	135.126	68.341	147.855	116.224	123.734	105.565	148.847	144.726	189.864	88.434	124.195	143.865	111.353	115.174	120.586	70.905	145.104	157.191	95.131	176.142	132.143	220.524	197.120	129.715	203.366	266.178	270.317	267.356	272.548	377.043	335.914	442.996	438.117	384.367	393.171	374.905	398.000	430.879	315.979	425.967	444.465
281	280	113.907	82.074	80.666	71.016	129.639	63.455	133.872	97.087	75.547	92.484	116.670	108.850	108.768	148.511	147.297	123.044	132.098	106.400	150.117	73.409	113.544	101.426	99.094	133.768	148.006	51.852	192.625	162.821	222.732	172.667	137.558	208.561	194.147	209.062	246.393	269.341	353.730	362.610	353.682	429.895	392.105	365.589	374.125	337.449	362.751	315.655	392.714	409.727
282	281	104.574	94.526	106.496	82.012	112.442	132.641	145.233	121.693	120.522	68.503	114.745	113.830	116.250	151.566	168.710	67.423	137.302	150.781	120.533	122.223	119.682	107.214	137.194	102.121	110.973	59.291	164.350	184.298	166.141	172.597	169.401	201.927	183.730	200.460	249.887	281.227	349.066	427.516	342.895	467.770	465.085	412.749	431.837	328.340	309.028	363.661	419.785	421.721
283	282	123.698	91.268	173.299	175.108	119.665	156.220	124.734	143.644	137.459	105.153	146.411	106.368	150.288	173.552	192.796	66.273	92.642	134.920	119.649	152.731	134.718	134.436	110.942	67.146	117.009	120.785	122.146	191.539	158.489	214.041	181.508	218.220	233.927	250.808	278.028	319.123	363.830	430.429	416.806	471.985	569.195	516.580	494.953	372.255	424.817	436.524	498.877	523.623
284	283	186.426	85.240	144.519	169.176	144.427	106.738	127.488	112.650	167.359	44.516	95.028	120.745	129.021	118.312	137.436	116.905	81.038	126.442	133.093	160.708	151.373	112.638	113.999	109.286	114.726	119.490	139.455	151.368	159.030	188.617	180.196	224.791	262.330	319.823	317.335	288.232	367.769	383.971	425.102	477.556	466.072	464.369	571.382	477.511	511.323	502.195	547.047	539.091
285	284	148.581	49.696	111.756	123.249	120.510	95.436	135.729	147.722	166.842	61.121	81.511	138.841	133.731	121.470	80.355	115.667	87.914	156.931	176.817	136.339	138.639	143.969	110.367	139.916	55.682	75.867	168.805	166.291	148.552	195.794	211.016	229.376	263.065	280.977	251.528	275.824	375.431	386.137	414.093	436.074	450.919	502.640	525.322	508.937	469.337	476.297	559.130	575.365
286	285	115.143	90.171	110.869	105.910	117.686	120.071	144.756	137.179	141.888	105.120	87.071	124.657	155.304	81.265	64.696	130.532	106.414	108.058	141.488	128.163	108.803	171.059	110.798	183.782	71.979	76.448	134.437	157.155	189.061	210.838	218.332	183.992	258.108	271.446	274.246	277.415	360.785	411.445	408.069	450.606	464.236	479.964	472.526	464.640	421.271	466.118	564.572	538.777
287	286	117.721	123.535	124.795	104.545	120.390	148.299	173.611	130.124	134.127	113.364	117.071	98.468	171.048	79.678	67.013	155.599	95.150	81.397	82.525	140.266	106.448	180.005	91.481	197.458	126.374	87.329	93.347	158.080	210.307	169.353	237.786	173.769	234.274	257.379	320.517	254.699	349.923	388.142	385.038	460.957	423.354	451.501	459.267	429.419	428.132	443.097	557.724	484.462
288	287	111.956	110.182	130.150	96.552	126.132	137.994	168.938	114.084	121.760	92.928	148.499	97.376	169.102	104.167	43.470	143.728	69.553	90.967	68.013	105.643	96.317	142.702	120.775	164.354	135.111	93.946	67.741	173.072	180.067	165.964	261.438	223.005	241.130	228.814	306.904	260.942	328.424	354.493	403.758	443.216	375.426	448.970	424.169	431.615	423.126	402.173	495.728	455.138
289	288	105.152	109.902	114.930	138.850	131.957	115.666	134.465	96.155	106.639	116.715	136.581	89.898	134.105	117.556	81.760	151.940	70.149	128.973	126.318	106.818	79.452	109.340	156.374	156.603	152.945	78.040	107.603	197.849	166.356	204.217	225.000	222.017	234.656	205.386	281.700	287.851	349.484	379.193	448.024	428.938	393.911	429.491	405.142	445.044	389.139	430.386	447.266	421.090
290	289	122.713	106.428	129.881	123.319	100.129	132.856	178.953	96.606	141.345	145.657	151.776	51.765	83.523	116.460	117.774	212.982	62.352	134.863	172.221	195.662	117.465	142.991	108.308	165.278	206.255	-19.620	112.222	232.105	195.257	242.933	204.226	199.909	261.426	255.410	269.660	370.689	427.145	437.559	501.760	441.476	443.132	430.464	468.148	499.580	469.332	581.173	521.034	442.854
291	290	87.593	139.962	146.447	148.488	114.499	149.158	145.137	69.454	144.042	117.993	77.613	118.447	104.883	103.306	108.334	170.500	88.604	126.833	117.913	129.209	143.546	126.060	140.872	126.223	146.064	93.661	119.753	186.290	196.286	262.096	192.069	218.420	333.823	278.048	270.150	352.541	353.804	465.742	444.658	461.909	464.265	421.125	447.090	479.143	471.503	504.592	495.872	447.648
292	291	97.949	104.834	60.807	131.541	126.915	89.038	158.706	81.866	131.244	118.284	95.616	120.583	117.677	94.589	106.993	153.077	82.785	179.007	79.114	199.667	123.036	60.365	117.060	106.309	112.309	155.425	131.968	162.678	182.268	205.544	171.803	224.975	259.898	284.285	282.247	266.253	345.159	416.932	415.161	432.139	432.965	424.833	487.955	442.661	498.450	537.127	445.603	405.549
293	292	90.874	113.190	68.496	131.020	111.330	69.574	168.059	113.018	102.589	108.179	96.524	126.112	106.813	88.035	95.076	129.405	80.813	156.795	65.866	201.818	93.735	87.194	103.232	115.730	136.286	187.075	134.214	145.433	184.937	180.754	205.733	241.298	222.583	249.417	268.434	250.810	358.596	370.264	403.501	407.530	407.703	396.548	450.425	391.485	471.612	529.105	428.139	392.024
294	293	104.963	125.891	111.746	113.042	100.661	94.093	151.299	103.793	90.726	90.419	107.023	123.009	102.350	104.972	94.245	123.772	93.770	129.169	91.766	160.477	79.374	136.256	117.547	111.712	141.799	194.279	140.408	119.932	163.096	181.955	219.222	224.166	239.267	218.140	241.736	261.325	359.462	349.792	378.097	394.699	416.158	381.683	394.948	381.650	415.141	466.092	394.163	419.281
295	294	125.593	132.770	117.186	97.318	125.757	84.532	133.424	76.127	93.667	83.832	126.481	110.331	95.292	100.374	87.759	103.240	105.086	130.225	107.870	127.946	85.599	134.764	123.204	117.254	150.927	174.184	108.917	137.188	120.312	195.195	183.360	230.060	256.927	227.149	250.835	293.040	344.379	352.530	388.412	428.700	425.826	378.721	387.506	417.819	416.639	462.287	386.290	437.139
296	295	118.358	147.221	108.272	107.229	165.111	63.410	94.548	80.236	105.237	63.415	126.321	122.178	81.389	83.394	72.392	62.513	129.219	134.270	118.233	99.412	72.434	126.259	100.416	110.404	170.184	161.282	66.486	195.999	94.403	196.338	129.520	269.075	281.213	254.246	299.077	338.097	333.325	392.093	437.063	496.993	466.130	415.139	498.682	477.096	517.825	562.783	444.066	494.060
297	296	159.567	146.172	141.092	122.406	151.173	109.171	162.665	97.434	150.887	77.172	158.425	195.040	108.329	144.278	119.525	111.133	100.650	137.344	140.392	53.933	89.627	139.394	126.942	114.085	127.312	152.606	167.121	196.894	171.507	158.821	142.806	274.364	265.715	276.617	318.613	326.803	366.904	370.871	421.431	467.749	491.417	453.928	475.057	485.155	493.495	475.628	480.249	476.178
298	297	136.741	127.856	110.924	136.460	114.640	138.999	150.594	88.158	92.854	111.549	163.156	168.936	138.637	148.966	136.335	134.905	121.246	114.215	151.155	82.646	135.445	183.596	139.589	107.272	128.474	127.165	194.542	181.796	174.495	160.991	214.853	242.758	229.436	314.031	296.099	331.582	389.663	382.346	411.032	419.024	454.208	417.871	465.239	442.643	462.697	461.602	446.202	404.067
299	298	131.161	104.385	92.641	94.388	78.411	108.657	139.672	78.605	63.047	152.372	115.591	109.376	153.985	132.045	126.006	142.246	110.091	132.603	124.410	109.882	156.740	175.300	119.428	143.441	153.993	146.922	179.785	139.390	166.187	142.910	203.564	175.841	226.085	292.343	305.110	337.804	389.790	386.476	381.844	378.925	448.642	367.312	441.859	396.467	512.563	495.921	471.603	398.200
300	299	159.732	127.196	106.797	84.214	110.653	80.671	132.337	92.239	79.375	146.612	69.281	111.847	130.562	86.886	111.264	131.974	121.825	102.647	110.337	149.186	136.087	126.341	97.214	124.178	130.145	181.743	181.668	118.590	201.088	159.359	192.802	178.084	208.564	261.362	287.899	297.582	349.630	377.924	342.128	379.200	527.863	390.232	450.015	408.927	488.005	473.391	498.334	449.094
301	300	96.227	149.047	115.113	90.492	135.780	88.095	100.155	106.866	72.309	121.322	64.159	110.695	127.310	98.352	99.808	128.496	116.771	119.254	109.115	129.272	119.341	58.795	121.225	67.172	127.575	150.197	147.006	85.081	237.865	168.886	210.753	212.035	216.325	261.134	227.991	284.508	349.764	432.581	332.227	423.336	521.637	471.992	448.134	499.099	473.678	487.521	540.508	535.220
302	301	131.289	120.592	144.208	128.858	113.015	107.020	173.950	160.207	75.104	158.195	84.009	128.758	63.838	72.972	178.472	88.288	125.859	88.209	146.641	158.819	127.880	83.231	167.816	121.802	128.832	155.581	171.423	85.372	186.962	180.531	271.481	257.367	210.070	183.623	312.026	374.452	371.199	442.857	434.536	442.561	473.320	481.361	370.522	482.471	466.391	510.708	535.097	520.367
303	302	124.454	103.590	139.328	135.422	103.954	119.261	108.180	126.049	117.596	137.878	104.178	140.307	87.908	51.786	174.118	93.580	82.739	110.671	82.486	137.764	147.265	157.910	158.030	79.173	135.038	144.515	194.217	130.119	195.613	193.284	207.178	204.217	186.818	209.668	276.546	330.657	385.000	372.130	431.278	361.501	393.160	323.174	393.855	486.893	404.954	429.709	468.721	465.440
304	303	127.382	131.278	135.429	113.703	111.803	113.304	116.381	105.905	117.258	147.981	106.491	146.159	113.833	71.919	155.095	78.605	70.333	117.889	111.977	126.241	118.773	172.425	158.016	74.616	118.744	111.704	179.392	159.967	202.809	215.768	183.365	214.645	194.094	196.170	297.352	335.685	385.793	357.937	400.641	357.797	430.897	292.490	402.627	472.784	399.901	447.066	471.319	444.061
305	304	133.436	119.604	125.144	89.583	154.782	116.632	149.746	117.482	115.801	155.928	123.817	117.991	124.649	111.036	138.623	69.038	90.920	126.554	146.015	149.642	108.425	159.552	147.330	98.475	93.688	116.137	140.426	143.740	219.309	202.800	188.204	219.069	193.838	194.970	276.217	322.987	351.191	337.212	336.092	337.446	386.622	290.341	356.599	374.149	339.704	411.541	406.481	396.262
306	305	119.274	81.932	132.863	111.898	182.208	93.477	174.760	138.525	127.704	135.749	143.622	109.780	120.818	105.206	142.801	80.840	116.468	115.662	150.370	191.210	115.739	99.208	131.294	108.831	74.116	139.286	152.372	103.072	189.642	183.583	204.068	217.235	241.665	208.572	255.469	308.083	336.463	331.177	344.589	316.768	360.685	318.079	412.501	356.385	356.077	390.841	385.448	383.144
307	306	96.984	105.264	149.338	195.337	180.481	45.005	189.657	106.348	128.557	62.600	118.446	124.513	82.284	66.519	178.018	86.940	119.300	139.449	139.106	157.908	115.845	41.839	84.763	135.766	100.226	142.935	172.102	140.050	109.135	142.533	183.556	203.889	287.160	216.523	312.706	307.931	353.869	336.380	390.086	367.826	458.300	348.862	524.224	438.196	460.469	460.545	429.970	449.173
308	307	102.121	132.619	93.981	108.317	126.885	108.698	102.651	156.103	137.901	88.052	138.029	130.414	95.369	91.724	157.480	88.634	136.804	111.848	122.280	128.602	113.197	139.890	135.707	95.196	152.944	68.325	151.797	115.679	145.158	137.332	183.404	242.684	224.054	337.039	321.279	236.177	365.766	451.967	368.530	426.944	510.636	483.626	564.285	412.737	437.598	468.949	431.012	475.665
309	308	112.127	113.557	84.822	90.561	104.276	75.894	159.519	168.947	140.876	133.409	154.356	120.816	148.909	97.526	149.285	98.711	130.789	58.301	61.698	119.022	120.204	123.030	139.454	131.340	97.579	94.104	148.942	135.544	169.945	179.108	187.912	251.715	256.844	285.626	341.629	302.338	434.906	433.930	335.194	405.435	479.178	481.879	514.607	494.025	423.604	458.870	495.770	501.464
310	309	92.266	99.916	68.969	116.051	83.218	78.027	175.378	153.048	106.780	136.337	142.520	121.510	167.035	154.230	160.235	97.977	114.136	109.204	106.670	129.667	158.069	114.607	162.353	145.278	78.744	135.008	123.741	156.531	172.710	173.213	188.425	219.073	229.695	265.208	316.416	352.719	460.608	418.372	382.629	444.859	464.938	446.639	486.368	501.350	415.672	519.902	552.258	472.787
311	310	100.475	114.134	94.361	124.590	112.885	129.175	173.299	126.607	121.197	131.151	152.878	87.589	147.579	129.904	150.740	99.221	101.306	128.444	129.093	141.329	150.859	136.479	170.355	118.168	131.045	163.081	126.728	164.269	173.183	180.000	203.007	201.081	199.956	224.305	294.624	359.195	433.621	416.064	421.883	468.693	482.741	399.585	438.279	451.762	432.605	512.621	531.613	475.522
312	311	106.761	119.767	120.219	120.392	126.973	167.932	176.587	114.658	153.943	124.160	143.656	101.561	144.796	121.537	117.098	124.522	95.371	135.614	116.579	136.662	134.338	117.397	166.837	75.000	172.436	112.750	160.897	140.761	190.689	188.417	217.184	229.180	202.110	199.237	281.710	341.530	382.441	429.921	474.653	452.131	479.805	395.539	419.800	398.474	442.441	484.366	495.750	500.333
313	312	111.389	133.274	151.069	94.940	122.409	154.049	163.307	135.843	192.693	147.554	109.507	146.264	178.989	123.390	99.492	107.074	90.698	166.728	104.045	111.391	125.351	103.700	158.515	66.829	218.014	38.496	165.449	113.389	224.853	183.067	233.511	259.963	223.680	231.100	261.179	347.004	391.773	464.198	533.042	439.797	475.463	437.685	418.745	394.203	447.940	504.731	496.704	529.509
314	313	123.164	137.977	115.309	90.002	109.078	96.912	137.351	96.079	158.416	150.934	116.678	147.788	165.975	98.914	113.095	65.583	106.311	172.875	112.047	142.382	137.482	92.488	123.821	85.696	122.838	101.869	137.673	170.761	190.014	203.299	221.971	234.640	229.823	279.007	262.822	297.438	358.917	423.870	476.116	380.872	403.253	374.742	454.084	385.992	473.215	491.494	526.495	512.224
315	314	107.172	92.196	98.301	101.168	72.749	59.404	123.101	142.262	157.503	172.684	108.776	159.734	165.395	118.692	116.668	90.907	154.030	115.487	120.570	146.749	142.847	155.042	119.112	129.421	145.839	186.670	162.294	185.265	180.902	209.149	210.990	162.428	262.809	299.655	306.756	320.043	332.070	466.535	479.759	424.848	445.246	417.998	481.213	402.116	492.981	459.682	489.823	525.923
316	315	127.996	44.354	113.055	139.703	105.389	97.196	139.500	149.301	137.259	163.198	95.278	126.602	130.251	144.207	154.840	143.528	143.452	92.361	155.288	86.340	75.047	146.401	176.436	87.853	164.774	144.230	204.751	205.193	158.538	206.862	267.797	202.714	283.241	297.038	280.950	321.112	325.716	428.952	464.615	491.666	460.639	452.995	474.127	414.474	445.953	432.270	449.814	522.730
317	316	98.512	24.683	96.482	147.499	70.458	82.863	132.551	135.319	102.592	159.221	82.609	129.525	119.267	118.500	97.533	148.665	143.138	113.406	147.955	95.309	90.135	100.992	177.587	64.243	134.628	168.962	151.327	270.390	153.041	156.826	226.319	177.325	273.834	246.242	260.315	329.433	306.725	421.217	481.552	502.196	499.769	457.928	529.163	451.492	490.820	435.566	461.333	553.177
318	317	134.656	31.382	104.311	152.584	34.290	104.433	101.078	111.993	94.550	147.496	65.131	165.052	117.872	134.243	75.654	186.133	181.378	148.668	118.031	100.451	131.115	118.257	144.277	82.047	97.197	203.444	132.863	235.770	129.640	151.910	185.328	172.103	288.407	176.494	305.193	314.889	333.816	408.580	478.246	473.569	502.176	466.837	524.147	454.595	481.498	428.446	457.935	562.168
319	318	100.506	141.536	125.269	90.302	118.165	143.274	143.726	147.666	177.868	159.193	100.661	169.763	89.046	120.228	106.733	159.821	158.155	159.988	131.353	116.004	136.852	29.825	149.666	132.228	97.142	180.575	174.325	170.414	122.684	196.993	201.344	208.925	243.704	238.443	292.492	346.724	330.047	386.342	387.605	432.148	547.656	413.968	397.367	433.621	439.254	397.257	486.586	425.918
320	319	136.825	138.930	73.509	101.248	141.089	158.590	120.040	140.209	137.496	97.168	128.827	130.506	109.556	151.354	148.727	120.464	108.940	128.219	138.533	97.197	132.166	116.743	118.293	122.620	111.030	145.660	155.056	145.474	143.311	224.416	210.173	221.830	213.805	258.527	295.049	337.308	354.547	374.311	410.658	428.467	486.709	402.926	417.065	415.404	380.253	432.682	486.453	454.342
321	320	188.727	121.757	63.061	126.497	165.358	108.969	102.035	124.093	114.305	75.294	155.227	113.236	122.887	152.376	155.158	100.708	127.266	97.087	125.910	90.183	113.414	164.251	109.969	114.753	116.102	164.159	145.378	136.542	150.737	195.167	216.689	215.818	248.883	292.510	307.084	410.484	373.133	426.835	440.695	463.658	481.651	423.523	438.607	416.014	386.415	457.326	455.926	498.570
322	321	178.503	96.685	93.563	107.844	139.172	71.472	92.573	125.235	104.237	121.168	186.564	82.042	102.451	116.262	103.510	100.361	146.351	87.734	105.052	108.544	111.126	133.137	103.325	113.829	121.442	177.998	178.320	198.125	196.401	195.176	239.092	193.531	268.977	285.502	338.562	412.302	331.638	456.256	426.453	452.006	503.305	444.374	428.740	393.573	435.031	441.595	453.843	523.747
323	322	112.483	118.168	131.084	88.460	162.634	83.320	97.164	115.829	113.191	103.422	147.573	89.679	126.751	111.580	137.296	113.678	139.596	110.056	77.310	129.996	121.956	116.341	107.352	154.111	144.440	146.522	177.819	194.675	205.582	212.149	213.335	221.393	246.689	247.186	287.331	329.829	327.954	392.935	388.930	453.617	443.679	372.728	386.014	360.372	416.885	407.775	419.362	506.356
324	323	96.354	143.114	169.720	133.073	226.932	103.714	94.734	93.343	144.912	86.034	143.672	150.093	158.680	86.997	195.189	136.128	99.786	100.850	75.160	183.700	148.245	120.935	98.187	135.739	180.731	117.348	164.116	194.256	186.581	283.054	176.540	248.184	271.361	279.925	270.427	275.799	407.469	405.975	428.650	499.495	487.443	376.149	372.389	421.657	377.575	462.803	417.183	574.585
325	324	116.548	116.768	142.668	115.774	133.179	117.711	91.597	68.057	125.447	90.917	134.595	123.440	141.967	106.218	128.948	171.000	96.534	109.413	157.927	153.745	147.720	111.262	104.887	116.390	131.702	176.146	160.852	177.482	227.227	229.524	164.295	247.174	270.505	297.245	251.098	283.629	414.657	439.120	473.367	499.908	489.836	408.199	438.357	426.991	426.464	465.483	435.656	565.508
326	325	101.701	129.965	109.077	68.011	80.584	123.678	69.452	110.346	133.782	85.450	114.885	137.578	99.457	159.868	143.251	146.484	108.036	106.627	136.298	128.713	93.287	87.942	74.277	117.464	89.036	193.684	177.850	179.797	247.091	273.565	179.436	230.927	236.939	231.813	277.441	311.177	439.109	449.651	478.283	535.580	479.688	449.259	495.907	441.305	471.647	443.562	469.060	549.471
327	326	108.668	170.422	144.367	80.638	31.926	54.726	127.693	110.893	149.145	143.708	110.725	105.944	167.280	163.200	166.078	125.528	102.923	139.384	59.433	130.207	138.738	118.113	92.368	82.801	174.177	119.874	133.237	193.897	166.260	269.201	208.947	219.348	258.931	260.218	306.918	302.357	368.598	409.217	477.931	471.112	469.508	437.218	428.188	464.259	412.853	418.000	524.862	491.556
328	327	102.430	164.751	147.053	100.488	47.003	81.672	169.907	129.152	157.984	105.215	127.009	133.403	150.913	154.666	152.898	110.780	123.501	134.133	87.113	135.312	134.046	138.780	109.921	91.298	136.958	132.624	146.514	140.544	177.275	233.335	187.965	259.822	268.273	295.138	254.164	316.378	365.156	432.467	461.213	492.200	475.332	479.240	473.471	481.167	432.180	471.203	566.022	523.515
329	328	94.924	165.904	110.710	122.701	58.890	106.943	201.772	123.954	123.984	89.811	122.867	125.827	138.166	141.766	131.653	110.286	107.611	133.149	72.655	139.288	106.912	147.203	135.841	103.117	108.255	117.406	140.170	111.215	185.516	210.342	166.520	289.594	265.960	279.310	239.632	325.453	383.687	418.410	425.220	503.916	508.170	479.496	518.440	498.868	418.091	499.080	590.748	527.744
330	329	85.039	169.474	51.795	138.566	62.118	115.472	211.247	109.784	73.495	74.198	115.443	91.597	152.770	105.214	118.949	100.852	63.526	126.620	50.253	157.099	73.685	145.919	182.030	136.961	79.108	121.641	121.684	97.637	177.056	202.281	130.483	320.147	260.478	266.499	251.140	337.988	431.144	413.416	390.074	537.659	573.153	497.510	613.064	513.058	418.136	533.203	644.972	529.772
331	330	123.137	189.196	79.009	104.674	80.535	109.971	130.671	121.115	128.522	66.932	79.599	113.761	86.167	87.064	126.680	148.759	62.796	134.307	116.463	128.714	102.429	204.095	119.891	113.742	79.844	127.029	190.836	164.639	157.552	226.030	138.317	220.616	256.996	262.988	298.821	356.959	387.833	415.429	426.447	517.924	623.272	433.532	557.599	490.510	489.641	537.038	563.545	496.125
332	331	71.674	102.142	60.751	110.219	73.633	120.081	155.580	178.896	105.162	100.496	121.183	17.886	21.004	82.288	99.535	156.545	75.502	88.144	123.779	118.178	138.713	151.511	165.442	150.047	132.989	177.655	218.808	150.299	199.056	161.526	206.539	188.104	294.289	244.579	295.590	318.961	321.679	411.871	396.007	413.645	509.190	406.152	479.959	458.884	487.588	574.632	513.600	474.599
333	332	108.641	135.286	99.547	99.586	124.471	104.956	86.732	152.983	119.450	89.343	107.037	146.909	114.076	58.413	114.376	108.799	92.562	190.982	89.703	128.741	129.712	114.414	146.252	130.171	124.017	109.271	170.662	218.869	227.491	162.383	180.527	225.666	237.901	303.769	283.723	358.805	428.529	380.446	438.948	444.881	454.323	414.195	515.582	459.392	489.211	564.044	471.235	469.341
334	333	114.639	143.232	111.422	80.871	140.211	132.986	97.085	94.001	109.997	45.240	103.247	157.435	120.536	46.938	131.056	86.415	90.412	169.675	77.399	180.136	128.697	124.493	145.439	125.280	93.923	93.750	165.512	208.778	276.189	150.145	179.593	197.400	260.318	328.613	273.412	355.842	358.008	340.343	479.288	507.828	500.939	449.548	445.433	536.680	544.069	544.678	480.932	491.776
335	334	97.524	99.709	120.093	122.989	153.578	129.630	137.640	97.019	128.445	38.569	120.429	125.625	144.411	104.929	126.919	94.536	106.547	127.106	101.917	137.950	124.459	130.777	136.108	116.703	88.380	116.062	170.155	171.766	190.547	214.817	209.312	198.613	262.743	322.988	255.156	328.741	336.358	333.954	481.812	477.335	503.527	470.163	440.293	521.864	518.643	500.441	454.391	477.381
336	335	71.694	104.156	109.257	136.398	141.673	115.894	131.983	92.629	133.303	43.172	110.376	103.870	159.023	117.544	104.822	128.888	113.106	103.372	119.282	102.611	97.305	105.603	124.188	125.130	96.828	148.084	153.714	158.354	145.230	240.100	220.967	205.453	252.846	295.604	225.976	321.871	356.104	369.859	505.573	456.898	504.299	472.358	449.667	482.673	482.879	504.208	433.110	457.513
337	336	72.666	144.259	52.328	131.216	123.861	93.315	114.769	111.653	100.656	70.355	122.295	97.085	134.109	119.019	147.550	150.699	155.089	138.991	142.524	58.569	83.613	127.178	95.657	85.612	107.931	195.431	101.016	139.943	152.242	205.741	235.246	196.166	210.350	227.391	238.363	323.705	354.122	421.674	474.572	416.025	488.529	389.814	467.274	397.775	345.013	463.377	367.884	379.130
338	337	106.499	193.633	157.900	144.922	126.154	146.394	143.876	184.776	46.870	147.158	172.765	115.361	91.511	95.166	211.058	198.762	83.858	69.895	150.651	133.118	130.927	130.120	107.878	116.747	146.984	164.649	85.105	180.695	166.493	116.092	149.804	176.987	212.890	227.581	205.544	293.668	212.922	288.893	299.867	319.178	366.728	407.118	427.064	328.806	351.925	359.240	321.238	298.689
339	338	91.859	126.500	64.017	101.879	114.185	101.438	168.031	113.434	102.897	137.671	140.821	141.523	114.342	100.652	160.203	145.682	79.672	87.478	155.980	123.484	124.478	145.150	99.844	126.850	168.463	121.771	129.206	154.542	185.087	179.816	166.457	144.096	217.421	262.244	236.290	282.658	300.086	319.450	403.783	431.161	431.051	377.468	415.527	400.147	381.192	395.530	359.132	350.692
340	339	107.519	103.715	105.160	70.830	136.473	85.824	167.703	128.045	101.556	123.450	130.320	118.159	101.603	113.437	128.748	131.448	115.921	95.265	103.714	110.830	125.926	159.076	121.187	124.959	145.991	87.857	149.899	157.106	180.435	207.492	222.341	221.517	240.742	289.701	238.691	301.741	364.482	338.648	430.167	408.667	455.043	385.247	434.713	411.493	421.717	441.505	392.715	413.407
341	340	130.404	67.185	122.624	68.119	174.370	77.889	121.716	143.226	88.717	108.728	117.134	104.681	112.621	90.775	116.473	137.326	138.771	80.188	52.816	88.451	132.200	160.594	123.216	129.561	172.745	108.075	116.433	169.416	178.222	195.671	232.975	274.480	274.304	271.100	227.075	335.592	433.876	363.124	467.286	336.349	484.848	428.190	495.796	485.805	469.049	509.538	442.067	499.136
342	341	25.497	139.812	106.857	114.715	165.636	37.717	119.092	142.950	118.595	140.408	98.450	153.997	155.292	82.557	142.657	156.465	57.198	54.319	111.843	69.085	127.017	156.123	129.489	140.856	153.560	181.455	102.609	201.990	136.295	192.594	222.441	282.788	248.982	276.827	326.603	389.267	462.868	392.136	537.064	373.509	535.374	470.703	550.127	506.350	577.289	534.517	621.793	539.101
343	342	98.059	101.764	152.150	117.126	177.204	84.277	146.325	161.868	181.005	115.595	150.875	134.926	134.890	126.929	154.777	149.812	70.848	132.368	152.623	101.248	116.690	143.168	114.087	122.764	145.351	166.462	144.612	218.602	165.195	187.826	218.823	222.614	267.925	256.429	293.849	347.147	394.707	412.852	467.659	416.185	494.699	482.444	495.953	451.804	523.034	519.514	557.494	567.697
344	343	127.483	97.401	147.721	130.513	104.588	125.734	155.870	150.877	171.541	94.248	160.053	109.253	151.792	155.326	140.049	125.796	104.637	144.895	139.298	108.211	97.101	135.450	110.253	146.018	136.287	147.986	159.085	192.665	190.136	207.646	239.067	211.546	271.528	246.391	249.959	339.055	359.850	418.900	394.013	433.292	427.925	464.819	490.403	451.118	431.691	471.018	469.822	528.650
345	344	124.708	123.030	102.090	129.542	86.116	127.187	152.228	124.602	108.437	138.846	104.688	65.262	129.140	132.852	82.229	143.472	137.365	139.669	113.245	96.679	156.078	105.502	132.357	191.862	124.206	188.014	221.121	196.853	156.789	239.563	222.354	283.450	260.160	226.228	294.308	312.499	291.941	369.631	305.246	439.458	377.418	407.453	448.095	477.159	364.906	383.120	404.983	460.547
346	345	151.440	118.647	122.732	105.149	106.165	103.012	115.034	111.874	87.455	107.469	117.168	104.622	96.295	114.116	74.918	139.804	142.186	121.941	112.401	126.953	168.119	110.530	104.770	191.979	112.538	174.944	205.228	217.577	161.657	219.375	187.494	239.084	236.183	222.929	296.801	291.299	298.717	364.454	331.547	404.553	373.389	370.347	361.934	386.102	398.224	407.661	391.943	434.245
347	346	150.850	162.275	147.507	98.272	99.968	109.190	104.617	125.399	55.827	104.238	115.216	95.944	134.429	106.123	152.846	128.262	139.937	136.722	102.693	145.830	158.174	99.821	100.504	158.150	122.224	128.582	150.711	242.822	158.584	216.065	165.227	216.118	268.824	259.865	281.014	332.702	354.043	366.008	431.750	401.795	405.404	447.215	395.210	408.659	490.536	408.101	418.629	530.018
348	347	134.263	134.198	140.007	94.604	109.061	106.679	129.208	95.834	147.851	134.795	137.626	94.555	87.722	103.617	128.910	129.480	101.024	137.896	130.668	124.396	128.885	134.228	101.536	134.118	124.703	120.121	136.559	182.740	184.985	218.211	214.525	230.444	212.760	232.038	275.494	281.927	391.687	405.942	435.997	469.041	460.761	468.881	467.163	429.830	490.788	458.370	482.475	526.803
349	348	123.181	122.232	121.954	80.997	90.632	120.443	152.115	104.520	149.700	140.955	154.969	123.446	104.914	149.250	175.353	126.511	96.812	137.697	87.973	154.777	145.317	129.391	125.502	135.163	93.929	104.039	124.219	182.652	206.800	204.844	178.426	215.405	204.616	230.492	301.066	255.837	387.751	410.977	449.038	527.692	478.022	475.967	522.608	463.913	474.295	502.400	558.302	537.459
350	349	80.805	153.641	123.360	51.957	85.572	149.162	186.868	111.370	151.916	159.629	99.397	94.699	157.350	133.353	88.210	99.238	110.117	62.070	39.585	189.897	124.883	114.164	181.593	136.019	138.150	137.108	123.368	180.431	202.627	172.712	163.279	220.420	260.609	291.347	336.839	360.531	336.939	387.594	440.457	441.564	419.566	503.072	490.257	434.430	447.706	442.142	561.969	472.800
351	350	86.422	144.128	105.356	105.043	130.619	125.149	133.620	109.874	86.192	163.034	110.434	137.077	161.918	106.180	128.292	142.668	97.221	104.390	60.933	129.116	122.253	106.077	127.939	130.599	122.805	160.833	156.883	214.890	183.917	179.332	216.594	198.799	279.807	291.231	296.449	327.312	363.734	360.128	398.786	473.207	449.057	502.134	478.653	404.755	431.205	450.210	477.835	480.229
352	351	128.107	141.733	112.298	130.212	151.657	149.363	92.145	123.053	86.752	176.191	82.338	143.404	156.382	83.142	130.272	149.204	91.781	132.254	84.238	97.682	130.694	113.880	143.826	135.572	151.387	143.251	162.337	238.753	165.498	199.241	231.112	191.603	247.917	286.967	265.167	295.066	397.292	342.277	406.227	527.017	498.314	526.667	511.516	438.598	480.345	480.313	463.812	531.359
353	352	145.121	112.853	139.603	151.456	178.425	145.669	54.318	139.412	104.303	172.271	48.498	141.937	117.067	121.588	131.241	141.591	119.353	177.933	125.457	108.478	127.634	131.120	168.539	158.091	176.811	106.460	185.572	211.721	157.605	208.706	256.788	194.069	221.483	304.347	295.198	283.756	427.059	320.710	416.219	503.781	479.393	540.472	525.522	482.707	506.645	477.290	474.136	567.684
354	353	58.246	90.006	138.381	144.373	160.926	115.440	93.585	140.091	134.972	111.642	97.261	162.508	98.239	157.934	176.969	242.152	130.256	165.899	142.816	113.318	171.546	168.962	134.266	165.740	213.333	119.760	163.659	191.998	183.546	142.945	219.503	245.459	329.923	324.532	326.190	338.275	389.962	389.772	391.249	476.556	485.811	533.261	532.875	547.104	552.157	547.859	523.684	558.662
355	354	69.292	125.385	95.005	122.962	159.692	153.390	137.554	91.268	141.998	146.118	164.977	113.954	133.063	180.795	166.152	147.656	85.755	169.492	130.804	139.826	160.820	142.876	125.393	105.140	180.914	146.330	142.786	178.125	177.098	210.757	226.128	266.576	264.676	300.306	294.061	377.320	373.865	379.624	405.499	504.628	496.750	497.483	486.483	575.456	492.083	550.724	534.416	600.721
356	355	106.129	187.055	104.407	106.813	99.924	103.086	86.712	99.482	103.783	93.453	147.129	145.109	128.439	179.897	160.467	118.035	117.985	139.007	163.181	134.314	137.699	102.140	109.673	151.880	153.801	112.550	152.846	231.412	142.858	203.286	213.752	284.330	307.436	289.300	250.987	337.153	384.068	377.494	449.496	494.636	476.704	477.244	458.117	525.302	428.193	541.703	508.088	603.802
357	356	118.666	164.229	143.275	104.684	91.811	105.880	103.248	94.030	143.844	47.952	159.380	215.099	135.878	165.351	143.189	133.224	129.001	128.349	139.063	137.670	94.169	116.405	86.163	149.813	128.865	103.845	186.793	268.038	80.809	197.601	174.633	267.575	295.090	305.204	272.087	253.243	398.048	428.166	420.781	494.963	431.873	488.797	448.946	468.214	474.000	525.204	508.581	592.125
358	357	140.704	145.657	134.151	113.690	91.164	126.949	149.084	105.791	146.459	129.840	147.193	173.564	127.524	126.198	154.432	148.192	108.650	148.357	119.136	147.346	98.861	111.613	92.432	123.265	91.759	141.174	196.047	198.379	134.983	203.435	186.676	255.903	291.793	290.493	290.512	307.102	379.489	425.332	401.014	474.252	485.477	486.573	465.865	467.377	522.268	557.642	490.620	563.882
359	358	134.481	140.568	159.895	111.501	134.301	107.503	140.881	156.350	134.225	158.757	150.519	185.309	158.004	147.983	146.583	168.279	112.117	155.361	110.514	155.267	104.872	115.715	97.245	108.348	86.601	183.811	204.886	165.716	147.001	181.232	200.678	257.744	272.774	252.240	280.683	328.244	389.679	397.549	393.876	449.370	488.590	437.928	501.509	447.225	497.663	517.266	438.016	484.334
360	359	108.910	142.362	173.833	98.979	179.433	76.342	122.052	138.855	105.436	156.345	138.425	171.713	148.542	142.309	121.970	177.447	104.079	147.717	102.454	126.315	78.655	137.521	101.999	111.514	118.160	185.552	218.728	163.566	147.922	180.569	214.359	238.928	240.386	259.723	304.582	299.931	426.136	362.902	420.027	457.600	502.587	460.311	534.973	495.458	497.433	476.143	463.685	488.444
361	360	92.094	150.039	168.540	101.707	165.643	55.323	165.819	62.428	127.709	158.258	99.044	115.653	105.480	133.706	53.542	174.643	72.818	160.588	126.872	128.476	81.604	163.641	105.602	119.268	114.145	146.814	244.640	164.373	164.873	159.650	243.701	230.319	247.872	245.428	305.479	290.317	434.803	382.102	445.925	506.144	548.530	508.307	507.978	556.806	546.642	516.814	511.483	539.151
362	361	165.999	181.192	149.410	97.580	131.303	173.374	174.191	159.993	162.798	123.209	141.930	148.200	86.906	170.860	149.883	178.411	67.391	99.358	99.601	150.075	131.865	139.851	101.816	163.835	102.604	142.382	207.052	176.835	189.509	209.093	171.692	214.858	267.195	276.294	336.672	271.646	352.858	456.158	489.960	414.106	524.969	492.621	484.608	552.224	498.504	526.142	614.763	606.080
363	362	134.612	181.247	112.484	105.279	105.755	140.184	132.439	117.191	150.055	90.496	137.615	111.693	109.659	122.174	125.510	110.963	85.677	72.058	130.933	126.277	93.421	161.059	93.759	125.133	129.116	139.213	150.581	153.253	174.615	207.210	226.431	257.874	260.461	230.342	347.871	332.472	379.333	405.187	450.624	428.929	473.727	495.505	528.263	542.863	571.466	504.744	560.093	515.804
364	363	142.717	196.886	105.909	129.065	123.802	109.463	121.972	73.133	159.501	55.190	149.845	92.053	92.129	131.953	93.880	107.898	111.163	116.819	126.030	73.885	116.250	155.236	93.032	142.531	100.454	161.018	74.364	190.056	217.882	205.343	241.230	255.384	233.988	232.707	379.840	401.063	419.527	429.926	423.559	476.268	516.273	537.072	519.780	533.257	634.735	532.209	564.152	478.457
365	364	136.800	180.800	139.800	119.800	93.300	131.300	125.300	110.800	123.300	113.300	144.300	144.800	85.300	164.300	117.800	144.300	139.300	126.800	127.300	129.800	93.300	116.300	129.800	129.800	106.300	138.800	108.800	174.800	183.300	211.300	211.800	239.800	283.300	231.800	364.300	386.800	378.800	422.800	419.800	456.300	522.800	520.800	513.800	492.300	577.800	572.300	596.300	501.800
366	365	116.012	163.093	136.292	116.193	59.611	125.977	136.660	116.306	96.883	161.171	139.680	160.850	115.627	190.679	121.234	153.382	126.777	135.151	123.247	157.806	93.291	93.953	155.381	111.129	99.094	107.421	144.053	183.076	144.528	211.624	176.604	223.812	287.585	236.406	345.136	358.479	353.818	425.454	412.779	469.538	533.315	517.801	518.615	467.761	514.972	589.594	608.085	521.728
367	366	140.004	161.038	173.669	76.210	142.584	113.626	173.661	168.426	132.702	146.326	137.303	143.203	195.222	158.291	101.825	130.715	159.978	180.148	151.568	162.673	128.130	188.345	121.361	131.520	132.576	183.637	116.551	122.781	156.753	218.261	183.746	235.593	350.705	235.544	316.825	316.998	363.173	385.368	445.793	524.889	480.365	427.514	434.339	420.711	441.940	492.507	468.247	474.372
368	367	113.075	102.129	174.678	110.293	103.719	103.143	133.611	140.077	86.237	92.902	122.342	85.364	126.863	133.085	99.074	142.839	149.693	147.366	118.269	147.318	154.592	152.518	116.308	105.725	119.010	154.617	149.295	133.190	195.011	201.451	170.050	236.605	307.344	283.280	282.663	297.108	369.855	387.841	403.605	482.670	505.438	443.932	455.012	443.260	483.217	443.180	491.157	474.390
369	368	90.693	110.526	171.362	97.010	93.611	111.966	119.210	116.070	84.753	107.751	117.054	77.320	110.917	108.400	146.602	187.146	161.429	177.900	114.741	124.583	171.109	139.212	91.956	98.925	132.529	139.656	184.817	126.706	224.058	201.441	203.359	200.934	299.460	303.182	321.697	318.530	398.159	437.466	411.485	432.065	527.188	483.754	514.534	483.146	541.638	460.962	491.552	473.825
370	369	126.846	115.922	117.896	93.941	147.851	105.169	123.647	159.961	127.686	178.788	125.748	127.237	76.104	96.012	34.653	115.085	167.180	66.458	81.088	83.112	162.434	139.653	91.577	148.690	95.142	144.159	146.320	129.730	232.935	244.992	295.747	202.709	301.888	293.660	316.460	345.428	349.220	434.687	480.084	413.021	519.101	418.366	501.436	520.799	452.049	527.698	445.368	473.085
371	370	126.214	141.273	133.508	120.011	139.609	118.415	112.254	115.641	135.092	168.108	98.049	136.628	117.669	116.198	72.290	97.573	132.528	86.162	104.377	98.164	165.340	140.226	141.691	160.894	130.996	181.711	145.742	125.790	199.866	216.542	275.637	218.395	264.319	277.846	293.846	342.279	363.930	397.424	482.883	454.363	508.256	443.054	469.663	506.090	444.638	499.651	468.588	483.313
372	371	135.427	146.536	139.305	103.824	116.940	132.766	119.380	102.243	150.285	126.171	93.908	158.779	131.050	127.430	131.559	109.152	122.507	98.201	131.161	122.246	150.675	143.497	134.953	148.178	170.476	176.767	153.508	140.084	164.077	199.566	251.722	245.210	254.175	259.240	278.727	305.037	411.288	366.022	480.483	461.536	505.251	467.863	454.532	471.572	477.637	490.205	513.250	515.869
373	372	146.283	116.649	157.009	101.330	80.518	142.785	133.330	104.852	158.392	91.924	98.293	182.577	123.948	158.503	155.557	140.085	135.648	100.628	153.021	148.196	131.815	150.347	106.171	136.012	195.534	159.917	132.025	169.761	145.459	216.832	244.761	267.658	293.811	244.196	282.629	261.612	501.193	360.310	503.522	440.620	517.675	514.560	498.519	472.818	545.760	506.856	575.293	587.151
374	373	181.749	96.793	180.970	136.555	97.796	95.731	139.670	84.068	121.638	118.176	143.701	162.625	86.141	115.279	149.719	143.084	111.429	181.695	125.393	92.673	103.007	181.685	132.156	214.891	148.893	116.202	129.681	100.707	213.810	205.798	278.467	253.380	327.283	196.644	279.747	294.513	481.923	374.299	486.052	526.191	487.174	480.440	538.215	415.728	493.408	513.457	564.284	613.561
375	374	148.048	110.008	126.971	127.777	105.671	112.701	146.090	105.305	120.491	82.790	137.379	170.604	154.201	73.076	123.401	119.255	134.671	157.380	103.020	88.193	156.230	115.288	146.028	146.374	173.674	141.765	170.302	134.360	187.645	178.677	249.168	235.265	319.287	216.782	262.306	300.938	420.600	384.551	447.261	490.417	470.738	453.014	485.434	461.829	477.357	465.669	514.222	529.003
376	375	124.007	163.618	135.559	135.572	94.326	156.641	126.446	120.067	165.866	88.724	183.845	206.768	215.644	149.446	119.828	100.550	189.299	122.990	63.767	117.245	137.101	88.700	137.525	137.951	165.093	203.403	172.333	195.495	179.808	172.940	275.614	259.749	286.729	218.776	206.851	316.065	355.699	345.830	455.449	453.686	439.679	504.583	390.530	523.236	499.771	501.651	481.012	506.636
377	376	94.133	128.037	105.743	109.451	111.064	112.228	128.867	111.968	118.741	103.212	163.748	166.903	143.937	157.456	137.591	97.433	138.071	165.987	110.841	118.702	132.424	93.528	114.725	138.959	116.739	187.753	148.019	170.128	168.365	147.699	249.513	234.632	244.029	230.417	265.910	329.424	391.965	391.558	475.129	442.289	434.450	467.347	393.708	463.012	493.972	484.996	482.332	496.327
378	377	118.291	98.285	90.015	186.020	130.263	117.702	127.313	98.659	72.379	108.740	106.730	140.025	97.422	151.636	158.440	155.135	113.971	173.008	165.089	90.804	73.571	131.887	110.592	145.497	137.619	122.174	98.610	169.840	146.953	134.626	234.169	296.107	288.731	249.310	281.411	372.947	366.006	398.738	510.769	420.170	467.605	498.048	348.993	417.479	472.594	468.296	458.410	467.952
379	378	95.309	115.985	132.544	190.031	158.701	98.672	118.499	144.027	105.664	124.212	121.567	140.432	150.233	143.439	186.661	174.804	122.484	122.893	184.294	107.617	80.128	138.183	135.240	137.906	188.124	120.051	117.487	192.568	190.064	158.543	241.737	273.265	301.403	319.772	253.025	345.353	326.702	411.091	484.994	394.186	445.966	482.994	415.794	498.219	446.233	506.813	466.301	465.581
380	379	96.115	143.145	123.508	139.799	127.604	113.028	176.832	127.345	119.275	86.636	146.277	122.794	169.366	156.214	172.464	125.135	134.959	124.869	165.550	117.132	112.790	110.741	157.171	137.081	154.136	124.358	132.085	196.988	194.333	206.674	257.351	221.500	242.578	314.755	254.761	291.384	335.488	386.324	435.416	428.225	429.718	439.395	467.004	486.446	418.522	524.150	467.088	513.067
381	380	139.974	159.308	118.458	98.930	103.997	128.664	179.152	88.862	104.072	89.797	119.227	129.639	132.268	124.673	138.993	82.369	118.503	114.617	200.501	132.378	133.405	75.776	154.620	161.419	157.247	78.847	129.142	195.963	199.559	202.537	259.729	229.723	239.038	312.987	260.709	289.585	364.975	400.934	401.045	463.177	428.190	418.661	519.130	477.299	455.902	551.692	443.922	559.294
382	381	108.775	139.972	142.553	122.043	118.347	121.418	146.499	90.414	83.139	150.408	205.347	136.369	123.513	141.494	115.869	107.736	147.228	97.768	125.252	86.989	138.245	68.573	124.657	223.332	189.120	134.857	140.009	185.224	198.834	169.880	242.924	320.060	261.691	252.682	262.268	275.972	438.041	392.846	383.559	452.428	416.953	375.029	436.750	351.602	446.873	410.002	438.500	518.476
383	382	151.008	99.192	131.672	124.979	97.586	104.179	110.767	106.761	105.599	127.093	149.038	145.087	118.491	132.003	147.652	115.652	159.079	124.045	133.642	131.017	142.236	141.100	127.128	179.796	164.759	141.837	156.357	149.783	193.363	207.134	241.306	239.028	313.336	260.055	268.279	307.987	421.843	434.246	431.563	401.676	410.539	398.650	447.519	433.769	409.203	468.371	479.887	501.069
384	383	149.154	75.811	105.056	107.808	100.986	138.769	78.961	108.754	126.325	113.665	106.241	157.876	112.004	132.856	171.364	110.536	135.140	148.930	150.422	162.802	141.813	165.717	100.802	169.844	159.242	143.610	175.919	127.602	145.934	183.369	234.503	202.544	332.949	272.044	316.824	315.418	422.139	431.232	496.404	402.255	445.996	453.295	489.601	482.762	426.827	519.768	492.862	502.973
385	384	33.543	83.239	87.799	-2.468	135.154	173.194	124.765	52.540	66.640	95.829	54.846	120.368	133.315	100.297	210.678	52.778	86.192	188.757	166.979	120.408	155.347	108.411	126.809	169.558	133.949	200.535	159.818	160.808	86.570	172.995	254.661	235.105	252.822	306.857	319.686	364.567	438.890	356.316	546.517	505.594	465.187	412.636	654.205	542.069	484.396	550.788	526.520	609.207
386	385	116.130	116.141	110.533	56.441	109.360	95.796	93.905	79.323	130.355	136.335	51.105	98.682	154.709	101.154	112.485	102.516	102.615	145.298	110.858	103.496	84.265	57.002	118.087	130.665	125.352	147.578	175.260	156.737	131.171	221.094	242.559	261.002	295.023	318.405	279.587	306.559	404.993	406.159	493.289	424.224	458.515	414.950	559.336	444.594	462.718	497.736	480.196	574.904
387	386	190.855	151.263	131.478	78.681	127.386	77.240	81.136	79.958	160.272	104.849	104.429	119.298	92.830	105.843	90.295	118.284	115.793	143.689	116.259	88.358	88.712	103.858	142.555	139.833	119.461	115.810	140.454	204.834	167.951	232.360	203.992	227.060	299.504	308.715	286.028	341.732	384.797	372.732	456.452	412.759	461.425	428.757	489.620	441.744	493.544	481.620	509.959	532.665
388	387	133.909	165.775	96.637	140.377	111.254	132.355	136.950	78.980	128.008	72.042	78.522	154.773	93.669	88.682	99.487	172.740	140.049	201.325	122.403	68.616	112.781	193.476	156.677	119.602	123.026	156.687	161.973	244.924	249.262	238.655	183.648	162.551	262.830	316.566	302.720	348.924	388.789	279.843	419.160	394.422	475.788	431.991	414.410	495.598	512.302	431.748	573.816	488.524
389	388	82.920	145.386	84.995	123.193	95.324	179.095	122.411	85.027	147.502	116.524	150.067	122.169	109.673	95.288	123.440	155.202	117.789	154.431	151.739	130.616	139.426	123.282	164.036	135.994	147.242	106.941	181.741	138.576	166.511	128.270	213.132	184.211	155.717	260.262	263.090	293.020	379.029	415.473	437.958	405.795	499.023	408.614	377.004	386.672	436.257	511.608	516.828	473.975
390	389	103.035	148.221	63.102	117.600	87.319	152.001	83.142	92.968	152.454	167.146	122.716	135.694	102.695	127.145	142.285	153.071	102.585	152.082	136.557	92.335	148.051	119.868	165.540	146.045	96.697	63.294	153.446	150.274	132.792	147.017	221.632	202.144	220.638	261.421	279.536	304.816	383.039	433.029	455.330	459.775	493.424	367.224	418.232	394.445	484.092	517.462	515.959	502.659
391	390	93.567	134.065	117.110	118.283	70.771	150.748	128.867	101.762	152.668	156.485	161.183	145.234	120.452	156.620	161.235	147.290	118.947	105.086	154.895	140.334	155.490	129.876	140.841	164.915	108.468	98.894	117.456	159.743	137.408	181.725	239.264	238.426	219.509	280.316	310.992	354.825	422.916	435.610	468.210	508.586	469.039	423.181	465.087	456.866	562.485	535.001	552.706	535.855
392	391	40.006	110.420	188.296	105.595	38.616	214.701	108.331	113.156	160.591	199.165	204.941	147.989	201.637	146.192	138.529	133.544	10.869	162.867	138.741	187.726	129.936	158.612	123.946	205.023	136.630	141.895	105.130	148.568	224.844	257.466	263.049	323.266	224.940	262.817	280.982	357.091	445.979	443.468	533.477	578.957	550.397	517.860	531.102	563.042	630.443	545.762	538.391	516.943
393	392	117.694	136.415	156.409	126.305	121.967	124.558	107.239	106.707	130.593	147.705	151.242	132.391	158.912	132.276	77.771	146.745	70.115	160.836	152.148	114.262	156.933	134.290	101.514	141.500	120.004	133.603	157.169	180.715	198.927	223.029	256.094	223.739	220.014	279.202	308.390	372.335	363.250	430.183	533.244	483.342	529.109	483.180	481.599	452.170	549.208	544.105	540.240	485.853
394	393	148.743	152.468	139.369	112.899	139.643	93.574	112.572	120.122	98.679	120.337	161.259	120.425	135.501	114.819	28.784	148.213	126.147	149.745	123.101	123.474	135.230	145.801	130.458	152.942	126.433	93.859	206.963	151.078	163.698	229.204	229.274	184.039	231.157	264.751	280.006	354.420	352.161	409.492	545.885	443.972	506.198	475.517	449.799	429.393	484.452	535.095	506.695	481.859
395	394	147.264	164.534	159.767	79.581	122.083	131.259	50.474	114.639	153.588	73.076	143.637	115.582	82.772	150.969	52.207	99.674	225.473	172.230	145.256	150.916	141.464	205.414	187.373	197.241	120.846	68.707	207.662	78.051	193.013	265.058	171.860	172.306	240.244	281.723	184.701	330.965	304.917	426.860	544.212	410.185	517.993	445.411	449.567	442.491	420.628	503.144	427.723	509.545
396	395	126.773	154.655	156.175	92.235	123.329	140.336	113.990	99.391	106.634	126.705	143.842	150.047	95.577	121.109	120.169	124.677	131.487	162.472	174.333	123.071	117.519	154.783	131.945	112.894	133.601	173.568	202.943	103.750	188.894	247.075	214.200	224.388	283.358	313.806	249.878	289.727	337.623	434.141	522.054	404.724	475.984	465.766	429.821	438.248	455.815	485.661	459.806	497.400
397	396	119.384	107.376	69.264	148.038	147.807	122.619	130.061	114.188	76.056	87.672	123.077	230.148	154.476	121.955	105.231	149.091	95.810	162.360	148.349	86.040	120.392	112.999	116.503	86.171	80.867	168.292	235.172	116.793	221.007	207.632	251.204	269.500	228.372	323.521	294.701	239.711	341.602	431.538	462.196	387.663	420.548	434.400	405.997	371.197	415.382	371.772	373.678	419.232
398	397	131.748	130.348	135.026	119.987	140.694	155.377	140.083	97.148	138.789	148.694	146.151	132.364	146.516	111.777	117.546	174.298	69.744	175.053	89.671	95.217	196.522	126.405	110.203	163.739	91.506	181.317	186.037	165.433	214.043	250.664	179.695	289.419	245.093	346.278	336.822	318.785	320.715	374.244	482.254	419.904	463.198	500.076	440.546	427.714	485.014	459.890	453.539	434.188
399	398	118.843	164.335	156.432	111.869	175.508	154.365	131.257	83.233	164.803	154.291	139.388	121.316	162.412	136.368	155.863	179.546	76.359	163.582	99.767	89.712	195.140	117.199	129.227	196.275	108.042	198.560	170.679	165.671	194.762	228.017	184.784	283.714	245.046	340.124	339.881	305.799	346.831	370.648	483.504	441.414	553.436	514.833	462.487	456.515	528.165	521.009	487.692	476.548
400	399	119.569	141.399	116.918	131.845	147.717	109.593	127.720	88.314	143.266	81.561	97.780	106.322	170.852	149.470	165.661	144.997	146.566	127.719	118.438	124.081	128.103	126.297	137.074	155.123	146.898	147.638	160.203	155.848	197.764	180.127	203.283	260.293	224.811	278.677	309.435	278.240	335.012	372.982	428.109	444.240	517.267	438.366	458.408	456.474	504.563	526.843	471.829	523.330
401	400	136.828	139.506	123.729	164.774	109.172	94.653	145.259	51.476	149.729	64.860	90.697	83.015	138.271	145.365	172.100	97.573	151.737	154.114	86.625	155.456	90.054	125.150	109.732	159.493	162.414	150.468	140.974	163.160	210.744	208.360	204.850	274.552	193.775	234.030	337.930	321.319	339.462	405.992	434.665	492.792	451.578	450.029	457.715	452.845	522.659	499.771	450.660	562.935
402	401	87.390	130.706	141.146	196.449	79.782	151.994	107.659	132.721	155.192	110.998	103.329	173.215	100.561	199.176	205.841	52.997	122.733	177.459	138.912	95.240	129.839	122.691	155.096	138.417	165.269	210.014	215.408	194.785	191.486	242.945	257.506	274.032	272.463	275.600	351.524	279.234	378.545	431.094	465.617	459.574	421.056	452.934	476.376	461.561	442.357	423.426	412.198	535.656
403	402	94.223	159.455	143.422	125.236	152.712	96.011	124.470	100.408	95.642	142.850	92.256	146.437	131.210	132.023	173.444	115.034	87.061	164.414	135.131	112.429	154.382	126.027	120.291	123.672	171.987	175.398	192.766	148.714	161.183	227.566	223.853	256.728	299.062	289.509	316.868	314.244	387.013	464.295	488.823	496.026	460.672	497.090	451.797	432.630	480.593	519.612	495.005	501.224
404	403	137.816	158.818	108.114	121.513	181.280	88.036	125.134	91.477	93.647	145.078	120.513	134.508	126.766	136.821	153.411	141.793	85.861	154.312	133.039	118.020	195.822	119.831	89.150	140.615	153.223	187.250	150.003	157.786	168.795	232.194	214.895	277.893	273.409	319.040	260.666	300.395	379.684	450.713	511.535	511.076	498.381	526.195	463.435	421.741	499.665	590.886	579.914	567.419
405	404	138.920	108.920	58.920	142.920	194.920	42.920	118.920	126.920	118.920	134.920	142.920	190.920	48.920	150.920	82.920	170.920	62.920	164.920	124.920	42.920	148.920	98.920	88.920	130.920	234.920	216.920	166.920	162.920	212.920	294.920	262.920	300.920	274.920	372.920	226.920	174.920	412.920	466.920	586.920	536.920	528.920	562.920	498.920	410.920	538.920	610.920	620.920	660.920
406	405	125.446	140.059	63.816	181.766	146.363	127.288	133.458	125.224	147.521	146.538	144.682	160.570	142.982	102.419	101.278	112.741	126.725	173.301	157.420	107.355	129.644	71.706	107.470	168.508	138.229	175.833	166.682	172.916	229.686	222.049	236.703	203.560	309.565	305.158	277.577	258.388	400.390	431.283	534.484	503.375	536.260	511.206	535.893	412.209	454.966	525.972	541.170	607.821
407	406	128.174	115.652	98.492	171.902	137.723	101.765	105.882	139.360	117.366	138.387	154.666	142.640	139.870	99.387	88.098	99.179	151.105	133.017	128.770	125.279	130.801	108.085	74.973	181.595	114.304	135.238	165.723	159.818	195.777	186.434	211.279	246.171	277.681	326.034	261.929	295.240	382.963	395.466	472.731	437.721	508.593	465.407	492.263	435.610	443.914	500.806	497.757	537.277
408	407	144.207	62.214	95.712	100.569	172.379	90.758	100.199	129.016	150.745	110.741	119.525	129.346	120.384	140.978	93.998	146.515	164.047	124.887	136.515	157.293	191.534	158.099	74.907	132.207	151.627	121.909	164.899	125.000	170.109	195.017	216.237	302.436	223.064	333.385	274.963	348.684	401.498	429.796	485.217	420.625	461.362	472.132	486.353	509.979	434.536	518.137	525.735	466.607
409	408	100.320	110.698	76.050	101.155	122.678	167.046	141.086	153.456	123.152	100.121	113.483	87.576	83.743	153.362	159.381	162.874	85.841	170.246	122.841	105.881	170.794	210.459	176.348	78.309	162.595	124.757	150.104	71.767	253.206	224.075	203.722	256.190	239.469	278.256	294.379	339.227	412.588	480.406	449.736	404.645	467.232	494.230	478.423	419.153	419.947	537.117	459.703	449.216
410	409	85.510	109.586	116.042	111.526	125.559	158.466	124.647	145.263	142.856	80.397	125.069	111.104	76.933	182.427	141.113	142.251	80.388	141.684	134.351	124.404	142.067	186.689	121.986	91.689	158.294	126.502	132.587	106.923	217.470	183.587	193.453	217.566	271.696	256.699	323.585	348.061	406.030	402.409	430.734	397.683	424.117	516.161	488.142	469.267	493.633	503.291	456.786	481.860
411	410	91.796	117.254	118.236	102.111	123.051	124.736	114.467	158.818	138.821	91.314	158.987	126.676	99.663	146.965	118.284	128.928	111.664	138.858	164.325	126.396	132.030	151.095	122.900	92.752	158.274	139.804	145.211	164.509	163.427	148.044	246.756	215.988	278.614	269.207	324.713	338.942	391.082	345.850	454.907	423.416	418.416	500.076	515.874	508.039	517.736	493.029	489.709	506.711
412	411	169.217	104.791	50.724	144.087	134.882	50.950	4.535	194.766	142.528	98.830	55.425	142.617	105.073	143.202	90.716	172.228	137.404	95.149	223.941	135.484	143.766	85.097	113.451	128.131	219.162	133.534	149.031	100.193	191.479	143.672	281.228	204.821	233.915	333.098	293.591	318.326	420.686	387.023	474.208	471.432	431.172	536.543	500.644	493.219	552.465	531.051	587.988	516.805
413	412	162.540	102.015	90.314	119.666	147.740	130.149	74.172	136.088	139.992	118.174	76.662	127.496	161.311	119.425	119.505	169.316	123.626	133.039	180.410	138.977	156.739	150.472	126.927	121.220	180.154	163.387	158.951	133.004	174.504	187.232	263.422	220.560	278.143	256.570	276.340	303.114	443.346	327.993	429.575	442.348	433.394	503.654	444.374	420.150	528.020	444.381	504.774	497.424
414	413	133.995	146.502	110.093	113.933	158.357	175.448	89.377	135.868	141.919	128.615	111.757	141.452	155.330	133.510	99.761	177.207	129.506	155.163	140.575	142.805	164.019	139.824	119.237	121.457	171.886	194.915	146.989	153.575	148.569	195.461	231.874	254.444	255.992	240.340	253.128	302.597	440.286	329.200	371.393	460.952	382.624	464.930	443.385	385.447	472.123	407.748	440.956	467.154
415	414	103.685	218.310	105.067	58.391	170.670	184.179	101.616	176.247	96.823	203.857	156.071	100.034	116.099	129.403	86.158	165.418	126.938	180.617	39.015	169.321	144.372	96.731	100.580	124.639	241.747	260.984	154.776	145.887	210.339	83.068	203.166	265.000	236.032	241.232	246.378	297.897	371.624	392.727	243.341	411.393	303.629	421.234	442.913	418.467	424.626	392.549	412.492	406.368
416	415	161.674	129.304	114.365	118.213	192.197	113.159	150.669	114.165	113.918	174.583	163.613	102.810	137.208	78.175	157.910	108.927	107.799	135.054	98.176	109.131	142.453	134.233	143.694	73.825	160.565	137.317	190.006	144.878	236.573	168.766	224.392	220.701	256.433	289.021	253.284	281.036	377.791	471.948	441.771	462.992	405.597	424.362	402.574	437.873	456.655	456.765	453.099	463.211
417	416	142.599	124.449	97.715	114.353	173.105	113.535	114.236	126.644	86.455	172.825	135.993	93.567	162.513	145.334	160.752	114.050	142.365	147.609	88.266	134.556	148.483	114.034	143.641	108.571	148.369	161.012	165.332	167.776	213.941	206.003	240.933	235.876	237.270	283.560	248.901	338.373	391.799	399.990	458.509	450.189	438.232	454.469	461.238	497.186	461.120	492.351	461.917	507.897
418	417	137.421	118.588	122.538	88.247	150.190	102.155	103.511	151.315	82.641	146.500	154.482	83.818	153.562	152.595	110.365	89.837	156.313	161.359	91.955	143.436	128.881	110.318	151.912	123.244	146.405	186.389	138.287	208.261	212.140	241.047	230.016	203.382	193.436	317.431	226.812	356.855	404.162	394.660	482.955	489.873	466.464	466.964	440.876	552.192	502.515	501.509	503.362	592.083
419	418	113.787	141.201	132.112	65.201	133.871	113.827	142.393	141.783	110.972	113.084	157.939	69.818	140.188	139.700	91.835	113.020	139.867	124.661	88.314	134.974	106.535	117.679	168.970	99.330	156.206	167.985	101.779	210.474	215.261	231.911	237.521	165.471	182.356	331.125	228.584	349.463	408.543	412.949	491.590	531.552	486.201	493.665	405.963	579.262	556.427	495.685	562.677	644.846
420	419	81.438	142.358	114.811	68.392	135.777	135.050	174.533	130.904	125.309	136.635	122.945	116.100	143.939	92.516	120.097	147.204	134.060	135.877	93.258	140.594	125.473	176.146	171.992	89.684	152.412	176.707	112.002	178.517	186.508	222.423	252.324	239.017	230.244	328.453	267.695	348.885	417.333	362.090	461.459	528.102	510.911	497.573	451.928	547.939	582.880	496.422	562.462	602.803
421	420	90.503	140.517	87.299	174.182	77.609	126.080	195.811	115.049	93.485	131.797	125.792	180.200	108.695	34.956	128.790	90.340	109.995	132.697	146.009	134.493	111.888	125.092	106.034	147.435	152.028	93.528	122.659	148.878	99.238	231.171	279.364	215.114	319.102	311.894	306.656	415.534	425.028	362.329	346.478	487.428	447.235	482.701	426.971	484.774	566.635	576.905	503.878	567.271
422	421	85.136	159.269	91.047	154.950	102.645	140.847	146.812	120.898	91.658	120.939	139.373	185.589	100.092	41.173	68.334	91.385	119.697	139.596	133.667	100.470	136.785	90.358	128.288	150.293	186.221	81.131	174.724	167.027	138.505	199.689	247.569	204.991	296.557	276.772	238.764	382.757	425.789	326.926	427.834	457.851	502.320	446.848	464.670	508.661	518.240	563.945	445.177	535.971
423	422	112.884	161.954	93.518	164.507	69.207	111.094	168.557	137.633	187.446	66.848	93.605	181.913	98.253	89.713	49.846	128.531	149.419	112.251	71.276	67.014	140.265	111.822	120.969	184.456	234.505	68.752	217.960	186.850	152.089	159.609	182.466	190.101	302.126	308.324	241.650	285.471	424.138	338.624	417.028	461.941	559.048	455.849	509.582	471.450	504.080	514.297	402.445	517.458
424	423	132.498	82.693	115.166	147.746	115.934	48.966	124.393	116.445	125.097	127.032	129.893	113.664	67.220	170.715	89.814	127.812	147.118	141.992	132.130	76.227	172.298	101.164	180.128	120.786	178.016	129.400	197.111	186.259	210.468	214.581	231.763	246.914	232.880	332.432	329.781	323.064	362.913	366.787	376.061	483.464	570.484	495.233	486.943	481.544	516.791	542.121	523.458	516.889
425	424	75.456	83.984	133.715	129.765	126.198	45.276	153.562	118.322	106.382	114.251	118.205	94.083	91.179	159.984	80.968	146.740	140.138	122.306	127.655	81.860	165.025	126.867	191.231	119.209	138.152	113.562	204.314	159.838	195.877	204.229	248.594	260.246	243.431	346.609	307.330	324.858	373.565	390.629	368.202	503.524	563.896	495.277	479.143	459.013	474.117	524.390	534.425	502.027
426	425	78.229	97.401	129.145	131.072	125.066	78.422	134.105	120.928	101.332	121.837	126.832	118.389	156.429	127.966	113.222	129.563	134.118	106.608	104.784	111.230	137.220	161.619	182.444	135.965	130.502	107.531	180.258	162.915	173.792	198.836	249.682	261.171	255.664	317.272	266.959	320.162	366.995	400.653	401.411	497.413	532.581	470.645	492.284	439.499	484.982	522.788	509.341	536.040
427	426	133.721	107.823	105.065	105.385	151.948	72.481	139.315	157.663	113.362	145.320	164.790	157.995	180.755	115.255	124.682	117.229	123.664	78.284	131.436	163.287	173.254	159.648	101.415	105.797	132.353	112.723	132.188	180.411	213.265	201.672	198.637	202.819	310.452	257.230	313.930	325.172	378.518	443.098	476.524	499.789	473.153	514.278	499.890	486.802	515.358	559.292	551.650	555.654
428	427	158.882	77.525	138.318	140.720	148.800	80.775	133.910	167.515	155.034	120.557	170.652	141.111	162.743	148.225	143.417	109.450	109.054	92.954	118.606	194.195	152.717	164.295	99.706	104.750	138.983	112.566	136.901	176.324	202.716	260.305	264.821	244.776	282.813	247.562	282.246	312.688	403.568	430.714	494.571	487.418	453.455	504.229	475.871	508.282	538.523	585.574	501.071	518.794
429	428	153.676	163.871	98.005	175.241	76.269	73.684	154.561	68.367	171.752	123.302	152.399	124.514	153.330	95.653	173.234	75.384	146.429	94.410	135.517	129.342	110.786	91.167	107.596	157.924	142.147	67.195	134.656	157.630	207.178	226.908	177.009	288.915	267.769	262.405	274.335	398.675	372.287	442.961	449.284	537.144	513.449	569.670	482.896	528.200	608.564	565.432	528.130	552.907
430	429	188.074	110.821	93.512	134.683	107.223	109.611	124.716	108.881	190.328	117.958	122.784	125.581	135.986	97.004	88.012	132.131	111.162	138.337	137.188	91.785	111.002	73.596	113.756	125.394	133.513	96.364	152.057	185.899	208.598	223.188	219.899	231.973	258.056	254.598	230.464	379.488	349.979	460.607	472.280	423.948	500.960	528.865	465.311	508.649	491.709	508.997	529.414	586.282
431	430	202.754	124.682	127.758	130.066	105.754	134.767	134.884	125.665	198.388	117.508	122.167	114.143	124.678	124.450	112.459	169.922	148.575	165.943	117.125	118.272	114.016	82.103	121.625	110.180	113.998	121.641	174.944	192.171	261.282	243.012	223.210	237.959	350.578	240.770	310.631	401.319	369.991	523.956	554.785	448.546	587.053	522.172	464.386	445.786	456.266	534.691	566.276	655.444
432	431	135.469	134.338	125.248	149.801	97.331	118.510	129.607	161.012	149.218	147.489	126.280	106.549	128.421	132.073	147.996	181.209	131.463	172.390	125.259	131.938	117.338	117.032	122.059	134.314	135.756	125.130	159.659	161.448	203.694	239.288	228.757	257.870	299.076	234.267	300.924	385.868	372.240	510.119	483.184	434.635	523.159	490.780	492.860	436.902	491.394	501.839	505.023	598.501
433	432	63.103	126.678	125.911	154.082	137.139	101.688	145.092	172.965	113.613	144.348	118.868	117.341	125.619	132.033	155.242	160.596	88.813	163.256	116.921	197.858	148.390	155.551	143.099	144.195	123.238	106.168	140.562	131.104	192.912	231.573	214.045	273.531	259.107	253.669	327.226	394.515	388.167	537.355	426.998	401.834	487.527	481.040	505.531	476.050	585.203	490.324	492.391	561.723
434	433	50.472	109.328	132.872	144.380	138.835	84.812	157.849	144.276	101.404	139.567	118.776	128.962	126.314	131.839	124.630	164.511	74.902	139.184	131.966	194.317	168.345	180.960	137.174	147.426	95.026	119.762	148.140	128.913	223.162	211.794	200.914	272.953	251.222	281.737	337.256	383.902	408.857	490.823	381.322	397.661	495.013	472.815	512.498	518.073	636.008	486.154	506.398	533.405
435	434	89.901	85.812	148.898	99.625	82.889	75.407	166.187	101.344	127.732	189.063	143.894	112.747	103.467	124.116	119.065	215.047	127.648	112.106	194.036	108.848	185.423	211.037	60.416	128.746	69.171	188.773	130.019	121.663	268.554	187.043	253.626	237.476	260.055	290.638	340.885	299.706	427.024	300.048	341.211	440.806	515.045	419.266	555.066	535.558	612.858	475.513	514.354	493.819
436	435	114.123	131.689	111.479	84.313	96.536	62.284	129.274	112.828	128.202	89.833	150.354	158.282	99.487	77.025	158.816	148.092	167.094	148.659	99.923	117.181	140.025	177.095	126.254	122.622	125.290	116.775	154.033	145.416	163.667	207.114	203.093	251.700	237.427	319.950	319.600	346.825	374.581	381.172	437.865	477.432	447.648	454.469	474.330	457.091	482.659	443.094	501.337	541.462
437	436	150.103	116.173	128.687	88.902	146.434	94.865	126.108	108.331	90.026	108.552	154.285	108.798	91.246	80.406	141.552	129.748	171.054	137.041	64.987	93.720	112.744	190.490	109.574	116.925	138.701	152.979	191.938	165.717	214.459	178.748	264.351	244.985	242.509	312.608	322.888	347.497	354.794	399.570	413.333	439.745	447.000	457.759	461.089	485.211	456.653	505.526	511.370	507.277
438	437	153.131	94.111	106.541	109.638	160.778	107.958	141.292	110.258	63.628	103.780	137.076	92.375	110.486	101.732	104.629	88.316	135.877	104.208	81.604	73.767	121.852	170.038	95.959	147.427	135.974	190.385	170.490	137.152	240.786	164.063	279.497	236.481	261.270	298.067	312.722	296.871	383.084	405.559	416.196	454.852	449.958	486.463	458.470	507.884	426.673	566.740	500.454	546.091
439	438	136.236	126.794	102.785	108.211	147.044	104.770	147.366	105.176	89.674	103.428	157.777	78.712	114.526	110.515	111.588	86.311	111.249	106.749	150.376	94.531	129.238	163.532	112.352	141.367	115.852	170.179	141.888	152.530	225.195	188.970	253.060	201.200	279.937	288.156	291.225	291.504	403.773	382.358	408.564	479.148	452.636	508.136	430.752	472.532	410.622	527.644	500.383	552.034
440	439	124.944	137.886	106.112	100.864	142.931	96.987	150.962	78.246	128.058	86.816	181.618	67.133	103.705	138.831	111.833	83.773	99.872	81.727	218.111	106.710	134.831	193.901	113.953	134.511	94.407	164.639	124.141	201.841	208.203	210.365	243.195	179.154	289.019	297.679	282.520	301.427	437.869	391.109	454.824	520.692	485.723	587.190	463.360	456.448	406.079	549.591	560.180	564.969
441	440	105.159	96.873	101.985	89.536	153.614	150.626	116.986	59.759	155.906	135.132	98.990	116.694	119.585	160.482	109.033	90.434	136.027	62.225	155.604	70.711	112.218	131.380	107.987	142.444	137.220	127.820	171.764	140.903	216.215	230.255	250.423	211.526	282.528	256.091	283.897	357.740	345.869	395.676	508.540	496.163	513.483	565.107	448.241	445.611	447.966	643.293	507.727	648.271
442	441	95.814	104.172	107.720	118.299	153.158	150.337	159.522	100.060	164.892	181.503	118.439	96.948	96.109	139.333	111.663	113.746	129.605	95.710	148.826	113.853	110.241	132.453	139.336	146.868	156.898	156.506	145.688	159.453	209.010	220.694	232.589	245.431	286.124	327.851	277.176	386.069	381.957	390.083	479.212	493.874	492.803	517.353	483.239	486.544	458.548	641.734	540.042	575.173
443	442	83.366	117.329	101.709	116.499	115.179	191.725	185.325	130.420	141.515	161.665	57.783	125.085	76.071	132.572	124.177	136.089	85.782	151.699	211.989	173.762	124.464	97.607	169.003	124.376	215.450	186.501	109.752	151.462	186.158	198.548	224.301	286.690	258.925	349.089	298.469	333.195	478.583	386.912	428.823	515.370	493.018	485.443	515.488	554.662	540.223	577.256	537.213	548.018
444	443	65.229	127.429	138.204	163.473	117.031	128.610	216.051	115.192	167.334	143.932	142.408	93.936	133.965	106.476	101.392	145.163	188.009	160.552	209.697	187.014	110.656	106.143	182.273	72.523	133.777	162.561	165.269	182.920	177.995	208.711	229.427	206.546	261.792	297.311	246.430	392.850	443.915	451.661	491.238	424.301	529.390	530.515	474.977	582.196	499.742	555.316	530.950	576.347
445	444	88.643	128.970	116.476	154.534	120.288	130.080	187.480	127.606	151.594	169.291	144.959	123.284	140.037	140.161	103.018	147.355	177.094	129.800	185.078	180.303	106.305	135.608	171.008	92.031	132.271	133.927	170.590	200.946	177.804	207.482	238.310	222.563	261.987	280.468	280.379	360.988	387.902	450.957	469.055	409.462	523.374	531.697	419.083	553.869	485.981	564.572	507.725	560.517
446	445	117.002	130.493	102.416	144.031	115.219	150.462	137.647	123.217	141.610	177.942	127.750	151.565	136.992	146.413	113.396	132.871	173.372	144.877	159.213	152.941	98.123	152.823	120.432	115.679	135.163	124.547	156.582	190.262	166.397	191.372	228.692	242.220	282.616	271.496	317.287	319.600	335.015	402.449	470.572	402.540	510.415	495.762	389.358	526.390	481.594	581.357	489.832	555.551
447	446	135.274	127.883	78.702	147.361	108.005	186.225	123.567	93.201	152.954	175.976	79.899	140.781	114.817	132.551	98.669	118.224	215.468	225.787	151.654	120.898	84.293	134.953	46.654	133.228	122.432	125.504	138.415	153.442	140.844	159.109	231.408	247.780	310.631	275.360	331.630	290.497	313.879	366.715	515.419	414.953	543.759	485.610	404.411	536.697	493.048	620.011	512.239	559.430
448	447	122.204	146.186	85.126	176.645	182.950	136.528	115.669	148.594	95.032	146.479	157.547	143.694	100.205	156.214	159.992	162.503	175.854	117.364	144.601	147.545	124.205	162.111	141.472	130.864	171.466	195.087	187.898	150.530	137.566	200.671	284.029	218.780	190.404	291.353	274.264	378.441	311.197	408.769	483.416	462.368	479.236	426.698	369.151	506.615	457.983	478.948	468.922	487.674
449	448	125.845	141.141	91.872	154.816	192.076	114.606	99.864	134.278	101.398	112.724	116.765	143.378	122.677	127.011	154.827	137.852	191.119	98.123	140.843	113.003	113.555	189.816	127.130	132.831	161.314	166.503	208.093	140.578	128.146	208.913	337.314	232.862	198.426	258.268	292.377	365.748	389.926	392.291	429.220	478.630	514.167	448.085	413.377	524.351	473.585	569.485	540.686	473.696
450	449	119.767	139.060	82.260	123.574	159.822	139.580	105.736	116.303	135.001	72.790	138.345	169.655	137.875	112.472	157.825	189.846	203.432	140.541	124.738	102.257	110.465	151.025	159.239	134.830	177.246	114.623	237.823	155.938	139.856	260.541	308.498	232.431	240.821	217.129	297.389	344.063	390.770	415.817	394.031	481.703	513.377	439.150	440.647	497.553	481.587	595.700	560.349	552.730
451	450	145.290	110.434	94.724	92.000	131.313	127.561	115.485	118.781	138.953	102.404	150.385	131.567	105.145	117.694	135.533	201.694	155.464	148.469	115.499	122.502	120.985	142.212	165.071	136.400	214.352	124.269	197.677	186.261	143.453	237.328	233.014	248.503	248.715	222.887	281.560	367.292	347.637	400.580	429.844	484.857	455.979	473.807	474.628	521.308	471.393	512.488	502.745	536.070
452	451	164.823	132.663	142.674	98.359	99.023	96.245	87.091	152.827	183.672	58.515	123.695	101.357	129.951	135.140	158.793	187.268	142.073	85.172	155.425	131.377	62.413	157.237	149.385	109.354	186.010	159.643	165.659	204.779	177.319	202.837	179.200	275.511	288.969	262.457	311.790	379.679	353.893	376.322	459.596	474.598	477.341	488.723	542.700	546.892	497.173	503.402	490.436	455.988
453	452	133.740	147.724	142.869	86.519	97.395	84.853	87.921	166.264	176.944	51.960	124.214	104.645	133.956	145.056	150.519	188.184	144.515	82.086	176.114	131.604	57.838	149.519	104.902	89.797	150.541	144.511	146.348	180.536	192.622	184.099	210.854	261.687	315.068	241.610	273.122	354.091	307.092	331.484	429.766	415.973	463.322	445.595	457.485	511.562	446.663	466.845	434.554	409.196
454	453	115.403	165.946	125.283	88.254	139.371	72.483	119.309	163.207	192.278	99.766	158.238	102.343	155.649	152.167	146.542	164.698	132.295	98.748	162.560	132.174	90.292	168.673	96.498	103.938	116.749	134.039	130.832	191.650	239.328	228.545	231.640	237.854	307.645	251.625	266.201	332.305	306.076	371.394	411.270	399.174	490.293	448.578	396.296	492.118	427.288	458.591	438.999	415.264
455	454	102.456	171.842	104.551	92.913	170.007	105.065	171.088	150.691	224.832	155.759	207.256	130.578	184.710	137.327	209.956	128.879	89.503	126.913	94.759	146.677	145.729	231.744	121.885	187.109	142.636	158.576	182.617	220.316	303.178	220.622	219.979	287.045	295.334	303.802	278.075	320.151	381.956	480.301	447.160	462.381	580.334	483.821	444.877	517.151	461.826	485.885	473.061	482.246
456	455	126.885	94.106	107.989	95.816	132.524	91.781	143.740	116.767	141.789	97.859	134.365	152.871	73.243	106.874	164.157	124.669	154.565	126.291	127.950	119.778	105.405	107.994	117.098	113.958	105.087	194.970	176.771	240.973	233.676	217.133	209.482	236.113	283.699	337.657	315.937	349.920	339.682	424.533	378.799	457.293	469.377	436.608	405.403	447.599	413.446	481.098	457.418	422.853
457	456	142.002	101.588	141.065	112.146	99.273	128.520	138.331	139.460	152.652	96.432	127.620	145.332	76.234	132.430	139.552	136.038	132.812	117.858	128.348	86.574	95.428	104.312	108.243	107.629	115.769	147.770	170.772	205.839	223.750	200.070	187.447	254.901	274.726	323.324	305.674	356.255	345.222	408.534	395.364	426.141	398.344	386.097	398.194	410.254	397.677	426.482	419.347	432.810
458	457	162.283	122.580	161.348	139.201	111.096	174.954	158.411	101.577	110.798	95.733	103.141	117.931	98.657	157.687	121.910	139.624	120.840	106.124	128.868	108.135	108.311	154.483	100.437	123.629	121.664	147.391	165.543	188.179	195.681	237.391	181.034	252.455	277.910	315.248	279.985	355.746	361.508	332.973	393.970	413.753	395.600	374.791	419.190	417.285	435.534	389.633	420.916	455.391
459	458	137.654	98.163	149.034	120.059	134.912	216.764	152.653	55.343	93.873	130.892	101.563	104.799	83.008	160.803	109.315	139.073	128.414	125.968	118.824	131.057	107.435	167.606	113.932	133.156	135.261	172.501	153.090	185.446	189.702	260.992	217.178	258.132	282.302	303.438	313.088	359.058	353.296	286.863	419.321	428.719	416.050	437.250	475.166	444.635	514.532	453.749	451.430	468.268
460	459	124.384	107.582	155.559	99.527	125.102	182.104	150.220	61.755	121.541	147.663	126.504	109.098	90.229	166.997	117.278	159.153	130.027	133.959	142.801	131.493	121.465	158.224	150.461	136.305	161.893	170.064	154.563	181.393	200.932	218.618	255.178	252.604	258.071	291.959	355.496	346.210	366.298	320.046	457.572	426.772	417.499	482.556	505.948	471.910	510.670	515.818	475.218	486.700
461	460	150.579	131.129	168.971	118.399	91.100	102.558	110.089	126.213	141.182	103.619	128.214	80.136	159.640	211.514	133.194	172.701	134.434	150.151	154.680	96.540	99.575	204.111	155.375	138.759	165.808	185.179	127.427	163.126	208.701	167.017	289.825	215.901	236.161	314.155	350.513	299.514	403.233	406.455	512.576	441.469	472.328	568.970	528.468	567.321	505.009	548.313	559.811	550.965
462	461	147.965	118.634	132.775	133.331	117.242	35.969	130.530	161.252	160.266	94.454	93.888	108.730	111.979	127.770	91.836	122.571	189.826	122.795	128.004	85.632	100.791	152.147	71.955	167.748	168.564	169.886	146.701	198.511	192.078	208.540	239.050	270.821	297.164	344.411	278.591	298.027	430.061	466.328	483.706	493.943	483.627	548.218	555.357	488.781	580.379	669.884	589.022	516.180
463	462	135.173	84.002	145.729	160.179	118.250	67.432	163.930	157.410	152.511	95.114	104.569	107.457	107.470	124.167	77.564	126.877	191.398	140.581	150.474	88.463	101.303	149.208	77.894	164.392	177.007	166.641	172.048	192.132	175.635	216.510	247.172	275.552	298.487	331.788	299.219	314.912	443.978	468.026	488.936	468.263	486.924	530.570	565.848	499.137	640.154	714.013	573.718	559.183
464	463	145.819	54.128	150.938	148.474	110.250	105.458	196.205	153.451	134.021	87.187	93.131	95.372	47.642	98.262	85.596	135.510	190.680	130.738	165.015	49.138	122.705	156.924	99.570	139.675	177.978	163.743	181.536	208.821	139.991	210.626	296.559	268.459	272.949	355.517	352.107	322.518	428.408	444.276	521.956	457.893	497.050	541.302	558.865	525.372	702.686	747.730	564.673	633.420
465	464	117.729	118.648	121.415	104.396	107.291	148.472	118.508	130.679	114.036	124.567	114.751	118.688	98.132	113.139	146.809	141.746	112.799	115.133	161.329	112.313	133.946	144.666	119.463	95.167	152.519	170.457	188.008	203.746	142.937	189.147	281.936	268.460	246.655	329.708	327.673	365.067	392.811	437.160	480.532	489.924	451.747	525.585	562.983	543.537	604.251	639.480	566.965	565.749
466	465	108.533	198.201	158.581	126.032	115.610	161.941	95.655	113.901	112.648	104.634	109.323	169.079	168.544	150.462	140.125	140.200	58.368	109.936	198.830	81.646	112.208	176.014	137.945	127.332	113.305	117.915	162.243	196.848	145.193	194.765	253.278	280.433	220.227	385.319	358.808	366.472	382.090	496.328	501.238	520.506	477.422	551.705	559.810	545.118	564.216	605.571	563.829	512.575
467	466	178.434	103.120	150.476	108.695	182.298	184.212	79.193	166.452	158.983	92.345	90.347	168.755	135.090	155.634	132.495	169.238	224.697	47.605	212.504	126.939	176.041	138.894	159.725	192.467	154.681	102.398	185.507	186.134	162.901	239.279	174.158	286.657	281.419	259.317	369.979	304.067	417.601	439.366	399.833	514.083	621.247	517.333	516.884	473.592	527.757	561.630	570.827	563.162
468	467	170.846	118.459	154.635	103.801	132.039	157.659	68.057	186.015	124.427	121.360	104.546	133.814	89.967	148.516	127.257	135.596	156.864	89.766	133.507	133.431	177.961	127.019	164.215	204.760	132.623	121.180	211.029	211.012	194.673	228.911	165.398	274.728	270.851	238.965	313.922	331.869	425.010	411.641	440.078	501.642	533.421	489.604	523.009	502.976	487.653	546.314	543.705	567.218
469	468	154.613	123.154	134.661	59.500	80.285	128.166	106.765	163.751	123.103	159.297	108.247	102.573	76.793	176.365	104.766	98.411	110.554	121.012	71.942	132.808	134.391	141.081	179.406	157.308	160.118	156.447	186.329	211.543	187.627	229.076	202.328	220.470	273.375	250.939	255.333	353.990	379.211	467.287	488.604	469.950	473.669	453.026	541.877	508.909	417.131	580.674	543.832	573.944
470	469	133.637	85.065	102.750	60.920	98.908	92.103	110.533	148.527	127.392	164.341	115.982	84.707	141.048	169.716	118.864	100.111	96.648	141.664	43.940	93.302	129.966	160.125	145.320	128.371	171.243	133.016	125.425	180.005	130.353	235.065	196.715	178.849	288.037	261.262	233.650	353.144	346.455	518.481	537.874	475.662	477.066	475.471	523.496	490.201	425.252	567.756	520.548	583.802
471	470	126.081	66.216	111.356	126.964	102.459	82.717	98.622	137.337	132.223	142.602	149.813	86.377	195.335	126.197	130.802	113.902	67.568	167.340	46.556	82.495	131.002	159.411	37.340	125.864	154.937	105.288	98.674	117.811	113.619	241.564	208.754	196.760	335.534	291.978	275.860	336.374	390.710	481.499	582.108	478.539	461.002	438.435	478.011	463.884	513.715	438.339	451.734	541.857
472	471	136.377	114.336	174.825	150.910	108.871	97.951	114.134	108.306	135.408	58.575	178.473	79.311	99.912	131.394	135.522	85.970	80.870	101.141	95.574	129.072	161.633	117.945	72.186	97.189	147.800	179.145	203.519	127.081	130.723	258.237	271.495	278.746	312.485	287.347	281.414	307.241	388.304	375.715	498.890	504.556	490.105	487.345	556.099	441.015	569.794	563.510	515.512	510.053
473	472	102.376	84.953	157.725	111.949	136.740	112.477	108.449	140.846	73.615	130.977	123.821	81.271	125.203	124.032	155.175	79.069	122.920	119.482	93.580	154.971	127.708	126.811	99.195	120.780	134.751	181.424	132.503	141.797	161.120	194.946	243.365	247.427	201.012	290.306	289.497	339.168	351.563	364.543	496.216	481.131	419.497	484.640	504.119	475.686	534.701	581.357	529.830	508.953
474	473	104.680	62.640	108.744	69.257	141.453	124.036	87.980	128.821	31.437	159.631	87.030	33.003	88.567	148.484	107.256	108.784	201.546	131.364	67.083	92.277	105.554	166.773	67.691	147.851	139.376	199.485	105.626	184.922	181.997	177.212	158.202	153.462	162.460	286.688	309.284	333.627	313.635	385.984	493.880	448.994	460.394	446.375	450.289	467.492	557.686	553.401	531.130	458.307
475	474	92.745	93.450	129.846	82.750	138.388	118.590	111.592	108.788	106.372	129.704	87.662	83.262	95.558	133.178	80.668	117.481	130.284	121.133	92.976	93.229	126.726	137.355	95.449	116.468	167.036	192.786	131.134	219.688	188.065	217.796	179.244	181.929	223.515	256.462	303.489	328.126	350.522	385.169	442.095	447.569	448.555	435.310	408.078	432.093	499.147	484.324	485.801	449.042
476	475	104.277	104.066	142.381	93.712	135.928	112.104	144.234	134.192	143.677	164.533	95.176	129.490	115.765	116.341	110.792	93.611	111.582	121.871	129.599	104.698	128.074	137.549	132.161	111.177	170.893	143.648	146.653	205.921	205.168	220.588	212.717	232.251	234.742	233.809	305.601	343.099	397.971	390.978	449.189	441.817	477.905	448.564	409.363	451.045	505.400	503.239	487.928	460.898
477	476	117.078	121.660	139.412	68.910	147.763	154.419	149.652	136.062	171.269	169.397	102.519	119.506	162.014	114.009	140.047	103.628	104.790	148.633	153.926	107.779	118.603	177.092	148.517	154.292	166.110	123.383	126.678	173.424	208.707	211.342	254.964	258.636	216.268	241.159	313.947	334.774	434.318	427.096	460.461	416.777	505.215	459.588	415.365	492.694	528.267	525.412	482.323	425.798
478	477	122.924	113.312	141.858	110.578	150.919	137.869	115.201	128.138	166.435	158.031	127.802	121.079	136.694	77.262	144.340	98.577	105.702	132.760	166.427	115.340	123.546	190.518	153.555	163.601	162.458	154.094	157.224	173.966	222.796	201.074	261.589	264.877	251.620	273.604	281.689	313.375	416.892	417.840	466.247	429.636	467.615	534.987	389.331	521.392	530.568	553.093	539.231	489.084
479	478	69.106	100.952	149.965	107.977	130.130	90.847	105.248	140.160	149.540	184.998	106.987	155.263	92.497	73.122	161.876	81.982	130.102	124.753	171.349	152.485	110.838	155.043	140.125	134.014	175.325	158.781	204.442	182.480	251.844	164.764	228.436	257.358	287.595	274.982	257.649	348.937	425.894	416.548	431.202	423.847	487.774	580.414	401.769	579.632	542.875	573.587	597.014	616.582
480	479	49.442	140.152	145.057	133.052	95.834	87.334	96.108	101.456	158.602	159.914	128.265	112.079	111.225	116.916	127.507	138.577	168.681	97.001	122.686	121.113	119.041	118.660	132.863	128.987	150.979	149.618	170.589	195.662	209.550	162.031	200.080	265.071	279.228	292.929	264.916	330.960	377.122	474.757	377.835	443.039	527.136	518.575	468.291	555.207	557.546	530.412	581.138	607.289
481	480	104.779	126.008	118.320	174.278	56.151	103.165	79.345	114.846	159.619	128.528	129.056	73.474	78.407	130.801	56.351	145.436	149.171	132.279	109.453	90.250	141.214	150.423	163.979	101.465	156.301	172.927	180.082	192.058	192.884	159.148	175.997	279.893	277.139	328.272	285.670	310.626	417.338	450.476	410.868	469.773	460.453	537.625	460.483	544.870	568.406	563.405	592.892	560.599
482	481	99.880	119.697	104.978	108.164	106.919	160.019	102.302	194.564	164.364	142.313	108.472	127.416	117.736	124.015	83.314	127.102	119.142	140.622	135.390	134.058	122.965	172.760	157.474	102.116	176.217	205.699	165.905	201.799	197.178	207.389	239.368	245.275	300.933	336.895	288.722	362.897	391.722	420.341	427.700	489.712	437.538	570.936	463.367	482.080	501.027	543.663	494.916	584.096
483	482	79.632	118.971	75.283	108.545	112.544	155.778	107.956	178.639	167.876	122.831	98.257	149.114	129.031	138.658	94.246	110.699	113.370	124.891	118.608	150.236	105.726	176.304	155.440	100.622	185.984	210.031	162.713	186.311	186.021	200.060	244.731	238.644	303.119	315.385	298.313	354.978	393.416	425.961	432.846	488.289	489.330	585.269	484.340	477.302	471.664	559.338	502.133	606.887
484	483	87.618	134.605	93.396	118.612	137.270	163.235	104.922	154.603	138.033	106.739	132.396	140.660	110.930	155.503	114.169	114.860	112.752	124.308	85.150	128.075	115.029	143.675	145.820	104.788	154.405	182.693	164.890	141.058	174.838	222.065	216.377	248.635	282.595	271.388	303.604	345.982	381.981	429.673	417.400	473.984	500.647	529.986	467.696	448.427	483.902	530.619	499.197	557.165
485	484	81.845	128.908	137.347	110.009	124.676	145.788	89.310	128.925	114.172	45.729	143.569	111.858	131.510	137.082	91.862	121.844	130.785	147.946	110.653	123.942	132.822	115.499	134.213	130.012	121.905	159.170	152.762	150.066	190.513	270.556	225.127	230.538	252.741	267.312	300.264	372.420	400.042	415.593	456.509	469.930	428.136	444.193	465.681	446.097	527.367	465.430	489.695	503.875
486	485	79.512	113.705	104.573	117.432	104.088	112.419	118.083	120.507	127.817	101.624	114.218	118.077	126.338	130.417	118.441	124.461	137.602	142.045	94.059	136.982	175.511	132.121	135.816	96.823	203.318	172.569	114.869	161.920	181.096	228.549	226.375	263.535	211.465	279.684	289.568	315.493	380.666	415.064	490.061	464.891	441.446	462.436	445.954	476.696	524.977	554.806	566.292	530.755
487	486	86.922	141.306	114.734	108.187	120.140	106.630	131.935	148.031	111.892	128.598	128.149	153.378	146.556	142.540	169.533	131.635	171.803	170.667	121.660	117.208	139.710	115.959	132.149	139.117	197.607	182.965	179.398	135.075	181.986	244.837	272.048	273.773	227.910	271.852	288.022	301.377	372.205	433.475	430.455	503.730	464.334	462.463	484.792	503.749	534.823	537.233	502.601	505.875
488	487	108.316	109.774	116.065	99.915	143.271	113.619	104.717	148.535	77.637	161.104	155.518	141.986	141.974	112.566	121.133	143.422	170.163	166.417	146.517	118.916	152.373	102.077	123.089	158.859	174.809	149.523	259.775	134.201	161.100	217.533	256.022	242.217	225.892	255.915	309.889	341.809	351.733	426.725	426.938	487.080	430.615	419.648	430.754	514.214	426.536	486.704	456.702	460.350
489	488	131.582	74.413	110.199	78.934	164.928	139.216	99.903	135.413	119.116	128.351	188.345	144.845	105.040	127.747	105.072	155.483	137.113	162.889	182.549	141.467	204.716	138.162	120.264	150.328	145.652	126.441	308.953	134.462	137.524	198.282	206.491	229.030	221.752	245.447	298.923	364.904	360.149	388.722	447.576	395.103	404.088	368.080	312.592	507.780	332.055	427.266	427.667	411.900
490	489	154.264	52.971	148.045	122.806	131.479	168.887	207.389	221.629	149.282	143.002	126.801	132.497	135.368	126.118	97.915	151.850	102.071	104.512	155.908	159.368	159.455	118.858	115.731	116.726	154.840	90.530	168.137	165.398	184.085	188.602	266.010	287.569	222.793	246.706	305.517	321.373	346.604	342.417	405.025	443.309	410.598	416.386	434.658	476.204	479.206	494.288	455.899	347.735
491	490	160.080	136.080	132.080	128.080	150.080	164.080	154.080	192.080	156.080	86.080	140.080	134.080	98.080	126.080	158.080	126.080	124.080	98.080	144.080	122.080	130.080	156.080	150.080	-1.920	92.080	176.080	126.080	148.080	234.080	192.080	292.080	216.080	174.080	286.080	202.080	320.080	360.080	372.080	414.080	506.080	414.080	398.080	532.080	414.080	390.080	502.080	452.080	372.080
492	491	119.258	152.896	102.254	129.974	104.642	50.049	147.747	155.606	142.675	125.503	123.931	83.481	126.324	128.457	99.317	170.597	98.764	126.367	144.509	150.452	122.730	151.961	187.572	128.787	79.077	158.335	154.875	215.649	191.453	171.693	179.332	293.519	249.004	369.727	332.190	301.903	406.905	433.645	387.133	459.317	489.711	509.013	574.598	524.229	526.491	566.211	487.447	559.405
493	492	121.017	142.419	101.238	99.253	82.947	79.694	120.716	130.183	151.938	138.658	134.148	80.687	135.772	127.551	86.452	154.547	79.409	130.447	126.890	139.617	130.935	140.129	168.343	163.349	93.361	169.637	140.319	190.908	187.170	173.779	194.750	293.370	280.144	337.780	343.137	293.016	398.126	380.501	432.588	435.887	486.890	516.766	573.831	557.122	525.257	546.561	465.096	552.032
494	493	135.177	133.703	125.585	58.608	73.610	93.692	84.841	147.234	149.367	152.331	130.643	117.682	147.924	141.901	98.983	132.164	99.341	134.322	109.987	125.731	149.977	132.268	135.319	199.944	117.540	164.646	116.437	134.053	164.483	177.244	219.892	301.976	327.291	312.206	311.587	278.830	403.071	337.865	500.379	452.982	484.025	525.493	577.167	601.296	531.115	522.493	427.180	542.622
495	494	106.457	117.993	123.296	70.428	77.675	81.801	78.241	147.767	162.115	152.858	107.179	143.359	136.048	132.329	99.086	135.035	116.967	131.562	118.396	109.656	143.621	124.956	129.858	179.999	146.357	128.811	136.941	112.402	184.536	191.087	237.141	279.645	342.443	276.308	286.901	291.906	383.850	353.308	512.511	446.815	497.596	486.119	554.694	595.288	540.341	525.009	456.379	526.137
496	495	107.972	123.040	126.826	86.329	100.002	91.969	88.649	146.254	162.251	109.381	111.044	97.873	136.173	128.454	93.151	139.311	137.074	136.736	113.331	136.618	120.254	129.127	156.074	146.249	99.524	118.250	199.987	192.890	220.445	217.379	204.440	231.780	304.296	304.647	275.962	302.590	319.213	397.735	450.666	414.877	508.748	425.078	556.459	530.991	496.790	546.475	530.325	499.228
497	496	210.121	163.065	99.131	76.777	92.772	97.785	128.004	136.170	71.777	88.437	159.233	127.052	91.850	106.704	130.882	119.424	108.261	98.387	113.348	118.526	119.382	94.479	116.934	114.964	111.526	149.242	191.714	186.597	202.690	203.541	131.859	185.921	342.800	302.532	247.305	396.676	358.867	412.193	413.955	382.700	543.486	563.295	615.506	507.829	505.459	436.263	532.732	544.270
498	497	129.817	167.094	77.288	128.246	134.265	72.181	197.155	128.692	110.151	167.677	136.687	185.858	168.225	109.387	132.334	107.103	60.106	136.384	66.129	153.248	129.690	166.494	101.080	180.536	138.546	122.783	156.592	164.604	189.299	190.412	219.725	196.345	314.782	326.432	258.916	417.266	339.627	345.250	425.683	445.483	442.938	503.350	510.199	468.057	458.242	467.420	471.297	501.439
499	498	118.644	180.128	96.910	146.696	132.622	81.572	178.440	128.345	139.107	160.584	125.090	158.845	180.053	113.248	148.963	118.616	100.448	120.843	97.605	156.779	97.062	169.497	92.912	150.005	134.240	108.319	166.384	137.663	214.810	223.107	230.756	226.030	292.396	321.031	283.137	397.099	370.715	351.216	471.718	447.674	434.776	504.898	491.720	471.733	456.701	463.193	460.020	502.466
500	499	141.297	170.336	125.163	173.524	147.303	95.001	167.672	141.573	136.445	114.902	131.822	119.748	166.335	108.684	169.004	160.154	130.133	122.579	114.057	138.426	91.729	147.292	98.919	116.157	138.459	117.686	186.590	138.805	223.521	252.151	228.434	246.474	279.051	305.573	274.930	375.160	382.600	394.494	496.049	446.458	444.370	492.280	491.875	446.852	426.332	430.991	441.233	508.881
501	500	157.817	144.936	129.666	161.563	147.914	112.175	136.240	163.862	135.292	99.215	162.483	98.540	158.024	109.480	166.589	186.400	129.583	123.849	116.166	113.222	115.624	145.291	100.283	90.480	123.994	144.852	201.326	148.250	232.687	252.022	216.620	242.822	270.595	290.535	251.797	333.406	380.408	401.539	449.151	445.217	438.128	459.303	467.830	408.798	391.095	434.311	425.706	495.363
502	501	157.537	155.007	112.734	57.119	110.251	106.819	105.717	102.756	133.695	105.333	144.271	67.650	140.553	127.233	106.479	147.576	110.691	86.158	120.835	124.211	130.276	167.355	90.028	123.819	64.643	147.702	215.190	123.030	222.764	203.517	241.749	192.025	274.117	314.694	273.438	309.488	365.210	424.118	401.801	514.076	480.381	470.847	492.636	450.834	388.288	545.342	467.027	539.920
503	502	114.902	185.445	97.429	92.806	191.021	115.335	132.417	68.587	79.688	168.858	130.508	144.968	143.143	108.218	83.530	132.844	121.360	136.547	212.460	146.713	117.000	181.845	118.181	100.622	94.627	148.939	149.467	234.370	171.352	188.904	229.647	237.909	235.677	398.142	256.994	415.909	355.804	470.409	464.272	486.573	504.732	518.241	567.143	548.239	554.510	485.881	563.038	560.031
504	503	132.201	180.379	115.490	82.737	194.725	119.906	131.628	131.176	106.562	150.876	101.204	130.107	143.084	116.809	120.672	97.751	178.015	200.781	211.184	173.492	142.206	172.403	116.259	85.301	129.615	131.306	172.280	226.387	153.855	208.058	243.440	221.613	234.345	358.450	255.914	394.245	390.577	469.789	451.054	481.708	552.217	562.874	619.685	572.276	539.442	533.466	578.720	556.980
505	504	147.200	118.199	94.216	104.595	186.211	124.252	129.562	156.410	139.315	137.387	110.869	128.593	129.573	128.228	160.088	103.811	175.943	175.317	150.311	127.057	150.026	168.258	141.407	84.544	134.035	161.308	167.840	186.154	164.200	243.338	229.459	213.048	278.009	299.662	267.762	368.990	360.175	402.088	401.070	457.100	512.356	504.081	541.883	495.809	522.992	548.013	572.864	543.395
506	505	122.986	82.856	37.939	141.976	179.157	82.309	99.220	112.003	133.222	165.747	135.000	123.964	114.678	140.150	158.801	82.167	162.871	111.456	177.270	107.439	137.025	123.735	134.606	65.337	123.164	157.303	174.131	163.977	187.645	266.017	256.044	228.774	292.832	261.097	249.558	360.943	348.242	353.920	395.703	486.721	513.746	470.977	553.010	500.284	535.930	527.060	589.739	525.536
507	506	144.034	120.342	118.275	111.920	157.318	107.858	114.764	133.282	143.254	151.715	124.232	97.495	148.348	133.286	127.236	150.754	145.080	132.417	117.816	116.569	110.581	129.199	115.631	109.182	171.499	181.741	171.667	174.882	215.064	191.499	235.797	247.354	219.581	327.130	254.709	338.384	362.733	379.624	415.555	449.187	468.075	463.685	477.950	471.053	529.382	460.338	505.509	490.773
508	507	144.623	110.973	182.647	111.663	154.859	161.246	152.353	126.372	153.647	189.548	118.527	124.442	198.244	180.533	92.684	218.416	87.721	120.704	115.591	46.731	137.749	143.203	148.833	144.941	219.606	173.323	191.990	156.891	251.797	126.840	200.800	240.304	216.211	363.324	308.664	356.998	398.369	459.528	451.238	471.556	554.264	506.384	470.178	495.191	560.859	521.346	485.870	549.530
509	508	133.509	72.800	172.277	110.757	157.813	138.679	182.199	146.136	137.467	251.341	92.742	131.761	173.049	165.710	104.807	120.216	162.111	103.416	142.021	61.388	107.611	103.126	163.594	219.878	162.634	166.437	134.694	164.311	183.905	198.164	251.064	225.299	182.148	345.344	312.885	362.049	368.837	471.761	502.743	491.978	502.498	527.575	516.291	550.590	547.401	557.198	584.838	591.141
510	509	109.253	115.386	165.794	126.413	133.283	136.938	136.203	151.549	110.191	192.527	129.536	131.332	168.816	115.994	144.455	113.515	156.484	98.637	151.956	105.986	101.096	142.980	169.124	165.605	151.630	161.804	125.030	189.896	204.438	215.642	248.826	255.288	172.512	298.548	327.955	350.715	413.751	454.965	467.162	487.529	504.261	516.554	525.968	532.792	560.974	514.546	562.627	586.882
511	510	149.050	84.804	158.188	145.960	118.388	141.186	109.751	139.083	101.530	139.049	121.466	128.966	121.212	76.852	130.265	124.031	186.805	115.523	138.396	141.416	117.461	151.958	170.582	128.122	150.620	153.123	134.222	213.267	196.921	217.395	258.204	247.752	181.409	274.904	303.038	306.841	409.295	405.479	442.677	466.900	461.750	459.124	480.860	457.350	517.608	478.825	498.858	538.933
512	511	166.927	58.147	164.882	126.338	115.330	153.389	126.833	103.297	64.356	111.789	80.603	129.522	86.530	92.975	113.385	136.306	184.645	114.739	98.148	157.288	138.746	130.057	165.468	137.425	176.378	118.088	149.509	194.607	177.048	206.646	248.834	216.846	209.673	268.788	300.217	304.062	404.039	368.157	455.039	476.582	449.167	448.125	475.612	451.133	503.791	510.125	474.967	511.465
513	512	163.211	82.229	154.485	108.036	99.694	146.201	109.392	79.065	2.194	110.058	72.973	138.314	70.653	113.662	130.584	142.271	173.695	123.286	94.829	159.107	164.945	129.055	157.573	146.192	209.994	91.578	186.547	188.508	173.283	204.899	250.802	254.727	230.467	253.811	311.273	328.405	393.523	345.105	491.102	470.040	482.840	422.704	454.104	493.389	530.372	525.916	468.012	477.468
514	513	142.647	120.049	128.850	147.247	116.814	129.643	134.764	132.198	64.244	124.005	90.317	176.879	108.965	135.530	132.765	130.967	108.008	127.565	160.231	141.755	148.024	170.872	206.755	152.304	181.439	113.578	208.578	165.267	203.386	225.036	260.497	288.363	262.483	252.414	347.383	314.342	375.636	364.828	478.694	463.363	457.501	434.648	482.982	505.047	516.171	549.508	556.140	553.979
515	514	108.905	150.703	141.420	188.555	131.348	140.659	124.893	133.349	123.232	177.535	117.955	109.584	161.777	139.530	114.089	134.356	109.210	72.785	140.432	142.587	108.969	131.483	152.090	119.735	137.779	102.638	180.247	173.487	209.413	174.436	228.133	313.210	257.503	347.223	359.072	296.424	425.720	399.538	488.851	494.792	447.773	488.628	566.349	506.555	524.714	570.788	640.960	620.945
516	515	125.647	113.162	88.607	184.109	103.019	145.799	109.992	118.234	124.814	177.103	113.329	156.590	127.264	126.564	104.613	176.675	83.335	115.952	120.348	120.338	77.104	106.634	150.855	130.291	111.974	108.791	129.077	176.655	210.229	191.080	235.770	302.466	262.330	295.284	323.167	318.385	433.903	425.574	482.396	463.935	442.565	460.851	535.908	487.612	522.620	553.599	646.367	629.724
517	516	140.833	171.861	93.907	94.123	150.044	130.831	145.018	73.740	156.608	112.326	179.671	185.780	138.681	94.488	122.511	88.139	73.670	164.970	151.911	78.398	79.547	101.782	98.965	138.247	99.668	92.114	124.289	154.977	170.325	226.202	181.118	218.749	219.642	272.688	305.860	359.459	350.072	433.391	448.408	398.206	443.138	446.199	445.760	416.139	437.201	474.508	528.392	530.437
518	517	139.120	185.422	114.210	87.766	179.891	93.166	171.363	110.107	164.105	130.356	150.289	160.818	150.581	121.625	115.483	91.082	89.537	159.703	122.694	129.650	116.249	74.026	112.039	133.299	142.482	120.136	128.030	139.227	166.863	227.649	191.175	229.645	212.517	276.439	315.273	388.308	328.656	424.828	426.015	374.822	432.149	456.989	420.828	442.916	420.302	442.714	502.298	490.467
519	518	115.203	162.987	114.026	125.010	209.059	98.003	123.278	151.178	131.260	119.884	145.359	135.351	142.321	150.750	114.098	98.658	109.740	144.587	130.268	148.462	144.309	64.164	132.124	158.360	154.693	152.751	147.695	150.676	162.900	252.357	226.591	259.535	233.467	271.852	295.573	393.010	371.757	393.863	432.701	393.940	416.244	494.212	390.776	473.371	466.382	486.841	507.548	482.568
520	519	132.585	121.323	130.896	130.712	162.336	81.357	71.989	129.679	62.872	123.101	162.160	136.144	205.978	161.679	86.550	112.283	92.644	159.101	152.803	88.368	159.953	124.276	125.994	160.542	185.090	117.532	187.337	166.372	178.778	242.860	172.432	290.566	242.189	292.175	279.465	352.781	420.455	442.834	498.324	462.018	457.637	461.969	443.567	529.855	506.080	538.165	611.493	570.899
521	520	136.345	128.328	130.951	142.478	120.799	88.611	192.015	138.336	100.756	231.683	217.783	118.648	95.219	126.676	126.390	172.638	103.245	136.416	77.147	72.792	160.558	152.479	180.468	116.425	150.567	259.648	136.683	295.558	164.924	310.200	157.049	307.907	266.674	343.757	288.532	354.097	366.630	404.446	609.177	642.588	472.585	484.504	553.667	554.219	532.165	510.088	645.782	627.976
522	521	122.049	120.403	155.036	133.031	131.719	77.076	155.234	127.226	122.300	152.424	166.315	124.155	148.586	147.106	120.238	173.579	151.543	129.276	119.686	108.522	153.041	156.904	159.519	111.404	144.352	187.011	136.791	209.081	192.039	268.538	191.789	255.497	267.928	293.277	286.083	345.358	368.308	428.141	517.287	503.906	465.711	472.845	491.387	518.425	489.781	492.294	583.706	558.649
523	522	137.914	158.639	165.282	136.944	132.799	48.501	169.412	154.276	163.604	105.725	182.606	139.022	192.912	200.896	151.447	176.680	175.601	152.296	145.985	184.812	146.883	201.889	131.129	138.942	140.297	166.935	128.660	165.564	216.513	231.436	214.290	244.446	264.943	317.757	300.195	426.778	375.346	537.196	533.158	496.984	456.197	464.945	498.467	495.192	457.557	548.660	568.589	483.482
524	523	121.409	159.701	131.317	127.431	156.251	127.816	146.297	168.758	126.251	122.523	153.953	136.684	166.738	156.729	113.601	165.348	121.666	123.672	106.019	182.799	119.592	168.290	148.693	107.870	121.431	152.019	121.604	123.959	220.615	221.363	237.767	233.194	246.532	272.506	297.987	384.273	332.073	488.864	483.351	466.340	466.257	481.489	504.122	474.254	423.701	521.724	526.761	459.538
525	524	105.771	178.164	111.917	140.014	173.930	159.257	145.398	172.857	137.864	134.843	145.402	123.205	170.811	182.547	111.418	138.407	73.074	103.970	103.627	151.997	127.585	215.814	150.836	83.932	215.567	170.248	168.251	146.158	219.087	225.662	203.485	216.860	222.293	268.003	277.420	366.327	383.274	492.091	427.536	432.773	442.754	532.067	498.709	502.511	471.779	484.419	529.557	474.342
526	525	68.125	156.609	122.139	103.883	166.940	104.880	111.327	130.014	110.857	97.313	156.646	142.086	165.388	117.727	164.987	112.946	79.911	111.028	130.765	131.414	147.104	168.164	146.327	104.585	213.546	166.219	194.636	151.838	194.512	230.613	174.622	178.051	221.518	267.729	262.916	303.667	391.454	458.878	420.007	421.909	448.104	481.346	507.332	531.993	496.131	538.239	548.372	574.782
527	526	83.603	160.818	108.893	97.964	143.528	98.217	104.744	108.820	130.330	103.122	131.728	148.001	122.508	97.045	156.277	132.152	93.541	115.987	105.628	134.561	115.447	118.086	137.970	119.820	171.045	169.251	168.945	131.962	164.170	224.565	182.573	172.303	226.255	309.700	246.400	335.937	387.163	399.119	446.735	428.897	433.096	434.657	438.433	455.060	493.724	549.399	522.161	546.921
528	527	109.739	143.779	121.755	136.333	111.055	133.263	92.310	86.703	158.806	119.205	111.006	149.197	85.219	110.038	151.250	136.254	102.576	121.416	80.651	151.711	102.400	107.727	153.228	120.459	141.187	151.771	142.840	129.459	172.226	202.429	197.022	178.228	226.875	293.763	224.400	360.234	388.588	387.790	459.813	441.525	406.671	413.358	416.834	457.886	497.524	520.989	526.481	558.996
529	528	115.220	102.756	140.231	203.640	110.594	135.301	66.238	72.490	136.489	113.941	113.158	193.918	103.541	102.495	127.184	145.376	114.772	132.727	74.942	155.890	107.506	166.094	162.352	132.463	133.519	153.943	137.204	114.278	255.642	188.038	212.169	175.457	220.539	243.140	229.506	377.947	407.776	415.751	437.180	435.918	391.944	408.867	459.092	494.631	487.217	513.518	539.270	592.830
530	529	157.620	138.408	131.396	121.826	130.727	129.347	111.812	60.743	117.116	117.920	111.911	148.679	110.519	89.538	118.749	113.618	161.401	96.267	140.175	138.270	142.151	153.609	175.679	158.885	158.398	118.608	184.333	192.762	205.160	151.761	226.252	209.908	235.033	323.113	277.860	282.210	419.318	408.913	449.849	487.716	536.928	439.710	529.824	478.460	573.768	567.270	592.440	631.452
531	530	142.989	123.222	84.409	111.432	174.436	165.972	74.791	135.557	168.030	123.785	150.281	133.530	110.061	84.850	138.128	85.927	163.013	81.245	173.465	185.322	117.375	157.460	153.419	151.592	133.507	210.375	189.423	207.125	171.555	203.937	276.404	339.075	283.507	291.339	333.574	329.615	408.519	476.266	493.093	540.081	589.961	555.372	516.872	536.051	644.074	534.559	631.597	642.792
532	531	127.272	117.043	117.869	128.017	158.745	162.923	93.057	120.500	165.780	121.402	147.414	153.458	113.455	87.003	162.448	99.525	127.563	109.280	161.606	156.274	96.664	148.509	147.060	153.839	134.684	199.414	168.498	211.527	169.928	193.480	253.124	308.917	277.919	270.631	275.493	341.409	410.300	441.326	456.537	524.874	526.606	503.790	484.732	509.140	595.342	523.593	572.076	575.684
533	532	119.319	114.329	149.357	144.982	145.669	145.722	78.165	39.272	128.098	125.842	97.868	151.485	89.731	113.651	144.689	99.678	144.649	129.463	120.768	126.977	113.337	111.827	158.977	153.839	122.984	184.357	161.674	174.752	198.330	183.735	188.197	260.384	238.536	267.160	276.143	340.565	385.592	443.533	435.784	471.645	497.086	468.262	470.614	465.840	546.705	553.516	520.456	529.687
534	533	94.621	167.485	112.207	106.711	148.715	153.645	109.454	80.249	85.340	106.309	95.185	136.454	56.723	119.551	121.339	104.888	139.771	132.225	122.390	169.040	144.955	110.000	127.537	131.540	138.117	190.632	147.272	184.573	165.900	219.774	167.305	260.955	232.683	289.273	272.954	343.888	390.829	439.904	495.821	376.948	484.027	491.387	473.234	451.138	510.089	472.383	519.151	480.910
535	534	85.943	173.983	105.080	77.731	170.327	128.790	147.077	159.153	66.718	47.154	105.593	106.944	32.595	100.463	80.127	119.527	145.623	80.834	144.956	199.769	103.160	135.333	111.185	146.801	162.841	212.081	143.011	203.818	191.248	252.577	145.877	269.217	236.397	335.344	241.971	359.126	440.280	374.299	563.248	372.329	470.844	451.625	445.660	454.650	467.510	355.398	506.938	411.210
536	535	142.671	110.556	122.552	135.638	187.145	112.550	114.422	155.513	142.923	66.166	152.532	151.525	99.296	99.427	117.711	88.689	98.808	102.241	174.130	152.559	118.227	142.231	154.429	187.444	165.267	133.067	197.510	134.402	212.405	210.041	170.133	131.381	252.919	261.671	266.633	367.692	270.904	376.238	446.559	402.933	482.624	451.852	478.126	524.024	507.501	393.029	455.698	555.313
537	536	80.447	103.797	89.539	65.061	153.645	103.522	73.882	125.268	83.949	87.204	120.213	173.535	84.834	88.287	58.983	135.021	108.020	77.878	136.230	154.638	156.011	137.097	135.371	73.573	125.811	139.182	162.414	118.007	169.486	202.679	219.859	212.584	245.029	279.879	275.310	371.253	317.415	384.066	414.684	449.534	534.398	496.877	481.517	567.956	467.960	524.846	458.504	563.271
538	537	93.352	123.979	97.488	73.612	137.129	119.313	87.948	145.902	117.971	112.122	118.803	153.844	112.555	117.698	63.412	122.540	118.847	100.207	139.824	124.405	150.445	130.412	148.604	96.587	109.995	133.068	144.679	152.958	151.669	214.949	216.887	208.288	237.546	274.496	305.403	365.295	333.785	422.589	372.892	452.172	476.784	465.978	448.986	515.429	479.490	495.008	487.999	527.935
539	538	113.044	129.681	126.835	86.395	147.271	132.366	108.937	152.789	131.312	138.755	120.033	136.236	144.725	152.014	85.520	99.424	133.776	127.282	146.658	124.185	147.134	125.991	164.297	110.592	110.941	152.225	131.054	154.649	170.133	234.148	215.265	200.536	226.147	287.645	324.630	371.631	359.672	426.741	363.673	463.655	429.074	439.885	432.784	476.600	493.785	468.349	492.521	497.558
540	539	112.574	113.748	136.226	79.868	149.034	123.041	127.117	123.557	123.385	182.190	146.591	112.295	152.811	144.967	100.677	57.893	135.591	120.020	124.490	125.281	130.583	101.787	144.031	93.813	113.281	180.019	114.022	128.691	185.245	269.719	216.806	229.679	213.278	330.544	282.213	356.272	367.322	382.149	419.154	440.773	438.055	446.888	447.247	475.688	525.055	498.240	479.270	483.349
541	540	110.823	121.882	121.294	135.269	146.801	106.398	115.431	112.078	121.493	216.885	191.903	110.936	141.468	136.438	105.677	64.324	161.897	94.905	131.811	115.396	120.564	110.616	127.149	92.409	110.780	190.668	93.428	133.161	228.202	258.253	198.254	232.413	207.860	350.821	304.237	349.659	409.297	405.565	492.182	420.567	469.412	434.783	499.244	489.267	527.822	516.437	509.822	483.488
542	541	97.132	158.759	116.114	139.975	162.358	122.929	87.919	112.621	141.246	201.331	144.667	125.544	110.651	103.389	117.224	135.390	160.387	85.444	125.931	119.189	150.007	125.805	103.669	114.432	86.094	146.546	138.664	137.070	184.045	215.834	178.801	229.710	256.909	242.904	329.413	359.984	414.599	434.297	475.790	422.983	466.511	409.973	490.865	453.586	466.187	445.155	486.907	465.798
543	542	82.438	102.540	78.971	75.352	148.389	158.846	188.251	58.049	91.028	114.444	148.052	95.359	11.360	79.139	134.693	175.710	154.811	215.228	118.844	77.201	106.606	131.512	178.671	103.180	158.771	257.745	207.591	119.864	242.549	140.683	170.578	196.092	320.852	220.868	303.436	429.931	364.650	417.959	489.797	418.931	465.050	499.761	437.037	383.821	392.194	444.991	464.162	489.943
544	543	122.309	86.962	132.066	94.239	139.317	113.161	148.707	99.343	149.304	108.857	140.920	122.726	93.090	93.415	92.969	134.525	128.961	137.455	122.857	102.593	106.809	154.493	141.565	104.405	116.762	174.116	126.651	158.713	184.481	192.420	220.856	205.543	281.951	222.807	277.429	351.292	355.618	393.728	384.925	433.259	414.649	435.212	422.765	350.454	367.957	437.834	410.909	425.296
545	544	115.428	39.833	129.609	95.974	121.093	87.124	179.210	121.885	158.428	97.318	150.236	148.941	149.667	95.339	88.494	65.788	163.559	121.730	113.718	133.234	101.860	157.923	152.107	65.277	106.402	107.736	78.160	186.010	141.261	204.604	235.583	261.041	275.498	205.995	271.069	287.500	320.634	358.745	382.101	448.835	361.495	423.912	347.342	297.535	317.767	386.326	406.905	401.896
546	545	185.279	71.914	98.612	126.660	91.189	124.060	120.658	61.824	75.543	91.673	137.683	140.792	109.446	117.931	117.611	85.126	146.123	87.759	97.814	91.456	127.976	129.530	82.448	114.064	142.972	65.862	118.453	140.098	181.634	205.620	239.230	225.183	255.228	212.080	230.343	335.576	323.920	383.225	410.647	477.304	368.511	417.005	339.462	301.284	403.457	436.788	352.396	458.477
547	546	174.839	120.214	109.042	136.927	94.020	80.660	108.115	110.622	105.154	101.153	108.146	115.366	123.090	128.681	112.786	134.730	102.525	101.131	123.591	129.613	179.350	141.975	107.119	139.953	115.651	100.575	151.832	148.362	208.684	180.012	215.683	249.377	197.641	236.084	302.321	340.181	308.170	410.259	393.222	485.450	367.755	455.695	380.857	396.576	502.282	501.914	440.148	537.809
548	547	117.567	124.080	120.029	149.107	109.097	65.786	131.013	151.794	171.514	139.281	127.178	115.993	110.710	130.237	125.190	131.721	86.775	142.785	128.325	163.718	163.941	102.888	149.950	154.881	149.641	152.625	167.842	169.177	164.230	185.644	209.615	281.837	203.774	285.086	360.595	360.593	331.386	425.221	408.462	485.576	459.504	521.367	469.024	539.122	575.353	532.822	516.896	598.623
549	548	104.802	125.702	119.728	121.042	124.881	97.978	153.658	129.733	166.131	181.186	170.807	119.927	102.267	122.745	153.191	130.881	119.091	145.181	142.723	178.696	155.227	63.543	141.589	170.518	186.687	192.182	148.448	192.591	133.502	172.288	220.673	270.814	252.071	295.836	356.931	360.539	366.172	416.033	449.021	476.946	518.226	592.952	498.889	621.321	610.020	576.367	535.161	615.642
550	549	104.981	107.443	121.662	96.205	126.833	125.106	146.192	86.571	118.598	154.979	120.284	123.608	94.913	109.484	138.477	150.983	141.377	119.905	151.254	160.218	173.527	76.670	42.159	162.342	179.145	215.569	107.115	186.029	173.393	114.787	219.430	214.882	299.638	285.934	301.944	349.730	362.056	464.428	509.421	422.516	528.561	622.494	489.866	565.073	582.109	607.801	564.589	630.168
551	550	128.849	119.112	110.097	126.970	127.309	118.624	123.756	99.982	110.974	137.524	101.683	117.340	118.589	100.978	128.631	136.518	127.124	105.906	109.439	157.781	150.588	106.667	47.174	153.327	171.172	173.009	121.533	191.299	170.872	147.350	215.857	204.917	281.994	286.006	302.099	344.079	358.969	481.072	498.365	403.392	487.342	555.060	498.334	498.775	503.174	548.903	570.140	594.249
552	551	106.465	163.894	103.142	130.570	210.243	124.131	156.431	110.767	150.252	106.326	146.905	82.630	180.016	91.216	137.018	152.578	114.456	108.751	136.277	178.130	44.997	146.343	118.041	142.343	227.975	176.538	170.701	216.080	203.001	214.236	354.938	256.774	260.049	336.334	334.082	349.518	461.948	441.827	544.923	447.803	496.978	602.987	531.941	565.664	470.260	514.169	561.941	630.765
553	552	118.292	133.374	163.562	111.215	152.528	118.438	134.278	152.665	116.205	91.077	172.382	147.019	132.269	172.456	138.796	148.799	109.696	165.018	107.484	150.183	151.783	154.153	95.780	142.061	174.169	177.827	177.008	138.172	187.789	195.569	196.383	254.566	244.261	329.580	313.834	254.956	348.263	350.426	428.049	369.357	518.998	456.964	427.969	458.118	431.558	426.529	467.073	423.292
554	553	119.682	158.640	147.321	75.993	125.398	120.853	118.514	129.335	108.654	109.401	151.968	166.531	137.704	171.158	82.180	139.060	119.180	177.919	117.288	161.726	195.474	159.037	128.124	145.542	159.477	176.200	170.322	106.419	128.771	170.218	196.586	240.259	248.723	312.874	337.802	286.981	319.368	347.013	448.327	349.990	495.788	454.264	401.862	429.854	389.796	394.675	444.351	396.094
555	554	98.963	145.108	157.312	62.384	131.067	79.727	113.665	91.601	117.195	124.147	136.714	132.296	153.284	156.099	74.656	141.062	125.623	142.512	126.504	176.109	162.557	159.646	149.360	137.763	159.959	153.209	171.945	117.419	137.092	151.473	234.513	246.775	238.664	285.782	317.160	317.319	367.102	386.196	457.513	385.824	502.012	469.880	443.664	450.754	382.127	442.504	472.640	437.410
556	555	109.872	130.261	188.109	71.436	110.159	62.442	112.148	91.148	130.614	109.248	121.145	107.647	155.569	156.538	115.939	159.012	118.007	122.502	108.127	187.075	117.716	155.661	152.141	135.116	159.954	123.510	162.997	130.523	171.310	161.248	260.789	228.654	257.138	245.727	277.625	311.369	380.968	373.635	434.814	425.582	452.616	435.666	449.987	447.355	379.424	455.058	454.350	459.735
557	556	131.220	127.452	161.809	106.505	106.788	80.239	115.074	101.096	126.279	82.071	108.409	118.038	116.934	167.305	141.353	173.020	118.104	123.790	93.232	188.508	133.910	128.471	136.739	116.257	174.851	118.479	165.874	141.592	176.071	187.146	252.845	227.425	255.619	248.281	252.033	288.084	354.148	349.996	414.498	434.428	428.079	388.852	436.531	428.163	397.144	442.849	441.639	455.895
558	557	128.169	118.240	93.688	119.822	119.676	92.917	95.609	91.362	115.553	78.025	105.968	128.091	88.384	140.967	81.500	152.955	103.387	115.914	113.511	186.895	221.763	100.374	120.030	105.381	182.254	133.649	170.445	163.243	152.528	192.137	239.749	240.950	226.789	309.811	243.045	284.991	363.786	360.297	401.497	420.151	441.467	398.713	443.788	395.996	447.735	422.744	460.826	459.789
559	558	184.970	135.764	132.006	83.483	111.856	107.387	87.137	119.501	133.830	104.167	122.619	107.131	98.796	106.294	44.061	152.170	120.264	124.111	99.650	159.462	165.407	87.162	80.125	148.966	127.822	170.577	170.752	143.894	214.779	202.429	265.505	299.064	226.006	332.807	235.714	274.951	390.535	363.270	439.452	476.789	418.614	435.345	440.483	395.444	479.386	416.829	558.863	520.347
560	559	148.927	155.201	113.358	87.659	144.362	133.016	121.767	106.490	148.434	139.777	123.699	74.963	125.145	74.496	82.028	122.763	157.126	125.295	101.077	140.451	167.166	94.607	95.388	175.341	111.885	169.664	150.032	142.138	167.198	198.636	251.889	280.042	278.923	318.613	259.006	306.955	402.543	357.003	413.973	486.269	413.409	436.272	466.006	413.693	470.061	433.223	571.091	520.876
561	560	99.815	156.662	96.180	129.096	174.774	124.073	170.109	79.448	162.234	159.048	127.541	56.919	145.048	92.123	156.648	105.112	148.867	121.614	129.531	80.629	174.363	113.997	92.784	184.509	123.212	115.341	148.312	154.240	94.671	220.671	248.302	237.004	346.573	327.021	313.780	352.309	402.623	413.239	449.163	527.851	465.174	466.240	509.929	488.040	457.660	545.782	614.765	567.047
562	561	87.449	107.462	142.348	135.249	146.839	104.803	162.935	48.137	152.010	130.524	146.250	134.867	116.717	168.434	172.770	116.590	90.926	105.282	124.451	82.391	142.343	124.330	61.496	119.903	130.718	86.218	143.781	166.024	132.025	192.126	241.764	237.587	279.437	333.732	302.082	331.566	390.620	422.788	495.571	510.219	489.735	451.502	436.366	511.597	436.723	532.715	525.667	504.293
563	562	124.809	74.365	83.397	96.859	70.524	66.968	148.642	52.254	184.260	131.996	108.992	91.434	143.625	128.222	165.115	113.914	139.530	97.500	69.136	89.651	123.368	95.179	135.875	123.931	167.946	151.499	172.791	158.317	189.175	201.751	218.735	226.382	194.059	326.881	291.311	325.716	389.053	380.309	426.089	508.053	449.063	454.613	524.451	504.557	479.853	498.679	515.393	492.129
564	563	111.782	126.935	126.702	50.846	118.415	34.115	126.369	72.529	169.121	163.899	65.917	46.988	43.317	112.146	159.086	139.613	3.884	109.050	46.942	134.892	80.117	124.959	125.606	64.694	131.542	85.899	166.832	257.384	169.076	221.868	186.834	243.061	231.555	252.595	261.442	342.729	388.002	392.420	437.734	497.971	503.985	495.324	541.317	509.217	496.145	517.802	517.495	517.525
565	564	117.242	161.449	148.854	81.420	124.900	40.528	143.101	92.203	136.949	137.331	84.922	113.259	50.702	107.484	135.343	124.097	31.457	103.097	106.835	100.170	104.144	111.405	120.989	113.982	146.727	106.314	159.373	246.827	179.030	213.647	163.597	204.195	238.837	265.006	271.191	311.011	402.129	394.169	455.951	496.330	497.481	442.187	484.634	493.669	485.387	510.474	499.036	481.912
566	565	124.379	129.734	102.142	107.762	99.477	93.297	160.577	115.914	121.921	111.197	67.043	158.157	97.014	107.064	119.614	113.916	109.128	126.606	118.665	81.203	125.308	96.925	113.166	149.292	179.020	123.244	192.645	184.567	194.570	229.939	197.816	206.730	256.539	292.163	263.980	314.520	426.569	384.925	447.441	490.588	473.717	446.952	467.556	466.273	501.358	501.360	495.562	488.203
567	566	119.341	96.809	79.856	104.790	86.976	135.024	136.224	132.640	142.767	137.259	53.873	170.364	106.375	100.137	118.184	114.678	119.434	144.283	93.355	102.252	120.136	138.317	102.214	161.799	182.848	119.956	243.063	133.248	182.297	219.916	232.870	229.679	283.095	327.935	266.730	337.941	435.434	370.231	393.447	499.221	481.961	505.339	460.368	447.450	528.055	517.277	508.220	537.035
568	567	112.010	106.354	125.151	91.465	112.610	136.334	107.160	147.834	158.168	145.465	81.326	164.187	100.811	85.856	109.383	107.730	125.142	129.175	91.417	118.805	110.967	168.988	108.848	169.241	151.396	147.499	223.078	135.680	178.243	198.870	235.223	239.797	276.582	317.863	274.510	337.565	418.448	352.160	348.183	470.329	471.888	526.784	414.764	430.361	511.123	487.934	522.435	544.729
569	568	72.824	110.521	94.446	94.512	111.384	131.479	83.937	151.755	150.677	207.687	113.777	109.131	148.554	80.096	133.697	110.662	107.093	119.575	110.083	139.214	156.070	106.490	122.843	166.086	96.113	181.533	110.255	125.650	179.980	178.440	212.498	239.776	237.656	272.304	251.292	323.857	351.287	376.314	337.818	401.503	425.090	430.564	410.992	415.923	467.462	402.979	441.556	454.440
570	569	115.705	100.415	65.737	110.804	104.985	120.206	59.888	153.445	135.566	152.853	103.562	158.215	170.650	71.267	156.778	122.729	168.596	120.210	126.760	128.083	100.122	116.578	95.781	164.407	135.545	147.839	131.271	115.171	215.720	157.730	215.181	237.615	237.567	260.738	207.081	325.456	355.347	388.579	360.280	397.970	390.036	433.127	464.635	427.637	412.639	463.901	426.661	483.412
571	570	121.868	92.647	79.470	115.557	122.528	102.047	69.651	137.445	112.684	169.843	107.187	161.801	172.233	93.640	159.336	126.398	180.417	134.248	109.872	124.762	96.934	127.464	81.241	128.681	125.063	140.495	153.090	142.898	211.664	152.029	210.560	247.818	257.231	283.177	235.341	309.041	361.617	391.489	382.726	421.410	401.669	431.733	508.245	452.546	424.344	483.433	451.785	490.144
572	571	90.191	123.018	109.805	126.010	131.390	106.410	82.306	115.498	84.291	216.416	115.615	129.536	147.032	118.176	158.528	130.457	158.192	109.318	86.141	157.007	101.274	117.881	93.029	116.590	80.109	133.871	171.172	179.854	194.848	186.997	203.834	258.186	296.856	331.903	303.703	312.547	378.864	392.638	420.672	490.185	471.063	486.454	519.365	523.007	497.655	491.214	539.140	517.884
573	572	84.330	148.690	111.086	165.897	114.063	136.124	96.501	91.095	83.239	203.634	126.066	139.881	140.468	124.816	170.283	126.433	162.861	104.845	149.190	172.991	79.162	143.875	114.469	176.805	100.440	146.273	190.193	224.103	191.790	242.647	176.985	235.714	308.224	339.071	287.595	292.702	389.145	351.787	428.066	485.898	477.592	511.897	448.706	529.427	510.033	474.925	561.329	488.134
574	573	94.051	162.652	121.373	170.253	108.228	165.411	113.727	103.282	72.095	168.300	158.669	176.375	170.033	119.261	117.465	142.303	159.304	142.339	175.166	166.590	119.763	166.139	134.101	207.345	138.585	187.328	200.799	216.261	159.030	221.712	182.020	238.925	250.989	269.380	266.023	290.916	381.866	374.923	404.473	395.158	425.763	456.360	483.166	463.471	464.855	412.389	506.500	473.481
575	574	74.856	155.195	171.564	122.661	79.241	153.200	114.596	174.112	121.426	115.696	141.441	160.775	212.681	84.660	44.959	138.216	142.809	148.485	126.693	173.440	158.310	175.288	119.117	170.379	132.841	146.397	202.957	192.521	143.524	217.295	234.875	214.992	281.826	202.843	293.715	358.653	387.996	438.942	422.840	367.206	429.078	476.238	493.719	462.621	495.232	385.839	489.643	486.644
576	575	130.235	166.903	137.633	98.859	114.788	104.193	121.565	138.966	149.138	118.699	151.196	151.003	171.822	46.121	91.052	137.236	130.415	148.586	138.111	179.577	136.385	194.135	137.248	126.556	141.598	86.907	161.782	135.697	194.653	246.386	255.135	208.587	344.043	217.024	284.352	334.819	363.801	405.669	435.273	402.778	413.254	453.087	465.795	444.282	485.313	429.042	487.649	519.063
577	576	118.977	151.606	116.304	111.597	87.202	74.776	88.922	139.769	152.593	157.946	169.842	133.467	153.480	66.816	129.211	202.583	120.325	143.698	151.922	179.243	150.765	182.409	169.578	91.733	125.296	137.687	154.292	127.918	164.012	217.719	210.606	243.473	271.932	233.458	261.309	312.058	350.508	379.312	448.958	408.365	400.300	411.013	490.172	452.974	466.466	436.087	492.206	513.727
578	577	90.675	144.955	101.628	114.852	62.685	52.276	35.369	98.846	141.263	164.563	176.820	131.990	139.422	100.017	131.437	240.176	142.362	158.305	107.350	145.895	175.512	184.726	179.572	58.263	120.828	176.340	141.621	153.642	150.948	201.323	145.219	249.986	225.354	251.166	254.993	335.620	344.767	381.587	461.063	394.417	400.036	426.854	476.231	432.683	467.151	464.811	492.581	546.883
579	578	152.453	153.766	78.351	126.018	86.051	86.309	74.051	112.000	63.690	125.652	139.347	112.993	106.640	103.803	116.259	134.359	144.828	139.224	76.855	89.134	169.619	154.360	110.150	130.810	121.870	133.595	139.638	144.362	186.126	239.495	152.105	206.683	252.740	281.147	223.807	357.534	358.545	407.868	474.400	405.322	405.297	465.058	508.344	375.211	418.624	527.237	477.508	547.322
580	579	153.540	92.540	82.540	62.540	87.540	95.540	128.540	90.540	12.540	168.540	103.540	60.540	90.540	90.540	67.540	112.540	133.540	140.540	147.540	121.540	106.540	146.540	152.540	166.540	132.540	148.540	167.540	87.540	190.540	182.540	260.540	279.540	232.540	257.540	290.540	344.540	417.540	387.540	470.540	482.540	475.540	427.540	512.540	476.540	524.540	542.540	540.540	540.540
581	580	104.073	142.490	198.184	117.436	120.308	127.076	146.235	135.251	74.232	115.579	116.119	154.033	130.306	158.281	101.833	153.586	204.726	116.882	84.030	89.961	174.442	141.223	144.872	159.894	177.625	170.986	153.410	90.729	207.018	230.058	159.593	220.847	246.618	263.633	273.596	322.098	361.765	424.329	425.070	455.200	520.130	490.082	477.449	536.106	571.473	526.277	507.037	569.181
582	581	108.284	137.240	180.283	74.616	128.252	126.076	126.477	139.467	91.924	98.569	91.455	142.827	140.442	116.299	128.661	157.262	149.392	84.810	78.491	103.262	186.399	123.044	122.863	148.291	193.347	155.953	145.268	106.242	189.629	205.621	162.048	207.239	247.504	241.738	267.918	294.606	354.754	383.107	422.826	473.793	531.515	494.599	475.043	523.196	540.721	529.460	499.416	542.435
583	582	144.967	129.001	146.066	19.366	155.320	112.857	97.158	122.242	121.628	88.895	65.824	142.282	137.305	67.791	160.133	152.836	87.631	38.557	85.678	135.134	203.941	84.008	96.337	138.978	207.362	136.971	154.644	116.605	161.186	184.474	184.713	205.300	236.497	227.349	245.118	293.350	350.472	335.503	409.180	494.332	554.615	498.641	472.307	526.936	505.324	577.632	510.166	512.495
584	583	137.976	115.105	188.768	136.826	113.093	134.881	88.455	141.383	141.540	69.746	94.347	97.375	152.402	98.926	132.286	133.281	133.475	125.227	146.134	153.421	96.801	93.531	122.081	108.401	170.805	159.279	111.144	128.809	214.341	191.092	235.716	282.945	221.693	235.708	247.680	293.301	394.320	333.832	410.699	482.910	506.485	406.049	513.275	468.933	528.678	497.866	502.500	492.700
585	584	126.570	152.372	129.584	100.011	139.189	124.077	72.779	158.039	76.749	116.762	93.664	116.201	135.008	106.201	141.102	134.312	138.741	103.885	195.190	100.016	99.116	120.371	118.312	110.968	143.901	188.186	116.763	146.822	198.400	198.727	218.770	309.567	270.931	282.762	305.241	315.774	361.973	345.827	420.357	490.800	575.397	478.680	547.405	550.407	499.280	492.837	531.502	567.257
586	585	88.837	176.333	102.857	109.664	133.316	143.528	96.964	167.608	73.007	124.887	131.254	106.253	95.181	140.272	132.165	118.178	136.422	116.526	143.787	65.897	119.450	119.717	131.822	108.356	139.760	171.678	147.265	205.616	167.765	193.963	213.545	281.048	278.875	302.145	281.759	363.140	325.621	372.381	437.651	480.834	540.079	509.157	460.840	535.643	522.694	538.061	603.584	596.477
587	586	73.246	161.093	118.891	131.486	102.039	150.452	116.498	144.227	103.735	119.492	146.812	114.816	103.653	152.644	133.966	97.769	100.937	107.698	94.562	120.637	135.914	118.162	138.325	81.898	117.097	197.879	138.685	176.163	151.770	183.271	231.720	259.123	280.301	272.805	260.294	350.530	335.058	387.806	413.049	496.985	500.154	487.835	411.860	480.256	479.556	518.828	603.712	566.122
588	587	98.230	157.278	124.816	142.825	96.326	127.266	123.045	111.005	118.504	138.446	140.401	115.673	105.389	134.543	157.622	106.883	88.921	75.370	123.980	177.472	149.739	114.912	149.049	106.259	108.808	185.461	126.925	102.104	145.108	245.289	245.282	274.284	285.889	222.498	290.953	289.467	348.292	400.375	365.916	505.498	547.302	471.358	473.867	500.888	438.831	463.758	559.446	538.564
589	588	135.397	140.513	127.393	130.351	86.153	117.757	90.204	109.117	118.547	116.504	145.861	99.144	113.939	124.380	160.235	102.257	104.027	76.352	134.786	173.486	112.744	101.332	152.006	97.781	148.217	130.123	147.891	122.341	175.440	295.341	257.020	235.816	284.412	236.770	312.350	288.913	309.289	444.990	369.027	438.383	559.410	480.384	520.444	502.668	479.125	474.555	549.683	522.200
590	589	122.598	109.222	121.518	120.446	96.683	107.723	93.765	129.067	112.461	73.129	149.533	80.491	142.674	118.660	155.855	94.965	103.729	99.643	108.277	133.618	77.007	107.634	130.298	91.750	175.459	82.782	172.825	178.138	206.675	250.571	236.045	187.977	264.857	268.454	299.766	314.257	319.355	483.548	412.765	379.341	500.710	480.021	506.951	503.079	530.676	536.224	540.122	526.598
591	590	89.872	125.318	142.082	138.832	112.443	96.862	117.730	146.376	93.143	100.859	164.926	125.852	117.802	137.034	122.600	109.803	113.994	99.445	118.212	130.412	127.510	107.935	115.579	128.822	138.604	148.395	184.955	148.025	228.180	190.471	207.033	250.125	221.372	275.147	311.984	270.452	426.574	472.882	446.967	453.952	492.208	448.108	461.159	572.661	500.109	578.189	566.015	545.467
592	591	103.564	109.126	125.576	134.303	94.849	108.133	95.526	143.892	106.678	121.024	142.464	132.342	105.783	132.500	105.649	118.832	109.244	96.903	128.485	98.666	113.784	94.866	111.363	134.615	149.246	186.705	147.457	152.623	181.813	182.287	239.603	264.527	222.688	269.808	319.176	284.986	417.116	465.060	463.466	477.513	450.086	432.081	453.935	540.951	491.039	542.637	527.913	527.589
593	592	109.859	111.148	123.783	113.790	72.601	149.853	98.284	171.248	95.993	123.413	106.366	107.096	104.279	115.108	123.783	126.114	96.926	102.157	155.681	120.945	99.747	92.849	122.199	165.612	124.510	191.474	150.136	139.332	132.918	201.710	261.249	256.814	264.264	277.498	302.348	306.238	389.976	409.076	428.710	485.928	409.609	450.506	434.991	543.212	515.924	523.944	472.782	550.515
594	593	128.543	117.803	147.596	109.836	71.032	200.796	87.096	233.149	63.794	117.361	97.814	88.349	116.359	117.728	157.317	140.940	76.285	110.012	179.035	130.601	130.175	104.364	177.309	188.937	113.411	174.662	179.463	115.885	143.894	214.827	247.020	232.875	311.657	278.041	270.112	337.114	367.928	363.623	369.538	484.546	403.433	499.496	429.333	547.987	536.858	504.628	435.396	610.764
595	594	101.405	125.729	159.867	69.597	100.108	108.920	158.314	129.093	121.858	123.986	140.010	82.561	126.521	65.602	141.584	143.482	79.836	104.775	122.405	143.598	41.391	140.880	92.168	166.435	153.674	168.341	199.259	153.183	143.894	183.084	260.897	210.303	281.453	272.226	191.012	276.094	361.395	487.789	437.098	505.332	513.165	542.747	483.548	526.046	489.450	502.978	508.617	594.187
596	595	141.435	69.285	78.211	96.496	124.956	157.118	160.816	100.495	66.363	93.454	47.588	68.037	87.084	121.603	118.220	130.142	154.664	49.506	139.674	127.668	206.574	126.817	19.860	91.652	142.082	188.051	154.036	226.537	131.043	190.388	168.427	180.260	137.493	213.860	174.318	331.443	285.680	468.759	468.637	485.022	461.944	529.105	496.489	543.476	506.315	538.271	531.743	585.738
597	596	121.880	101.624	45.241	109.930	113.230	92.529	150.886	112.960	83.567	99.759	103.273	69.564	118.128	110.441	104.478	95.232	144.271	84.907	126.336	173.155	185.769	106.967	71.877	125.694	122.849	155.130	128.624	219.966	172.290	207.097	195.572	170.507	191.855	226.928	225.291	314.582	300.469	432.112	434.394	478.937	444.260	495.886	486.576	505.349	494.517	531.190	500.176	572.150
598	597	107.431	115.015	60.645	120.336	125.885	51.385	150.297	87.953	90.860	65.024	135.655	68.692	135.559	90.009	81.667	116.988	131.352	113.184	97.079	165.264	141.985	123.496	159.397	143.614	97.915	147.920	101.387	192.367	202.862	183.473	209.282	203.734	242.812	240.009	275.531	256.343	333.552	407.298	406.363	507.690	450.684	517.218	462.941	488.770	485.543	560.297	491.626	530.444
599	598	117.166	70.924	66.005	154.518	120.647	58.787	181.625	76.667	86.809	43.767	106.034	116.167	122.716	46.010	65.124	115.727	164.031	117.369	110.023	159.308	144.307	119.131	187.603	135.422	87.519	181.335	90.756	143.523	198.339	171.058	239.634	207.551	204.389	215.988	253.239	244.918	370.887	373.697	383.507	504.039	480.247	570.230	430.591	504.842	470.186	559.978	495.934	493.369
600	599	129.684	103.584	61.195	110.726	105.650	118.564	169.214	128.648	127.571	106.602	80.699	152.648	90.720	64.562	84.658	139.123	148.720	125.158	115.195	150.729	140.174	105.189	140.736	110.171	110.166	159.725	159.038	127.148	207.677	197.163	246.699	223.682	229.574	240.623	245.657	271.665	384.218	327.676	409.107	468.708	470.705	495.314	481.489	487.166	502.652	504.228	469.162	482.158
601	600	127.703	147.726	96.337	98.564	157.311	153.540	190.801	101.789	163.238	100.293	84.923	121.416	77.616	105.947	118.886	107.958	104.079	152.132	112.747	112.300	116.077	85.796	134.973	135.437	97.865	153.254	203.219	146.500	200.786	181.323	213.411	198.923	261.327	251.120	308.157	304.546	336.866	397.656	417.677	430.625	462.625	474.907	599.232	506.193	508.778	468.317	494.806	512.716
602	601	130.903	158.706	143.967	64.292	139.531	115.278	201.344	106.421	124.479	67.307	107.582	92.118	87.519	95.685	126.178	45.989	108.430	180.321	144.932	90.240	68.320	105.536	146.247	126.900	84.770	182.870	180.484	164.801	177.897	160.979	203.490	207.265	242.040	236.492	312.354	380.026	327.556	437.204	414.943	447.373	485.011	523.918	586.108	494.249	521.474	463.326	482.322	524.808
603	602	112.110	110.680	132.935	93.057	133.554	99.440	143.170	104.742	101.919	82.556	128.181	142.655	95.829	118.864	121.800	103.348	143.720	155.280	125.044	112.775	91.778	135.753	135.343	148.468	89.959	176.069	190.434	165.051	168.799	152.400	189.926	169.417	214.832	237.961	247.742	375.186	331.525	380.320	430.628	459.111	483.523	476.763	538.808	496.676	502.917	482.522	465.884	505.609
604	603	90.078	110.173	110.979	113.388	137.564	121.184	80.470	90.578	94.349	65.663	126.030	168.463	102.724	118.298	118.848	123.753	148.431	128.318	83.653	126.031	80.877	126.419	132.428	140.807	119.259	157.264	173.504	164.787	149.224	154.982	157.284	135.574	201.971	222.925	222.806	368.151	349.912	339.030	415.811	435.336	492.095	449.435	550.901	499.937	496.178	517.676	482.937	505.045
605	604	81.415	147.297	107.008	116.570	141.967	142.259	80.612	102.299	95.278	50.760	104.742	167.270	79.415	107.009	129.007	111.181	127.136	129.387	79.906	136.824	51.974	99.788	135.552	135.187	145.526	130.731	151.209	166.342	176.739	158.865	147.502	137.407	214.232	211.287	230.908	332.416	357.323	314.347	380.168	405.422	472.113	442.920	546.574	469.730	457.266	501.487	481.806	491.544
606	605	69.373	139.887	75.836	122.956	59.233	101.047	107.081	176.840	119.131	112.350	30.616	162.211	143.555	130.698	112.407	126.170	87.507	182.739	109.114	187.763	67.675	165.317	112.996	106.065	126.855	16.565	151.568	172.358	224.028	190.499	131.340	291.000	237.349	198.965	263.133	292.887	387.042	322.397	380.486	525.075	502.961	528.524	675.461	573.047	434.890	557.584	551.706	587.593
607	606	89.537	12.320	47.814	139.285	75.205	104.634	153.845	93.353	125.272	126.151	118.626	153.431	118.800	50.029	60.828	92.792	141.510	118.388	99.118	121.276	144.041	166.364	62.383	191.853	78.183	102.366	176.948	147.854	222.389	209.770	104.676	253.365	185.097	306.335	137.951	266.701	356.276	298.868	355.094	573.929	492.872	402.738	535.639	460.857	477.160	468.989	642.708	491.758
608	607	87.996	64.414	86.729	116.974	103.725	105.042	94.683	112.400	139.938	162.702	110.131	119.527	131.360	96.948	127.372	96.024	107.744	105.659	138.659	141.455	122.228	134.372	74.199	111.113	122.837	146.496	126.944	151.110	158.690	175.197	176.877	233.737	209.191	240.847	237.396	232.344	365.363	329.328	375.796	520.842	476.178	486.480	479.073	478.173	513.642	488.657	533.259	504.580
609	608	115.925	79.605	108.456	107.095	153.918	123.656	106.959	103.770	127.315	138.779	87.759	99.070	132.661	123.489	130.832	103.581	93.854	98.155	98.651	140.481	87.966	160.604	116.886	81.112	135.870	153.127	138.641	181.812	139.641	156.477	224.086	244.931	244.308	226.569	276.574	243.209	398.293	349.126	433.760	530.757	515.249	535.543	540.839	563.206	555.497	488.331	524.123	590.759
610	609	109.011	65.905	103.133	81.285	158.019	143.014	140.073	92.180	110.814	106.308	88.663	109.667	116.809	110.107	85.748	144.046	119.922	128.614	88.490	110.344	86.534	147.589	134.946	150.223	111.832	166.130	194.193	166.610	186.961	208.339	186.730	243.485	245.954	253.543	250.384	242.150	374.610	314.908	455.836	506.398	478.855	474.557	541.070	591.470	500.084	431.899	560.222	551.048
611	610	117.208	81.798	148.390	100.494	113.670	130.062	118.436	102.694	120.857	117.082	93.424	158.344	144.037	106.395	119.369	110.564	156.048	121.950	142.635	86.113	112.242	126.166	104.994	175.205	101.177	185.509	147.389	127.065	215.049	233.813	189.610	249.386	211.301	274.352	249.458	314.053	360.131	387.735	435.541	515.952	505.200	476.617	490.542	488.095	487.926	449.786	503.261	498.380
612	611	99.705	36.757	123.853	82.432	106.313	161.094	115.974	60.868	59.213	155.990	98.275	176.280	109.878	48.869	73.416	137.022	131.502	92.470	106.313	109.711	155.621	83.296	119.237	74.826	127.143	126.713	96.815	101.732	199.891	222.617	171.867	163.692	240.493	313.176	260.353	316.487	368.966	435.681	474.830	550.228	536.826	542.654	484.999	454.457	459.258	560.536	526.864	475.482
613	612	129.524	29.165	135.965	93.299	132.364	175.079	154.572	99.795	78.284	159.739	108.193	139.429	129.012	67.981	78.369	125.357	95.453	120.415	73.747	150.815	151.086	89.657	141.069	87.015	138.125	100.071	106.284	115.330	188.324	215.573	198.303	190.304	225.330	301.423	244.454	302.461	377.573	426.205	462.558	510.419	507.243	504.639	444.691	442.641	433.641	546.887	492.869	494.533
614	613	125.118	67.044	140.317	142.855	141.611	148.826	141.722	95.107	123.653	122.932	114.504	129.605	140.781	121.602	122.550	123.002	98.711	145.869	107.142	131.320	140.728	136.527	173.275	139.055	136.717	128.276	118.598	145.232	187.106	189.601	232.118	285.915	187.669	266.765	252.335	303.622	330.680	406.028	420.223	483.228	524.772	422.976	397.338	424.971	434.120	466.459	472.464	526.103
615	614	92.859	103.723	148.827	167.346	129.668	117.118	118.798	71.377	139.236	117.509	109.615	138.342	138.483	148.409	147.005	132.167	91.070	152.134	108.634	100.640	164.937	115.949	184.314	110.965	120.621	152.766	162.513	147.981	184.310	177.676	218.561	306.837	172.430	239.171	348.199	314.958	306.242	381.621	402.033	487.568	564.961	399.066	409.970	454.846	491.512	441.674	515.352	544.201
616	615	87.380	125.027	125.160	160.534	95.581	95.251	122.450	107.533	123.675	124.871	91.360	134.280	149.111	135.988	116.455	95.000	101.037	141.626	86.554	99.412	166.342	120.506	154.035	108.910	126.534	142.051	167.179	139.852	154.652	207.596	188.995	245.913	190.382	223.750	364.675	287.397	318.014	362.880	401.832	442.761	531.237	397.516	430.192	474.147	503.379	436.660	514.818	540.029
617	616	85.956	132.418	87.563	139.352	84.339	83.624	126.921	153.443	108.513	136.956	85.406	141.064	164.961	149.548	83.456	77.195	101.299	131.657	82.926	107.185	142.380	155.638	134.520	142.876	171.461	140.039	144.698	126.722	167.143	248.119	239.161	200.385	185.956	205.158	304.498	262.633	347.515	399.360	410.416	410.072	507.408	459.318	451.749	489.402	473.828	459.909	533.958	556.283
618	617	86.580	141.313	87.851	144.839	145.599	98.453	135.504	124.008	127.999	137.049	63.975	185.932	168.321	188.841	140.683	127.474	89.086	126.080	160.149	126.447	104.972	146.610	121.633	101.376	170.691	160.001	123.671	115.275	214.783	176.456	288.920	262.525	133.608	211.186	250.906	327.090	353.927	361.403	436.248	417.920	496.484	442.572	481.773	531.073	480.804	563.025	594.450	531.313
619	618	115.392	122.407	100.187	159.525	155.528	101.665	149.434	129.820	114.584	143.731	90.133	154.788	126.318	158.355	150.792	117.214	101.388	114.458	148.181	124.117	59.731	142.996	123.105	63.431	172.112	159.430	106.548	128.079	178.606	174.925	276.510	280.856	169.679	227.826	247.084	337.536	356.538	385.574	453.994	403.458	486.496	464.554	516.475	485.861	509.330	557.092	552.850	553.060
620	619	166.000	145.426	97.017	168.746	113.212	120.035	143.135	112.937	161.150	136.953	128.524	81.730	68.891	83.540	153.866	158.473	103.020	132.038	127.214	60.830	48.815	134.947	116.006	99.879	147.776	130.463	112.367	131.894	138.984	183.981	275.684	219.309	239.467	260.277	255.284	387.792	367.542	402.954	518.964	434.220	510.616	555.546	580.429	458.569	515.008	609.243	456.326	573.269
621	620	173.405	178.385	115.795	132.186	59.919	123.879	153.122	107.590	158.335	142.062	94.910	79.687	76.243	58.851	135.749	194.952	88.770	106.527	144.188	51.464	94.977	107.610	117.923	161.239	129.362	88.087	148.497	135.278	134.403	188.876	253.914	164.497	276.843	274.701	275.542	372.489	334.296	419.691	510.650	444.788	488.314	525.982	542.836	441.622	430.461	523.627	389.642	525.668
622	621	58.537	100.017	171.953	72.406	118.754	73.860	147.072	131.259	142.237	64.186	125.278	166.602	72.453	144.925	103.025	68.795	126.906	189.828	143.182	38.324	185.109	167.118	106.763	137.986	126.213	138.500	168.244	167.323	187.952	179.951	217.471	164.422	232.074	302.643	307.616	362.149	289.565	386.311	390.835	469.205	461.085	463.478	460.093	410.548	469.197	518.518	522.790	521.423
623	622	123.698	124.444	203.093	75.381	33.367	149.916	15.062	127.720	81.961	89.555	93.610	110.144	90.312	165.055	182.631	12.569	115.435	73.135	70.176	67.988	105.283	126.609	146.444	205.274	148.472	139.717	210.258	205.994	212.297	237.802	208.496	259.160	234.792	242.021	260.249	324.477	328.338	383.382	397.281	475.095	544.239	488.301	447.762	449.533	465.815	438.388	568.542	587.012
624	623	155.225	115.915	144.603	125.199	81.906	126.225	48.113	98.594	104.336	104.644	102.438	146.052	85.317	132.897	141.926	106.141	110.210	115.767	111.125	101.854	104.020	110.622	140.780	165.343	126.849	123.213	152.123	168.532	188.082	215.947	126.844	250.140	197.893	240.872	247.928	370.389	328.949	396.506	405.776	405.997	448.995	463.548	403.629	418.039	419.852	442.995	495.850	505.575
625	624	147.013	139.448	105.699	118.571	122.788	115.147	75.515	111.075	122.626	128.250	114.637	159.125	73.904	137.144	96.598	138.663	105.955	127.012	167.002	133.475	126.483	94.888	108.588	115.590	109.408	83.457	123.162	133.823	191.437	190.315	128.984	246.863	238.431	261.287	296.272	377.221	324.720	368.230	399.877	373.756	361.987	477.329	426.287	346.834	401.683	382.675	420.670	443.498
626	625	161.430	132.963	79.832	71.151	106.388	109.874	51.436	128.169	129.270	144.783	133.702	185.012	99.301	150.054	63.024	102.826	157.671	113.627	189.745	167.696	135.450	66.304	102.323	106.555	85.020	84.882	143.608	163.831	218.774	172.203	162.732	239.628	275.794	249.417	291.560	331.281	290.711	358.350	414.706	431.373	346.756	449.078	485.254	334.426	453.215	293.412	394.725	427.611
627	626	143.194	106.020	70.363	75.614	101.989	136.119	90.043	115.526	155.816	153.188	154.712	137.288	101.120	112.037	93.202	87.165	141.964	128.013	128.486	190.335	144.286	98.633	72.824	97.305	118.411	134.397	145.944	150.461	248.276	206.456	167.606	202.055	224.033	245.356	266.874	294.894	313.491	380.078	426.036	445.088	378.049	460.882	496.883	403.346	448.251	362.324	449.846	480.578
628	627	55.728	119.603	121.364	118.912	126.352	175.277	70.439	120.479	147.084	111.373	151.320	113.639	105.588	108.871	81.974	79.543	148.562	101.915	102.791	138.876	150.472	127.003	72.243	104.095	145.387	137.828	127.622	142.734	218.704	217.606	186.877	182.005	235.128	263.666	261.580	355.771	352.650	372.215	409.661	435.147	384.651	493.979	452.379	421.681	467.660	472.371	503.942	534.754
629	628	31.582	134.387	140.492	152.516	132.578	161.834	55.521	133.698	115.701	89.184	127.450	124.451	129.471	128.058	76.972	62.615	168.411	82.891	127.709	116.755	144.308	135.684	103.001	134.307	139.518	124.548	116.232	122.131	166.112	192.773	202.333	173.218	251.942	249.078	251.215	374.136	338.315	364.000	397.682	435.427	357.854	457.595	407.285	395.537	460.800	463.321	473.788	510.628
630	629	110.957	110.092	132.604	120.320	153.695	121.510	111.701	131.488	122.190	122.726	112.198	116.389	121.277	142.794	109.695	74.892	163.740	96.462	133.129	152.337	143.551	128.576	111.686	155.040	115.615	130.404	137.074	133.036	164.683	180.740	213.284	193.422	230.401	220.017	241.398	327.663	298.895	335.946	378.845	375.505	352.238	396.220	370.338	397.067	394.605	436.624	409.428	451.451
631	630	151.054	102.634	158.014	82.254	174.614	98.254	143.994	140.434	145.614	141.314	106.594	133.534	131.674	159.714	133.314	119.274	163.674	121.934	122.714	140.954	125.794	104.514	122.694	144.054	125.514	125.454	161.434	185.114	180.474	179.754	224.374	204.494	230.234	211.634	240.694	328.794	292.754	309.914	367.074	367.054	380.194	407.134	377.434	425.214	382.734	438.494	367.274	422.494
632	631	125.092	100.052	171.652	78.092	170.292	109.732	138.092	140.052	155.732	132.012	113.292	148.492	129.652	163.532	132.692	120.492	143.612	144.052	116.172	110.692	103.332	92.972	133.692	138.732	144.292	126.772	178.612	219.172	185.692	194.452	217.372	217.692	225.812	212.852	250.452	338.812	293.812	320.172	382.972	409.372	408.612	449.372	430.612	438.052	413.532	447.372	397.012	435.932
633	632	80.224	75.744	117.184	89.024	156.864	104.264	126.144	126.104	106.264	114.864	108.264	156.224	93.464	145.864	84.544	82.944	124.144	110.144	146.264	73.344	111.864	113.264	127.864	168.824	144.344	147.824	176.904	179.504	190.944	230.944	214.904	221.984	218.304	259.784	291.024	304.904	246.864	345.424	392.184	429.984	437.224	461.144	536.424	455.824	425.864	459.584	512.824	462.824
634	633	63.388	107.908	79.970	73.617	158.967	65.144	146.659	130.999	50.091	107.217	143.751	105.140	62.592	83.107	77.612	120.578	130.790	115.429	143.006	105.448	138.277	100.316	129.144	174.116	131.995	137.749	235.242	192.756	165.249	201.034	271.797	214.525	247.217	282.631	269.536	261.637	283.236	402.547	391.440	502.698	469.505	447.716	575.319	498.541	455.961	509.968	554.570	509.947
635	634	70.725	114.571	78.308	113.882	144.069	77.797	140.386	109.369	63.769	130.044	151.423	124.974	87.863	106.790	90.725	117.936	124.046	105.514	147.868	121.049	144.046	142.882	117.059	150.703	127.119	132.760	218.327	193.007	140.159	223.622	262.883	242.730	240.777	255.355	271.058	306.599	314.823	452.254	393.347	501.626	459.910	450.901	562.828	481.438	473.529	535.152	538.154	509.673
636	635	89.205	165.094	98.892	161.552	151.463	66.905	132.093	79.529	43.579	164.511	135.689	105.351	99.354	116.358	145.035	128.359	72.131	97.394	146.905	137.186	195.896	178.433	102.838	142.878	148.251	168.790	190.004	211.175	136.833	243.153	245.928	238.071	251.303	284.093	264.828	348.203	335.560	444.245	437.469	508.159	480.681	460.858	547.907	476.959	490.517	582.301	553.530	538.154
637	636	118.234	199.741	134.740	165.076	169.983	33.961	120.381	76.713	8.815	174.963	111.139	65.716	83.545	101.768	174.203	141.131	42.446	119.997	129.116	148.536	251.627	172.271	74.481	156.748	175.167	222.049	182.061	213.705	160.455	256.521	216.340	236.561	281.977	336.781	255.807	350.274	341.001	402.275	476.603	508.294	510.952	466.344	543.971	486.293	491.593	594.182	571.834	561.896
638	637	119.075	166.831	168.268	100.368	98.811	111.966	112.422	84.654	17.411	187.869	111.540	75.605	83.733	119.209	59.260	123.186	122.746	122.170	78.772	78.665	162.118	119.091	99.422	24.761	103.202	132.482	109.106	115.051	215.203	217.007	150.394	253.696	218.562	235.735	220.565	391.701	317.288	402.756	418.850	469.323	435.670	404.414	521.896	530.552	474.845	529.124	416.193	509.358
639	638	77.719	112.221	169.780	23.225	94.032	99.721	169.489	109.956	84.909	176.875	151.020	168.221	60.390	152.170	90.973	158.276	107.197	176.562	107.924	96.339	136.521	144.280	166.899	110.236	118.905	113.780	57.943	236.022	120.928	130.190	155.267	206.494	231.585	231.140	242.532	355.912	347.705	410.726	440.637	474.097	394.420	521.811	498.941	503.288	526.178	550.593	477.056	529.413
640	639	113.392	107.488	142.653	63.730	75.720	112.330	160.132	110.883	97.018	160.909	145.688	167.711	90.702	151.937	104.649	128.550	106.381	147.200	100.444	136.908	145.003	108.764	155.152	154.378	143.810	122.845	125.023	189.686	126.271	138.462	164.763	199.083	228.502	242.184	221.038	276.838	360.065	379.411	428.553	440.013	398.324	507.935	446.492	458.492	437.347	495.822	421.980	451.342
641	640	114.498	76.423	93.770	103.260	84.418	132.106	153.494	106.567	112.749	129.266	116.235	118.708	131.932	161.033	153.979	101.066	111.636	131.302	79.195	146.316	134.877	110.957	123.796	163.111	166.898	115.862	147.320	148.680	158.864	170.200	180.055	189.392	199.565	242.277	209.357	265.330	364.743	377.601	400.739	363.613	420.857	468.064	419.401	427.585	372.169	459.546	407.929	395.120
642	641	79.490	63.299	63.753	115.571	145.240	127.031	162.699	77.769	121.119	94.913	108.196	100.886	145.946	182.689	180.042	98.861	105.018	128.124	78.555	139.601	89.008	91.350	131.781	129.423	129.510	106.209	117.194	128.706	156.532	178.476	161.243	179.131	178.648	189.436	253.004	259.041	371.990	392.511	407.605	326.399	426.700	422.187	424.786	409.828	333.878	433.771	398.235	407.553
643	642	149.287	111.750	104.443	88.462	124.824	85.606	179.812	115.605	98.452	78.327	87.617	130.945	118.787	208.904	184.991	120.417	108.771	120.671	94.863	139.930	93.827	130.357	107.769	109.918	200.996	136.747	100.340	153.046	163.258	191.553	201.526	193.076	190.279	199.826	274.065	360.535	357.176	314.973	376.781	340.662	388.609	409.983	430.625	415.440	403.329	438.679	404.607	427.835
644	643	145.333	104.484	121.913	108.630	139.372	105.878	147.222	133.285	117.382	123.945	117.197	124.166	137.518	156.770	153.117	130.305	92.959	121.882	160.906	117.482	128.637	155.149	136.024	62.238	190.863	100.293	105.778	155.213	166.757	191.777	177.108	164.056	219.314	241.762	238.817	385.264	355.069	336.282	361.252	347.542	373.224	401.482	388.432	432.121	429.596	425.968	412.254	435.664
645	644	116.270	108.293	108.320	137.777	138.503	149.617	149.977	120.040	123.317	160.733	132.527	114.320	142.733	104.860	135.683	115.317	93.330	150.070	187.970	97.107	148.390	131.650	157.420	48.053	124.670	79.360	122.820	159.060	168.160	196.997	151.687	173.250	243.530	290.980	245.543	338.543	372.327	399.463	378.587	368.373	392.203	442.960	396.627	473.983	445.743	441.193	466.013	476.250
646	645	114.539	135.760	84.664	143.050	137.109	169.665	140.150	134.430	116.730	158.900	113.534	115.410	115.664	111.034	103.549	97.704	127.495	154.129	144.169	122.810	144.949	116.664	135.034	82.124	99.844	128.430	155.045	175.859	158.299	195.215	220.615	226.194	240.299	304.265	286.495	315.020	374.070	425.385	416.355	371.670	451.965	496.995	447.055	454.519	476.250	461.755	522.215	551.285
647	646	89.402	135.363	64.187	138.323	170.823	174.518	120.523	156.083	149.393	149.893	101.967	134.653	66.917	98.167	82.483	108.847	171.568	101.863	107.503	135.713	115.583	94.228	129.028	68.757	80.968	147.633	180.398	205.493	145.403	198.988	281.938	286.548	224.463	311.048	289.068	313.613	369.303	409.048	415.438	344.483	475.178	487.638	467.808	417.813	494.493	466.748	564.548	573.708
648	647	108.699	122.314	73.787	134.112	156.191	135.303	100.812	152.658	145.939	140.370	111.338	123.001	61.785	101.783	108.499	134.640	147.051	112.577	105.372	125.262	89.880	85.973	151.584	90.573	100.305	155.562	175.188	202.049	165.294	154.186	267.539	279.794	222.214	300.194	292.191	348.072	324.739	379.093	429.361	417.788	508.110	495.017	476.209	480.069	502.920	499.062	591.519	575.813
649	648	129.898	81.274	79.676	140.929	124.758	116.909	98.725	104.570	93.743	153.124	77.899	118.649	90.315	116.117	160.978	170.346	95.029	116.444	80.899	136.415	96.215	137.796	127.936	130.942	141.813	167.083	175.306	179.073	209.779	119.062	176.601	237.017	216.368	288.370	300.458	376.039	321.324	359.217	434.491	497.646	503.561	521.965	518.428	531.256	497.852	545.734	609.337	581.855
650	649	97.295	71.942	89.699	105.683	117.605	114.187	112.046	69.991	98.454	131.257	31.869	132.602	98.043	91.755	90.249	114.021	122.174	73.826	48.504	116.957	82.122	134.248	107.149	170.952	182.157	153.338	158.260	143.639	183.718	161.007	165.037	229.329	201.015	235.146	285.510	331.451	379.334	375.658	451.129	504.181	465.306	522.327	548.693	449.544	490.447	547.657	609.104	562.022
651	650	83.901	76.668	144.687	53.584	108.228	106.308	43.941	110.213	130.376	102.530	93.197	118.933	114.209	118.304	94.549	93.950	148.013	67.162	127.443	111.764	45.899	75.717	146.697	161.695	134.438	127.576	114.483	117.384	178.369	209.627	171.095	211.930	185.793	222.266	254.729	278.397	344.723	358.555	480.123	532.950	446.389	459.709	471.492	524.195	488.892	534.702	522.596	453.202
652	651	110.208	56.403	112.049	23.363	103.196	104.438	54.738	112.341	118.376	117.766	75.696	140.929	149.733	135.969	95.871	120.959	87.266	69.654	122.239	71.034	101.601	98.804	143.049	145.417	108.578	121.022	139.501	149.761	190.199	203.020	181.881	209.434	246.979	219.882	248.623	251.104	347.209	367.146	466.418	434.174	487.724	482.609	497.172	508.219	441.099	537.701	460.100	428.028
653	652	174.115	35.709	84.630	27.488	95.494	93.529	62.753	108.071	93.237	104.083	82.662	134.717	171.307	140.880	52.792	146.132	43.371	65.876	127.942	33.234	150.251	82.590	140.400	114.019	119.287	94.738	196.610	131.465	201.807	174.312	204.671	200.291	301.977	173.895	231.371	237.579	345.305	395.214	482.178	400.922	530.395	534.177	528.422	440.700	421.073	522.516	383.222	427.724
654	653	111.689	55.630	92.560	58.345	133.330	91.361	145.573	135.777	78.824	70.012	65.041	115.234	108.382	88.343	69.455	141.710	113.412	75.647	110.889	178.410	132.596	153.545	167.760	91.799	166.184	144.245	162.740	142.068	136.099	122.658	170.329	188.956	206.889	262.255	232.220	291.513	365.944	387.130	375.354	379.582	470.281	470.524	438.297	327.531	401.705	439.432	335.045	437.646
655	654	109.018	201.221	115.722	130.713	131.376	84.718	143.712	115.983	97.315	104.003	82.057	149.987	143.370	108.582	171.246	95.252	95.678	69.398	172.647	141.835	143.173	99.108	98.742	191.379	108.369	140.870	216.891	127.363	148.053	161.241	162.641	277.379	267.009	257.317	239.866	199.466	330.972	431.477	393.210	399.315	382.312	376.094	386.445	366.030	315.927	374.634	378.273	384.182
656	655	137.764	152.964	148.964	130.164	104.364	169.764	94.564	209.164	222.364	18.964	124.364	170.964	76.564	100.764	129.364	141.764	129.164	88.764	138.164	86.564	125.364	153.764	152.364	137.364	126.164	164.764	99.364	183.964	160.564	184.364	161.364	271.564	284.364	327.564	224.364	266.564	354.364	424.564	481.964	447.364	402.164	266.164	513.164	348.964	396.964	479.164	428.164	508.964
657	656	102.096	96.196	136.596	106.296	134.096	154.496	81.596	189.096	188.196	96.996	76.596	181.796	75.996	76.296	85.896	129.696	112.996	139.396	133.696	82.596	111.096	149.996	122.796	144.996	114.396	115.496	87.496	209.696	157.196	208.396	168.896	225.596	261.396	293.396	218.296	237.896	349.596	424.396	465.596	445.396	443.496	335.796	445.796	368.396	439.196	501.596	496.696	479.596
658	657	121.592	95.692	116.292	123.992	163.392	104.492	75.792	124.992	144.492	155.792	54.092	152.592	112.292	42.692	65.992	135.392	89.592	191.992	110.792	110.192	106.592	134.792	118.292	151.692	120.392	80.492	129.592	205.892	133.792	225.592	196.292	174.392	269.092	255.892	256.892	283.692	383.392	426.992	455.992	409.192	495.892	471.192	432.692	455.792	480.992	489.692	559.092	510.292
659	658	170.876	138.018	113.705	151.357	161.098	113.640	81.164	104.434	149.159	103.736	71.151	135.052	136.709	51.734	79.185	133.703	93.126	168.333	114.413	125.193	108.897	112.010	132.391	141.488	154.252	101.797	187.237	154.508	117.608	222.493	189.867	177.955	274.520	257.564	271.149	329.661	400.776	394.584	436.123	378.560	449.065	457.331	446.777	487.036	446.395	428.065	476.151	531.683
660	659	144.021	73.580	135.777	122.451	154.741	145.501	130.509	91.127	69.287	92.910	83.395	114.812	165.330	81.813	94.628	110.951	125.961	46.434	151.579	94.930	111.395	72.453	189.331	130.218	124.116	171.061	113.425	92.668	189.168	219.443	137.969	171.640	210.561	263.257	230.253	289.856	377.397	349.574	375.931	427.092	396.799	408.648	479.905	505.574	458.514	449.021	444.386	532.567
661	660	129.620	98.464	104.424	108.795	126.870	139.256	103.529	112.342	62.775	101.121	96.300	84.896	189.891	146.360	111.868	76.700	74.732	142.980	117.130	82.128	137.350	96.462	170.495	74.445	180.425	235.130	148.343	165.092	234.038	191.616	167.329	223.834	220.353	250.790	284.002	292.402	362.768	380.772	437.573	468.622	446.362	426.561	478.387	447.785	444.492	429.993	471.346	508.936
662	661	133.319	126.854	101.813	102.023	107.673	126.105	109.513	113.541	97.227	97.481	108.462	75.180	212.305	138.725	123.695	72.881	83.634	183.436	94.467	80.502	133.672	101.022	169.195	92.296	183.589	222.489	160.020	177.772	190.745	193.442	174.417	246.661	212.484	244.036	298.622	286.748	333.084	373.477	414.112	468.220	444.663	421.520	452.561	434.545	456.377	422.624	493.776	442.610
663	662	128.378	133.948	108.398	101.314	131.863	119.714	115.550	97.158	112.428	108.908	138.861	87.529	184.447	125.010	136.237	105.568	124.901	133.677	114.424	75.450	134.811	110.083	189.174	135.554	157.061	166.918	163.134	150.845	141.262	191.469	175.826	232.212	206.118	263.249	260.339	286.697	314.967	377.968	350.152	396.488	407.215	397.172	423.307	448.589	441.047	407.597	449.846	418.201
664	663	108.607	112.257	94.787	97.272	149.637	119.152	88.307	77.617	90.312	117.102	178.352	69.432	166.737	146.407	134.087	133.982	122.437	96.852	134.277	73.862	148.572	138.647	201.572	132.372	156.452	130.497	180.282	147.042	122.742	169.432	184.217	193.307	211.157	280.747	242.157	293.742	323.872	395.577	326.927	357.027	366.772	396.517	416.097	455.922	417.732	410.757	406.732	431.697
665	664	108.084	97.654	59.984	96.244	125.914	126.844	55.524	80.314	85.904	114.884	166.154	82.274	146.404	115.254	108.754	125.114	101.114	95.074	98.554	88.554	143.234	128.214	176.624	113.004	105.244	94.214	201.024	179.394	126.014	197.114	195.784	179.074	236.094	279.534	250.664	278.994	367.224	393.704	369.874	369.974	370.334	414.374	454.934	445.584	400.824	462.584	425.334	465.624
666	665	123.857	100.447	49.747	87.197	125.297	126.667	98.797	112.527	61.227	128.287	161.877	140.657	147.517	78.857	136.137	109.377	98.627	102.857	92.827	95.907	126.197	90.427	155.977	134.117	88.947	127.977	173.987	172.347	136.567	198.167	180.887	199.047	259.857	274.087	314.447	323.917	354.217	396.867	426.527	422.067	446.087	442.227	500.337	424.077	446.147	512.457	491.547	542.327
667	666	115.808	87.163	84.109	91.534	150.696	121.070	144.938	137.631	60.553	147.763	165.993	167.439	137.470	82.268	159.966	105.707	112.776	109.519	101.790	103.406	112.432	80.453	145.605	148.371	134.352	163.354	131.874	130.112	143.516	162.250	163.635	217.072	250.931	267.369	339.588	367.179	305.117	421.908	422.845	429.034	480.115	448.492	491.355	436.922	483.614	518.434	507.029	566.466
668	667	111.009	71.258	105.193	125.826	152.943	125.837	118.543	114.661	77.670	135.632	166.136	154.005	97.968	101.111	102.835	121.122	122.872	116.969	78.079	121.350	92.252	99.336	126.380	142.180	158.493	131.518	130.888	108.145	166.818	147.326	177.686	237.206	260.593	247.003	294.066	346.102	309.318	425.910	392.496	391.429	464.527	437.122	466.212	482.036	467.514	487.260	484.174	519.360
669	668	103.790	91.388	86.527	133.431	155.626	136.603	74.053	67.165	50.657	84.870	160.482	126.789	49.579	106.546	65.673	106.161	98.987	103.687	74.904	107.472	71.644	129.463	130.418	148.988	147.539	107.848	134.301	85.158	192.877	132.325	221.742	297.120	291.579	233.367	253.518	313.319	348.288	378.281	368.344	337.565	432.890	419.457	425.491	497.098	456.636	418.180	499.900	474.647
670	669	102.924	125.912	84.946	101.389	141.506	143.514	77.695	36.618	61.796	79.088	100.360	128.380	73.062	96.532	86.085	74.330	91.345	82.811	99.309	64.949	99.023	125.852	135.803	128.799	104.518	96.130	144.634	104.103	180.782	139.362	211.099	284.823	231.334	248.287	225.980	296.086	344.586	317.554	335.666	346.130	366.308	388.208	365.783	428.107	443.366	404.971	505.981	435.790
671	670	90.034	144.851	119.460	100.628	101.706	107.068	134.551	22.177	89.833	115.805	126.323	157.403	110.751	104.379	123.481	113.198	117.294	41.514	78.565	93.271	108.878	77.660	167.398	65.142	85.583	72.215	153.595	150.998	151.526	192.229	183.799	215.157	170.354	259.158	204.349	307.510	324.659	306.806	310.735	414.620	359.784	393.848	340.665	414.665	426.544	431.540	519.888	426.511
672	671	105.687	96.547	141.387	129.107	154.007	119.567	156.127	147.427	115.687	153.527	209.627	112.767	170.887	130.247	107.987	178.427	90.647	62.267	35.247	133.507	94.967	96.827	189.567	106.047	127.607	85.587	105.327	200.867	164.327	153.127	231.427	233.447	205.187	211.227	228.547	342.827	354.427	302.207	374.747	441.007	477.167	385.967	314.707	422.307	426.027	407.747	497.947	422.587
673	672	125.603	86.873	157.023	84.883	94.233	110.963	119.263	177.783	131.523	137.683	130.923	69.263	153.863	115.613	112.293	129.013	181.223	134.763	109.223	189.903	102.113	148.033	170.763	58.613	125.223	164.963	196.163	101.813	169.783	203.513	255.833	195.303	192.953	205.553	208.503	389.953	308.413	293.593	410.963	459.133	518.133	472.033	354.733	510.713	442.673	515.743	506.743	578.163
674	673	135.080	127.520	98.280	81.080	137.270	129.120	112.800	144.830	119.040	165.720	138.780	78.100	146.100	81.490	80.980	117.610	171.260	96.830	108.780	180.200	117.480	138.040	133.170	114.120	117.470	185.500	173.810	124.460	133.090	222.220	192.300	208.150	255.730	251.390	186.790	357.830	317.860	350.070	424.190	477.950	450.550	462.890	456.440	492.140	435.900	474.190	564.340	551.390
675	674	140.861	163.019	85.578	98.940	147.461	146.064	48.327	131.596	118.725	163.713	156.754	93.485	162.011	74.723	71.680	135.806	130.717	90.522	130.371	125.356	146.863	134.721	128.406	126.158	95.317	213.996	156.305	142.977	112.332	169.778	180.256	188.326	292.221	298.434	166.982	344.031	356.648	389.513	412.588	486.032	459.965	462.653	545.590	411.868	485.735	469.235	624.569	495.509
676	675	118.444	133.531	122.766	135.391	161.516	126.868	83.038	106.504	113.409	129.135	145.652	84.421	153.491	68.066	108.328	136.317	68.024	103.329	152.122	91.423	120.666	111.986	130.786	97.611	87.915	172.732	159.612	129.250	169.170	150.152	189.161	179.000	258.189	314.077	188.932	319.756	334.488	348.523	398.786	444.153	476.372	421.267	488.166	341.677	463.631	471.195	573.112	394.011
677	676	102.752	75.990	142.249	83.282	26.416	37.131	110.102	143.952	105.290	73.106	83.946	132.208	151.646	77.480	132.201	61.550	121.447	125.140	134.019	128.439	48.874	151.330	79.689	99.849	142.405	54.516	169.754	225.443	213.491	266.772	219.623	241.022	189.538	283.846	220.502	319.538	339.633	323.638	478.068	348.590	496.564	337.580	397.069	481.031	460.478	484.459	498.760	410.203
678	677	101.445	107.925	137.605	33.285	86.485	133.125	42.085	45.685	26.645	90.645	125.605	83.605	103.525	96.645	146.805	172.645	54.405	186.885	116.085	190.885	145.285	76.645	110.085	132.085	82.005	233.685	159.845	171.845	184.645	192.725	254.085	239.525	229.605	223.845	323.125	217.685	341.445	417.445	443.045	475.845	405.205	425.525	347.365	466.325	492.165	514.165	503.125	497.845
679	678	128.453	63.493	95.333	69.013	134.693	147.173	96.213	71.333	37.973	65.653	95.893	81.573	77.573	124.453	125.493	120.933	61.173	149.253	136.693	131.173	108.293	121.573	142.293	152.773	76.693	184.933	129.813	163.813	192.213	187.653	191.253	274.133	208.533	234.053	241.173	275.973	333.893	391.813	404.133	442.213	425.573	499.653	404.133	454.053	537.733	495.413	520.853	470.853
680	679	148.626	37.426	56.946	112.666	121.066	123.426	97.466	152.106	99.866	77.866	94.426	69.906	42.826	119.666	72.586	80.986	84.466	113.826	117.266	86.186	86.266	198.306	145.346	166.866	82.186	176.666	124.586	174.946	204.906	150.946	137.546	269.666	201.666	248.826	170.226	344.666	297.906	376.986	397.626	443.306	509.946	536.026	477.466	463.026	501.986	528.026	507.986	534.706
681	680	144.704	79.537	72.556	123.039	66.336	78.734	62.639	176.710	129.365	119.997	132.684	71.933	38.443	89.409	55.452	92.501	104.247	124.782	90.958	105.910	92.976	194.383	125.717	135.105	107.379	219.584	156.153	186.550	203.432	122.769	150.015	215.145	221.526	248.897	195.523	334.274	271.218	373.564	418.684	452.182	510.334	465.400	457.741	429.548	441.377	550.455	465.336	590.671
682	681	92.468	114.379	88.154	125.779	77.500	77.026	115.875	117.538	135.294	170.534	104.819	144.082	86.344	89.903	59.534	124.342	87.895	92.787	109.594	65.161	145.599	121.794	64.089	148.198	81.147	98.846	153.170	106.901	171.132	169.879	137.283	185.940	239.497	284.458	213.034	326.269	325.604	402.368	413.920	411.448	444.916	492.626	417.182	454.373	480.484	504.397	458.646	531.206
683	682	100.451	111.190	145.549	105.884	111.963	132.085	114.344	123.863	139.771	115.920	109.291	131.321	106.333	91.796	79.405	108.578	101.571	112.715	96.250	93.510	82.239	99.854	102.705	155.996	108.218	130.074	160.419	118.228	144.797	157.336	167.523	218.940	277.546	272.709	228.181	308.924	319.218	367.988	408.690	393.811	444.617	491.247	414.232	468.889	427.841	454.578	440.864	506.777
684	683	110.277	100.114	130.241	120.066	135.689	88.214	149.515	143.568	103.069	83.792	134.376	123.799	127.483	133.326	120.864	83.530	116.646	154.457	105.734	114.295	113.656	93.180	131.218	140.383	112.798	149.420	122.266	126.204	154.332	107.680	175.747	217.443	226.580	266.329	215.776	320.798	326.693	331.080	370.360	366.588	401.438	387.565	365.682	418.143	368.219	472.889	402.846	450.625
685	684	105.634	87.405	103.654	134.548	145.346	72.561	159.431	123.672	106.022	95.976	122.938	97.266	128.448	147.344	143.601	101.010	118.663	157.274	109.562	125.748	137.726	97.983	136.834	136.836	112.735	129.941	102.800	137.606	145.538	107.327	167.838	195.360	207.091	265.660	223.434	319.424	311.628	289.785	331.185	352.889	392.720	329.912	340.992	373.397	334.641	470.157	394.129	389.239
686	685	82.115	80.095	95.715	123.465	136.745	105.895	136.035	123.235	141.635	135.425	112.675	72.765	140.185	127.255	137.855	128.085	103.705	126.855	147.325	86.595	130.705	132.555	136.375	134.975	117.095	122.925	110.835	167.735	139.405	135.175	167.185	220.065	218.215	270.615	258.445	297.825	294.245	298.435	346.145	371.435	419.415	370.535	378.295	389.965	378.915	454.755	411.815	397.905
687	686	62.373	95.993	87.273	104.263	143.983	121.703	115.003	138.723	162.183	146.323	82.243	82.413	146.283	120.443	144.663	125.843	86.633	77.283	173.663	63.803	110.733	148.913	123.263	115.993	112.113	106.153	107.113	189.663	123.993	139.953	188.363	259.263	226.653	250.933	267.113	269.463	300.613	307.173	347.423	369.153	425.163	422.533	428.743	435.323	437.853	464.243	433.873	440.903
688	687	87.542	96.362	124.402	80.562	117.742	136.302	107.642	131.722	120.142	124.982	83.622	100.342	141.002	107.302	105.142	114.742	126.782	51.582	159.662	120.962	61.202	162.142	141.322	137.122	113.602	142.622	130.642	142.022	163.682	157.422	195.742	229.302	219.682	261.582	276.142	278.102	336.382	327.262	398.802	408.522	465.622	412.122	447.702	451.222	436.082	480.822	449.242	496.662
689	688	105.250	121.723	162.346	72.065	121.294	121.095	78.815	123.914	79.284	123.999	90.950	99.666	140.062	131.459	96.351	132.844	152.259	87.591	135.397	144.618	58.700	135.407	152.425	155.698	132.940	170.057	131.643	134.316	204.675	171.880	204.247	227.029	256.172	307.008	254.364	309.902	339.460	352.560	400.366	428.540	471.314	406.923	464.448	464.477	432.330	517.809	452.274	547.203
690	689	102.202	127.149	178.794	97.618	134.938	92.035	79.911	136.804	87.551	138.988	78.064	96.268	129.302	164.368	130.910	151.902	145.610	106.854	109.714	99.643	107.734	108.065	164.664	166.255	126.071	140.711	114.531	140.283	212.961	174.908	214.121	233.481	287.547	289.966	221.377	317.287	313.762	362.030	370.443	431.436	462.825	395.396	485.648	454.484	475.266	544.267	457.402	520.954
691	690	112.632	90.232	178.232	119.232	94.032	107.232	103.232	155.032	105.032	131.632	91.632	70.832	108.832	165.232	113.632	139.432	125.232	120.832	96.232	52.632	122.832	106.032	178.032	172.632	122.632	125.432	133.232	134.432	211.032	163.232	208.032	196.432	279.432	263.232	250.632	302.632	324.432	377.032	376.832	431.632	460.832	383.632	476.632	465.432	524.832	518.832	524.632	535.632
692	691	109.696	84.496	165.496	137.296	94.496	122.896	77.496	159.696	123.096	97.096	57.096	91.896	117.496	135.696	93.696	98.296	91.296	126.496	114.096	55.896	136.496	102.696	147.496	143.096	125.496	97.496	135.896	118.896	204.496	167.496	199.496	202.296	269.696	255.096	254.096	286.696	314.096	367.096	380.496	410.696	441.896	409.096	451.096	508.896	529.296	497.896	613.896	566.096
693	692	103.256	75.656	141.656	116.456	122.456	121.656	66.456	168.056	110.856	70.456	43.656	162.456	120.856	151.656	125.256	63.656	71.256	131.656	117.656	118.856	132.856	100.856	103.656	120.856	110.456	121.656	149.256	149.256	194.056	179.656	200.456	213.256	254.056	236.856	235.256	257.656	320.056	337.256	421.256	429.656	431.256	428.856	464.456	515.656	492.456	522.056	611.256	572.456
694	693	97.390	90.791	107.088	108.365	87.367	100.171	110.549	141.693	63.041	100.146	115.324	160.805	115.910	206.916	152.627	72.768	61.106	140.887	108.792	150.189	111.686	109.105	88.075	127.981	123.052	126.438	143.888	173.296	146.420	192.892	172.793	193.738	232.194	190.106	238.774	274.512	345.094	317.472	453.763	437.343	469.412	459.708	460.953	504.354	486.632	517.142	509.651	531.894
695	694	55.781	138.068	110.829	143.386	67.892	114.885	137.925	93.427	85.856	132.162	106.179	140.719	98.732	171.365	114.205	108.317	55.638	122.816	116.413	105.405	114.860	99.684	146.523	147.968	117.543	95.887	120.986	125.029	161.958	189.323	190.921	238.591	201.635	223.726	269.648	328.706	317.562	332.885	430.007	424.397	459.353	442.559	446.348	524.380	467.662	471.471	432.513	451.349
696	695	126.351	91.611	133.531	226.171	114.441	151.941	249.241	109.191	91.911	59.811	150.131	108.451	93.691	197.081	91.501	57.061	145.611	128.051	107.911	173.421	78.871	80.861	92.651	218.161	104.121	180.901	155.631	155.161	224.681	157.901	206.471	241.841	135.701	220.641	325.111	344.261	331.161	351.181	438.061	413.691	491.071	396.121	434.781	503.101	368.021	402.431	413.481	412.771
697	696	127.029	93.669	90.949	164.019	128.159	133.719	159.339	118.069	120.819	75.149	153.899	118.709	135.139	200.049	102.979	105.799	144.519	89.069	142.699	137.319	92.599	102.039	114.089	175.639	129.829	139.519	132.079	202.349	197.099	200.349	187.129	206.899	183.769	267.379	282.209	315.309	384.859	377.379	394.359	454.299	508.419	431.909	418.669	475.209	397.169	455.519	468.209	419.439
698	697	141.778	91.158	66.518	109.948	89.818	141.878	104.198	155.978	127.008	56.438	111.868	139.358	129.548	174.068	109.578	146.838	127.008	34.118	176.888	107.998	121.828	91.278	108.538	139.578	116.808	132.718	158.548	196.288	184.518	195.548	217.758	175.158	285.168	306.838	264.198	304.148	409.798	422.298	392.398	444.708	475.448	466.888	420.988	453.208	440.248	529.188	529.828	454.768
699	698	152.493	108.928	102.628	99.325	59.723	152.269	109.382	159.322	102.513	41.767	73.240	124.425	96.405	136.663	106.533	147.012	126.819	32.289	163.163	122.823	142.640	94.746	92.859	127.552	92.903	145.822	193.585	143.501	175.839	156.220	250.881	186.018	323.321	300.319	271.636	322.055	356.006	405.150	415.007	408.133	417.631	468.683	439.828	464.582	465.797	542.674	519.211	481.586
700	699	143.940	167.061	178.343	88.450	102.443	108.991	72.931	93.815	89.066	94.933	92.629	46.398	108.806	122.104	107.621	142.902	160.631	85.431	119.667	129.777	157.305	158.908	98.153	100.111	110.215	138.477	159.369	111.567	121.383	144.088	200.760	205.425	253.010	277.046	260.165	346.491	264.362	282.274	411.796	408.504	378.871	448.615	445.326	489.441	459.135	471.799	434.062	453.978
701	700	82.456	125.646	158.088	53.897	111.540	99.382	83.932	100.272	87.646	201.764	149.415	124.494	142.499	79.919	124.002	131.090	145.984	81.721	161.465	107.556	155.256	134.396	154.488	191.684	109.596	151.089	120.045	115.459	159.994	136.463	156.443	202.448	257.783	264.422	229.381	353.003	341.211	326.539	429.349	390.592	415.752	466.719	399.218	432.176	494.306	414.976	415.907	452.214
702	701	148.981	91.321	137.761	87.561	125.101	146.981	160.301	120.221	51.841	131.321	128.721	135.001	80.261	116.201	110.601	110.121	97.381	115.521	172.381	58.641	148.661	79.141	205.541	60.741	81.141	26.481	190.601	148.641	119.021	82.681	204.921	246.301	328.181	242.581	317.221	347.841	336.041	328.161	507.701	423.381	460.541	314.241	506.521	477.061	409.761	420.121	403.581	397.341
703	702	116.984	96.164	114.084	94.964	92.104	110.484	147.184	135.684	96.164	134.664	119.604	163.824	130.684	69.044	101.824	96.404	102.504	87.784	126.604	85.064	138.844	81.404	145.464	118.204	81.244	114.624	179.964	174.044	119.044	141.244	167.604	232.884	309.104	266.684	285.684	292.824	348.564	345.624	483.804	428.264	449.444	399.164	525.724	410.664	387.464	407.964	377.924	467.264
704	703	149.196	133.573	87.738	113.206	83.560	77.474	152.777	115.376	131.785	147.124	83.997	158.206	157.312	63.082	102.414	136.666	130.519	57.865	92.470	134.086	107.079	121.121	92.909	139.294	89.071	185.431	149.670	207.807	155.689	193.856	133.785	232.693	247.737	292.568	265.369	246.533	326.183	372.517	464.776	447.581	426.649	479.470	488.266	378.658	384.155	475.752	363.756	533.640
705	704	126.410	151.982	104.790	123.847	127.994	127.129	155.615	86.573	125.038	139.615	76.174	84.380	125.186	155.780	110.529	140.958	153.013	90.296	109.586	119.157	99.558	115.346	94.875	134.524	111.650	129.460	132.375	196.469	183.349	186.675	151.287	219.612	212.963	249.604	239.529	261.064	298.643	363.130	430.668	411.282	416.701	442.333	434.225	413.382	417.075	512.759	371.025	493.498
706	705	57.641	145.611	108.490	113.594	143.027	158.555	138.392	90.082	123.601	124.213	99.036	72.606	128.327	176.177	104.627	106.734	141.698	135.230	114.702	86.210	88.092	93.327	94.829	153.554	130.553	91.757	127.321	192.590	181.456	179.267	158.755	212.076	232.940	206.134	215.652	257.376	325.083	356.784	400.074	377.298	410.685	411.422	438.543	409.896	409.820	459.044	367.071	464.548
707	706	92.399	110.426	87.053	103.175	91.589	147.877	60.189	90.875	111.843	140.039	116.169	87.421	155.595	111.737	130.273	88.836	122.004	185.093	110.571	147.797	146.762	151.662	127.181	147.909	131.501	108.842	134.626	195.554	160.638	183.885	155.177	297.844	164.648	252.440	247.271	234.042	331.286	361.484	412.835	391.612	408.660	404.756	392.246	436.295	415.341	431.560	414.242	441.908
708	707	117.430	97.030	105.730	115.630	132.830	111.730	88.930	94.430	103.830	106.030	135.730	98.530	87.530	91.630	110.430	128.330	147.830	108.930	100.830	126.030	89.230	139.830	58.030	73.230	153.330	128.130	158.430	142.130	177.030	200.330	197.330	304.930	218.030	321.730	297.630	304.830	444.030	377.130	394.030	443.330	421.430	420.130	472.430	420.030	466.530	480.230	425.230	459.030
709	708	116.232	114.732	99.732	96.132	171.132	163.632	80.232	74.132	42.532	109.032	135.132	64.732	90.632	151.932	72.732	118.432	176.032	98.032	150.232	52.632	82.732	114.432	120.032	90.032	136.932	161.332	123.032	162.832	199.532	210.832	261.232	189.632	220.332	288.332	298.332	311.932	408.232	350.932	444.032	482.132	415.632	474.932	466.532	467.332	484.432	507.432	487.032	459.932
710	709	124.442	119.142	130.392	107.392	151.942	153.242	92.842	82.692	60.642	130.592	133.542	108.142	85.592	143.592	100.842	144.792	161.342	107.792	145.992	70.542	75.242	117.292	127.442	108.192	136.692	137.892	143.642	143.842	188.392	192.542	231.442	193.992	240.592	278.492	271.792	316.842	376.342	357.792	465.642	456.642	423.892	485.842	432.042	471.092	494.892	542.742	473.642	498.592
711	710	106.493	87.409	132.484	111.776	92.225	136.625	111.217	121.898	90.305	152.807	130.072	133.108	103.927	84.242	98.242	156.506	130.849	127.671	129.741	113.650	99.782	90.945	135.386	146.899	130.094	122.316	153.316	147.366	178.636	177.621	174.337	221.741	268.977	276.715	233.152	311.147	350.679	364.615	484.519	394.715	403.542	466.102	424.882	433.041	525.332	517.896	463.643	520.654
712	711	74.434	43.585	81.705	81.852	60.356	139.576	99.528	134.607	103.199	153.127	119.873	95.646	122.213	38.328	53.951	133.809	124.563	132.004	116.499	143.562	148.029	51.885	170.983	187.372	142.267	119.352	174.420	164.559	155.014	208.356	168.183	244.372	299.572	282.135	212.836	282.044	346.003	350.986	478.549	340.681	382.620	437.413	435.821	411.584	563.435	464.563	470.364	517.021
713	712	44.684	47.684	137.284	61.284	77.884	126.684	120.884	167.084	122.884	98.284	111.284	120.284	171.484	62.484	74.684	117.884	203.084	146.084	125.484	127.484	158.284	80.684	125.684	194.484	115.684	73.284	194.484	165.284	147.084	228.884	225.884	166.684	223.884	285.484	211.684	340.284	286.684	373.684	563.884	389.284	409.684	478.684	490.684	427.084	521.484	531.684	608.484	446.084
714	713	60.132	100.532	164.732	87.732	121.332	41.332	143.532	83.732	111.532	121.932	146.132	156.532	181.332	74.932	98.732	146.532	168.532	113.932	123.332	126.932	114.532	143.932	127.132	156.732	127.732	59.332	148.732	149.732	200.132	179.332	183.332	196.932	247.332	287.132	290.732	403.932	228.132	358.332	565.932	406.532	471.332	568.932	510.932	453.932	527.132	564.132	601.332	447.932
715	714	76.748	158.948	87.548	112.348	110.548	104.348	67.948	111.748	77.148	110.948	154.748	135.748	61.548	80.748	136.748	84.148	143.948	170.548	46.948	163.948	75.348	153.948	134.148	116.548	121.548	140.148	95.548	159.148	239.948	164.748	133.348	203.348	233.148	289.148	298.548	322.548	282.348	328.948	490.948	432.548	536.548	576.748	508.348	409.948	559.348	437.148	568.148	569.548
716	715	80.838	156.538	103.738	106.938	72.138	108.338	39.738	138.638	82.238	107.938	156.338	114.338	42.238	87.638	121.338	110.238	116.038	188.138	50.438	141.038	67.538	148.738	132.838	115.238	123.238	154.538	122.038	172.438	236.238	182.138	165.438	205.338	227.338	248.838	284.638	327.638	301.638	345.938	464.738	453.138	549.838	531.738	527.738	435.038	589.838	435.938	554.238	567.838
717	716	96.504	90.004	133.904	79.004	46.804	111.704	90.404	142.704	110.804	112.804	156.704	95.404	120.904	96.804	75.204	176.404	84.904	144.304	103.604	114.604	98.904	137.604	119.804	108.604	136.204	146.804	162.904	168.804	208.704	188.104	209.704	242.304	248.204	252.104	299.904	345.704	281.004	379.904	445.904	460.304	516.304	479.004	522.104	534.204	595.604	528.804	594.604	523.304
718	717	118.135	67.723	113.542	77.404	78.920	135.381	119.843	112.133	103.747	97.100	130.420	102.810	142.809	105.852	75.374	137.601	88.405	79.129	115.514	135.489	85.319	124.620	116.144	113.566	151.836	166.328	132.235	165.432	175.641	187.871	227.075	238.885	240.534	294.695	289.804	282.529	304.631	347.268	403.806	457.037	429.934	460.540	468.068	475.765	521.815	507.599	567.442	518.979
719	718	120.762	115.733	135.005	127.756	118.302	101.325	111.121	107.216	98.599	79.565	125.569	126.068	125.122	119.457	87.967	118.598	90.690	64.801	117.059	133.111	85.519	117.172	123.072	115.461	168.847	177.608	134.212	170.435	154.890	192.232	232.673	224.889	222.578	292.255	267.290	282.153	319.474	312.876	385.879	455.171	419.997	459.802	466.583	407.567	451.229	467.525	495.683	498.692
720	719	129.353	136.647	168.447	187.009	131.385	114.927	136.276	154.984	45.371	60.294	136.356	131.471	113.190	144.288	71.398	185.613	85.451	86.432	115.492	168.343	125.467	102.105	113.719	138.884	159.886	171.595	171.446	180.477	122.302	193.807	251.324	261.518	193.546	329.938	252.573	351.543	303.354	310.485	362.097	479.013	441.604	456.102	475.227	406.688	447.350	465.692	486.907	452.719
721	720	155.997	131.837	160.797	129.437	161.917	170.077	155.837	161.037	76.077	98.717	122.157	144.477	104.557	154.957	110.077	158.557	122.877	95.197	93.757	211.677	150.637	80.877	108.557	123.277	68.797	158.477	156.957	147.757	115.757	221.837	246.797	211.037	205.677	333.597	283.277	370.797	327.917	393.197	417.357	507.917	516.237	510.317	462.717	474.637	484.477	502.637	439.437	427.437
722	721	115.232	43.872	116.112	98.592	81.472	184.272	89.152	124.832	129.792	114.352	118.192	132.992	73.392	109.312	104.832	128.592	111.072	149.872	49.392	184.752	139.712	106.832	119.952	123.952	55.152	164.192	115.072	167.632	109.072	225.312	208.832	180.112	224.272	312.592	249.152	322.752	332.592	443.312	420.992	496.192	479.792	476.592	462.352	530.112	420.352	518.192	446.272	501.792
723	722	126.907	70.107	109.707	146.427	47.547	179.147	90.667	97.947	139.067	135.467	91.307	152.587	90.827	123.307	86.187	129.387	147.947	167.387	108.267	101.787	175.787	113.867	138.347	167.707	126.747	122.747	73.147	150.907	102.987	189.627	157.307	198.667	176.587	271.227	215.947	291.307	347.627	424.427	363.707	486.507	453.307	443.147	484.187	508.747	460.187	510.747	484.027	574.827
724	723	138.176	127.406	116.137	146.358	92.999	155.498	134.808	99.478	152.960	144.188	82.948	151.852	135.962	161.246	96.135	101.837	155.010	136.001	138.767	75.541	156.925	101.738	131.063	149.270	135.517	95.589	96.155	128.957	143.277	177.183	158.725	210.394	215.764	214.884	236.063	245.946	333.865	419.555	401.978	412.854	459.604	447.487	460.678	464.795	487.053	480.526	453.855	508.980
725	724	110.437	121.520	104.908	143.714	136.501	141.105	149.150	105.807	134.503	118.800	111.365	131.477	141.899	166.301	139.649	94.441	101.315	151.255	97.576	126.846	91.768	125.946	100.863	92.243	103.073	114.004	115.670	159.901	167.205	180.881	186.684	262.437	280.052	216.513	238.465	224.415	306.518	365.568	461.342	283.786	431.992	404.675	405.244	398.408	381.042	427.280	411.534	446.086
726	725	86.158	92.698	83.838	117.598	154.798	119.298	127.938	115.818	129.498	136.478	142.358	161.678	140.838	160.438	148.978	129.198	78.078	142.818	65.538	191.978	118.478	109.818	121.958	95.958	115.618	135.298	124.938	177.478	131.318	196.618	204.058	258.678	257.778	229.818	244.498	275.038	351.698	302.818	448.458	297.318	424.138	372.138	365.478	351.918	341.578	370.738	420.138	396.758
727	726	62.093	83.013	97.673	85.713	85.173	115.933	89.433	110.753	130.193	126.633	126.753	194.873	168.573	89.553	133.513	129.313	78.513	121.193	85.633	188.133	125.733	89.333	132.053	105.293	127.773	125.473	109.833	187.773	82.793	196.233	200.793	228.733	235.373	239.193	241.013	289.353	368.073	281.573	438.113	364.213	440.293	366.033	400.473	365.413	404.853	417.153	450.573	387.753
728	727	93.200	86.720	137.860	85.040	72.940	86.540	99.860	75.680	134.260	102.900	112.960	156.440	144.000	21.480	103.480	127.520	97.720	130.960	98.440	130.280	132.560	102.860	133.880	111.580	127.020	83.640	106.340	162.320	97.900	168.560	174.480	225.680	257.660	244.780	248.140	295.180	352.700	312.100	431.880	405.260	435.940	416.980	448.760	388.480	441.220	465.500	443.640	409.140
729	728	142.573	107.193	141.573	49.753	150.253	61.593	100.533	49.173	139.253	148.813	122.693	80.793	93.653	63.713	94.573	150.773	113.253	127.773	54.173	136.313	157.733	113.793	131.033	116.133	121.093	42.673	107.573	105.073	162.653	169.953	153.033	228.273	267.573	241.993	263.173	310.613	340.753	364.573	429.793	448.093	428.073	482.153	462.413	409.053	430.613	529.513	511.793	419.993
730	729	138.637	121.637	135.517	42.317	161.797	87.197	99.397	72.237	122.837	159.437	129.997	65.397	88.397	107.837	112.677	161.917	143.197	117.037	61.437	165.637	154.797	123.317	141.597	133.477	131.957	102.677	138.757	129.117	205.877	205.397	170.437	255.077	273.677	249.877	264.957	329.277	310.357	381.917	431.717	480.077	441.317	486.317	465.237	448.997	427.237	548.677	534.677	438.517
731	730	103.134	117.894	106.094	100.254	112.854	105.934	127.134	101.254	94.814	64.934	123.934	112.894	113.254	101.694	138.214	139.094	186.254	128.854	100.814	138.334	159.654	151.014	156.294	132.374	163.334	179.254	182.254	172.574	201.494	220.974	223.654	296.774	281.574	316.174	263.054	309.294	301.534	349.974	410.534	488.494	473.574	482.254	476.934	471.654	406.254	459.774	487.574	461.374
732	731	72.144	112.260	54.557	135.018	81.701	108.095	85.852	107.549	84.763	60.310	120.534	134.813	129.036	111.783	148.964	138.604	148.190	119.215	75.396	86.071	189.954	154.797	133.237	136.042	125.117	122.473	159.663	124.792	172.578	162.822	239.478	261.043	245.050	305.424	236.702	235.457	327.710	329.910	387.618	444.826	446.438	490.530	433.907	450.244	384.200	401.538	476.965	423.813
733	732	64.503	77.674	111.668	122.006	65.631	122.429	102.786	139.968	82.238	76.176	135.987	110.678	122.857	112.304	150.124	168.081	86.485	144.068	119.826	83.334	219.792	142.745	122.790	166.892	115.476	151.089	171.500	189.060	166.189	177.811	172.768	228.117	238.938	224.428	213.836	252.303	276.026	346.540	423.677	397.757	338.558	444.557	415.274	389.515	309.801	362.539	404.800	414.459
734	733	98.330	131.270	186.450	122.110	126.750	121.010	121.370	56.350	53.850	157.010	131.770	132.050	200.310	83.530	38.190	65.770	34.930	124.050	141.490	61.050	153.870	139.350	72.210	141.290	180.890	151.830	215.670	181.490	177.370	224.210	200.850	160.430	230.510	258.610	233.250	252.110	247.730	234.610	423.550	315.130	315.710	227.730	361.470	328.030	193.870	331.850	336.950	375.210
735	734	88.260	128.960	126.660	165.680	61.280	70.020	125.780	167.800	57.480	117.800	99.220	100.860	59.600	128.380	96.660	42.720	125.720	110.340	93.520	113.140	122.720	152.320	102.740	116.360	163.280	164.780	191.980	143.020	170.380	238.020	253.560	152.520	244.720	244.580	272.180	295.680	267.260	368.140	416.900	363.500	385.980	277.280	357.400	338.080	320.160	332.440	391.060	330.060
736	735	132.295	120.665	128.985	213.465	152.865	43.515	170.405	171.755	134.765	145.315	134.475	106.175	94.955	127.635	106.775	105.745	111.355	171.935	111.505	119.625	184.035	89.355	147.135	144.315	94.385	130.685	223.445	180.985	167.735	199.925	193.625	237.825	303.565	230.295	278.325	350.875	246.445	295.335	346.575	253.125	424.285	381.215	404.965	365.245	371.915	391.635	378.845	386.685
737	736	116.647	129.157	67.567	144.237	146.107	67.767	131.547	103.977	133.447	178.737	142.347	142.147	99.007	109.387	90.917	54.217	88.897	116.657	148.397	117.817	121.037	60.057	170.717	87.237	94.867	100.407	194.697	124.127	138.917	162.607	178.517	212.977	233.647	214.267	219.437	318.557	304.587	300.437	352.047	300.367	434.007	419.507	391.057	363.527	354.837	362.367	409.337	366.667
738	737	94.653	129.893	25.163	92.173	149.373	88.643	114.613	88.413	112.073	146.843	144.843	154.193	110.943	120.663	96.223	44.533	128.413	73.853	134.493	127.993	84.983	72.123	183.293	37.453	107.453	88.873	159.913	100.023	145.553	129.933	133.513	189.433	215.453	185.143	241.293	286.703	300.803	313.743	384.543	346.043	436.253	382.203	399.133	396.573	340.303	335.783	427.513	391.653
739	738	116.116	141.656	73.726	116.696	155.606	131.296	107.916	93.926	62.556	83.176	153.246	133.486	115.426	115.236	111.756	111.916	131.646	70.566	101.836	128.426	105.086	99.746	159.616	76.256	136.376	140.356	137.086	136.696	163.906	161.306	154.106	178.406	242.286	180.076	295.006	291.196	322.276	339.366	420.476	350.596	398.096	370.136	405.946	469.696	400.946	385.196	440.696	397.536
740	739	131.594	138.714	115.234	130.324	160.134	175.994	60.494	38.804	79.684	91.084	111.874	94.574	99.664	111.204	109.074	153.664	72.314	65.364	126.784	124.254	105.414	114.074	144.664	110.464	114.024	160.004	140.834	146.524	139.574	191.464	196.854	203.124	224.134	206.344	263.714	257.864	399.664	341.814	402.374	381.254	381.034	452.924	403.124	469.644	472.854	433.434	446.724	357.804
741	740	75.766	127.656	107.806	141.306	157.766	170.476	26.636	45.206	120.416	100.556	75.646	93.666	107.476	149.296	142.586	145.706	110.376	92.916	159.036	169.126	120.366	136.946	140.316	123.456	72.486	143.746	173.976	146.626	130.306	215.666	191.796	224.416	238.676	257.656	253.796	244.916	391.136	328.926	417.666	422.706	400.446	498.016	427.836	414.516	460.006	418.736	414.856	368.956
742	741	46.397	109.928	96.214	154.947	128.456	136.216	66.909	77.792	108.664	103.245	85.823	150.769	157.305	97.539	173.775	136.172	174.606	134.573	155.879	162.066	125.318	121.719	146.011	123.783	119.201	146.086	184.001	191.433	156.106	267.142	191.982	220.321	268.788	247.021	254.737	283.100	374.719	350.129	477.069	408.821	432.732	509.707	434.106	405.745	417.140	453.683	391.669	426.105
743	742	46.919	56.138	114.756	123.031	130.422	92.070	104.279	83.265	75.531	108.671	69.158	133.206	119.798	60.560	157.449	125.575	163.774	135.654	153.694	121.282	135.218	109.437	142.156	81.187	133.603	137.345	151.390	184.734	162.681	220.499	197.055	207.556	216.835	227.991	255.508	278.746	352.527	341.603	472.260	394.737	451.670	416.711	410.537	404.065	372.537	498.038	388.856	441.320
744	743	61.679	64.254	98.344	108.076	137.868	91.949	96.563	96.836	70.301	131.169	65.349	123.869	89.770	96.231	130.723	101.725	139.564	97.527	154.374	111.257	127.327	92.391	129.471	76.630	123.240	142.377	138.337	143.271	148.785	163.613	197.709	220.136	207.801	234.719	247.480	262.664	331.430	309.731	419.106	388.377	441.805	342.287	422.575	387.387	349.588	499.088	392.299	423.243
745	744	79.664	94.924	93.144	114.264	152.584	86.924	106.084	106.984	94.684	122.304	92.104	114.464	97.684	113.284	125.544	100.564	143.364	99.044	139.984	113.844	120.804	99.844	135.804	96.324	159.564	115.964	158.244	150.584	144.664	153.784	192.284	243.624	255.244	234.584	228.684	284.924	313.404	323.784	386.064	347.184	431.464	346.244	438.524	421.704	409.184	473.464	370.664	431.184
746	745	122.635	59.875	109.875	86.255	143.055	99.495	133.495	133.555	99.575	70.435	120.735	104.475	68.775	109.895	128.195	66.855	152.875	125.495	127.395	135.055	116.815	109.635	120.635	82.335	136.895	105.335	190.295	165.695	149.995	139.055	152.635	233.915	249.035	249.335	247.215	309.555	299.135	354.275	387.815	354.735	430.695	391.455	464.075	440.015	450.595	462.195	390.255	461.395
747	746	158.585	92.931	106.265	93.438	118.665	123.251	130.878	167.811	77.305	57.145	135.945	137.625	99.145	117.305	131.251	52.771	135.385	124.105	87.838	122.105	101.038	111.838	121.625	102.825	98.398	123.518	206.745	157.598	148.851	164.238	155.518	183.918	213.465	231.038	263.465	330.825	266.531	312.611	359.011	395.891	398.638	438.985	453.118	441.971	441.891	469.065	444.345	469.118
748	747	111.346	122.786	119.626	148.226	106.946	148.346	101.346	122.946	104.946	92.146	106.506	114.866	121.866	97.546	118.906	115.186	106.186	121.986	92.786	97.706	145.026	114.786	97.426	143.586	127.466	106.706	169.466	168.986	154.306	189.346	178.066	215.266	232.666	205.866	271.146	265.746	300.426	338.386	380.586	413.466	408.906	481.266	465.306	507.226	495.866	549.506	470.906	455.386
749	748	174.644	111.804	97.864	156.164	115.904	127.124	134.964	115.644	115.584	84.764	105.984	169.324	105.544	120.344	66.884	115.984	146.484	109.544	114.704	124.764	123.384	88.624	119.624	167.964	117.884	79.664	97.244	194.364	180.884	176.484	227.324	248.224	234.944	253.324	284.244	339.484	331.304	411.084	413.264	421.744	387.684	448.784	497.824	458.064	509.544	523.324	434.644	444.764
750	749	73.964	87.884	97.804	139.544	91.964	109.304	89.944	87.844	131.804	130.964	109.804	131.824	98.644	84.444	139.064	142.664	160.824	126.104	109.804	97.924	88.744	83.924	136.984	146.224	118.624	99.144	130.684	159.784	180.864	167.164	144.104	232.364	212.604	240.844	246.784	259.484	365.664	320.164	399.124	464.304	431.544	401.464	450.964	414.264	455.084	486.444	502.144	467.844
751	750	85.908	120.388	95.388	140.468	68.408	105.628	101.948	120.508	103.668	141.648	129.568	116.868	115.488	96.788	129.748	133.808	145.048	128.468	82.348	84.768	108.028	107.328	112.868	139.288	124.148	103.408	136.928	190.428	166.408	159.328	184.308	217.848	204.668	250.808	277.468	283.288	357.628	312.988	403.008	399.248	434.828	463.188	498.828	399.468	481.268	486.188	518.568	501.468
752	751	88.760	85.720	133.100	120.480	83.620	113.560	118.060	113.120	101.980	112.780	123.820	130.440	131.440	119.680	139.740	97.820	139.300	107.140	95.140	83.740	125.100	119.960	101.120	115.260	168.100	106.340	164.020	168.080	168.460	147.420	207.080	219.420	225.940	274.860	257.480	269.880	339.440	317.760	408.720	375.160	472.360	506.900	497.900	454.140	466.880	493.560	524.800	516.720
753	752	100.655	74.092	127.413	126.172	103.132	121.948	136.457	111.439	141.777	88.381	123.306	133.422	122.474	105.846	126.917	99.727	150.746	80.855	92.347	83.018	119.961	125.303	73.838	127.847	161.729	119.802	168.998	140.042	159.627	141.181	179.157	234.103	241.391	276.015	263.300	250.195	296.546	330.902	430.415	408.666	499.171	473.047	464.419	520.867	434.952	454.382	523.353	505.477
754	753	101.513	102.700	78.629	142.071	79.185	170.172	118.140	150.463	125.191	58.372	84.319	100.755	105.211	122.213	134.380	142.606	131.326	111.653	94.347	76.796	104.231	153.702	92.480	150.088	105.339	112.291	143.774	156.608	125.365	205.573	211.346	205.245	222.921	240.857	280.285	296.834	326.476	361.188	403.006	413.603	517.471	437.998	436.721	470.032	477.660	510.890	475.089	571.783
755	754	104.795	124.605	77.049	128.016	100.118	178.974	86.816	86.240	110.754	86.447	129.528	117.496	108.342	145.212	135.130	171.448	134.753	132.016	114.924	139.717	67.896	149.427	137.927	144.664	113.529	127.292	166.221	163.804	131.308	187.034	244.183	212.903	183.481	184.301	288.351	313.604	378.234	406.327	417.549	396.872	511.297	432.385	400.619	434.321	498.642	501.063	498.216	529.376
756	755	109.537	109.138	121.748	96.535	127.023	120.755	88.214	51.017	147.951	128.888	92.965	129.415	108.878	134.821	103.830	128.739	87.251	156.679	103.043	172.069	125.171	105.079	145.035	101.738	147.728	142.866	188.849	151.979	178.215	167.317	229.338	231.219	230.879	228.147	262.356	319.152	401.027	397.146	423.640	412.697	465.472	427.779	456.396	439.610	468.623	466.965	532.735	504.907
757	756	191.046	124.566	122.006	105.286	131.926	62.806	101.446	86.646	133.766	142.166	88.966	139.046	120.566	117.286	101.926	78.086	97.686	158.326	140.646	171.686	164.726	128.886	152.086	99.526	141.446	141.526	128.806	232.646	200.086	228.406	251.686	236.806	304.166	260.646	270.566	278.726	376.806	357.366	407.526	447.686	382.486	448.246	517.126	464.726	477.526	442.726	500.966	482.806
758	757	137.324	120.110	105.310	116.537	98.417	92.817	117.817	128.230	87.150	114.990	149.577	177.404	118.337	143.897	95.990	115.270	155.004	134.390	151.724	184.644	142.164	74.484	149.630	88.710	125.777	168.724	95.804	206.897	217.110	259.444	203.524	239.497	264.457	276.764	266.577	245.577	359.657	349.510	421.577	470.044	454.577	466.404	533.830	430.897	468.004	509.670	505.830	473.404
759	758	140.080	124.000	91.720	138.800	85.320	98.560	62.480	112.040	107.560	83.000	140.520	171.640	100.080	98.840	87.680	120.720	127.880	155.360	146.040	163.760	149.640	89.960	112.200	143.920	125.000	173.960	121.240	162.960	235.440	212.920	146.040	272.680	255.480	244.760	247.640	299.760	358.120	432.320	462.840	483.200	505.280	476.120	505.680	419.960	490.400	550.400	484.720	464.280
760	759	141.241	114.209	109.717	147.225	80.837	91.377	82.225	126.781	110.829	90.445	134.485	174.229	109.561	112.773	104.369	148.577	141.837	156.657	124.765	136.833	153.997	101.981	103.661	128.713	117.085	152.885	107.229	181.881	188.313	161.301	181.773	265.213	250.253	259.717	262.077	348.073	365.397	445.001	496.517	466.113	504.081	466.973	479.065	450.509	492.537	547.377	498.841	486.765
761	760	117.679	87.577	111.583	122.308	112.436	123.316	106.948	117.705	99.951	134.361	104.495	147.231	125.812	104.927	120.297	135.156	119.529	118.916	108.921	100.340	112.223	131.599	124.852	91.167	111.721	146.015	130.324	158.159	156.260	179.785	205.380	280.207	235.113	284.463	277.369	353.780	358.836	389.705	474.943	461.727	508.719	517.993	466.441	494.991	484.249	532.383	511.999	548.495
762	761	104.729	74.689	139.569	87.649	106.769	148.569	76.889	121.649	66.729	159.729	99.529	146.929	152.089	99.889	106.529	112.209	89.089	88.809	99.449	58.489	97.609	109.889	112.489	113.689	124.569	148.049	147.529	125.369	191.169	209.769	198.649	264.809	200.809	254.849	277.609	361.369	367.129	350.689	456.449	476.369	481.249	505.129	490.889	467.849	469.289	514.569	491.409	542.329
763	762	12.408	8.808	17.208	10.008	12.648	18.168	8.688	14.688	7.488	19.488	11.928	17.688	18.648	11.928	12.528	13.128	10.248	10.248	11.808	6.408	11.568	12.768	13.248	14.088	15.168	17.808	17.928	14.568	23.568	25.608	23.688	31.488	23.568	30.048	33.288	43.488	44.208	41.568	54.528	57.408	57.288	60.288	59.328	55.608	56.088	61.488	58.608	64.848
764	763	0.000	0.000	0.000	0.000	0.000	0.000	0.000	0.000	0.000	0.000	0.000	0.000	0.000	0.000	0.000	0.000	0.000	0.000	0.000	0.000	0.000	0.000	0.000	0.000	0.000	0.000	0.000	0.000	0.000	0.000	0.000	0.000	0.000	0.000	0.000	0.000	0.000	0.000	0.000	0.000	0.000	0.000	0.000	0.000	0.000	0.000	0.000	0.000
765	764	0.000	0.000	0.000	0.000	0.000	0.000	0.000	0.000	0.000	0.000	0.000	0.000	0.000	0.000	0.000	0.000	0.000	0.000	0.000	0.000	0.000	0.000	0.000	0.000	0.000	0.000	0.000	0.000	0.000	0.000	0.000	0.000	0.000	0.000	0.000	0.000	0.000	0.000	0.000	0.000	0.000	0.000	0.000	0.000	0.000	0.000	0.000	0.000
766	765	0.000	0.000	0.000	0.000	0.000	0.000	0.000	0.000	0.000	0.000	0.000	0.000	0.000	0.000	0.000	0.000	0.000	0.000	0.000	0.000	0.000	0.000	0.000	0.000	0.000	0.000	0.000	0.000	0.000	0.000	0.000	0.000	0.000	0.000	0.000	0.000	0.000	0.000	0.000	0.000	0.000	0.000	0.000	0.000	0.000	0.000	0.000	0.000
767	766	0.000	0.000	0.000	0.000	0.000	0.000	0.000	0.000	0.000	0.000	0.000	0.000	0.000	0.000	0.000	0.000	0.000	0.000	0.000	0.000	0.000	0.000	0.000	0.000	0.000	0.000	0.000	0.000	0.000	0.000	0.000	0.000	0.000	0.000	0.000	0.000	0.000	0.000	0.000	0.000	0.000	0.000	0.000	0.000	0.000	0.000	0.000	0.000
768	767	0.000	0.000	0.000	0.000	0.000	0.000	0.000	0.000	0.000	0.000	0.000	0.000	0.000	0.000	0.000	0.000	0.000	0.000	0.000	0.000	0.000	0.000	0.000	0.000	0.000	0.000	0.000	0.000	0.000	0.000	0.000	0.000	0.000	0.000	0.000	0.000	0.000	0.000	0.000	0.000	0.000	0.000	0.000	0.000	0.000	0.000	0.000	0.000
769	768	0.000	0.000	0.000	0.000	0.000	0.000	0.000	0.000	0.000	0.000	0.000	0.000	0.000	0.000	0.000	0.000	0.000	0.000	0.000	0.000	0.000	0.000	0.000	0.000	0.000	0.000	0.000	0.000	0.000	0.000	0.000	0.000	0.000	0.000	0.000	0.000	0.000	0.000	0.000	0.000	0.000	0.000	0.000	0.000	0.000	0.000	0.000	0.000
770	769	0.000	0.000	0.000	0.000	0.000	0.000	0.000	0.000	0.000	0.000	0.000	0.000	0.000	0.000	0.000	0.000	0.000	0.000	0.000	0.000	0.000	0.000	0.000	0.000	0.000	0.000	0.000	0.000	0.000	0.000	0.000	0.000	0.000	0.000	0.000	0.000	0.000	0.000	0.000	0.000	0.000	0.000	0.000	0.000	0.000	0.000	0.000	0.000
771	770	0.000	0.000	0.000	0.000	0.000	0.000	0.000	0.000	0.000	0.000	0.000	0.000	0.000	0.000	0.000	0.000	0.000	0.000	0.000	0.000	0.000	0.000	0.000	0.000	0.000	0.000	0.000	0.000	0.000	0.000	0.000	0.000	0.000	0.000	0.000	0.000	0.000	0.000	0.000	0.000	0.000	0.000	0.000	0.000	0.000	0.000	0.000	0.000
772	771	0.000	0.000	0.000	0.000	0.000	0.000	0.000	0.000	0.000	0.000	0.000	0.000	0.000	0.000	0.000	0.000	0.000	0.000	0.000	0.000	0.000	0.000	0.000	0.000	0.000	0.000	0.000	0.000	0.000	0.000	0.000	0.000	0.000	0.000	0.000	0.000	0.000	0.000	0.000	0.000	0.000	0.000	0.000	0.000	0.000	0.000	0.000	0.000
773	772	0.000	0.000	0.000	0.000	0.000	0.000	0.000	0.000	0.000	0.000	0.000	0.000	0.000	0.000	0.000	0.000	0.000	0.000	0.000	0.000	0.000	0.000	0.000	0.000	0.000	0.000	0.000	0.000	0.000	0.000	0.000	0.000	0.000	0.000	0.000	0.000	0.000	0.000	0.000	0.000	0.000	0.000	0.000	0.000	0.000	0.000	0.000	0.000
774	773	0.000	0.000	0.000	0.000	0.000	0.000	0.000	0.000	0.000	0.000	0.000	0.000	0.000	0.000	0.000	0.000	0.000	0.000	0.000	0.000	0.000	0.000	0.000	0.000	0.000	0.000	0.000	0.000	0.000	0.000	0.000	0.000	0.000	0.000	0.000	0.000	0.000	0.000	0.000	0.000	0.000	0.000	0.000	0.000	0.000	0.000	0.000	0.000
775	774	0.000	0.000	0.000	0.000	0.000	0.000	0.000	0.000	0.000	0.000	0.000	0.000	0.000	0.000	0.000	0.000	0.000	0.000	0.000	0.000	0.000	0.000	0.000	0.000	0.000	0.000	0.000	0.000	0.000	0.000	0.000	0.000	0.000	0.000	0.000	0.000	0.000	0.000	0.000	0.000	0.000	0.000	0.000	0.000	0.000	0.000	0.000	0.000
776	775	0.000	0.000	0.000	0.000	0.000	0.000	0.000	0.000	0.000	0.000	0.000	0.000	0.000	0.000	0.000	0.000	0.000	0.000	0.000	0.000	0.000	0.000	0.000	0.000	0.000	0.000	0.000	0.000	0.000	0.000	0.000	0.000	0.000	0.000	0.000	0.000	0.000	0.000	0.000	0.000	0.000	0.000	0.000	0.000	0.000	0.000	0.000	0.000
777	776	0.000	0.000	0.000	0.000	0.000	0.000	0.000	0.000	0.000	0.000	0.000	0.000	0.000	0.000	0.000	0.000	0.000	0.000	0.000	0.000	0.000	0.000	0.000	0.000	0.000	0.000	0.000	0.000	0.000	0.000	0.000	0.000	0.000	0.000	0.000	0.000	0.000	0.000	0.000	0.000	0.000	0.000	0.000	0.000	0.000	0.000	0.000	0.000
778	777	0.000	0.000	0.000	0.000	0.000	0.000	0.000	0.000	0.000	0.000	0.000	0.000	0.000	0.000	0.000	0.000	0.000	0.000	0.000	0.000	0.000	0.000	0.000	0.000	0.000	0.000	0.000	0.000	0.000	0.000	0.000	0.000	0.000	0.000	0.000	0.000	0.000	0.000	0.000	0.000	0.000	0.000	0.000	0.000	0.000	0.000	0.000	0.000
779	778	0.000	0.000	0.000	0.000	0.000	0.000	0.000	0.000	0.000	0.000	0.000	0.000	0.000	0.000	0.000	0.000	0.000	0.000	0.000	0.000	0.000	0.000	0.000	0.000	0.000	0.000	0.000	0.000	0.000	0.000	0.000	0.000	0.000	0.000	0.000	0.000	0.000	0.000	0.000	0.000	0.000	0.000	0.000	0.000	0.000	0.000	0.000	0.000
780	779	0.000	0.000	0.000	0.000	0.000	0.000	0.000	0.000	0.000	0.000	0.000	0.000	0.000	0.000	0.000	0.000	0.000	0.000	0.000	0.000	0.000	0.000	0.000	0.000	0.000	0.000	0.000	0.000	0.000	0.000	0.000	0.000	0.000	0.000	0.000	0.000	0.000	0.000	0.000	0.000	0.000	0.000	0.000	0.000	0.000	0.000	0.000	0.000
781	780	0.000	0.000	0.000	0.000	0.000	0.000	0.000	0.000	0.000	0.000	0.000	0.000	0.000	0.000	0.000	0.000	0.000	0.000	0.000	0.000	0.000	0.000	0.000	0.000	0.000	0.000	0.000	0.000	0.000	0.000	0.000	0.000	0.000	0.000	0.000	0.000	0.000	0.000	0.000	0.000	0.000	0.000	0.000	0.000	0.000	0.000	0.000	0.000
782	781	0.000	0.000	0.000	0.000	0.000	0.000	0.000	0.000	0.000	0.000	0.000	0.000	0.000	0.000	0.000	0.000	0.000	0.000	0.000	0.000	0.000	0.000	0.000	0.000	0.000	0.000	0.000	0.000	0.000	0.000	0.000	0.000	0.000	0.000	0.000	0.000	0.000	0.000	0.000	0.000	0.000	0.000	0.000	0.000	0.000	0.000	0.000	0.000
783	782	0.000	0.000	0.000	0.000	0.000	0.000	0.000	0.000	0.000	0.000	0.000	0.000	0.000	0.000	0.000	0.000	0.000	0.000	0.000	0.000	0.000	0.000	0.000	0.000	0.000	0.000	0.000	0.000	0.000	0.000	0.000	0.000	0.000	0.000	0.000	0.000	0.000	0.000	0.000	0.000	0.000	0.000	0.000	0.000	0.000	0.000	0.000	0.000
784	783	0.000	0.000	0.000	0.000	0.000	0.000	0.000	0.000	0.000	0.000	0.000	0.000	0.000	0.000	0.000	0.000	0.000	0.000	0.000	0.000	0.000	0.000	0.000	0.000	0.000	0.000	0.000	0.000	0.000	0.000	0.000	0.000	0.000	0.000	0.000	0.000	0.000	0.000	0.000	0.000	0.000	0.000	0.000	0.000	0.000	0.000	0.000	0.000
785	784	0.000	0.000	0.000	0.000	0.000	0.000	0.000	0.000	0.000	0.000	0.000	0.000	0.000	0.000	0.000	0.000	0.000	0.000	0.000	0.000	0.000	0.000	0.000	0.000	0.000	0.000	0.000	0.000	0.000	0.000	0.000	0.000	0.000	0.000	0.000	0.000	0.000	0.000	0.000	0.000	0.000	0.000	0.000	0.000	0.000	0.000	0.000	0.000
786	785	0.000	0.000	0.000	0.000	0.000	0.000	0.000	0.000	0.000	0.000	0.000	0.000	0.000	0.000	0.000	0.000	0.000	0.000	0.000	0.000	0.000	0.000	0.000	0.000	0.000	0.000	0.000	0.000	0.000	0.000	0.000	0.000	0.000	0.000	0.000	0.000	0.000	0.000	0.000	0.000	0.000	0.000	0.000	0.000	0.000	0.000	0.000	0.000
787	786	0.000	0.000	0.000	0.000	0.000	0.000	0.000	0.000	0.000	0.000	0.000	0.000	0.000	0.000	0.000	0.000	0.000	0.000	0.000	0.000	0.000	0.000	0.000	0.000	0.000	0.000	0.000	0.000	0.000	0.000	0.000	0.000	0.000	0.000	0.000	0.000	0.000	0.000	0.000	0.000	0.000	0.000	0.000	0.000	0.000	0.000	0.000	0.000
788	787	0.000	0.000	0.000	0.000	0.000	0.000	0.000	0.000	0.000	0.000	0.000	0.000	0.000	0.000	0.000	0.000	0.000	0.000	0.000	0.000	0.000	0.000	0.000	0.000	0.000	0.000	0.000	0.000	0.000	0.000	0.000	0.000	0.000	0.000	0.000	0.000	0.000	0.000	0.000	0.000	0.000	0.000	0.000	0.000	0.000	0.000	0.000	0.000
789	788	0.000	0.000	0.000	0.000	0.000	0.000	0.000	0.000	0.000	0.000	0.000	0.000	0.000	0.000	0.000	0.000	0.000	0.000	0.000	0.000	0.000	0.000	0.000	0.000	0.000	0.000	0.000	0.000	0.000	0.000	0.000	0.000	0.000	0.000	0.000	0.000	0.000	0.000	0.000	0.000	0.000	0.000	0.000	0.000	0.000	0.000	0.000	0.000
790	789	0.000	0.000	0.000	0.000	0.000	0.000	0.000	0.000	0.000	0.000	0.000	0.000	0.000	0.000	0.000	0.000	0.000	0.000	0.000	0.000	0.000	0.000	0.000	0.000	0.000	0.000	0.000	0.000	0.000	0.000	0.000	0.000	0.000	0.000	0.000	0.000	0.000	0.000	0.000	0.000	0.000	0.000	0.000	0.000	0.000	0.000	0.000	0.000
791	790	0.000	0.000	0.000	0.000	0.000	0.000	0.000	0.000	0.000	0.000	0.000	0.000	0.000	0.000	0.000	0.000	0.000	0.000	0.000	0.000	0.000	0.000	0.000	0.000	0.000	0.000	0.000	0.000	0.000	0.000	0.000	0.000	0.000	0.000	0.000	0.000	0.000	0.000	0.000	0.000	0.000	0.000	0.000	0.000	0.000	0.000	0.000	0.000
792	791	0.000	0.000	0.000	0.000	0.000	0.000	0.000	0.000	0.000	0.000	0.000	0.000	0.000	0.000	0.000	0.000	0.000	0.000	0.000	0.000	0.000	0.000	0.000	0.000	0.000	0.000	0.000	0.000	0.000	0.000	0.000	0.000	0.000	0.000	0.000	0.000	0.000	0.000	0.000	0.000	0.000	0.000	0.000	0.000	0.000	0.000	0.000	0.000
793	792	80.660	89.540	27.380	55.500	40.700	67.340	74.740	86.580	138.380	86.580	142.820	123.580	93.980	141.340	135.420	91.020	73.260	128.020	37.740	138.380	132.460	28.860	98.420	77.700	74.740	138.380	70.300	123.580	93.980	98.420	102.860	119.140	165.020	163.540	222.740	218.300	204.980	262.700	230.140	253.820	246.420	280.460	276.020	210.900	252.340	261.220	218.300	255.300
[truncated: 357 more columns]
