# Supplementary material for: How crystallization additives govern halide perovskite grain growth
Source: Nat Commun. 2025 Nov 10;16:9894. doi: 10.1038/s41467-025-65484-7 (PMC12603034; doi:10.1038/s41467-025-65484-7)
Supplement: Supplementary file 3 — Source Data [file 41467_2025_65484_MOESM3_ESM.zip › Data files/Fig S21f_AngularProfiles_W3_FACsPIpure_anneal.txt]

	x	1 (W3_FACs_pure_000s.tiff)	2 (W3_FACs_pure_001s.tiff)	3 (W3_FACs_pure_002s.tiff)	4 (W3_FACs_pure_003s.tiff)	5 (W3_FACs_pure_004s.tiff)	6 (W3_FACs_pure_005s.tiff)	7 (W3_FACs_pure_006s.tiff)	8 (W3_FACs_pure_007s.tiff)	9 (W3_FACs_pure_008s.tiff)	10 (W3_FACs_pure_009s.tiff)	11 (W3_FACs_pure_010s.tiff)	12 (W3_FACs_pure_011s.tiff)	13 (W3_FACs_pure_012s.tiff)	14 (W3_FACs_pure_013s.tiff)	15 (W3_FACs_pure_014s.tiff)	16 (W3_FACs_pure_015s.tiff)	17 (W3_FACs_pure_016s.tiff)	18 (W3_FACs_pure_017s.tiff)	19 (W3_FACs_pure_018s.tiff)	20 (W3_FACs_pure_019s.tiff)	21 (W3_FACs_pure_020s.tiff)	22 (W3_FACs_pure_021s.tiff)	23 (W3_FACs_pure_022s.tiff)	24 (W3_FACs_pure_023s.tiff)	25 (W3_FACs_pure_024s.tiff)	26 (W3_FACs_pure_025s.tiff)	27 (W3_FACs_pure_026s.tiff)	28 (W3_FACs_pure_027s.tiff)	29 (W3_FACs_pure_028s.tiff)	30 (W3_FACs_pure_029s.tiff)	31 (W3_FACs_pure_030s.tiff)	32 (W3_FACs_pure_031s.tiff)	33 (W3_FACs_pure_032s.tiff)	34 (W3_FACs_pure_033s.tiff)	35 (W3_FACs_pure_034s.tiff)	36 (W3_FACs_pure_035s.tiff)	37 (W3_FACs_pure_036s.tiff)	38 (W3_FACs_pure_037s.tiff)	39 (W3_FACs_pure_038s.tiff)	40 (W3_FACs_pure_039s.tiff)	41 (W3_FACs_pure_040s.tiff)	42 (W3_FACs_pure_041s.tiff)	43 (W3_FACs_pure_042s.tiff)	44 (W3_FACs_pure_043s.tiff)	45 (W3_FACs_pure_044s.tiff)	46 (W3_FACs_pure_045s.tiff)	47 (W3_FACs_pure_046s.tiff)	48 (W3_FACs_pure_047s.tiff)
1	0	0.000	0.000	0.000	0.000	0.000	0.000	0.000	0.000	0.000	0.000	0.000	0.000	0.000	0.000	0.000	0.000	0.000	0.000	0.000	0.000	0.000	0.000	0.000	0.000	0.000	0.000	0.000	0.000	0.000	0.000	0.000	0.000	0.000	0.000	0.000	0.000	0.000	0.000	0.000	0.000	0.000	0.000	0.000	0.000	0.000	0.000	0.000	0.000
2	1	0.000	0.000	0.000	0.000	0.000	0.000	0.000	0.000	0.000	0.000	0.000	0.000	0.000	0.000	0.000	0.000	0.000	0.000	0.000	0.000	0.000	0.000	0.000	0.000	0.000	0.000	0.000	0.000	0.000	0.000	0.000	0.000	0.000	0.000	0.000	0.000	0.000	0.000	0.000	0.000	0.000	0.000	0.000	0.000	0.000	0.000	0.000	0.000
3	2	-12.972	25.028	17.028	9.028	-36.972	-14.972	49.028	35.028	11.028	39.028	-4.972	-0.972	7.028	15.028	5.028	-70.972	-56.972	25.028	-18.972	-6.972	-22.972	41.028	-36.972	29.028	35.028	3.028	-40.972	45.028	31.028	31.028	67.028	11.028	-48.972	49.028	1.028	-18.972	-16.972	55.028	27.028	67.028	69.028	-16.972	45.028	23.028	39.028	-14.972	59.028	17.028
4	3	16.468	6.468	58.468	44.468	34.468	10.468	-13.532	-13.532	-33.532	48.468	28.468	114.468	24.468	74.468	-41.532	-51.532	-33.532	6.468	-5.532	-67.532	8.468	-63.532	12.468	32.468	4.468	6.468	0.468	-27.532	14.468	-67.532	-25.532	26.468	84.468	-1.532	-1.532	60.468	12.468	-7.532	-53.532	38.468	12.468	-9.532	74.468	-23.532	-13.532	28.468	-71.532	4.468
5	4	6.940	35.940	27.940	33.940	15.940	18.940	-27.060	16.940	-7.060	28.940	21.940	69.940	12.940	31.940	7.940	-24.060	-2.060	12.940	-5.060	-51.060	21.940	-27.060	16.940	32.940	9.940	9.940	14.940	-21.060	19.940	-58.060	9.940	43.940	72.940	13.940	2.940	15.940	-17.060	21.940	-42.060	24.940	-16.060	-28.060	80.940	-24.060	-16.060	35.940	-67.060	33.940
6	5	-2.588	65.412	-2.588	23.412	-2.588	27.412	-40.588	47.412	19.412	9.412	15.412	25.412	1.412	-10.588	57.412	3.412	29.412	19.412	-4.588	-34.588	35.412	9.412	21.412	33.412	15.412	13.412	29.412	-14.588	25.412	-48.588	45.412	61.412	61.412	29.412	7.412	-28.588	-46.588	51.412	-30.588	11.412	-44.588	-46.588	87.412	-24.588	-18.588	43.412	-62.588	63.412
7	6	21.944	-34.056	-4.056	-24.056	-16.056	-8.056	29.944	-0.056	51.944	-10.056	-52.056	63.944	-10.056	109.944	93.944	-36.056	-56.056	9.944	49.944	33.944	-72.056	27.944	-18.056	75.944	49.944	27.944	-14.056	29.944	-24.056	-52.056	53.944	63.944	13.944	91.944	35.944	-14.056	39.944	-32.056	19.944	25.944	-8.056	15.944	-32.056	-38.056	67.944	-38.056	3.944	-26.056
8	7	57.108	-64.892	33.108	-34.892	-44.892	63.108	-12.892	41.108	-16.892	-12.892	49.108	-16.892	41.108	17.108	23.108	-8.892	-12.892	39.108	-10.892	37.108	-42.892	11.108	31.108	-14.892	-0.892	5.108	-28.892	127.108	15.108	23.108	39.108	-8.892	35.108	9.108	55.108	43.108	-82.892	-24.892	49.108	-78.892	-56.892	77.108	-20.892	-6.892	-2.892	53.108	-12.892	51.108
9	8	-46.784	33.216	11.216	-88.784	-14.784	37.216	65.216	-0.784	41.216	-38.784	75.216	-24.784	179.216	7.216	11.216	-10.784	-0.784	13.216	7.216	73.216	37.216	19.216	15.216	39.216	-2.784	37.216	41.216	29.216	15.216	-48.784	-64.784	77.216	65.216	-18.784	-24.784	-64.784	31.216	69.216	71.216	-76.784	3.216	53.216	-6.784	63.216	-32.784	-8.784	-14.784	13.216
10	9	-16.644	19.356	0.356	-69.644	0.356	15.356	25.356	-4.644	0.356	-19.644	63.356	-3.644	124.356	35.356	15.356	22.356	-5.644	5.356	-18.644	82.356	2.356	-9.644	16.356	8.356	1.356	27.356	50.356	14.356	-8.644	-45.644	-28.644	73.356	40.356	-56.644	11.356	-55.644	19.356	9.356	20.356	-42.644	45.356	36.356	36.356	3.356	-14.644	26.356	-29.644	44.356
11	10	13.496	5.496	-10.504	-50.504	15.496	-6.504	-14.504	-8.504	-40.504	-0.504	51.496	17.496	69.496	63.496	19.496	55.496	-10.504	-2.504	-44.504	91.496	-32.504	-38.504	17.496	-22.504	5.496	17.496	59.496	-0.504	-32.504	-42.504	7.496	69.496	15.496	-94.504	47.496	-46.504	7.496	-50.504	-30.504	-8.504	87.496	19.496	79.496	-56.504	3.496	61.496	-44.504	75.496
12	11	23.748	-34.252	61.748	13.748	-58.252	-30.252	21.748	111.748	51.748	-36.252	45.748	21.748	-64.252	79.748	9.748	-54.252	-60.252	-34.252	-16.252	3.748	-22.252	45.748	55.748	-38.252	-52.252	3.748	27.748	-34.252	51.748	-10.252	63.748	-48.252	-26.252	55.748	-32.252	47.748	19.748	-28.252	7.748	-0.252	57.748	-34.252	3.748	67.748	39.748	-4.252	-42.252	-18.252
13	12	139.952	13.952	35.952	-2.048	53.952	9.952	-38.048	39.952	-70.048	-2.048	-18.048	21.952	-34.048	99.952	49.952	5.952	3.952	-26.048	51.952	-54.048	-62.048	-10.048	21.952	31.952	37.952	3.952	7.952	7.952	31.952	-34.048	-64.048	-10.048	47.952	5.952	59.952	21.952	9.952	7.952	27.952	-4.048	-70.048	29.952	125.952	23.952	-2.048	15.952	7.952	73.952
14	13	91.862	9.862	15.862	-21.138	15.862	-25.138	-19.138	48.862	-29.138	23.862	-5.138	2.862	-18.138	73.862	2.862	12.862	11.862	-3.138	39.862	22.862	-1.138	-20.138	30.862	-16.138	32.862	-10.138	11.862	19.862	18.862	-39.138	24.862	8.862	37.862	-12.138	37.862	11.862	1.862	30.862	-13.138	36.862	-40.138	12.862	71.862	32.862	-2.138	18.862	16.862	43.862
15	14	44.938	-3.062	35.938	4.938	3.938	-5.062	25.938	53.938	23.938	30.938	25.938	13.938	18.938	40.938	-25.062	-23.062	26.938	10.938	17.938	59.938	21.938	-5.062	-0.062	-20.062	3.938	-32.062	35.938	-7.062	-44.062	-1.062	77.938	23.938	41.938	1.938	-7.062	-13.062	16.938	47.938	-12.062	60.938	6.938	-6.062	17.938	47.938	16.938	33.938	30.938	-1.062
16	15	46.104	-11.896	76.104	50.104	30.104	50.104	52.104	50.104	36.104	12.104	44.104	44.104	40.104	34.104	-5.896	-65.896	34.104	2.104	8.104	20.104	-15.896	20.104	-39.896	24.104	-19.896	-39.896	56.104	-45.896	-93.896	42.104	42.104	20.104	56.104	34.104	-29.896	-27.896	40.104	42.104	30.104	44.104	24.104	-7.896	18.104	54.104	36.104	46.104	36.104	-15.896
17	16	12.900	26.900	56.900	22.900	0.900	4.900	26.900	6.900	-33.100	116.900	24.900	-21.100	-49.100	-3.100	94.900	12.900	36.900	-1.100	-3.100	50.900	2.900	48.900	-33.100	-61.100	-9.100	-79.100	8.900	-35.100	6.900	-3.100	6.900	22.900	40.900	24.900	12.900	-35.100	-27.100	84.900	-1.100	28.900	-3.100	32.900	36.900	26.900	6.900	-45.100	-19.100	48.900
18	17	10.684	24.684	-1.316	18.684	92.684	-11.316	66.684	-11.316	0.684	-11.316	92.684	-17.316	20.684	110.684	0.684	2.684	-57.316	-19.316	-7.316	22.684	58.684	-31.316	30.684	-9.316	30.684	34.684	0.684	10.684	-71.316	52.684	4.684	48.684	20.684	22.684	-27.316	-3.316	10.684	54.684	16.684	16.684	-15.316	-19.316	36.684	66.684	22.684	22.684	6.684	56.684
19	18	27.004	-6.996	5.004	18.004	43.004	6.004	54.004	2.004	-3.996	-0.996	87.004	8.004	41.004	47.004	0.004	-9.996	-39.996	1.004	-10.996	-5.996	31.004	-12.996	32.004	-14.996	19.004	15.004	18.004	29.004	-12.996	18.004	14.004	89.004	11.004	-7.996	-16.996	14.004	22.004	9.004	5.004	13.004	1.004	-31.996	9.004	-0.996	9.004	21.004	-21.996	48.004
20	19	43.324	-38.676	11.324	17.324	-6.676	23.324	41.324	15.324	-8.676	9.324	81.324	33.324	61.324	-16.676	-0.676	-22.676	-22.676	21.324	-14.676	-34.676	3.324	5.324	33.324	-20.676	7.324	-4.676	35.324	47.324	45.324	-16.676	23.324	129.324	1.324	-38.676	-6.676	31.324	33.324	-36.676	-6.676	9.324	17.324	-44.676	-18.676	-68.676	-4.676	19.324	-50.676	39.324
21	20	-28.448	35.552	13.552	-38.448	47.552	37.552	11.552	39.552	57.552	35.552	-22.448	-40.448	27.552	-14.448	15.552	31.552	29.552	5.552	-62.448	13.552	-30.448	35.552	-20.448	39.552	13.552	45.552	89.552	17.552	-40.448	-2.448	-8.448	-16.448	119.552	31.552	-10.448	31.552	-44.448	1.552	19.552	27.552	43.552	-106.448	-40.448	23.552	-28.448	3.552	51.552	-28.448
22	21	-33.836	26.164	-9.836	62.164	38.164	58.164	-77.836	12.164	12.164	16.164	50.164	-37.836	66.164	66.164	4.164	-61.836	28.164	-13.836	50.164	56.164	-45.836	92.164	68.164	50.164	36.164	-41.836	46.164	2.164	-49.836	-31.836	0.164	70.164	0.164	30.164	-45.836	42.164	-27.836	-39.836	22.164	-11.836	-11.836	36.164	-29.836	64.164	54.164	-1.836	34.164	0.164
23	22	-5.017	10.175	32.104	-48.822	-48.481	23.187	-6.251	14.486	93.219	1.198	-18.705	-59.549	18.407	46.447	44.547	-3.648	-17.581	57.167	5.441	-3.675	-42.541	35.471	15.056	-6.415	26.938	-36.465	-22.576	-16.516	42.214	21.246	87.431	5.786	31.384	-10.815	-7.902	29.875	-12.687	1.162	13.974	2.275	37.255	-20.965	-13.341	-24.718	-1.928	19.281	34.816	-32.965
24	23	12.801	15.028	29.479	-30.096	-18.548	1.190	12.764	25.355	67.111	11.676	-4.554	-18.755	-14.330	30.128	20.631	27.111	-25.518	-3.261	-11.327	36.894	-39.731	27.133	29.298	0.027	10.495	18.829	5.199	-24.861	44.777	31.760	53.251	-0.985	40.519	37.137	52.035	21.754	-27.741	18.861	41.783	27.582	57.707	-3.755	2.823	-21.996	7.450	38.497	19.400	12.231
25	24	-12.306	-31.865	43.612	-47.450	14.471	-39.721	30.839	61.526	36.560	26.808	51.263	-11.939	-64.502	20.585	40.040	2.760	-44.083	-40.699	-8.497	48.834	-68.503	-12.707	51.541	16.334	-48.764	103.537	25.692	-74.398	56.559	73.833	20.470	-37.185	8.772	55.799	86.646	-12.175	-45.319	31.885	-2.432	37.567	54.354	21.260	22.227	-43.900	-26.332	26.639	43.893	9.140
26	25	88.166	-26.554	87.286	-18.074	24.006	-8.714	36.326	65.606	-21.114	23.926	-14.314	18.566	39.206	-61.674	-13.514	68.566	-3.674	44.006	73.606	55.366	-13.194	8.886	49.926	-1.194	-56.314	-8.714	21.926	-19.834	22.006	-14.474	-30.394	-28.554	-27.914	-3.834	45.286	12.566	13.126	-24.154	-28.794	-48.714	-11.194	61.926	6.486	-27.514	-13.514	31.046	-11.194	33.206
27	26	-42.158	42.562	-9.118	4.162	21.682	27.602	16.882	-12.238	93.362	7.922	19.762	-20.318	32.482	62.482	27.122	39.362	60.482	52.642	57.122	-0.078	41.042	43.602	33.922	18.562	42.482	54.402	-7.518	24.962	35.202	-49.758	1.362	28.802	59.442	18.642	79.042	-9.518	36.802	-13.118	54.722	45.922	-48.158	23.682	14.802	44.242	7.842	59.922	5.602	87.762
28	27	-53.800	13.400	-11.800	-0.160	18.040	23.320	58.760	-33.320	77.080	18.000	26.040	10.880	-28.040	74.280	44.120	27.200	80.640	22.000	45.520	-24.040	8.240	43.520	17.120	46.920	40.400	66.360	-9.240	24.680	14.200	12.080	12.760	20.080	29.520	22.880	67.240	27.400	68.800	-22.040	63.840	53.960	-56.800	20.440	35.040	38.080	33.240	25.920	-14.640	78.920
29	28	-16.003	15.637	2.477	-11.523	4.117	5.597	54.957	-23.523	67.037	24.757	8.757	36.197	-51.883	32.077	22.877	24.877	48.957	-6.123	13.477	-64.243	-22.123	24.917	-12.323	57.437	30.677	11.797	-8.443	-5.003	-24.883	35.477	33.717	1.437	-8.843	36.837	55.997	43.117	89.677	-10.163	26.437	21.317	-33.083	18.197	2.437	26.997	95.517	-10.843	-30.363	49.517
30	29	7.998	69.438	-1.522	-16.162	-8.722	-3.522	-5.602	-4.002	104.158	16.958	-8.082	17.518	-12.642	-0.002	-11.042	26.878	-0.482	-3.922	-17.842	-96.002	-8.162	9.598	-30.242	40.718	44.478	-47.362	-12.002	-32.482	-40.882	-16.402	54.158	2.558	3.838	56.158	66.958	9.918	78.078	20.078	-9.202	-1.442	-0.082	8.958	-58.402	37.118	142.478	-6.562	-17.522	36.798
31	30	-5.269	-21.269	69.771	-51.749	-35.669	34.171	15.451	-15.589	30.891	44.091	29.851	-21.749	45.931	5.611	13.771	22.491	94.011	17.691	11.131	-41.669	27.451	41.131	11.211	-17.909	62.651	-9.429	37.931	-19.669	18.011	7.131	-53.349	42.171	22.651	-4.309	-51.429	67.371	8.331	-9.749	39.291	15.691	3.851	-32.789	-49.989	71.451	48.731	30.811	-21.189	6.971
32	31	30.373	11.813	24.933	19.013	-43.627	31.653	83.893	38.853	22.453	-5.707	64.613	-9.787	42.293	34.613	31.493	15.013	66.693	-70.667	-29.307	28.533	25.333	69.573	11.333	23.813	-48.507	-20.427	30.933	-9.547	80.133	87.653	-23.867	105.173	89.573	5.573	65.173	0.773	-2.587	29.093	7.733	16.373	74.293	89.093	0.773	-21.387	-24.027	-5.947	24.773	-23.467
33	32	22.794	23.594	2.994	2.834	-18.886	-10.406	26.194	18.834	24.754	-16.926	26.234	-33.806	20.594	21.434	9.554	31.554	23.474	-51.126	-13.726	21.434	42.394	34.434	-6.886	12.074	-33.966	-0.566	27.914	-5.566	47.074	54.034	11.114	101.634	41.434	49.394	33.114	-24.166	7.994	2.634	13.354	25.154	45.914	58.474	5.714	-26.646	-1.326	-18.286	38.114	2.994
34	33	4.972	25.772	-9.828	-33.988	11.292	-58.228	-56.628	-17.988	25.932	-17.748	-25.588	-66.628	-2.228	-0.388	-19.268	52.732	-17.348	-6.948	15.452	-0.388	64.572	-12.388	-26.708	-13.748	9.212	27.612	28.092	-2.388	-3.748	-2.788	41.292	84.812	-30.388	96.572	-36.708	-35.988	20.172	-39.188	29.532	36.332	-3.908	-7.348	0.892	-10.468	37.852	-23.108	43.292	40.172
35	34	-40.616	-48.536	7.544	28.264	-36.696	50.984	3.304	14.024	-28.376	-20.296	10.744	14.744	55.544	32.344	39.224	11.704	-24.616	9.464	51.304	5.464	-21.656	49.944	-13.816	-58.936	-119.016	17.944	29.064	-14.376	-10.936	61.304	18.504	61.224	41.384	16.024	84.104	-41.976	39.864	7.144	43.144	-14.696	-2.536	-48.856	49.784	45.144	-37.256	19.064	-55.736	6.744
36	35	57.091	16.211	-17.309	-59.549	-6.429	21.171	-43.229	1.091	-30.349	-24.109	34.371	83.331	-18.429	20.771	36.131	-13.549	20.611	7.891	47.171	30.771	93.971	-52.669	34.611	76.051	-18.749	-21.709	2.371	28.611	63.171	66.851	53.571	8.531	45.491	-4.109	26.931	14.371	24.771	-16.349	40.211	7.171	36.211	-26.189	49.171	3.171	4.371	82.691	9.251	-12.509
37	36	49.095	60.215	34.775	-22.905	68.855	51.975	-8.985	-17.465	42.215	-41.145	10.775	6.295	2.615	39.495	-30.185	57.575	-47.625	-32.665	13.735	20.535	-18.105	-3.785	-18.505	1.175	79.575	-73.705	-42.665	66.215	30.615	79.095	-0.505	-10.425	20.135	51.095	8.295	-43.225	26.695	29.735	-39.305	70.775	11.735	-65.705	29.175	30.615	-6.185	41.575	-9.625	31.015
38	37	14.223	32.863	31.343	-23.297	91.703	47.863	32.383	-42.217	17.823	-21.697	-6.977	-1.137	14.663	25.143	4.663	39.703	-36.337	-23.577	15.183	27.703	-41.857	-7.177	-27.857	17.743	65.903	-2.577	-15.097	80.023	-6.097	59.783	3.583	-7.337	25.703	20.463	-10.857	-37.897	26.783	34.583	-35.057	37.943	15.703	-62.617	11.343	32.583	-1.137	34.983	23.103	8.543
39	38	-19.184	-0.049	15.695	-28.871	85.482	29.608	58.679	-70.464	-24.356	5.688	-18.083	17.505	16.907	18.960	47.813	7.003	-0.595	-10.648	12.730	39.707	-33.452	-27.519	-9.490	52.942	34.853	73.866	18.018	79.646	-27.106	28.198	29.097	-4.461	36.805	-25.321	-27.271	-12.622	26.900	15.458	-6.457	-2.087	27.430	-48.766	-0.819	28.536	9.979	37.357	63.685	-31.470
40	39	-37.223	-21.725	30.649	16.499	23.377	4.533	-22.367	-3.834	-3.573	28.896	17.798	-30.748	14.588	9.443	13.714	1.274	-13.707	-7.520	25.260	64.081	-14.963	14.500	16.397	13.458	44.764	37.745	23.001	27.830	6.297	22.961	66.157	-10.519	6.207	-14.406	-10.509	37.062	4.748	-14.927	-3.376	26.706	58.224	21.469	44.380	25.437	-18.724	34.594	43.006	3.488
41	40	-33.469	-29.358	-14.912	-39.494	-1.050	11.930	-19.930	7.539	-16.222	24.468	-17.218	-9.537	15.526	11.627	6.781	27.757	-13.777	23.024	11.894	33.067	-9.257	18.098	2.706	37.956	42.116	46.537	30.049	5.297	8.272	-19.615	60.957	4.442	30.403	-8.615	-12.356	19.052	8.278	-20.151	46.571	34.368	50.218	-26.767	86.136	44.767	-25.980	17.066	71.597	26.915
42	41	-15.650	-3.550	3.500	-21.200	-4.650	3.150	8.900	11.200	7.000	29.300	-22.450	-8.750	24.050	-3.400	19.150	27.950	-9.900	26.300	-1.600	6.150	2.600	27.750	19.650	31.350	24.550	56.200	26.700	24.600	8.650	-34.300	30.350	2.550	35.000	0.350	-21.500	32.800	4.750	-1.850	61.050	11.350	23.500	-33.650	91.600	31.600	-17.850	12.250	74.600	19.050
43	42	0.635	47.785	46.035	41.185	-13.665	-8.915	5.385	13.685	31.235	20.085	6.635	0.785	35.335	-15.315	30.635	4.335	8.285	14.885	6.635	-33.915	22.135	38.835	55.085	3.535	9.585	68.635	10.835	30.335	-3.815	-17.015	6.935	-18.665	0.635	12.235	-20.065	28.985	-7.515	9.685	61.785	1.435	-0.665	8.185	70.285	6.585	-17.565	27.385	57.285	27.335
44	43	-7.381	75.169	47.869	61.219	-12.681	5.769	-15.681	2.319	12.569	-11.381	21.419	20.369	41.619	6.919	33.819	-13.281	34.019	25.419	30.569	-59.231	32.869	32.419	64.269	11.519	17.869	82.769	1.469	10.069	-6.631	-12.881	9.919	-41.881	-34.031	9.219	-9.231	-22.981	-13.431	-9.631	75.569	12.419	-3.831	36.669	56.519	-1.181	-30.381	54.969	60.519	40.619
45	44	-0.685	8.015	-22.385	18.015	-21.385	37.615	66.715	-10.985	30.415	25.015	17.815	13.815	42.415	30.415	-2.285	-38.585	-2.685	9.415	13.915	-37.285	33.715	36.815	41.715	28.615	-2.785	47.215	9.215	19.615	23.515	48.015	21.815	-27.585	17.315	-7.585	38.515	11.315	-5.485	-2.485	67.115	10.415	-27.785	19.315	63.215	41.815	17.615	45.915	20.015	10.115
46	45	17.394	8.594	23.294	-14.906	27.994	31.294	49.094	42.494	71.494	-24.206	2.494	-1.706	51.194	12.294	-14.406	10.894	-14.906	11.294	0.294	-30.106	16.294	43.594	11.794	70.194	39.994	11.194	-4.406	25.694	57.094	15.994	29.994	20.294	20.694	-0.606	65.494	2.594	8.594	-18.306	30.294	54.694	-5.306	47.594	30.694	55.194	2.294	27.594	11.594	5.594
47	46	-3.636	10.764	39.214	2.764	24.014	36.564	0.814	65.914	52.114	-40.036	-1.286	-1.486	51.114	10.014	-23.186	30.714	-1.186	5.814	-0.686	5.414	-14.486	30.614	6.114	48.514	46.514	18.364	10.014	29.864	51.614	-3.436	8.864	39.064	26.364	-9.736	62.314	19.064	21.364	-12.286	30.264	52.914	10.364	39.114	23.014	42.814	3.464	13.864	18.414	1.914
48	47	-41.705	-5.305	16.645	36.695	-14.555	54.495	-33.755	64.345	6.545	-20.105	1.145	4.945	45.545	21.445	-37.755	23.145	14.245	-8.755	-0.255	58.845	-48.055	10.045	10.545	-5.055	22.945	40.295	41.445	36.795	31.045	4.495	-24.205	41.995	48.295	-30.805	52.745	61.995	33.295	10.145	49.195	21.345	12.295	3.545	34.445	28.245	28.395	0.795	21.845	-9.655
49	48	-8.466	38.034	-13.366	-13.466	29.034	5.134	-2.266	46.234	15.134	-38.066	4.534	-10.066	-16.466	28.234	24.934	34.034	23.634	2.134	50.834	15.934	6.134	2.334	20.834	18.634	52.834	64.234	12.934	10.734	0.934	8.134	-8.366	20.334	13.434	21.534	-0.666	3.334	20.634	33.534	45.634	17.334	39.334	0.434	49.634	29.334	53.234	33.134	14.334	44.834
50	49	27.986	47.189	-1.089	3.127	44.450	-0.034	-21.623	28.686	-13.182	2.773	-8.860	-14.379	-17.371	9.226	3.511	24.268	57.471	34.518	35.849	39.245	20.549	5.749	17.190	4.590	22.139	21.535	44.296	5.040	-4.109	4.615	-19.296	-25.476	11.097	63.316	24.340	6.316	72.687	10.350	-7.013	27.469	39.949	6.410	42.374	45.696	50.596	41.559	28.293	58.175
51	50	77.651	55.794	16.972	27.080	-4.814	14.887	5.073	10.292	1.522	11.050	12.948	5.102	-11.875	27.492	-4.677	44.180	57.447	29.623	-23.759	22.163	5.587	33.919	30.957	12.149	11.348	24.963	5.823	41.683	-21.551	6.046	4.614	17.138	4.948	69.998	19.603	21.076	30.212	38.479	9.852	54.113	38.141	35.793	34.806	66.909	70.764	42.296	47.755	24.408
52	51	74.625	46.107	28.787	13.874	-25.665	15.485	10.799	4.805	7.535	8.962	34.928	3.199	18.236	28.322	7.416	27.333	61.091	35.389	-30.610	10.125	1.212	31.082	41.009	26.812	-1.040	11.997	-12.327	26.770	-43.973	20.536	11.951	49.061	-5.429	64.510	-14.719	22.568	4.082	49.285	26.623	57.655	17.289	52.771	24.265	61.998	59.802	37.590	35.717	20.875
53	52	29.855	14.815	21.015	13.875	-21.805	5.695	-10.025	4.175	-23.185	29.395	34.615	-0.945	43.135	25.415	12.415	-0.485	47.635	44.855	-13.405	23.215	1.835	13.215	36.135	14.775	-13.985	8.975	6.695	-22.705	-31.645	19.135	15.995	73.055	-21.325	45.095	-24.305	3.075	25.495	34.995	24.155	29.815	-1.885	39.215	-1.845	46.215	25.115	24.575	16.995	45.275
54	53	36.268	-3.652	14.708	26.908	-4.492	20.308	14.428	39.668	-17.572	43.748	42.228	8.468	62.148	21.228	-8.012	41.468	27.748	44.708	3.228	-5.652	32.748	63.508	21.188	-10.652	4.348	31.548	18.308	-10.012	-10.612	3.628	50.628	56.508	18.188	21.148	-5.212	46.028	13.548	44.628	49.828	41.028	-7.612	20.628	16.748	41.068	39.748	38.868	1.988	36.908
55	54	34.688	-1.192	27.648	36.328	27.808	30.728	32.248	51.968	-5.712	38.248	-9.592	19.448	56.528	30.088	6.008	66.408	19.648	25.168	-5.472	0.568	53.728	44.248	17.128	-16.392	52.328	27.488	27.248	24.488	0.088	13.128	29.848	29.488	40.208	1.368	44.568	17.088	14.568	25.168	50.928	49.448	-12.952	3.808	15.328	15.768	41.128	60.928	65.088	69.128
56	55	0.952	9.232	49.552	19.712	27.952	32.112	26.752	28.712	-1.368	31.352	-29.328	13.512	44.352	41.472	21.952	44.392	20.752	20.992	5.592	21.712	56.792	14.632	19.232	-3.208	49.032	15.552	24.632	16.072	5.512	15.032	14.512	19.032	30.192	7.112	70.472	-16.248	30.032	-0.088	25.392	44.552	-2.248	4.072	8.912	12.272	29.912	61.032	100.312	78.192
57	56	-15.158	35.602	54.062	7.442	12.402	22.602	26.922	-1.858	1.462	40.222	17.022	22.102	18.782	36.102	5.182	20.462	23.442	26.462	35.802	19.042	57.002	27.902	20.222	9.042	18.742	22.682	18.982	14.562	11.382	16.742	27.182	1.602	34.402	34.462	42.702	15.822	30.702	3.062	-1.338	43.002	23.482	22.702	42.942	26.542	32.962	62.642	45.502	43.602
58	57	-5.586	69.894	36.534	29.254	22.974	-4.486	25.194	-29.546	-9.646	57.394	37.874	57.614	-25.546	25.154	-3.246	0.594	26.214	11.994	35.234	24.354	43.234	1.794	26.014	16.774	29.234	26.654	26.374	47.514	8.394	50.734	2.694	-15.406	41.234	56.374	-8.246	20.594	29.194	8.674	-26.206	31.474	33.754	41.154	70.054	10.294	21.574	79.634	-5.286	48.434
59	58	16.800	51.560	-1.400	21.960	20.040	18.880	9.360	-2.800	7.560	24.040	25.040	82.080	-12.600	9.840	0.400	18.440	8.440	-10.400	50.440	12.800	43.320	5.880	18.840	8.960	41.800	59.400	9.520	46.200	-17.480	69.920	10.120	-0.920	0.800	27.200	-17.080	9.880	42.480	-0.280	19.680	-0.840	53.080	37.960	71.320	19.320	22.880	100.680	-5.400	76.160
60	59	26.546	20.386	-31.414	9.146	22.986	47.546	-0.774	31.266	39.426	9.466	28.546	28.866	19.266	8.826	10.266	35.426	14.266	-0.854	15.906	3.906	20.986	26.346	5.506	23.946	39.426	71.106	30.746	28.986	-4.094	64.506	18.906	39.746	-9.374	22.506	-9.254	27.946	32.826	29.746	47.546	-1.294	18.706	35.586	40.786	19.746	25.626	98.906	23.346	51.026
61	60	29.730	12.782	-41.153	2.581	38.419	40.161	1.483	27.204	38.034	15.479	57.488	-11.676	32.447	36.893	16.395	26.007	29.420	10.507	-18.093	0.532	-1.821	26.456	17.451	31.427	26.983	69.554	51.959	43.083	17.019	28.117	29.591	69.103	2.216	48.010	-7.361	41.078	29.519	60.772	35.604	35.485	-18.340	37.098	31.976	1.598	32.781	80.016	52.824	13.212
62	61	37.419	26.607	-10.045	-10.851	63.916	28.664	10.770	14.298	39.259	23.814	82.876	-6.055	39.544	74.198	40.796	9.692	22.173	3.091	15.756	-15.637	6.526	31.249	22.850	41.371	12.222	71.531	23.056	59.203	32.096	-35.367	66.706	85.367	-10.141	68.041	-10.851	35.798	27.405	87.297	10.224	85.669	-13.737	21.566	47.916	5.361	46.060	76.546	56.949	-7.843
63	62	41.004	53.364	24.924	16.724	76.084	32.684	29.644	19.444	51.764	35.684	92.244	11.244	27.124	87.404	75.844	-19.436	20.124	-17.916	17.084	-7.916	-18.436	75.764	15.084	43.244	27.324	14.644	13.524	49.604	7.404	-21.156	71.244	38.284	-8.836	101.244	53.764	35.564	16.884	119.004	-9.796	115.124	-1.596	6.324	34.764	8.444	64.204	77.204	60.004	39.404
64	63	17.525	35.925	8.245	34.805	52.045	42.165	20.485	-11.635	60.685	24.805	75.125	17.525	4.245	52.285	77.965	-14.795	22.165	-17.635	-6.035	17.125	-36.435	98.045	23.565	17.925	57.205	-28.995	47.845	32.605	10.605	78.525	57.325	-10.635	31.605	101.445	130.445	7.365	26.245	99.325	19.645	93.005	0.365	34.085	17.245	4.125	76.925	89.325	48.525	126.005
65	64	-9.264	4.336	-9.504	-22.304	58.736	37.296	15.336	-33.024	84.736	48.696	40.216	-1.664	12.336	13.056	51.936	6.256	43.136	46.216	17.776	17.176	17.256	45.016	28.176	36.936	35.256	18.016	53.896	50.536	107.696	50.816	86.576	65.216	69.136	59.416	36.136	-26.344	21.416	55.176	33.416	44.576	14.376	37.216	62.416	-14.984	77.096	94.256	31.016	68.616
66	65	7.718	13.198	-18.862	-8.382	70.018	48.418	62.038	57.098	69.798	59.798	31.318	7.958	23.098	3.158	16.138	-27.922	93.378	86.398	-11.642	41.758	-7.202	36.838	35.818	40.498	26.758	9.618	46.798	40.658	36.438	5.458	79.158	59.958	44.838	50.618	8.958	22.738	25.918	22.318	34.878	0.238	81.238	-3.442	81.198	-30.822	96.698	44.118	85.598	32.498
67	66	34.218	-14.302	16.638	23.118	81.518	39.918	52.538	34.598	12.298	2.298	77.818	-17.542	0.598	17.658	1.638	20.578	76.878	98.898	42.858	26.258	-14.702	-12.662	57.318	47.998	61.258	41.118	39.298	-19.842	6.938	4.958	93.658	34.458	-4.662	32.118	33.458	78.238	42.418	18.818	43.378	80.738	111.738	41.058	53.698	62.678	94.198	50.618	38.098	39.998
68	67	29.129	-36.151	43.729	16.569	60.289	39.729	40.329	-0.871	14.409	9.729	86.649	12.769	-8.271	53.009	-17.471	39.769	13.969	56.249	60.449	50.609	16.129	-20.031	82.569	41.769	54.289	20.889	43.529	-43.151	-15.391	-3.951	63.649	0.929	-24.191	47.009	53.729	88.849	36.449	11.849	30.929	100.769	96.209	71.449	50.089	64.169	49.849	60.489	44.889	44.409
69	68	7.020	8.306	23.018	22.836	28.292	33.921	27.092	-19.522	66.138	58.231	36.363	55.609	11.809	46.202	-6.691	44.089	-29.876	-4.535	42.766	105.243	41.145	29.088	61.970	17.034	11.388	4.261	46.218	19.398	6.593	24.344	-3.812	-30.346	23.778	62.584	35.366	34.857	20.380	16.665	25.861	45.340	17.816	62.886	80.937	23.024	17.736	50.504	53.775	21.400
70	69	36.234	55.492	-54.761	93.501	66.925	41.760	14.061	-14.095	70.106	20.346	30.523	26.006	-2.674	-6.479	9.072	51.249	31.593	-11.909	61.268	52.604	45.975	23.665	29.471	18.027	38.110	62.126	13.000	65.948	43.777	50.438	-2.305	-29.675	54.488	42.212	7.684	22.705	48.899	34.724	25.046	61.931	-5.960	66.045	64.690	89.368	64.834	-6.377	5.159	-9.028
71	70	6.480	38.090	-14.120	23.270	55.550	28.410	11.440	-5.950	2.670	12.000	57.620	31.160	12.040	31.040	34.510	36.610	65.480	1.230	55.120	14.450	64.040	43.390	15.870	24.450	53.990	69.930	21.320	72.900	14.830	22.840	12.680	10.650	28.300	23.100	14.660	25.160	36.460	33.210	34.630	55.540	-15.560	58.680	48.570	44.600	70.980	10.830	19.480	41.390
72	71	29.547	74.077	44.247	-5.823	29.337	-6.083	9.007	10.427	32.057	37.747	72.627	16.727	45.617	60.247	78.427	-24.723	76.957	36.377	28.677	-10.693	0.467	38.167	14.047	1.587	100.357	34.697	65.567	109.217	-2.613	-19.023	8.527	59.997	22.907	43.217	48.707	9.587	-0.563	14.727	29.587	49.947	-15.143	52.627	72.757	16.807	29.607	80.657	31.337	130.277
73	72	79.080	104.720	36.700	35.720	28.420	-22.720	11.540	23.740	80.380	47.900	50.740	15.240	44.540	53.460	71.220	-54.420	77.080	42.340	27.440	-24.480	-42.100	9.640	37.140	-6.660	123.620	8.180	60.560	119.260	7.240	-25.180	12.600	70.420	27.460	81.380	53.880	1.340	-11.100	20.840	26.280	58.720	-7.300	35.680	72.740	39.340	-10.760	83.420	41.440	123.440
74	73	62.695	56.214	28.541	69.327	19.323	-20.560	29.296	37.842	-11.238	-36.980	1.891	73.855	-0.141	54.350	-6.528	77.239	85.998	17.619	52.803	41.733	24.584	27.008	85.525	24.960	11.869	81.155	-16.012	-24.683	37.973	69.311	18.565	47.107	23.003	45.135	1.264	61.337	-14.235	82.933	88.628	34.784	13.426	-0.839	17.715	87.236	44.012	0.363	100.486	7.704
75	74	10.929	13.276	0.356	35.612	21.568	28.580	11.048	33.831	41.591	30.665	60.160	77.861	27.204	26.218	-2.414	66.280	67.523	50.952	21.663	55.209	25.144	29.907	54.437	-13.802	-20.923	34.859	15.644	-20.093	-32.156	21.157	9.302	39.675	3.686	7.760	36.751	97.730	21.777	-5.118	87.774	50.243	51.192	36.341	62.905	77.835	41.151	44.025	132.854	29.984
76	75	15.292	46.950	45.256	42.738	13.611	25.987	47.524	13.427	43.573	79.803	42.357	51.414	3.543	25.070	16.338	22.322	40.082	23.349	9.545	67.054	38.300	39.699	51.304	-6.927	-0.463	21.784	60.630	35.193	-9.477	41.877	14.989	60.667	17.868	27.790	27.867	49.175	3.468	27.661	89.822	20.715	56.276	36.974	53.742	50.241	45.920	50.016	68.703	12.100
77	76	23.859	69.219	107.779	64.899	3.539	29.699	88.739	5.699	19.619	117.059	34.419	57.219	-55.341	51.059	11.939	-12.701	73.299	-9.181	-12.141	61.139	64.499	45.779	50.339	-1.821	29.299	47.379	90.739	96.419	-12.941	39.219	41.859	15.539	10.339	71.859	9.139	-6.701	-28.781	93.779	100.179	28.979	96.179	28.419	56.259	23.379	16.499	32.099	50.899	-1.741
78	77	-59.159	17.081	63.561	-42.919	53.721	-11.399	70.041	57.721	23.161	12.681	9.801	97.641	71.081	-4.759	-19.959	77.401	22.441	26.201	45.401	-38.199	87.161	5.401	70.041	15.961	28.201	-4.039	-21.159	-23.959	-17.959	-6.919	53.161	-21.319	33.801	80.041	49.641	83.241	15.321	-37.479	68.201	64.361	66.601	145.881	122.521	69.081	134.921	48.841	-10.599	-26.919
79	78	-4.255	29.185	-56.295	-29.815	33.345	-8.855	9.465	-10.815	-10.695	14.465	-7.135	24.865	81.825	11.145	61.785	0.905	18.465	64.305	16.425	39.305	2.265	-22.095	9.825	1.225	65.745	-64.575	-14.775	-35.775	64.865	147.145	66.905	169.825	63.665	19.425	26.545	4.065	32.745	57.505	12.225	9.465	66.385	78.945	70.105	32.745	46.865	53.865	-37.095	33.225
80	79	18.202	37.722	-31.518	4.602	46.402	47.482	27.002	-1.518	1.402	6.562	44.602	-23.438	54.082	20.562	36.562	4.162	7.042	51.562	7.602	50.082	-58.758	4.082	34.842	12.282	38.602	-1.038	-4.838	-0.198	66.122	105.362	67.522	96.642	83.442	33.642	19.042	35.042	31.202	72.882	45.642	-22.798	55.362	32.442	5.442	31.642	46.962	30.402	14.882	40.802
81	80	23.817	31.897	56.137	44.777	57.417	58.697	77.897	11.657	12.457	22.457	109.097	-55.943	-41.383	60.777	28.137	34.617	-65.063	42.617	24.537	28.137	-48.663	6.537	56.377	45.417	6.217	21.897	0.297	44.937	70.617	67.577	31.977	67.177	70.137	25.577	-3.143	61.337	37.817	45.737	36.777	-14.903	41.337	-3.143	20.697	49.257	22.457	17.897	61.337	-13.063
82	81	9.345	19.267	116.347	51.756	51.018	19.847	108.416	14.475	11.119	44.752	118.968	-37.329	-106.499	89.649	42.873	58.156	-117.022	45.709	49.052	-3.329	21.416	-13.302	54.888	61.818	1.021	-13.113	-1.072	53.593	72.471	69.116	-0.576	103.904	38.471	2.884	-16.857	55.721	47.156	4.433	-2.336	24.657	38.600	9.793	99.961	67.143	-1.252	30.328	61.001	-69.044
83	82	22.933	49.611	69.871	51.000	-43.657	82.668	38.703	-25.377	-24.282	51.737	37.193	46.495	-33.198	38.281	15.451	-23.865	60.773	47.498	49.832	20.451	59.226	64.901	50.383	-63.684	5.263	29.446	69.568	-0.412	64.541	42.771	55.832	2.677	31.441	-17.194	0.005	29.872	72.658	18.511	28.791	50.149	60.590	82.489	122.290	59.374	4.475	90.946	134.294	44.802
84	83	34.681	55.171	26.472	-11.768	24.628	65.624	16.400	-17.870	48.205	46.859	-42.322	45.118	40.896	32.979	-12.068	32.808	38.194	21.416	59.050	17.884	24.566	20.777	43.422	6.085	16.058	16.465	32.212	19.312	33.338	17.410	63.983	-13.296	24.770	22.411	-29.737	42.939	-3.972	42.386	-22.193	56.247	68.735	46.542	90.716	16.646	37.264	86.268	73.327	93.860
85	84	44.513	35.113	21.253	-3.937	21.933	51.273	25.993	-0.677	49.193	22.883	-43.007	41.903	28.503	14.063	17.463	34.263	22.213	3.753	44.933	16.053	23.743	23.403	58.613	48.393	41.503	2.573	9.243	29.383	31.023	12.773	65.083	31.183	18.113	36.713	-14.957	10.023	5.243	61.633	-8.247	52.673	74.743	46.513	82.393	31.933	57.453	92.303	45.423	80.783
86	85	33.635	14.075	19.425	28.265	32.645	34.225	54.945	26.985	11.495	22.075	6.035	60.295	-12.465	16.355	45.065	33.845	27.085	10.545	40.885	15.295	29.535	64.335	36.745	71.515	61.195	-10.545	-18.985	22.415	38.355	21.135	19.745	38.795	13.065	57.565	24.285	5.485	29.885	57.325	49.365	44.555	57.575	54.495	63.715	50.005	68.495	76.575	28.905	73.745
87	86	16.889	5.729	6.439	35.469	61.979	43.219	72.219	35.929	-10.931	39.959	47.809	90.159	-34.201	39.059	25.869	42.849	45.139	34.059	52.219	14.009	31.559	95.699	1.399	60.889	61.459	-12.351	-32.461	6.799	38.099	35.129	-27.071	-0.621	24.219	69.119	51.509	42.729	28.909	31.959	82.879	43.649	31.599	60.749	54.089	36.339	60.809	44.039	30.749	89.229
88	87	4.938	23.787	26.703	78.725	84.995	17.201	29.194	14.682	13.254	4.301	-6.839	39.270	32.982	83.187	63.721	56.481	65.094	64.700	23.450	78.529	37.711	91.206	67.969	38.629	17.414	24.459	-47.565	23.617	22.068	66.988	20.038	6.517	7.026	34.162	16.064	57.240	23.939	24.475	49.025	31.472	65.116	1.924	42.781	22.533	61.660	102.068	26.902	69.033
89	88	14.526	73.724	43.740	80.556	38.765	34.402	-0.761	41.318	26.756	53.877	-12.004	75.074	-35.267	65.544	28.430	73.155	26.531	37.119	48.322	48.724	3.750	55.748	33.660	41.252	-38.612	10.833	17.599	-37.364	62.529	37.614	32.683	13.871	57.967	9.292	32.156	13.232	8.357	23.810	53.792	29.666	34.722	21.506	42.165	78.129	54.991	76.823	17.068	97.379
90	89	10.075	81.295	29.559	72.909	15.238	27.529	20.723	35.185	56.961	72.877	-9.812	64.527	-24.767	36.942	-14.544	85.455	32.839	23.188	32.365	24.564	14.532	12.938	9.184	48.007	-32.237	-6.664	80.883	-5.546	75.749	35.267	27.834	-2.923	56.255	30.038	57.133	-6.144	37.836	42.618	69.672	53.813	29.250	32.524	41.576	65.987	45.075	50.048	14.919	89.666
91	90	5.516	43.676	10.636	74.556	11.516	17.756	83.756	8.236	74.076	78.636	-2.644	31.436	52.956	-7.044	-28.244	66.236	64.956	-0.164	-2.884	21.516	38.876	-19.524	28.156	52.236	29.436	-33.124	118.316	91.516	50.476	44.316	16.716	-4.084	-4.964	59.276	70.716	-16.564	97.676	72.956	53.596	76.476	28.876	4.476	51.676	12.156	44.556	26.556	17.596	64.556
92	91	-28.121	64.519	8.599	70.439	-38.441	60.759	44.679	24.999	68.999	11.159	30.439	-36.601	49.959	17.959	32.439	12.279	22.839	61.239	4.199	19.159	54.679	-55.321	33.159	36.199	73.639	-19.721	84.999	39.559	-9.801	41.079	23.399	-44.281	-51.321	99.799	37.799	37.639	19.959	98.839	72.359	26.759	6.759	42.119	53.159	31.239	45.879	81.079	59.319	29.319
93	92	-21.624	59.332	49.165	77.894	29.762	35.783	39.716	-19.222	7.620	-44.485	39.541	-5.786	93.192	36.779	28.755	17.508	24.248	41.642	22.688	59.385	39.085	8.702	50.568	-3.760	-1.508	48.540	19.813	-14.147	21.709	12.651	11.188	-5.936	-34.041	99.092	16.636	39.317	85.684	45.921	2.373	4.896	22.279	52.616	35.323	64.885	97.661	85.927	57.649	35.741
94	93	8.752	47.280	63.586	44.506	56.453	44.650	35.284	-3.940	17.026	-4.999	30.956	-1.271	85.506	28.143	2.348	13.008	56.872	24.112	34.049	62.197	34.083	35.053	46.996	6.759	-6.644	47.527	0.171	-27.448	44.508	20.749	24.903	15.625	-20.316	45.440	27.223	52.334	64.810	25.655	15.106	38.611	30.372	47.586	60.198	71.732	110.769	61.008	64.193	40.447
95	94	40.533	45.311	55.533	17.727	43.945	58.879	42.372	5.862	24.240	57.073	18.621	-0.828	61.402	11.101	-0.516	33.441	78.904	44.717	21.249	80.883	36.576	23.010	-19.388	39.886	10.342	45.089	14.723	-11.783	15.927	35.268	49.987	16.420	12.424	29.721	16.747	74.349	34.475	66.812	-2.631	66.250	16.328	16.851	89.760	41.236	100.304	48.880	63.801	63.533
96	95	50.881	74.021	61.681	24.921	32.421	21.601	51.201	-5.439	3.801	87.681	-13.159	49.601	54.881	42.061	18.921	72.941	89.201	59.821	26.161	84.241	14.541	19.661	-64.019	74.481	-40.279	62.761	6.401	16.161	0.281	45.981	38.701	34.781	-0.859	68.501	-16.979	70.561	66.181	107.081	-34.179	12.461	1.041	3.841	99.821	62.521	76.701	67.561	44.401	95.381
97	96	31.554	37.914	92.594	55.354	62.154	-4.886	25.834	15.834	2.994	44.074	-27.166	31.314	62.554	-5.846	-11.126	39.154	48.714	49.874	44.234	39.194	36.314	15.434	-49.446	7.674	-0.206	48.154	13.954	45.034	-13.366	82.154	46.114	93.114	-12.846	103.794	-23.166	20.554	50.274	31.354	-33.326	30.834	20.274	12.834	71.514	80.034	76.554	30.834	45.474	100.514
98	97	38.635	49.195	53.635	50.355	41.515	5.395	-22.885	69.275	37.435	36.675	-24.805	25.595	53.755	-50.445	-11.485	2.435	78.915	54.155	41.475	21.995	59.635	54.235	-9.645	-18.685	34.355	-4.445	33.515	38.515	16.235	76.635	18.915	94.315	25.595	83.715	-55.365	-15.885	2.675	21.835	20.115	97.555	25.155	3.315	33.155	26.755	62.355	42.275	41.155	99.195
99	98	72.856	73.230	3.422	39.189	6.480	16.344	-10.180	71.451	32.374	45.110	-0.615	19.585	25.067	-20.862	25.549	6.392	64.937	44.660	39.421	35.671	44.246	51.386	32.607	36.526	21.980	-20.162	40.122	32.429	35.388	40.196	17.630	44.449	15.446	42.427	-63.564	4.535	-4.691	45.504	59.875	75.556	39.384	8.698	7.968	7.096	54.158	72.549	52.075	76.521
100	99	62.313	32.404	-13.070	17.231	31.345	6.718	17.153	68.395	10.975	0.973	42.868	24.463	7.847	6.793	4.867	18.602	-8.824	17.627	39.090	25.205	44.867	22.674	29.426	30.142	46.180	-21.662	38.100	77.762	24.505	64.888	53.563	23.536	-6.068	25.591	-14.289	28.706	16.290	43.149	57.146	44.970	48.452	32.140	11.639	46.937	41.178	50.845	88.933	82.315
101	100	21.837	-3.363	-86.723	-9.443	71.677	-22.323	-23.683	117.277	51.597	-30.403	72.077	91.117	16.477	38.317	-19.123	71.837	28.237	9.037	0.157	9.597	30.957	14.477	4.237	5.997	47.837	-57.523	60.157	89.517	67.277	90.157	56.077	35.757	17.357	109.517	22.717	42.077	47.117	69.677	43.997	23.837	46.637	16.877	48.957	57.357	21.597	29.917	123.197	94.397
102	101	3.722	-4.598	-68.038	-0.198	77.962	-37.078	-32.918	104.922	59.882	-16.678	58.282	90.762	49.002	70.042	26.602	62.842	72.042	21.722	-9.158	26.202	34.522	20.762	19.482	33.482	21.082	-20.118	89.642	37.642	63.562	100.442	44.442	23.962	40.602	119.962	14.202	25.402	43.882	67.322	46.122	30.922	77.962	6.122	39.002	72.362	56.922	22.202	85.722	104.682
103	102	3.489	21.649	38.689	23.249	80.049	-22.351	35.249	4.529	6.289	-0.831	48.289	50.209	63.249	85.729	82.529	-29.551	54.289	56.369	31.489	53.649	31.169	41.649	34.129	72.209	-11.071	55.009	67.489	8.689	5.889	118.689	32.529	-22.111	64.529	7.729	-10.831	-10.591	30.609	35.329	54.529	33.009	91.889	17.089	-11.071	99.649	91.009	29.489	-5.871	147.969
104	103	33.797	50.909	44.266	54.387	82.151	8.215	39.810	-33.744	-14.750	-12.174	48.554	39.001	10.431	68.412	79.162	-22.952	47.996	85.804	34.121	42.359	28.550	-10.584	29.847	36.779	-7.309	39.448	49.620	16.270	5.923	46.161	35.942	0.357	79.335	26.045	11.710	-3.556	70.382	21.584	9.696	-2.148	65.503	33.393	2.269	49.341	48.024	4.122	-12.588	146.476
105	104	38.069	53.769	26.852	36.198	76.305	-3.924	38.862	0.068	-34.492	-11.845	13.618	25.323	7.280	57.488	68.952	22.216	55.779	67.759	30.020	10.507	40.131	5.842	42.346	34.425	-4.234	44.926	84.455	9.553	22.414	15.097	20.598	3.717	80.974	24.156	3.804	43.187	41.398	58.771	22.515	3.443	89.905	49.052	32.962	65.976	49.665	26.127	12.847	125.057
106	105	58.288	75.938	18.418	33.338	57.098	-15.572	48.388	19.338	-41.012	6.288	6.458	32.448	4.438	54.108	67.658	58.838	54.018	48.708	12.618	0.328	42.708	28.578	32.168	45.018	-1.342	66.808	91.578	21.348	35.808	13.448	9.548	16.598	68.338	30.828	-11.782	53.118	30.988	68.998	18.828	7.488	96.348	57.438	54.328	68.958	49.788	49.808	46.048	107.398
107	106	88.535	60.195	46.845	41.165	79.835	-15.785	38.045	28.695	19.465	37.725	40.765	29.225	45.325	51.605	-1.485	37.745	67.885	28.415	18.895	51.415	24.455	85.625	42.565	75.035	14.045	63.085	5.745	69.765	36.335	16.005	43.805	17.895	71.405	39.225	-18.025	11.095	4.385	73.635	37.255	89.915	58.365	85.065	15.275	74.345	52.135	58.325	107.355	52.095
108	107	29.021	7.946	25.911	13.766	16.781	7.876	56.881	15.736	64.896	-11.644	2.631	20.931	52.411	54.676	17.531	68.876	53.171	26.101	43.581	44.596	26.661	10.931	37.971	131.776	41.891	23.331	39.171	28.826	18.946	32.361	90.471	49.721	19.916	28.976	30.321	6.916	33.381	42.846	71.216	46.271	0.996	33.446	-19.264	89.726	66.161	68.726	83.131	54.716
109	108	26.133	47.850	27.781	4.337	29.731	-14.013	11.402	45.303	41.238	10.081	23.467	35.549	14.635	63.154	16.472	37.814	38.135	42.159	8.911	30.843	12.658	23.676	60.328	70.977	39.499	52.792	26.059	35.565	46.904	28.482	65.875	49.931	8.461	31.769	14.759	-3.805	34.132	50.436	41.472	57.811	12.860	28.740	13.108	66.203	90.640	47.957	55.230	77.171
110	109	41.951	72.865	0.635	0.797	25.325	-1.367	2.636	65.324	17.670	47.489	23.942	61.566	-0.128	48.197	45.862	-5.292	29.846	53.475	6.325	18.589	7.549	26.061	57.735	13.741	20.896	44.329	25.023	43.492	3.858	42.285	54.371	44.143	2.767	40.067	25.909	12.532	41.523	38.691	10.213	45.351	39.964	37.847	36.434	50.143	75.984	45.727	22.059	87.621
111	110	51.501	70.803	-22.046	1.614	23.566	14.683	24.292	62.593	7.449	54.155	14.924	86.862	-0.630	24.890	83.142	-26.459	39.294	28.643	24.049	32.832	-1.691	29.613	38.617	11.264	32.842	20.869	26.750	56.632	-39.051	51.592	77.750	26.707	-10.191	38.742	48.473	30.986	45.274	38.933	21.712	37.047	49.122	54.488	26.923	41.524	47.329	68.137	9.827	68.076
112	111	44.028	-3.286	-16.626	-49.314	-27.867	42.825	14.958	42.048	-20.708	36.903	37.365	3.521	6.081	-7.789	61.260	36.874	33.841	-20.291	38.372	53.635	15.888	48.354	53.296	43.462	27.830	51.278	45.230	19.334	29.857	20.929	13.078	36.836	23.426	27.100	10.809	50.921	73.356	58.533	27.092	119.936	15.318	16.450	9.041	64.254	16.653	54.887	82.558	99.015
113	112	33.744	14.856	74.067	56.200	74.246	53.655	73.432	61.978	17.121	67.535	82.515	67.321	19.896	-19.682	40.172	36.659	16.892	6.972	79.810	24.922	-15.017	18.456	32.748	45.524	28.707	97.364	57.911	6.399	54.924	5.310	41.421	29.424	113.059	89.817	92.017	35.917	73.380	16.581	45.930	99.772	6.896	31.576	31.851	-19.403	57.009	44.751	82.051	78.716
114	113	14.000	18.384	83.820	49.347	39.891	46.876	68.215	34.001	17.330	61.677	81.408	64.677	63.226	-17.453	32.526	15.300	30.205	12.840	74.671	37.100	-20.396	19.150	4.677	62.088	46.226	79.692	19.236	30.622	69.544	26.424	49.519	27.372	85.702	90.364	99.655	10.782	64.515	19.485	36.564	80.181	31.547	33.630	31.316	-20.260	75.751	35.249	72.071	84.811
115	114	-4.374	6.426	65.226	8.226	9.426	7.226	39.226	24.826	25.226	23.626	60.026	82.626	72.826	24.626	13.426	-8.574	48.426	17.426	41.426	63.226	51.226	25.826	-6.574	62.426	58.826	5.026	44.426	51.226	64.826	44.426	10.026	47.626	28.426	72.226	59.826	-4.374	17.626	-7.374	39.226	65.426	31.826	60.026	22.026	39.426	76.226	61.626	33.426	121.426
116	115	30.909	-26.491	45.909	-4.691	2.509	-32.291	24.309	46.709	37.709	14.509	54.509	113.709	27.509	26.109	13.309	-21.691	34.509	-5.891	13.309	100.509	116.309	10.309	25.909	50.909	49.109	-26.091	121.309	39.909	73.709	41.709	-22.091	69.909	17.909	50.509	32.709	-25.291	-1.491	-39.491	57.909	97.709	3.109	93.509	20.309	97.309	71.309	87.509	11.509	167.109
117	116	-21.906	-7.906	66.494	42.494	-13.506	67.694	62.494	-5.106	66.094	41.694	11.294	2.094	48.494	48.494	35.294	-7.506	41.694	20.494	13.294	36.494	93.294	28.894	-8.706	54.894	-7.906	13.694	124.094	17.294	46.094	13.294	97.294	10.494	32.894	44.894	-27.506	-32.706	39.694	29.694	84.894	16.894	47.694	124.494	-19.506	76.494	56.094	84.494	43.694	179.694
118	117	24.028	34.213	26.027	33.110	43.008	-1.262	47.047	9.713	17.763	9.363	18.318	31.836	14.232	30.224	62.528	34.665	26.972	-10.201	29.285	53.045	28.882	19.855	4.772	68.065	78.508	16.847	35.597	52.080	41.072	71.454	70.536	1.958	8.314	72.441	26.731	19.771	34.391	39.137	33.714	6.992	38.528	75.275	64.891	44.670	78.826	20.681	37.955	71.149
119	118	9.601	22.492	21.013	31.603	33.225	-32.856	14.483	46.449	33.784	19.320	-29.937	39.052	14.488	36.401	73.165	57.020	28.735	4.820	-2.153	50.170	1.732	-4.516	8.394	64.477	62.423	6.646	27.962	29.824	54.318	39.945	35.818	-2.281	39.413	50.627	31.083	43.218	57.242	55.066	64.193	35.353	60.481	48.825	98.830	92.939	51.511	76.205	45.123	56.372
120	119	18.948	42.998	12.598	27.038	-23.022	-12.172	53.978	90.758	51.628	39.728	-65.012	-0.922	38.218	58.998	58.498	20.348	52.608	42.708	32.418	4.298	18.608	-49.652	30.558	38.058	64.458	23.388	84.128	-33.022	-3.952	2.448	16.598	-76.002	63.288	49.578	-0.822	33.478	74.458	101.148	60.158	76.758	28.348	79.438	111.628	67.908	35.868	55.518	20.008	53.088
121	120	-13.541	86.879	3.059	-10.221	2.299	14.579	93.899	66.459	33.979	67.459	5.579	3.899	35.299	54.079	12.119	48.639	72.479	99.419	76.339	1.359	-20.081	26.219	9.439	24.279	54.079	-25.841	3.019	15.479	44.359	6.579	-0.261	-25.981	47.979	27.539	38.399	58.779	48.219	103.299	41.739	74.419	70.059	11.419	47.619	50.719	43.699	60.679	22.579	48.279
122	121	4.633	58.693	19.013	0.433	36.373	34.473	122.133	6.553	-2.467	28.253	53.493	18.713	15.733	21.533	20.433	38.893	95.793	60.833	28.053	41.213	40.213	11.513	11.453	22.713	15.433	22.113	-14.487	36.313	90.273	9.393	25.653	80.833	51.793	1.733	73.933	35.233	70.193	14.193	60.333	28.553	73.773	11.953	57.173	59.253	55.593	55.193	46.133	58.913
123	122	28.803	8.236	31.589	23.088	28.402	31.152	88.063	22.368	3.818	40.292	40.580	25.852	6.129	25.592	55.971	12.117	86.530	19.312	11.417	34.509	66.385	-34.307	17.920	43.265	-2.550	54.465	26.631	23.619	63.743	1.691	26.818	66.532	44.906	21.031	69.996	28.261	83.957	8.546	77.001	23.990	44.235	37.608	75.627	63.098	82.309	61.524	63.605	74.970
124	123	32.484	-3.682	44.556	55.910	20.011	19.317	33.107	44.397	32.318	58.510	35.560	15.507	19.157	40.099	75.592	32.173	59.632	36.907	33.810	11.971	32.085	-24.669	8.884	50.855	18.364	31.271	36.847	21.229	44.353	-10.423	3.033	33.972	25.192	42.112	46.775	52.800	54.098	37.147	63.478	28.446	29.953	39.600	56.217	45.671	95.702	63.219	63.212	68.770
125	124	49.327	13.227	40.753	99.226	29.175	4.516	-6.390	38.631	37.199	53.907	43.957	19.848	62.426	27.353	73.684	41.289	66.989	82.760	23.750	-9.284	-27.219	-13.089	1.304	22.001	14.081	31.972	37.321	50.253	55.956	-68.663	15.377	53.545	56.299	42.978	-21.879	47.955	26.145	3.968	48.188	7.933	1.544	9.392	54.462	51.119	113.434	75.631	40.567	64.135
126	125	33.951	9.087	26.384	40.519	31.868	-4.487	-18.172	-2.628	37.883	59.660	30.132	57.771	59.077	29.054	53.873	27.217	48.657	73.471	18.156	-19.395	-18.233	30.027	3.943	-2.083	-16.633	23.944	2.137	49.857	47.452	-47.898	38.244	36.983	71.519	22.083	-41.146	47.364	23.123	-13.349	47.552	6.010	4.964	8.558	44.549	84.677	106.380	102.840	38.756	36.917
127	126	2.347	1.234	37.141	9.033	26.060	13.633	15.341	1.765	48.511	35.357	7.183	67.714	11.021	67.531	37.979	25.345	17.104	30.102	40.308	4.238	35.416	53.758	18.764	8.993	6.880	16.016	24.087	20.989	33.189	51.967	30.671	17.841	32.469	30.547	23.978	56.194	12.319	28.236	48.638	28.912	51.935	36.148	56.088	64.259	60.451	97.504	51.357	27.830
128	127	30.820	17.820	19.380	70.700	14.860	45.260	36.940	48.580	50.660	-0.020	23.980	71.900	-15.900	83.580	45.820	21.220	33.060	-4.660	49.540	47.900	23.860	33.980	15.340	25.180	31.500	45.300	122.420	40.660	7.820	95.580	31.900	12.220	-16.860	56.340	52.860	57.660	41.260	85.260	58.260	69.940	86.980	7.860	88.660	26.060	49.340	95.380	61.100	82.700
129	128	26.515	23.495	-5.725	34.875	25.055	59.575	30.495	46.175	41.795	32.795	48.515	49.375	-8.185	77.675	48.475	38.935	45.855	1.895	41.135	43.275	22.775	43.115	19.015	68.295	51.855	37.715	61.595	26.855	-11.885	58.055	23.435	53.135	24.595	48.475	38.655	57.815	44.995	52.335	42.875	50.495	67.155	6.755	80.175	36.455	44.475	78.935	93.815	72.115
130	129	7.845	3.825	-5.455	14.325	37.845	55.465	1.205	-3.755	34.785	52.965	34.185	24.625	-9.135	55.745	58.805	35.365	52.445	-7.295	37.745	50.525	-11.435	49.785	-2.175	71.765	69.505	-1.435	11.825	41.845	-9.555	32.125	14.685	61.065	50.105	21.785	34.945	45.805	39.385	21.725	42.765	52.205	38.325	15.045	32.165	33.045	30.285	72.705	111.865	71.565
131	130	5.835	3.272	20.519	23.365	38.578	34.460	-9.260	-34.416	48.644	41.333	11.132	23.026	-16.191	44.077	62.718	27.468	44.485	8.760	44.923	59.598	-16.453	52.622	3.986	38.249	74.689	-15.979	24.496	64.923	12.507	32.387	38.936	54.185	50.085	13.082	33.397	40.491	30.125	23.099	45.005	66.652	35.488	41.962	14.244	23.334	43.692	58.318	88.006	79.718
132	131	24.621	43.806	63.315	2.640	51.028	26.587	43.046	10.073	59.482	33.756	9.131	52.360	4.632	26.942	45.557	28.951	11.403	54.626	45.321	56.709	36.393	54.998	87.195	16.974	71.813	22.995	75.497	68.873	57.530	14.224	71.227	73.567	41.427	39.626	19.533	74.201	44.079	60.439	23.750	24.535	58.309	82.714	66.373	29.273	59.564	12.099	41.292	96.796
133	132	2.240	65.343	31.091	18.660	60.717	43.618	77.699	54.456	8.854	87.269	42.546	33.349	29.349	-39.972	10.181	28.597	8.964	22.103	34.186	32.664	47.595	30.114	33.211	-0.113	50.545	48.618	46.625	43.922	55.330	-11.348	-14.241	36.211	67.933	-27.034	3.969	101.198	12.393	70.155	69.350	-20.719	41.822	54.899	74.777	46.528	36.239	86.655	-0.799	43.840
134	133	22.812	35.709	20.058	-1.089	51.300	36.006	26.415	36.440	9.512	6.372	32.077	19.627	15.315	13.889	23.852	15.356	4.706	33.848	60.648	39.431	35.287	38.124	51.580	5.246	37.580	31.960	33.715	44.315	24.439	23.853	24.464	44.910	80.810	-17.566	22.173	81.134	43.987	42.575	56.875	2.065	39.651	66.816	77.879	65.737	55.251	86.242	16.316	56.029
135	134	41.375	-6.435	-40.384	-45.047	32.374	32.084	-16.678	17.614	6.961	-82.234	26.798	23.995	18.771	53.740	27.712	-3.194	-23.161	39.684	101.901	73.589	19.771	31.824	66.440	13.396	25.005	1.292	13.396	34.298	-20.160	45.345	45.859	31.200	106.678	-5.007	60.268	81.561	80.171	24.987	64.892	23.139	31.871	93.225	90.071	52.036	69.254	100.019	28.422	89.009
136	135	90.716	-35.975	0.888	56.797	39.146	122.219	66.932	35.909	35.463	55.068	74.458	111.250	59.407	5.612	64.659	-37.079	9.372	15.646	2.948	-15.570	7.825	26.907	-53.451	-12.502	22.176	-98.683	58.803	14.178	-4.743	-7.653	26.837	8.136	62.219	-21.247	50.237	20.379	49.960	130.896	44.712	21.731	49.482	3.583	90.619	44.141	114.292	47.928	53.357	63.373
137	136	-10.747	-11.707	21.933	32.613	3.493	20.373	28.293	39.333	43.333	79.333	62.413	99.533	44.693	36.893	45.533	17.533	71.813	49.453	48.973	-58.747	39.733	8.133	-0.987	-8.347	97.293	60.773	15.173	66.373	16.253	72.773	50.853	34.573	-58.467	17.773	-14.867	-8.147	-13.147	66.773	15.533	60.613	66.813	-35.307	84.173	69.133	167.773	25.293	53.893	39.853
138	137	28.241	18.421	15.741	3.121	6.941	7.501	9.161	68.721	19.401	70.021	68.081	60.221	38.041	19.401	3.641	22.321	59.981	58.921	73.241	-5.759	23.981	34.721	24.381	27.881	60.461	47.341	-12.299	71.181	29.801	46.201	41.721	57.541	-26.639	23.761	44.281	30.761	10.161	51.761	30.401	59.741	60.881	10.501	63.701	36.501	102.381	38.101	56.921	75.321
139	138	61.778	28.718	23.298	-18.362	24.178	28.478	-12.082	59.938	19.998	63.538	42.178	5.678	26.518	2.798	-1.442	12.238	45.518	70.018	61.078	58.738	24.998	54.318	23.258	71.538	20.018	18.338	-4.982	69.838	48.038	6.158	46.578	58.118	38.458	40.038	77.198	71.238	57.838	23.318	65.518	51.818	41.638	42.778	55.538	-1.122	27.918	115.518	45.658	138.458
140	139	19.757	14.279	10.125	-3.533	26.661	63.907	-13.614	24.907	40.629	43.638	0.140	18.160	25.441	13.711	41.968	-7.244	33.195	82.037	28.749	75.532	51.331	34.525	5.025	58.294	38.437	31.082	30.285	44.758	44.516	36.455	50.591	48.322	39.269	39.887	23.171	101.829	68.632	-0.016	75.414	62.156	32.779	38.972	55.945	-4.701	60.976	136.903	31.460	107.277
141	140	-1.301	61.416	-21.276	7.620	27.627	59.026	56.861	-25.221	40.443	50.638	43.654	7.979	44.573	47.667	67.239	-12.278	20.509	44.647	39.180	53.938	42.557	73.922	-0.683	54.794	45.996	40.627	27.122	17.557	31.932	49.186	57.722	67.150	0.385	57.281	-23.633	96.646	17.523	72.878	45.813	63.079	19.503	66.048	54.026	29.815	71.543	54.501	47.013	82.200
142	141	-13.356	49.961	7.726	55.153	25.859	21.625	18.152	22.026	38.747	10.828	35.691	77.280	41.996	40.417	59.587	23.558	-9.213	51.816	5.888	-19.404	66.151	81.568	-1.546	62.328	39.752	11.583	59.155	37.519	32.189	56.941	35.454	16.748	22.125	62.425	53.177	29.755	30.894	59.219	28.876	24.331	24.488	44.030	90.595	29.706	36.743	28.062	51.956	59.398
143	142	18.714	41.079	41.877	82.046	34.977	25.401	8.755	66.841	18.982	6.232	27.667	79.614	28.465	25.836	40.212	57.563	-20.078	33.435	24.382	-24.606	40.977	72.394	26.074	42.625	39.301	20.641	65.897	22.988	54.329	69.583	56.696	11.581	8.752	38.921	103.330	-9.108	65.894	25.128	64.504	38.609	45.443	54.644	68.590	23.462	67.613	55.009	57.999	60.920
144	143	87.230	15.844	69.660	33.178	57.746	11.864	37.745	56.733	22.994	33.564	1.263	71.459	36.456	64.507	20.694	34.831	-24.761	-6.630	64.260	32.158	16.473	-8.271	26.739	61.480	88.026	29.166	66.029	24.030	76.716	69.306	35.425	15.668	27.740	29.943	144.285	6.895	58.952	26.018	67.394	27.797	63.940	27.320	45.244	20.082	88.204	52.782	48.794	77.760
145	144	83.832	30.427	47.639	14.215	15.478	-3.508	44.860	17.209	41.958	20.253	0.108	59.922	17.966	75.225	49.594	36.495	-8.065	8.618	23.431	38.464	7.079	-48.620	37.905	41.128	99.405	42.155	27.270	55.396	56.211	22.062	12.292	12.894	40.690	24.130	120.599	38.475	35.507	31.408	63.515	50.952	40.236	47.497	46.013	27.321	58.103	19.219	48.169	85.357
146	145	32.274	55.548	12.808	24.656	-3.954	10.796	16.745	2.257	53.833	1.762	21.723	33.316	-6.799	35.281	67.895	66.751	18.201	61.636	-1.195	27.824	24.030	-10.524	23.511	-12.746	45.207	45.739	-34.242	55.679	4.066	-12.368	53.720	25.254	49.331	19.530	30.241	66.695	43.074	28.019	38.936	68.805	-9.511	80.799	45.686	46.423	46.637	27.835	72.252	95.113
147	146	28.766	37.726	42.226	13.106	59.206	32.306	13.526	14.566	47.586	19.926	49.886	30.846	32.506	28.646	44.166	57.226	4.586	34.966	52.326	63.546	38.226	17.986	14.686	32.786	9.146	28.626	-30.214	28.586	-18.434	28.026	66.926	34.746	64.046	24.306	2.366	71.166	50.726	28.186	21.486	32.526	9.966	78.326	27.246	42.986	63.126	51.066	72.786	85.466
148	147	20.470	54.370	66.840	15.370	44.780	78.440	19.400	21.450	7.210	28.150	78.500	16.770	49.030	7.830	18.590	29.160	31.190	31.850	12.120	15.660	-22.290	43.170	37.210	73.280	40.840	83.750	54.300	24.170	38.190	24.760	28.400	48.150	38.820	33.310	25.730	51.310	95.530	-1.670	24.400	42.690	48.400	65.370	81.590	-0.760	74.580	12.850	52.410	35.300
149	148	37.992	36.892	8.862	47.892	55.802	80.462	17.422	11.972	23.732	63.672	61.522	-10.708	22.552	11.352	-1.888	53.182	20.712	12.372	32.142	14.682	19.232	55.692	53.732	59.302	32.862	29.272	67.322	36.692	77.712	58.782	26.422	83.672	53.842	34.832	-5.748	52.832	44.052	26.852	22.422	57.212	46.422	47.892	61.112	31.262	65.602	43.372	88.932	48.322
150	149	58.407	35.877	-15.705	61.681	44.796	54.155	18.364	18.288	48.599	64.031	43.289	-12.357	6.426	14.487	-15.485	62.124	-0.352	7.565	47.921	20.087	35.928	58.597	70.239	50.206	26.325	-2.755	71.845	34.152	88.104	76.252	33.940	97.835	64.482	36.170	-0.778	45.062	3.792	31.207	21.175	66.319	63.547	31.793	46.864	59.962	75.075	74.626	101.678	58.076
151	150	93.656	48.412	32.805	12.532	5.061	-12.229	26.234	43.184	66.447	-23.862	45.970	56.838	6.835	30.158	-26.891	33.709	-28.125	42.939	37.503	31.765	-2.168	39.088	62.923	61.111	19.801	8.549	21.933	10.818	13.579	46.128	86.854	36.495	66.730	38.703	83.426	26.651	5.486	0.490	48.520	27.026	105.955	31.914	69.295	78.126	108.313	105.740	56.490	58.401
152	151	-22.607	40.500	103.345	-6.103	-11.685	7.532	-34.406	-35.138	-35.113	-36.840	13.081	63.824	-21.813	6.342	-31.416	14.469	10.295	-25.677	77.489	36.996	-37.587	61.338	34.435	43.997	23.095	80.087	35.734	24.483	10.946	-21.002	65.372	-49.244	103.169	95.471	44.560	106.558	68.290	-13.476	42.256	61.615	10.600	-53.510	32.282	22.130	-15.801	12.212	29.533	172.291
153	152	-1.074	18.822	50.299	36.857	7.638	16.004	-16.893	-8.381	26.673	1.726	13.085	37.713	1.159	18.837	-3.509	31.099	24.442	-35.242	39.269	37.379	24.501	3.107	17.663	19.397	32.819	16.493	40.834	41.753	1.955	-19.324	56.434	-11.717	96.955	44.939	38.411	90.681	52.908	7.011	19.761	60.305	7.020	19.880	62.004	74.021	-0.620	53.673	56.834	106.297
154	153	57.131	3.266	31.432	0.655	3.685	53.123	67.414	23.741	29.337	22.197	42.153	47.338	64.685	-12.527	25.269	45.734	19.705	0.842	28.441	39.071	28.875	-45.780	20.462	26.338	54.161	39.621	26.942	33.190	27.434	35.967	43.249	39.687	63.509	4.363	69.036	45.673	50.371	33.776	56.407	73.891	37.819	75.672	65.855	74.838	25.513	52.465	47.312	105.470
155	154	65.053	18.453	42.298	-44.285	-13.737	71.488	99.887	48.623	32.205	20.983	90.719	56.673	83.506	-41.846	27.400	71.425	49.255	19.292	12.211	32.102	-14.271	-57.043	8.815	56.683	31.072	104.148	-8.460	12.235	53.268	101.951	41.478	51.493	26.617	18.137	89.773	-33.520	70.746	50.966	65.311	103.982	-0.233	58.009	10.709	60.525	41.813	46.390	61.491	167.947
156	155	10.575	41.948	34.338	-7.258	12.103	23.582	47.697	-3.492	31.416	15.715	62.988	28.670	38.426	-0.464	18.916	76.169	15.930	5.691	-17.409	9.759	49.570	3.141	-19.272	58.518	47.689	40.370	34.247	24.707	36.070	32.784	40.127	28.449	28.912	41.232	61.198	41.480	55.522	97.785	35.523	52.940	51.928	49.659	70.661	20.083	87.058	40.243	79.051	109.950
157	156	63.819	43.608	-6.401	-6.245	38.316	35.970	32.992	29.225	49.850	52.337	47.745	2.440	52.491	21.710	31.828	-8.907	12.112	41.025	6.366	27.144	48.145	66.401	-13.927	33.527	36.220	57.112	23.264	1.506	-34.243	37.099	-2.208	16.629	20.282	11.492	59.614	24.087	92.969	38.044	39.634	40.712	76.632	3.916	85.255	5.924	-0.752	37.196	58.301	53.650
158	157	70.991	32.146	6.733	10.878	60.770	54.454	-10.853	54.680	42.833	45.518	21.346	11.382	35.281	38.676	24.318	0.044	20.002	48.276	-9.439	39.632	34.872	57.211	-9.507	20.830	21.336	37.715	25.544	30.931	-23.654	27.396	13.849	18.174	-13.332	34.785	25.548	75.438	46.558	13.959	37.051	38.956	54.884	8.484	50.917	-2.934	-21.502	48.902	29.734	28.109
159	158	51.817	33.211	14.519	29.992	63.932	21.276	-39.860	56.658	51.256	38.046	37.273	28.716	20.794	-10.602	37.714	47.935	17.876	35.653	-30.051	72.724	-12.593	41.601	-5.139	23.763	9.062	-8.424	56.706	66.634	74.348	31.910	25.146	8.510	-4.360	69.943	8.503	84.202	-16.224	-6.255	14.797	44.480	6.126	58.216	16.994	25.726	24.291	66.379	39.998	64.448
160	159	18.819	48.685	-14.640	35.745	48.893	13.986	8.685	51.434	31.866	43.104	38.946	-6.739	48.877	-26.703	18.681	35.525	26.377	18.455	-24.030	84.810	-0.264	16.138	16.865	60.697	-6.429	28.985	53.617	65.454	79.789	18.272	44.247	13.510	13.909	74.160	38.768	38.182	20.011	-0.040	27.268	60.293	18.017	45.583	15.649	36.157	36.410	83.742	97.612	105.207
161	160	37.080	36.080	27.080	40.080	3.080	36.080	74.080	75.080	50.080	65.080	72.080	37.080	33.080	6.080	21.080	32.080	56.080	37.080	24.080	77.080	1.080	30.080	19.080	34.080	14.080	58.080	41.080	53.080	-17.920	54.080	41.080	53.080	26.080	55.080	59.080	25.080	70.080	39.080	43.080	39.080	54.080	42.080	47.080	15.080	32.080	85.080	76.080	47.080
162	161	90.714	42.714	17.714	21.714	-16.286	34.714	39.714	57.714	51.714	95.714	66.714	54.714	-3.286	26.714	30.714	8.714	34.714	4.714	31.714	55.714	-14.286	19.714	7.714	34.714	30.714	-6.286	16.714	65.714	-6.286	98.714	58.714	44.714	62.714	25.714	43.714	30.714	67.714	51.714	64.714	35.714	39.714	82.714	19.714	4.714	26.714	49.714	29.714	69.714
163	162	81.625	72.625	-25.375	6.125	2.125	37.625	15.125	55.125	16.125	83.625	14.625	-5.375	2.125	50.625	16.125	-11.875	-31.875	-5.875	17.125	6.125	28.625	-4.875	3.125	62.125	-5.875	-47.875	-9.875	46.625	43.125	47.125	90.625	10.125	42.125	16.125	-6.375	46.125	37.125	75.625	95.625	43.125	32.625	64.125	24.125	15.125	15.125	38.625	51.625	133.125
164	163	71.545	89.146	18.825	6.116	31.202	12.533	35.426	20.634	57.265	70.257	29.121	25.448	6.183	60.133	54.543	19.829	-43.686	37.119	29.900	13.833	58.619	16.280	-5.328	7.276	-9.984	-31.852	-6.496	-23.331	34.387	4.916	72.109	-18.515	16.141	47.946	-53.857	43.933	-3.351	88.273	70.711	73.866	55.301	8.562	95.041	50.200	23.648	46.849	66.668	102.809
165	164	65.990	56.788	61.145	46.790	52.736	9.089	24.629	17.031	71.639	53.464	33.792	27.543	15.827	61.302	56.282	-8.182	-7.284	39.295	26.565	-2.152	49.791	60.833	5.465	32.474	3.693	20.713	-1.882	-5.910	63.306	29.916	68.077	-11.859	8.198	68.670	-26.929	29.287	12.999	91.008	23.815	92.528	60.874	26.495	119.386	77.440	58.441	69.641	78.055	94.414
166	165	52.588	22.904	34.838	47.947	23.186	39.672	-3.610	-0.831	60.584	26.313	29.093	36.951	25.244	42.409	2.525	-25.448	27.825	9.064	31.017	-15.582	6.410	77.196	-10.178	37.026	29.426	53.970	17.093	49.910	92.705	49.910	62.316	15.510	7.245	50.638	73.376	15.332	53.548	71.083	18.521	102.815	53.962	63.422	53.457	69.395	63.851	56.815	70.762	76.613
167	166	21.610	33.296	8.964	35.869	-9.002	21.734	-0.599	-12.567	18.058	28.356	55.229	39.600	28.832	12.297	2.877	26.422	23.816	-54.971	19.795	3.769	48.807	4.706	16.400	47.316	4.450	59.668	21.621	-11.144	54.975	46.257	94.327	-5.591	9.615	-47.581	86.414	6.668	60.492	53.502	72.254	72.269	61.775	54.537	20.747	31.561	31.961	29.108	84.449	60.163
168	167	24.629	16.403	70.464	61.799	-11.213	0.264	29.493	27.505	18.531	9.465	12.103	-9.020	35.481	43.477	-18.884	33.184	44.073	-6.576	30.077	49.215	31.997	-13.649	12.616	47.125	54.848	37.627	7.782	7.582	38.709	82.513	55.270	35.233	25.526	6.683	61.458	-6.080	37.205	47.580	31.979	46.647	65.780	55.783	31.492	62.458	35.960	39.300	78.075	90.976
169	168	53.939	8.252	117.194	55.431	12.614	-53.323	52.134	69.178	25.311	-27.640	-44.855	-12.596	41.244	70.293	-38.417	43.591	1.722	46.693	41.339	67.141	8.552	-11.805	9.234	42.728	96.647	8.718	-2.763	50.236	59.870	73.006	-20.601	66.184	28.934	59.678	87.440	-1.130	30.396	55.178	5.043	43.021	48.841	30.766	65.022	43.253	74.282	79.987	80.149	110.527
170	169	49.434	45.690	75.986	0.509	59.479	-24.068	15.287	25.245	-7.186	4.759	-37.583	40.138	28.831	75.825	24.169	60.840	-5.888	73.802	62.760	6.829	13.712	43.647	24.497	19.496	89.092	33.564	41.860	27.120	88.664	30.488	-28.258	32.764	9.618	92.874	71.445	17.906	24.689	62.593	25.634	41.673	43.769	33.946	117.106	-4.680	56.600	91.628	107.699	80.100
171	170	-4.492	3.133	-32.436	24.947	18.518	40.929	-24.080	19.683	-29.085	69.480	-46.210	-31.638	0.310	77.052	62.057	52.940	-8.205	66.618	7.337	-25.033	60.199	33.226	22.210	16.375	43.027	10.636	77.130	41.186	-7.660	92.131	-41.724	-15.979	60.819	75.071	41.997	27.144	64.694	60.026	29.609	87.464	6.461	-36.753	60.502	67.286	70.736	-0.640	126.884	94.365
172	171	41.115	-55.894	48.355	11.069	29.863	65.112	13.945	43.474	-12.175	23.804	23.395	26.805	7.856	24.845	51.521	41.549	24.940	3.334	61.671	35.388	35.946	53.651	25.648	32.420	49.152	20.926	29.035	40.597	4.345	65.471	24.726	-14.893	68.623	9.388	23.967	80.439	43.377	105.609	24.391	45.191	76.940	33.493	39.027	73.280	64.689	55.293	88.811	92.073
173	172	26.142	-16.403	35.467	-4.400	38.265	33.044	61.218	35.116	40.607	40.044	11.113	61.347	5.563	25.369	46.058	32.930	26.635	-0.167	78.455	36.629	58.529	35.421	28.060	27.116	66.369	19.528	33.314	28.159	9.860	33.344	18.102	21.799	64.146	23.688	38.319	91.285	24.494	102.316	38.730	44.211	75.396	49.107	88.025	70.507	76.836	64.150	79.417	70.269
174	173	31.886	41.161	-38.968	57.104	41.025	9.779	81.743	36.347	132.891	43.204	24.650	78.061	36.566	17.422	28.935	14.644	18.011	-18.471	109.853	28.807	58.047	36.500	61.355	20.808	84.823	25.186	36.187	31.497	5.008	46.069	43.374	59.943	48.853	55.672	69.174	84.281	52.635	106.563	82.743	71.678	51.909	25.749	103.540	87.121	81.358	50.438	124.177	44.427
175	174	43.823	80.856	-13.798	82.586	21.763	14.966	98.097	1.240	103.162	38.012	74.420	9.274	51.083	-0.754	-22.289	57.990	41.313	-23.200	45.475	29.116	-15.307	27.236	30.918	28.726	55.001	35.931	35.140	42.862	19.290	45.186	56.595	49.601	5.823	39.610	41.297	79.083	65.069	41.748	65.682	33.259	100.366	73.702	78.622	22.439	55.053	41.688	104.847	56.092
176	175	44.922	97.505	-14.540	55.490	29.099	-1.618	75.121	-12.593	25.245	57.034	31.474	5.933	42.094	20.453	-34.344	61.618	15.740	0.014	6.627	39.398	25.260	44.807	42.819	28.726	60.894	55.517	28.941	46.646	36.578	39.171	51.880	12.446	8.406	46.920	35.070	50.184	54.851	18.345	71.719	13.737	65.572	81.326	42.493	8.652	28.121	80.087	94.586	75.583
177	176	28.096	50.162	-2.326	34.431	33.200	13.983	53.023	32.840	-2.099	36.490	18.028	46.486	41.682	61.394	-9.419	40.360	7.239	13.997	45.357	33.799	55.426	38.707	36.897	27.355	55.399	55.988	36.161	39.423	42.739	20.619	64.680	22.861	42.330	57.830	35.005	65.976	26.519	58.614	80.685	41.262	43.104	45.584	42.286	32.798	51.100	89.817	72.743	70.357
178	177	38.582	4.206	26.140	21.319	43.644	28.886	40.306	59.167	10.867	2.476	49.255	58.522	43.211	66.748	14.302	33.087	28.513	12.393	69.196	22.701	53.480	24.779	29.684	41.278	58.375	57.536	31.113	45.967	44.498	20.453	66.533	23.623	58.149	55.532	28.374	71.217	6.170	77.567	65.439	61.262	33.400	38.353	57.260	53.853	53.980	79.449	75.987	64.276
179	178	53.717	41.187	33.551	21.784	51.221	14.471	50.219	18.724	62.886	32.541	55.600	47.441	38.283	77.144	26.008	40.002	61.183	30.074	66.825	30.908	35.193	36.802	67.430	48.917	90.470	37.454	37.878	24.011	39.610	27.754	65.397	10.114	60.728	44.433	53.229	49.419	-6.312	72.993	77.722	60.301	29.894	43.765	53.028	89.833	40.476	87.747	70.303	53.916
180	179	64.017	67.976	7.976	44.464	43.159	13.807	53.553	-3.704	66.114	61.547	49.693	49.914	56.365	82.759	34.176	46.353	68.257	35.599	59.279	49.423	24.752	58.979	84.941	47.670	78.721	6.354	62.102	9.493	41.722	31.517	53.790	19.434	62.490	37.352	56.773	27.848	6.652	55.165	98.357	59.713	47.326	40.343	80.679	99.599	36.761	82.231	47.273	69.700
181	180	55.206	34.475	-31.512	66.367	61.691	8.656	21.237	49.961	2.657	97.803	48.089	57.129	83.174	53.245	15.257	8.243	23.814	39.164	26.460	53.201	36.308	71.269	78.596	39.883	7.919	4.224	75.664	52.429	33.982	45.777	26.727	32.942	59.493	46.195	3.522	7.804	76.661	50.976	73.507	21.978	90.853	41.624	103.997	73.732	55.206	11.803	14.559	66.414
182	181	-8.072	-3.361	55.126	-0.155	69.344	5.777	58.709	5.774	60.727	108.639	58.917	-34.391	-14.410	-1.160	3.362	87.401	-10.623	27.461	15.459	-24.785	9.367	81.868	74.384	59.187	13.109	13.347	29.589	8.822	-11.151	129.580	16.488	20.252	105.705	10.301	-8.793	100.352	99.850	96.881	38.889	30.448	33.370	27.512	96.640	75.321	92.661	95.584	62.206	69.886
183	182	23.845	-5.018	44.995	51.882	32.556	15.352	59.830	4.658	25.315	83.185	57.342	17.627	12.259	8.381	46.283	57.795	10.364	3.673	14.134	48.691	21.377	62.119	13.127	41.900	16.538	46.711	34.019	34.829	12.379	75.487	31.698	23.743	64.872	30.826	19.414	100.215	34.298	57.192	70.443	46.741	46.211	8.157	90.281	68.942	85.998	51.209	34.891	44.233
184	183	37.218	32.303	34.296	45.161	-22.409	28.942	66.264	-5.736	36.984	53.926	50.520	47.266	39.658	0.925	62.587	3.172	43.624	-13.457	25.298	65.205	29.271	15.233	-1.711	58.599	39.219	77.921	8.589	45.954	47.272	63.930	20.918	17.927	32.599	33.855	50.626	78.190	33.273	27.874	77.939	38.542	68.608	15.596	76.244	53.890	46.482	43.256	27.227	49.646
185	184	5.913	51.112	76.424	-7.514	1.226	57.261	84.059	-11.442	66.424	70.079	2.741	62.396	83.145	-1.905	81.615	-52.813	48.281	-69.647	59.326	42.585	44.522	6.000	22.154	58.073	4.347	79.501	25.856	86.350	51.730	62.124	35.971	39.530	50.139	-9.663	88.749	30.803	46.794	-18.757	103.473	7.597	95.423	10.462	89.896	49.233	-27.587	58.114	-0.222	83.767
186	185	63.621	48.983	66.187	82.627	49.416	15.382	102.743	-2.438	44.629	19.916	10.107	30.821	38.656	6.761	68.415	47.221	-30.513	26.053	57.618	48.468	29.633	-10.656	41.170	27.444	27.402	26.674	32.758	75.520	18.011	43.138	41.231	90.098	13.551	41.157	61.110	24.973	45.828	93.991	66.347	23.970	48.716	99.017	82.426	70.814	102.208	71.295	46.093	53.916
187	186	25.778	23.557	85.615	60.908	53.998	-18.859	-2.845	23.385	35.001	18.235	-10.230	22.282	96.480	6.510	-14.232	14.464	40.326	47.093	61.600	51.818	-9.727	27.903	61.313	-4.968	48.097	46.589	50.542	99.350	52.210	26.971	28.587	42.294	18.574	46.983	14.960	75.420	-12.973	34.284	42.334	41.479	104.834	48.394	84.652	62.702	130.141	53.376	4.070	90.445
188	187	29.708	43.862	76.502	20.264	50.661	-34.547	-2.854	27.426	33.047	23.314	-1.137	30.023	81.214	20.527	-0.792	4.509	70.456	31.867	55.104	66.414	-28.090	25.325	43.734	-4.777	59.397	24.366	71.547	74.812	64.682	12.846	37.184	35.945	15.222	63.355	19.921	42.959	9.247	32.801	36.302	42.936	123.659	48.799	76.423	58.408	117.500	38.329	24.775	80.584
189	188	49.714	74.178	29.474	-24.453	21.113	-17.776	47.159	37.099	20.306	2.594	51.321	30.127	25.276	48.457	51.432	-5.822	61.677	-0.486	30.024	67.139	-12.885	12.557	7.388	30.845	54.583	-5.290	91.030	34.647	51.039	16.475	35.608	38.884	7.550	68.045	67.424	-6.626	56.364	58.702	38.360	43.096	109.094	80.099	97.879	57.361	92.833	32.727	69.905	64.450
190	189	86.956	50.426	4.481	6.192	-1.325	25.543	49.902	23.708	11.883	43.409	22.197	40.562	3.765	48.287	55.878	28.548	29.415	41.647	12.094	39.725	11.537	15.009	0.820	66.097	49.957	-8.892	79.396	20.710	54.391	32.511	52.176	44.576	25.495	68.936	62.074	34.192	59.696	57.862	35.546	39.851	53.073	41.181	55.707	101.906	97.764	66.133	80.120	88.939
191	190	50.796	44.539	31.937	49.638	38.792	35.985	28.333	33.441	15.623	32.223	0.896	35.963	11.516	16.594	31.354	40.590	34.520	58.840	37.530	34.388	29.003	12.116	24.157	61.610	36.248	48.212	57.609	27.004	49.333	45.765	44.351	72.431	54.660	27.165	26.867	64.863	43.864	45.849	31.734	59.877	44.167	49.557	55.324	87.821	100.375	100.492	80.861	85.222
192	191	51.547	61.592	68.613	49.173	62.683	18.363	12.646	76.030	18.881	52.131	22.105	23.917	27.643	27.168	35.184	31.286	11.507	39.503	47.647	35.537	31.811	1.205	48.790	64.650	51.849	70.650	17.504	29.499	37.845	38.309	33.477	79.212	43.132	13.376	13.018	73.292	42.548	42.766	25.658	46.025	38.857	68.115	59.514	73.157	88.986	75.915	61.983	68.320
193	192	88.081	39.733	53.158	46.436	70.105	-41.587	36.266	46.371	36.654	49.054	36.195	27.444	34.675	31.263	29.496	46.125	-24.502	51.115	62.956	40.939	60.968	10.416	53.761	53.788	52.586	50.310	-44.896	30.642	68.811	-4.921	6.685	51.243	-12.586	63.626	16.566	78.849	46.032	62.036	27.071	40.090	16.994	65.553	4.617	67.579	70.779	51.100	66.422	78.544
194	193	33.167	46.395	41.854	29.524	-3.402	-21.334	48.022	4.023	40.244	6.606	55.627	28.775	40.011	10.824	8.891	68.213	2.336	59.132	47.886	57.165	39.111	35.620	54.344	28.802	64.112	52.193	-6.759	52.425	33.836	37.926	39.126	74.875	25.133	78.055	10.249	39.611	51.567	77.281	79.700	59.206	36.242	60.743	-3.628	81.390	78.387	35.666	116.844	64.095
195	194	13.989	38.848	30.480	19.659	-42.781	16.695	67.907	-10.434	44.716	-12.370	64.399	39.613	46.758	-0.658	7.057	70.479	-2.985	52.073	16.894	66.761	4.465	55.106	62.105	19.514	70.815	68.289	31.642	72.055	6.545	87.453	62.073	65.558	51.122	59.105	13.299	35.356	31.397	91.954	103.857	83.234	27.340	55.807	3.199	91.665	95.144	20.145	132.850	30.786
196	195	51.109	19.171	32.063	-17.242	45.549	67.938	60.821	14.259	69.219	83.209	28.146	37.823	32.504	36.980	63.169	1.482	-42.921	34.560	-15.152	17.879	-15.153	46.035	17.188	34.425	46.253	45.951	44.755	54.469	76.445	79.721	33.749	17.661	42.828	-11.464	19.353	171.788	-34.036	35.660	6.437	81.529	3.918	87.024	70.266	88.041	85.377	62.103	18.606	6.975
197	196	39.394	83.551	79.735	30.794	23.724	84.189	82.048	14.729	-0.388	45.501	82.113	53.930	23.904	8.182	10.376	25.866	-24.506	39.242	-9.299	39.537	3.770	41.524	33.568	-1.178	36.765	58.352	66.905	9.200	45.213	21.792	101.755	44.274	69.333	79.531	75.254	91.156	31.834	50.607	30.172	17.385	61.798	43.026	76.430	63.569	60.924	116.381	78.254	142.381
198	197	74.555	79.155	76.897	35.286	9.918	85.879	120.652	30.049	31.926	17.635	42.047	38.529	17.578	8.360	26.490	42.987	-6.852	24.804	33.885	32.116	-9.142	36.493	28.548	8.242	18.930	46.216	51.753	3.323	89.409	-10.786	99.176	63.892	84.298	56.340	67.252	97.250	55.379	65.778	66.414	9.670	57.209	32.318	30.266	57.412	53.720	96.938	71.388	124.074
199	198	62.107	30.938	64.609	23.615	-0.994	57.400	67.554	38.907	0.127	55.821	35.800	46.941	35.368	8.986	22.898	20.022	35.893	74.202	56.240	21.421	-17.123	31.089	26.359	59.279	26.216	2.185	32.714	60.875	65.570	11.001	53.017	42.195	70.238	28.219	33.282	73.689	81.465	21.842	63.090	46.008	35.077	28.731	18.716	78.607	85.641	76.644	56.212	68.650
200	199	83.179	36.156	46.974	-32.410	32.404	30.142	54.055	-1.017	-24.826	50.838	28.978	16.923	30.247	9.475	-21.266	26.027	55.607	51.357	67.793	69.958	34.433	26.012	35.330	109.944	31.258	1.940	29.550	47.367	50.094	59.721	47.392	25.326	27.002	60.108	47.818	49.804	93.494	56.218	75.436	93.703	15.642	-2.748	41.029	73.597	99.115	94.498	67.908	69.782
201	200	50.740	75.005	78.739	38.542	30.995	53.369	-22.172	-6.123	5.556	83.826	65.328	27.325	46.559	21.465	-44.868	123.026	18.117	55.546	59.022	-9.325	68.938	-3.329	8.742	105.858	15.243	82.607	30.976	32.792	-38.467	32.977	68.688	39.523	-3.789	-17.251	109.169	-11.528	119.033	45.475	20.569	130.305	35.523	59.783	58.646	-51.981	97.775	35.313	67.629	64.102
202	201	19.284	80.080	52.075	26.944	78.882	80.370	17.918	50.979	71.680	77.772	62.591	-51.599	25.847	-3.433	63.069	52.855	-19.977	50.418	32.620	-8.432	13.831	46.865	4.602	47.013	23.681	68.219	45.838	72.008	75.495	41.656	73.644	56.109	-12.971	8.981	71.674	-33.954	69.512	45.489	14.847	35.432	56.717	77.767	102.721	3.162	60.913	86.329	88.137	71.345
203	202	14.128	63.178	47.130	5.552	66.137	49.216	62.672	40.742	51.140	52.387	39.265	-47.828	29.231	10.887	59.934	25.264	-18.080	25.613	27.051	-11.321	24.178	58.367	16.932	30.171	49.713	63.512	53.113	66.236	82.390	58.116	65.281	49.029	12.520	33.357	66.824	-9.058	53.657	65.994	18.115	-7.877	64.418	83.608	112.146	27.619	48.168	95.482	74.147	68.040
204	203	14.749	35.817	49.698	-5.301	57.455	9.415	94.914	25.225	43.152	-6.346	38.486	-15.893	23.297	18.182	45.486	25.738	-4.376	24.936	21.544	-20.004	27.827	51.619	20.161	43.735	59.491	63.153	48.344	62.276	54.025	72.997	33.899	20.905	49.624	39.031	89.138	20.944	65.338	78.813	53.820	-9.897	50.592	86.608	71.473	38.435	57.253	95.059	68.214	26.909
205	204	25.719	22.839	46.705	-8.607	69.991	27.313	88.971	38.268	50.714	-17.451	49.847	15.191	22.158	20.883	38.448	29.387	-8.388	39.747	7.118	8.028	15.337	69.316	25.986	53.586	65.454	55.829	58.901	59.417	59.841	40.106	17.637	-28.354	58.526	49.353	83.278	27.528	77.531	73.702	64.312	2.712	23.164	84.105	55.046	76.835	82.170	98.272	71.883	49.311
206	205	30.781	41.569	49.946	28.850	55.728	83.602	37.470	46.956	-4.161	36.144	23.640	47.636	51.882	36.857	29.313	8.253	-15.899	19.730	3.584	80.711	45.917	75.500	44.765	15.324	71.984	43.253	58.891	35.362	58.253	-31.036	33.129	-94.486	15.761	26.870	53.010	5.255	84.942	77.278	3.209	32.799	43.538	42.840	104.910	101.681	125.614	55.654	45.621	130.796
207	206	46.275	55.253	13.655	47.267	13.198	76.837	100.264	57.542	-15.018	16.280	5.198	18.811	77.257	14.925	44.785	7.741	25.241	16.394	40.870	95.523	56.145	47.428	40.762	-50.714	47.019	14.685	11.733	74.993	40.402	25.090	5.409	-17.175	10.383	20.593	50.961	21.814	102.995	72.551	27.747	48.927	77.414	3.327	91.350	63.207	90.294	37.305	59.326	115.393
208	207	32.639	21.850	1.344	53.142	48.795	39.600	61.407	32.212	-10.984	45.867	40.959	41.704	87.719	45.020	98.011	20.463	70.564	15.649	38.397	63.603	81.636	40.274	48.874	32.543	58.955	34.418	25.230	22.840	73.782	46.462	5.455	21.937	25.942	45.060	69.284	5.190	92.658	69.613	44.812	80.691	65.220	-6.508	124.954	6.574	30.880	101.233	158.012	116.066
209	208	12.756	21.806	23.064	49.483	78.970	14.976	53.355	18.782	32.523	31.558	49.537	44.964	94.962	6.374	69.014	44.093	85.458	5.339	41.777	37.329	74.249	14.275	35.650	110.060	27.893	42.481	72.065	18.264	55.253	37.116	27.034	48.944	68.852	69.444	29.384	16.657	81.787	22.542	45.948	52.998	26.274	34.777	86.557	-8.866	42.063	150.930	119.717	99.880
210	209	33.012	-9.260	12.328	37.774	84.607	48.915	-4.365	64.109	14.355	-2.411	61.116	44.971	73.617	-3.415	16.948	68.823	84.209	40.552	37.397	-0.425	89.009	46.282	-29.169	94.481	-2.693	76.444	70.079	16.504	39.488	12.883	76.500	50.760	85.201	61.257	5.630	26.930	71.299	1.108	37.862	52.696	-17.369	71.294	19.987	45.824	4.696	126.299	71.944	82.299
211	210	88.974	1.351	45.595	-3.475	15.840	62.884	69.043	38.900	23.780	13.055	52.869	-27.103	66.333	86.838	61.557	7.966	26.466	18.378	13.336	26.674	15.383	63.883	-29.954	85.948	-14.782	28.919	23.614	15.288	45.729	39.518	23.564	-20.296	9.920	66.787	26.225	114.332	41.930	16.763	-20.370	50.403	46.337	-9.794	-17.846	110.958	43.007	56.584	148.549	52.672
212	211	60.484	-0.398	37.634	56.092	-14.712	74.004	29.610	37.040	35.416	23.614	73.210	29.843	-21.462	22.612	60.497	57.654	40.535	9.488	29.919	66.650	-23.421	45.757	75.978	56.185	38.210	52.177	35.136	-26.686	10.127	48.847	81.606	84.325	35.274	46.098	50.763	56.833	59.198	64.040	39.134	46.379	63.115	14.734	20.761	31.632	40.452	34.897	123.156	57.163
213	212	22.282	37.021	41.165	53.212	25.429	70.905	20.763	45.437	30.554	-3.433	36.350	43.707	7.161	28.129	55.820	22.808	43.682	17.040	21.285	60.845	-19.841	64.392	57.207	43.098	42.807	35.671	54.197	2.872	23.584	40.560	53.949	86.545	20.478	42.981	11.233	38.225	10.298	80.894	39.201	83.002	22.956	23.371	58.566	57.438	79.718	42.630	104.208	80.597
214	213	23.240	76.680	47.489	30.488	49.251	78.179	-24.413	62.014	31.748	5.207	27.444	37.937	54.099	66.361	39.450	-39.672	21.350	40.024	-1.931	51.818	-1.760	70.921	72.300	21.334	16.576	9.293	46.116	21.088	19.733	21.763	39.968	60.975	4.636	31.322	6.986	72.517	-15.188	55.715	48.405	85.817	4.462	1.671	46.479	51.631	83.076	38.452	57.514	98.386
215	214	44.858	75.626	48.391	3.005	39.545	32.930	-12.445	39.405	62.719	20.267	49.138	35.815	31.375	54.090	52.273	-18.216	16.294	38.446	-13.461	3.096	-5.892	61.414	63.027	22.846	5.160	-10.548	54.581	44.305	10.774	9.451	41.292	30.276	-2.771	9.816	17.428	74.109	-12.784	42.006	74.542	63.806	33.573	-11.106	19.546	-1.468	60.845	79.785	34.175	61.127
216	215	49.747	28.034	35.800	17.275	38.469	6.091	21.938	28.078	27.148	42.095	49.789	32.359	13.039	19.140	58.118	46.043	45.156	31.411	21.549	3.631	16.210	21.419	46.478	-7.925	1.678	2.905	44.702	53.688	-2.181	4.405	48.757	27.834	31.756	24.294	14.763	42.241	46.601	27.626	49.505	44.140	62.935	41.169	48.678	91.937	62.712	70.770	74.904	43.361
217	216	17.262	28.565	33.196	31.039	23.990	10.410	5.113	6.444	3.766	27.741	32.863	39.220	35.922	7.537	45.819	48.670	42.507	27.021	32.510	37.402	46.053	28.387	40.163	-11.927	27.076	33.570	40.492	25.166	45.754	40.908	61.129	27.156	41.969	45.180	39.774	19.452	60.147	43.176	44.681	29.664	90.166	67.988	66.750	142.383	42.784	38.849	83.935	32.016
218	217	-4.543	40.808	59.761	12.600	8.424	39.751	10.079	-3.620	41.307	-15.981	19.101	46.882	55.531	15.201	30.093	43.853	11.893	30.348	38.892	37.714	54.675	66.809	32.749	20.289	54.756	57.629	58.970	20.214	99.745	84.266	54.579	31.621	49.671	42.426	40.601	-1.246	50.718	59.174	32.807	6.498	100.976	44.560	58.834	85.566	17.691	42.941	72.585	22.566
219	218	4.794	44.755	83.733	27.114	27.592	24.372	21.388	19.402	69.479	1.342	27.687	-8.319	20.101	29.695	49.107	55.103	31.444	70.042	66.778	29.642	23.624	56.475	80.100	26.677	5.404	49.427	32.658	72.167	75.798	64.320	24.162	27.105	56.212	35.061	-10.041	-24.861	88.905	16.549	22.374	-16.378	82.434	50.773	62.580	49.073	8.325	82.682	75.774	12.307
220	219	15.268	55.935	75.407	47.987	55.686	-0.741	31.280	41.746	36.210	36.127	53.544	-16.439	32.899	36.497	40.202	55.513	28.249	67.563	57.548	30.939	30.197	27.603	79.340	32.430	1.891	22.850	36.303	92.650	49.130	15.104	18.772	27.156	63.539	43.969	-18.570	-26.500	87.315	8.013	29.379	29.532	78.185	56.699	52.844	21.047	41.624	71.191	65.412	19.365
221	220	11.923	70.454	15.585	39.622	40.498	8.366	5.936	37.482	3.596	42.997	55.046	62.456	82.017	36.078	30.071	73.636	-12.731	33.035	47.200	35.685	54.160	36.946	75.100	48.834	23.044	33.618	81.161	49.942	46.614	-17.561	26.222	25.910	9.679	49.887	20.839	37.378	62.788	25.891	55.760	75.775	84.120	48.694	30.921	55.089	75.491	61.215	90.963	46.487
222	221	15.017	100.772	15.870	108.054	52.818	24.453	-43.831	72.018	6.979	-38.815	42.130	-30.562	-11.783	41.272	100.832	2.501	-49.622	66.721	11.746	33.220	29.305	-45.289	74.269	15.484	45.054	3.808	40.291	43.869	50.469	14.164	91.667	-11.720	21.881	81.733	22.010	33.812	1.926	26.262	67.049	47.099	-13.714	79.950	46.260	59.075	97.625	76.700	165.218	43.312
223	222	49.199	-26.124	16.645	22.899	5.824	63.666	61.526	33.547	69.304	12.983	87.101	-63.442	4.272	38.551	5.735	92.290	55.027	24.979	2.230	67.883	82.715	26.021	11.773	54.148	-23.853	32.943	18.081	54.967	40.774	18.843	89.525	72.096	77.381	55.427	51.893	59.182	79.654	82.111	72.128	95.209	-4.861	123.776	73.556	78.745	33.030	100.639	104.167	127.898
224	223	22.817	0.214	27.510	31.869	5.161	44.454	50.467	38.481	20.401	50.887	76.167	-17.698	28.193	33.183	7.819	88.448	27.151	41.185	26.570	54.468	49.788	72.259	22.871	74.162	5.235	17.803	18.886	64.536	57.547	42.842	39.431	65.110	78.828	62.261	58.183	77.540	78.498	61.790	79.868	88.533	16.825	67.067	45.091	62.179	12.783	99.153	110.488	93.434
225	224	24.148	18.264	19.887	55.353	-7.989	5.555	17.320	5.729	-46.989	64.904	80.346	78.559	25.827	49.528	-16.984	27.719	29.987	37.704	72.023	24.965	25.974	120.410	45.481	42.089	44.637	-7.424	69.004	87.418	85.233	21.354	6.249	1.836	64.188	152.008	62.786	96.011	69.654	27.182	103.322	123.969	-21.376	6.271	-16.860	84.725	-30.151	78.581	83.321	47.682
226	225	33.987	13.224	54.488	41.537	26.175	65.978	13.844	73.593	-27.373	42.235	50.569	69.778	35.592	28.517	21.006	8.270	20.152	-4.041	58.583	16.952	43.828	52.510	39.347	41.321	72.616	24.180	46.856	0.747	39.503	45.463	-14.473	37.524	64.131	85.192	46.153	56.431	16.601	63.067	69.667	100.512	21.113	25.099	66.331	55.605	6.595	42.067	41.738	68.406
227	226	40.341	3.640	56.568	20.909	18.954	78.468	19.558	67.928	14.392	15.564	49.742	61.292	27.577	33.256	45.659	35.624	-0.008	-7.217	73.433	28.495	9.950	0.500	31.757	36.765	65.658	47.595	44.106	4.449	54.971	58.166	-2.072	27.728	68.576	62.134	25.521	39.565	7.008	75.490	46.839	73.460	48.089	37.358	61.388	70.205	47.838	75.409	46.401	81.921
228	227	21.191	55.184	53.297	-21.716	21.427	62.415	50.505	58.328	31.054	9.072	32.203	-3.535	-0.590	35.706	71.090	49.685	21.877	37.606	69.408	73.497	-0.463	11.642	13.015	28.110	-8.321	51.488	72.461	28.669	58.540	34.416	33.076	9.412	63.449	74.386	35.204	23.893	12.446	67.097	19.762	34.272	114.855	23.403	22.983	111.559	64.584	124.784	34.466	73.717
229	228	5.458	42.501	20.961	0.660	29.680	39.997	42.929	6.267	1.719	30.331	64.620	2.444	23.257	31.584	46.402	13.918	40.354	73.453	65.424	70.156	-16.607	21.378	42.908	26.745	7.048	45.249	82.258	41.707	26.856	28.148	27.685	24.477	77.843	45.902	41.728	46.585	27.540	5.206	9.815	64.046	123.331	13.178	43.106	108.266	55.818	109.830	50.087	69.298
230	229	21.149	34.421	35.441	18.599	31.871	34.745	25.739	-45.563	45.447	51.187	81.458	39.655	28.042	27.363	53.505	-15.970	54.826	67.826	53.521	70.949	16.151	40.116	40.648	11.869	20.511	67.160	64.609	49.001	18.969	29.704	-3.169	67.647	45.661	47.346	49.173	62.360	41.356	-33.615	3.620	80.767	55.588	0.215	55.345	53.159	23.112	58.861	50.391	41.765
231	230	32.101	29.260	65.165	33.467	47.099	52.119	48.891	-41.141	108.490	53.038	58.028	49.743	17.469	39.859	70.262	-5.716	72.862	48.044	27.331	58.613	71.970	71.403	33.928	16.336	34.055	63.858	38.085	41.650	8.896	19.840	37.282	104.404	30.807	16.397	48.101	47.432	6.069	2.567	34.232	80.756	39.194	8.430	68.571	16.510	19.651	25.989	42.803	38.974
232	231	24.365	51.360	59.299	74.632	12.781	59.721	38.035	2.003	38.601	18.598	40.777	21.518	-7.886	23.323	43.654	-13.445	4.383	69.880	59.075	-5.583	29.353	49.418	30.448	50.385	30.566	12.550	55.029	-7.605	13.837	51.722	74.254	61.500	42.040	14.024	67.205	61.739	47.256	62.229	25.292	98.608	42.956	54.972	23.413	51.467	61.108	79.768	44.861	61.944
233	232	76.885	4.563	51.331	38.661	18.029	64.366	37.001	53.108	22.439	-19.839	48.814	33.337	49.271	35.434	82.699	11.887	21.435	46.992	30.465	13.793	85.330	-26.320	19.398	45.811	20.909	32.212	-10.091	53.780	22.402	27.807	64.897	61.854	71.072	34.922	47.717	-26.666	43.093	19.756	18.488	78.336	53.608	72.568	9.843	82.242	88.553	93.778	120.900	113.806
234	233	87.632	-17.064	55.448	22.382	5.031	32.635	44.550	60.477	26.674	1.499	78.393	60.346	42.302	32.718	60.928	32.845	41.015	24.953	27.307	37.417	53.222	-6.963	12.793	51.866	31.929	32.367	4.155	56.334	18.469	35.720	59.023	69.023	52.514	3.606	14.387	23.209	16.468	12.269	13.060	34.515	28.763	69.797	56.069	81.520	70.835	106.851	110.299	128.481
235	234	51.105	9.472	51.660	13.674	-6.715	28.763	62.945	40.855	-3.864	33.750	125.412	58.253	-8.799	13.455	45.696	2.484	51.717	-4.863	87.922	20.297	-0.741	91.314	-2.358	59.525	8.363	32.252	20.400	49.423	8.326	59.476	60.246	66.756	26.277	-8.311	-17.758	94.633	16.351	39.969	-5.848	11.767	20.774	49.906	91.091	88.381	73.495	60.033	48.730	122.817
236	235	66.411	23.232	23.811	37.649	23.828	40.452	51.235	37.205	11.755	37.213	68.036	54.881	31.036	17.752	70.930	-14.615	85.326	24.184	39.281	46.509	-4.702	108.155	13.603	30.225	3.869	44.105	51.505	49.831	71.177	50.104	54.874	44.034	70.753	37.673	-7.629	53.260	45.269	66.723	-27.172	66.881	51.351	49.575	92.951	70.866	66.903	38.566	19.216	117.738
237	236	67.374	36.341	2.993	35.553	51.006	32.921	29.659	64.242	12.936	36.124	44.539	37.678	64.850	42.436	74.554	5.078	64.565	39.099	-38.479	76.168	4.496	43.339	18.421	10.467	18.227	34.695	59.021	24.283	97.907	28.987	55.418	16.121	71.640	13.693	64.078	2.159	66.312	47.465	-13.250	67.394	56.520	68.669	74.894	39.793	31.151	36.096	63.033	129.389
238	237	23.571	21.834	36.633	8.505	53.024	18.564	41.265	96.139	-4.961	36.389	64.156	26.424	45.972	35.719	59.117	0.190	18.098	0.847	-19.375	41.536	8.288	42.918	3.454	24.670	5.262	58.391	15.420	36.139	22.773	45.955	53.638	22.829	52.743	-11.970	94.268	27.692	83.455	58.603	4.948	18.730	18.746	51.136	68.269	21.800	50.234	41.636	88.188	108.813
239	238	-14.316	-7.497	19.025	12.400	79.383	21.029	78.419	67.517	27.162	53.258	10.483	58.661	69.817	26.331	59.676	-14.565	49.145	-17.902	-9.764	12.411	12.507	75.520	21.568	33.472	-7.088	85.350	-6.516	28.511	1.515	73.370	25.970	31.263	70.765	12.177	94.868	51.009	92.743	48.396	-3.584	31.501	14.666	0.732	79.923	32.657	77.432	47.053	57.013	44.715
240	239	27.009	9.217	-15.111	32.016	33.665	9.344	82.044	64.213	70.191	36.081	29.538	55.199	83.155	38.814	43.748	34.593	63.713	2.170	-7.477	59.881	45.574	68.769	22.938	62.948	10.322	63.368	50.762	7.529	84.256	61.347	65.731	5.839	27.503	9.185	80.805	66.263	50.522	33.261	9.638	20.888	21.355	31.755	62.365	37.441	79.488	61.680	38.071	54.830
241	240	75.436	35.176	-19.331	51.728	-18.835	12.761	80.326	52.351	122.972	22.049	42.942	29.028	86.158	62.691	32.335	87.041	69.757	30.165	0.499	109.260	89.257	83.591	14.889	89.466	42.670	48.087	86.740	-6.795	119.173	53.916	114.324	1.969	-22.318	-3.582	59.487	73.162	14.338	41.273	24.512	7.808	0.560	62.400	80.907	10.396	79.431	96.819	37.994	61.690
242	241	116.445	28.889	-1.631	66.952	48.885	-3.117	7.596	-9.211	-8.160	87.657	17.986	18.328	71.575	71.397	31.834	25.509	30.859	34.245	-4.598	45.015	35.239	78.165	47.333	-6.091	-22.073	62.291	9.154	-6.424	34.953	45.323	87.929	32.865	99.361	-18.719	25.638	23.830	-5.120	75.136	87.133	76.395	37.671	-27.684	127.518	43.373	7.592	45.217	71.329	67.538
243	242	83.595	17.444	22.747	73.385	25.099	-13.128	-0.279	19.124	23.846	33.698	37.064	1.559	14.922	72.313	43.811	33.194	19.943	9.051	32.694	12.988	44.679	-15.107	55.855	48.551	-20.476	21.069	38.213	-22.242	48.848	36.137	57.318	24.744	59.803	26.369	21.302	43.830	39.318	30.620	53.976	28.728	61.454	45.012	87.274	108.283	46.263	50.614	42.148	59.837
244	243	84.482	35.647	38.215	106.713	69.815	46.152	38.411	50.412	43.774	9.245	73.360	14.950	-15.409	65.263	33.595	18.680	30.872	-4.131	84.813	-62.627	24.496	-27.321	87.930	62.422	79.146	12.970	24.858	-28.354	60.281	50.466	0.579	84.315	62.136	3.577	-12.654	48.389	17.909	34.554	43.979	6.133	44.620	103.113	38.347	131.391	64.935	47.222	30.120	12.150
245	244	45.232	39.112	57.215	72.735	54.711	30.406	39.919	5.616	18.809	34.281	21.804	11.071	11.805	27.611	22.667	28.080	28.465	35.906	44.823	-4.785	27.282	2.847	49.004	77.622	54.074	41.984	1.994	23.174	35.132	70.050	17.262	68.103	44.918	-0.295	11.200	37.164	27.514	71.793	46.204	49.175	28.844	56.510	64.451	71.236	44.569	69.455	61.848	33.784
246	245	31.378	37.390	45.203	40.036	29.521	54.027	34.593	-49.716	18.717	39.490	35.866	6.794	52.945	-37.533	13.281	33.603	39.781	68.734	46.014	19.838	10.246	36.787	24.925	70.795	46.179	43.290	39.119	46.450	-0.137	65.346	48.622	34.222	41.378	7.122	13.409	65.645	52.210	77.690	27.259	96.827	44.695	57.387	52.090	49.192	27.523	33.218	49.966	56.957
247	246	56.302	25.660	-1.071	46.066	14.984	76.938	57.196	-31.036	25.093	85.527	98.548	-3.799	97.938	-59.943	41.051	73.635	37.474	80.455	38.436	14.777	-32.264	74.309	4.186	49.932	37.027	13.182	68.180	32.936	-58.236	47.830	86.423	14.862	71.092	12.157	7.625	67.152	111.789	66.030	-39.385	108.982	69.928	71.954	35.912	85.567	16.200	-18.410	34.864	61.356
248	247	132.418	20.371	53.782	27.967	69.400	17.513	96.851	43.824	16.778	52.975	41.352	107.001	36.786	28.918	53.033	37.980	20.365	48.751	-0.785	-1.886	-25.211	28.912	62.973	-13.525	25.001	2.205	81.116	-3.544	20.506	77.585	62.066	48.689	66.888	-9.391	-13.309	39.456	98.257	-0.399	0.064	48.605	23.459	30.214	89.936	26.463	81.281	20.163	63.210	73.923
249	248	34.714	27.660	56.469	55.149	15.036	39.703	19.113	32.751	51.461	-6.034	91.115	22.479	47.278	54.570	77.082	11.254	55.990	66.094	22.992	74.151	13.678	0.308	62.944	31.902	62.871	4.815	97.626	-19.342	70.775	-12.934	33.101	38.036	27.915	55.918	21.654	-18.071	47.882	87.688	8.075	63.287	74.672	72.335	72.249	46.547	60.485	35.440	75.295	48.690
250	249	39.493	28.153	63.616	58.119	7.955	21.498	18.069	34.912	41.982	10.799	75.880	18.484	40.179	54.303	53.281	13.106	44.443	59.101	57.257	71.946	16.651	26.992	12.516	28.303	74.521	25.604	77.196	-26.172	48.702	-6.463	27.254	39.613	-0.902	87.001	23.798	10.587	76.611	70.861	25.111	62.667	62.667	64.625	46.654	47.558	57.615	22.959	59.329	57.466
251	250	61.879	11.339	37.379	75.496	9.979	22.336	22.647	29.523	19.595	31.364	15.755	35.857	31.691	35.812	42.710	34.504	7.952	34.917	131.594	47.533	36.490	80.602	-5.958	3.556	93.547	63.432	45.542	-11.369	26.350	-14.458	37.238	59.000	-50.818	118.315	27.168	55.213	93.346	50.645	49.615	60.541	5.552	31.260	8.728	34.672	80.484	-5.475	37.852	55.530
252	251	59.995	25.742	10.324	35.968	-6.118	44.339	32.022	46.389	19.871	13.462	33.246	23.145	37.291	24.555	25.511	22.030	8.301	27.447	62.865	34.222	56.517	33.963	29.892	16.267	58.068	48.046	16.224	23.399	54.708	6.437	71.488	83.135	-1.725	66.682	21.571	56.185	67.536	47.020	27.986	53.848	20.752	35.701	50.968	70.410	89.527	77.504	51.444	71.658
253	252	18.936	47.544	-29.409	74.861	17.358	45.736	34.300	29.372	42.850	72.794	38.866	30.624	26.472	22.130	53.338	27.842	77.307	64.785	23.147	3.420	51.576	-2.507	40.790	19.208	31.381	22.081	34.436	41.063	55.870	28.513	61.892	50.036	32.525	33.339	9.359	54.867	80.701	84.462	25.627	75.495	75.885	-8.808	44.717	83.565	92.312	79.926	53.139	73.388
254	253	65.290	4.918	-6.146	63.071	2.018	57.269	33.394	45.234	29.000	99.073	38.872	-21.094	42.529	6.873	39.971	-6.722	60.741	59.856	20.349	-20.647	23.776	10.383	35.090	25.502	35.152	32.941	50.037	33.906	41.350	84.111	37.655	-4.203	-12.740	15.807	-25.082	24.158	69.828	40.172	28.337	70.528	64.542	1.223	45.712	27.540	94.769	37.115	56.939	80.422
255	254	103.147	-24.012	4.258	4.972	-4.105	58.405	14.063	26.536	12.869	54.823	40.527	6.803	42.740	-3.565	-23.120	32.681	33.740	47.405	30.128	6.395	15.612	41.285	63.199	76.199	17.654	46.043	45.111	25.966	39.268	58.432	23.015	-2.728	-55.477	50.258	-34.515	-14.512	45.111	20.308	20.497	78.156	41.664	66.526	52.909	18.757	33.974	67.182	77.378	66.919
256	255	82.098	17.354	5.130	-25.194	16.908	6.079	21.213	31.686	11.991	36.728	45.870	59.538	48.108	-1.996	9.095	31.778	61.000	57.426	37.949	47.748	42.428	46.412	65.417	52.716	31.059	69.740	36.609	23.741	2.596	40.319	30.136	31.908	-21.520	69.917	-1.484	13.428	62.310	39.517	-1.203	60.947	64.894	56.667	59.616	40.447	29.254	53.077	87.654	113.409
257	256	45.724	46.273	-3.210	-7.999	12.522	-18.432	31.085	74.473	35.784	61.715	40.961	29.927	57.753	-2.542	72.545	19.465	48.873	55.284	53.930	70.860	75.654	41.066	24.183	6.089	34.026	80.091	28.267	49.968	-16.166	36.839	25.757	54.735	1.962	53.589	24.816	22.313	86.991	48.208	6.502	63.471	76.412	7.966	51.398	62.442	14.037	43.551	61.201	118.650
258	257	44.773	30.680	32.401	24.212	56.524	36.374	13.241	14.837	75.666	26.163	58.921	38.453	42.958	23.423	43.340	27.435	51.139	22.223	42.133	47.743	39.923	36.529	25.657	32.962	41.510	44.795	17.292	54.998	36.685	20.962	7.032	36.294	-29.838	32.664	31.130	75.195	59.629	41.859	-1.831	52.580	60.667	32.909	55.331	70.763	89.652	56.863	47.562	88.787
259	258	37.084	54.725	15.578	24.255	42.123	47.145	42.256	5.929	70.873	41.569	56.421	68.626	51.407	32.136	17.075	6.296	51.039	19.354	20.957	8.472	2.347	72.951	25.996	41.159	52.374	46.006	17.279	31.320	62.025	53.215	0.525	30.392	-11.651	17.725	46.484	77.712	47.919	43.096	19.743	41.674	48.773	18.466	34.541	21.645	97.609	35.458	39.288	47.241
260	259	23.563	68.105	10.265	32.247	39.094	79.201	64.373	36.429	63.891	72.707	47.270	73.017	40.587	38.865	19.393	-0.909	41.168	42.938	33.693	-4.342	-14.567	90.243	22.963	36.016	50.189	52.507	16.127	41.623	77.123	61.439	0.100	77.394	6.489	9.184	56.994	48.594	50.115	47.798	28.857	33.512	46.600	40.799	22.615	31.125	89.181	62.686	34.840	39.747
261	260	10.874	38.424	29.731	50.561	51.401	96.506	59.693	21.856	28.501	85.381	47.631	88.187	33.961	45.450	40.070	11.078	45.150	55.381	37.704	9.339	7.939	72.005	11.923	52.974	36.228	39.137	33.062	79.175	73.277	24.594	11.784	116.367	36.676	36.381	46.599	24.237	42.429	61.522	39.080	26.701	75.951	76.290	5.869	44.475	84.017	105.755	51.760	70.814
262	261	26.211	24.103	26.704	67.890	56.269	54.517	50.225	30.216	35.008	36.687	49.155	78.246	50.164	64.807	33.125	20.870	76.277	67.279	40.029	55.993	39.467	53.345	29.229	43.924	24.476	16.551	44.620	70.540	45.737	19.539	33.793	58.146	75.537	32.226	20.516	0.640	36.917	85.207	63.161	29.448	61.291	56.748	7.406	32.612	85.972	87.433	93.565	79.265
263	262	55.958	73.155	26.037	70.504	106.976	10.744	50.245	77.546	58.227	43.441	48.475	27.035	52.415	50.950	18.402	78.741	88.192	72.342	77.438	95.888	38.343	69.965	38.294	-12.620	-6.902	2.508	-10.446	32.925	63.646	61.556	108.673	22.530	60.882	14.241	-36.539	11.903	18.933	133.401	39.079	57.754	48.223	47.988	-20.877	8.748	82.518	25.292	147.222	78.254
264	263	65.949	34.083	23.461	32.908	22.255	32.166	2.682	72.886	43.189	78.492	17.520	22.054	41.496	21.468	-26.310	14.068	19.082	22.030	47.725	-3.088	15.073	60.394	15.625	33.012	28.559	17.360	20.728	3.760	10.871	51.832	14.721	61.524	-16.168	19.144	54.138	41.309	52.395	37.130	4.414	89.364	71.789	24.792	54.674	58.778	117.033	60.472	138.719	43.624
265	264	1.061	5.349	23.717	34.618	38.675	76.823	28.944	47.413	-2.211	9.092	-0.536	21.128	75.262	11.987	40.279	22.684	65.351	30.082	-6.515	71.122	-18.037	109.674	84.310	15.629	49.104	34.277	16.167	-40.922	19.823	1.157	54.965	23.961	34.735	93.270	73.514	87.227	48.224	25.060	-6.611	116.389	-3.575	-27.703	39.340	51.090	106.332	31.178	125.345	66.540
266	265	36.793	-0.302	44.033	25.398	70.399	89.084	33.600	51.483	-7.690	40.400	16.016	32.552	79.605	25.178	38.487	34.016	53.211	49.919	-5.297	78.146	-6.123	90.171	79.143	19.061	19.111	45.294	14.264	-40.860	13.308	15.360	33.468	34.316	55.810	92.896	56.165	91.903	31.234	40.942	19.857	98.923	8.122	11.848	36.800	34.267	90.104	22.942	131.328	101.497
267	266	72.863	9.894	38.349	46.548	94.362	91.816	45.220	55.045	-8.869	99.522	41.060	45.399	62.140	47.409	30.030	35.618	29.273	60.067	36.197	69.844	23.792	72.949	34.942	33.234	1.198	57.776	18.615	-12.661	-8.491	52.707	11.677	46.334	31.335	68.349	43.098	58.891	31.015	62.344	70.856	43.046	51.022	56.325	48.834	48.261	73.532	47.905	143.484	118.694
268	267	80.930	23.480	25.575	44.940	55.756	77.489	65.153	67.270	19.931	84.094	53.921	45.821	44.582	44.871	63.689	34.947	17.496	78.578	24.053	55.469	13.027	62.055	10.213	37.407	20.522	29.404	33.186	4.389	-6.649	55.279	43.829	55.892	11.930	25.735	44.054	39.154	42.615	41.871	72.419	4.065	61.210	52.531	54.194	77.215	65.220	87.844	115.283	123.582
269	268	87.428	27.139	30.687	11.595	40.271	37.857	36.064	33.798	20.472	50.534	41.810	45.151	41.335	5.662	78.182	43.461	33.234	96.554	-12.930	35.834	7.350	49.288	24.105	45.191	42.638	46.428	72.171	13.581	39.647	52.974	62.947	59.147	15.839	-16.274	63.049	54.869	13.155	37.014	96.796	13.765	63.070	37.857	76.261	74.854	55.189	119.030	96.282	122.026
270	269	54.096	20.010	52.449	8.201	66.976	-28.773	23.570	-17.680	1.349	90.560	-7.246	62.503	33.946	-2.299	63.506	15.801	21.889	48.508	9.226	44.341	33.953	57.213	39.663	93.840	35.325	71.646	35.470	66.754	35.437	38.682	43.035	34.833	14.698	-7.126	75.469	66.368	-26.272	98.255	72.078	64.507	67.791	26.312	75.631	62.029	48.969	136.392	131.774	88.718
271	270	67.752	10.175	4.635	-4.172	30.719	40.888	35.594	61.593	-0.179	115.253	16.432	59.030	23.618	22.159	84.962	-7.116	30.208	34.426	48.823	14.837	24.465	58.190	21.458	69.238	-9.025	31.624	21.983	23.768	8.694	12.350	38.332	-0.072	73.143	6.485	43.709	89.582	-28.177	95.803	59.901	44.544	38.180	-2.848	90.668	59.413	76.670	105.360	127.159	85.226
272	271	35.605	-10.219	21.884	26.285	36.999	47.214	40.828	59.923	29.079	39.862	18.977	71.119	26.352	42.517	49.895	-0.476	10.470	32.115	62.210	6.977	64.452	55.645	26.327	11.526	2.852	15.102	43.615	17.452	-6.595	19.274	15.597	6.226	56.704	39.089	72.332	79.177	14.068	82.342	85.924	37.689	62.707	57.883	61.890	19.157	56.104	81.325	73.153	85.128
273	272	58.934	-55.422	-6.499	21.384	19.224	2.473	33.111	11.656	66.312	-24.283	46.346	77.509	28.072	54.782	33.237	-31.617	28.034	71.771	108.160	14.116	127.306	23.242	100.746	-49.595	-16.041	52.178	90.116	20.260	6.536	33.619	-15.095	43.301	9.781	70.402	109.537	84.361	19.099	72.119	113.742	44.138	71.285	68.547	-0.727	24.418	55.443	120.920	75.038	51.930
274	273	37.763	8.766	6.311	33.366	32.052	12.977	35.557	9.193	44.614	-2.409	38.262	77.078	28.763	71.304	38.986	-0.848	38.821	60.352	88.823	41.372	92.988	0.261	53.255	10.770	6.537	36.897	66.187	19.109	83.242	35.387	41.709	43.814	27.787	66.423	55.790	81.542	48.336	20.931	119.921	56.358	47.033	69.362	30.264	77.689	64.378	115.213	100.268	81.152
275	274	-1.843	24.710	19.747	49.193	34.375	6.844	14.020	54.031	45.955	41.653	65.345	41.588	72.622	36.339	18.287	56.680	16.825	60.098	58.992	12.700	41.583	25.344	19.467	32.432	7.324	-10.469	64.098	29.535	46.492	25.020	42.014	63.690	40.404	72.923	20.593	75.249	16.188	50.618	42.183	28.133	78.325	65.799	92.382	75.994	24.157	45.459	80.036	110.822
276	275	-35.103	87.193	39.218	22.039	8.779	-49.969	-1.909	65.775	-9.823	21.705	70.300	74.342	45.286	52.238	29.304	27.644	30.661	50.611	37.334	13.321	25.099	57.320	39.853	52.707	18.862	-40.747	34.033	-9.993	26.228	-7.464	27.443	71.077	42.270	88.502	19.960	96.450	30.617	83.557	-29.300	-0.357	114.003	53.554	104.569	56.175	-21.202	36.090	92.139	64.340
277	276	-18.318	68.441	55.040	45.435	43.212	-21.640	31.303	35.065	16.370	40.376	44.425	73.641	57.114	11.453	37.999	20.635	61.655	25.106	16.452	39.395	-8.143	67.362	31.766	45.783	41.892	-15.910	22.905	3.275	68.900	13.985	44.107	54.550	31.383	53.927	30.205	72.586	16.533	57.582	24.333	4.785	66.321	45.271	78.642	62.177	20.007	63.909	74.341	90.793
278	277	2.546	44.532	79.966	102.878	48.613	23.082	80.925	31.963	40.929	33.043	57.087	53.782	54.355	6.777	39.771	14.564	50.964	44.622	39.439	55.073	-0.999	48.242	33.518	51.371	36.013	27.999	19.226	19.734	116.289	4.506	73.747	78.728	39.501	29.635	41.890	38.510	17.193	30.386	57.688	29.548	35.182	51.041	69.949	60.918	45.806	72.497	59.306	113.470
279	278	19.487	39.643	60.319	106.671	25.506	64.881	79.263	33.244	39.447	29.483	48.678	33.719	35.504	18.854	69.597	15.101	-0.622	53.427	47.500	68.665	23.556	20.786	25.425	80.845	37.541	20.168	9.915	39.058	95.870	-2.149	76.798	92.229	70.503	10.338	77.286	17.419	56.351	17.022	69.773	66.709	49.450	74.681	80.370	63.330	74.076	96.243	46.592	115.329
280	279	26.075	24.829	41.797	44.662	27.729	71.713	78.734	47.261	37.765	18.314	-3.799	73.352	43.605	5.859	2.185	57.073	23.026	26.659	28.364	54.189	26.676	61.826	49.770	57.846	70.432	17.223	24.597	58.149	40.849	12.753	36.195	58.432	29.825	16.587	50.985	77.345	47.140	53.632	63.371	43.290	62.035	67.712	61.277	86.703	80.478	77.978	36.505	108.155
281	280	50.202	-18.412	95.790	-29.148	53.434	42.088	41.912	40.949	42.648	-47.116	0.480	39.403	43.837	19.487	-9.635	24.488	4.109	29.462	60.865	26.181	48.193	51.222	73.092	49.720	58.334	63.701	6.982	19.037	22.161	40.344	39.820	20.102	-22.819	32.424	28.415	60.465	29.667	71.650	56.265	30.556	13.372	51.306	91.711	94.174	39.428	58.571	31.010	133.436
282	281	44.425	2.140	62.179	-19.214	48.455	29.805	28.474	40.847	22.488	-53.808	16.150	3.955	30.553	20.075	22.006	-2.484	29.557	9.653	105.867	12.626	50.985	32.535	62.897	28.958	34.429	69.033	2.633	23.642	33.262	67.699	61.756	8.820	-10.645	45.822	36.730	11.212	25.820	49.013	54.807	63.386	32.983	63.592	80.857	63.468	38.424	57.256	45.301	89.700
283	282	-13.094	50.794	-14.229	46.574	50.749	21.856	31.790	64.101	-1.962	-1.123	51.359	-11.091	41.704	28.329	64.939	55.279	73.643	38.204	49.895	56.828	-1.585	68.769	43.222	-12.397	58.644	22.675	-1.371	56.316	38.732	49.501	67.481	32.144	24.335	60.208	44.048	18.489	36.384	34.547	68.136	8.719	91.095	14.380	49.673	77.733	49.651	42.955	75.410	46.917
284	283	107.110	81.108	11.328	48.208	39.164	33.614	29.887	31.906	68.177	32.447	24.920	14.281	59.216	73.916	61.341	39.360	74.991	-0.143	-10.718	10.280	24.587	-1.887	52.856	28.542	50.491	13.491	16.210	77.025	37.551	64.982	29.927	36.406	73.637	30.022	35.679	42.259	-4.301	48.095	20.574	4.382	23.963	21.587	12.938	76.163	69.267	41.563	56.756	77.948
285	284	72.553	54.440	16.669	19.866	-23.890	16.906	19.998	71.080	51.674	74.906	-2.452	34.184	60.664	40.980	47.687	46.109	73.263	-3.161	44.726	12.475	70.894	24.041	38.885	47.401	9.443	0.241	65.428	74.190	16.193	3.930	9.579	79.252	66.252	23.721	59.928	55.524	28.044	25.514	49.734	18.792	30.036	39.453	11.505	36.615	56.461	71.841	-3.079	34.763
286	285	33.655	17.218	25.944	50.514	31.553	43.259	42.573	36.490	28.341	78.039	9.964	52.335	5.531	27.893	39.308	34.778	21.141	12.885	60.874	25.887	61.770	46.323	37.753	7.796	46.169	-0.799	39.350	41.832	18.730	29.029	84.461	39.518	7.522	24.804	24.072	39.346	54.469	2.896	81.054	35.584	68.125	43.553	44.793	44.212	20.730	61.154	32.037	42.076
287	286	47.901	-22.058	18.041	81.207	98.314	66.945	73.113	24.472	17.479	58.932	33.032	44.420	8.684	23.213	24.148	25.450	-9.347	12.361	33.115	44.843	30.630	41.227	50.193	-8.945	62.484	2.736	14.976	22.730	28.226	27.725	116.946	-11.976	-8.129	3.660	3.729	31.119	62.302	0.364	88.232	64.539	94.345	28.156	71.888	60.463	-6.470	53.427	61.529	94.747
288	287	27.863	-24.631	13.016	74.654	80.103	65.476	33.652	12.465	20.041	30.323	44.521	36.859	48.891	25.286	31.188	-2.746	16.836	-1.168	67.765	45.165	32.649	35.119	65.322	0.699	44.130	20.273	13.930	28.349	34.412	18.756	42.750	25.145	39.164	28.953	21.910	41.398	47.775	34.158	78.021	79.786	74.612	36.377	89.718	76.355	-9.295	59.913	74.261	74.730
289	288	28.908	51.778	63.495	72.505	50.256	50.937	1.223	27.986	45.613	8.542	33.721	43.361	55.447	35.132	25.770	16.003	47.774	23.995	80.354	58.540	29.581	29.565	71.964	18.652	42.117	44.965	21.313	33.472	37.334	65.543	36.973	69.230	74.702	56.792	48.990	47.201	22.484	61.285	52.276	63.732	44.205	71.247	41.171	96.766	21.112	51.273	95.143	55.440
290	289	49.568	108.461	82.565	46.206	77.991	-14.875	11.664	118.103	50.730	24.178	38.521	8.763	65.387	45.349	36.436	45.621	27.331	49.347	129.917	-23.553	8.254	74.698	76.988	35.952	7.219	23.348	45.899	29.800	62.796	48.013	77.994	35.508	42.195	18.547	3.819	50.804	-33.800	34.997	-10.879	42.407	50.018	58.698	37.802	101.959	43.094	15.323	118.440	67.075
291	290	15.409	42.024	13.830	33.105	54.918	37.300	38.576	80.686	45.176	34.872	66.857	17.349	-5.618	90.394	27.926	33.599	93.520	31.448	14.042	15.346	60.217	57.667	47.959	52.035	97.021	33.745	124.885	22.876	25.695	9.590	56.938	52.255	22.720	2.186	34.829	93.079	-0.550	47.233	-9.694	78.941	39.336	46.164	56.588	38.597	79.127	87.591	88.092	49.180
292	291	58.836	43.558	14.486	16.125	58.350	37.595	61.076	-30.543	-2.069	46.422	82.327	19.571	29.222	44.110	7.762	44.695	48.825	40.504	52.341	45.326	32.835	39.851	47.553	69.868	34.778	44.439	36.791	59.439	19.195	31.688	25.757	0.556	-22.242	24.022	85.360	36.509	86.477	44.612	42.669	52.626	33.886	47.124	66.172	53.022	115.885	81.304	44.437	88.884
293	292	40.865	37.596	61.289	50.277	58.067	30.642	75.960	-40.335	15.337	41.468	61.546	3.980	20.834	43.130	8.036	24.897	58.427	36.584	62.436	47.976	29.119	21.576	63.818	93.734	27.924	40.335	23.607	35.728	12.650	52.632	16.075	4.459	-3.270	36.547	73.731	44.757	52.874	35.588	61.265	42.563	27.051	31.131	56.350	93.103	133.398	54.425	16.175	111.738
294	293	42.480	31.633	71.099	67.603	44.136	15.417	58.699	2.914	29.034	50.003	51.996	30.757	17.822	45.601	32.599	39.343	58.416	30.102	45.323	30.753	25.950	28.460	53.580	64.118	46.721	29.317	38.665	17.041	39.473	27.091	24.130	38.847	45.378	37.764	35.166	43.567	28.304	31.852	58.466	46.711	30.352	41.708	36.118	113.504	114.454	46.484	34.154	95.370
295	294	24.816	15.186	32.903	53.127	35.445	3.342	22.936	23.022	42.096	60.268	54.913	55.125	39.179	39.767	47.091	50.392	46.678	31.879	36.050	10.810	6.814	51.941	54.363	28.733	58.323	30.489	36.125	51.318	61.659	43.263	34.133	30.163	69.565	44.100	37.444	28.709	37.453	33.922	50.084	57.779	26.445	59.892	36.842	94.317	115.955	88.640	51.413	99.588
296	295	-2.756	-0.852	6.132	12.279	31.117	25.955	-12.719	53.955	50.084	67.058	26.270	53.153	50.126	13.287	29.212	54.092	66.967	22.181	62.915	0.162	-30.710	71.974	50.130	19.077	64.055	1.250	20.177	74.045	87.989	58.102	40.099	-20.612	75.047	69.945	62.004	7.239	46.093	34.092	58.004	76.026	25.099	86.982	61.970	59.199	97.181	144.868	43.178	112.034
297	296	35.199	-9.440	47.894	-40.934	10.010	39.388	62.547	45.023	50.730	-18.894	48.637	11.361	47.763	56.956	37.850	17.741	10.796	59.553	28.278	22.729	-10.175	44.365	40.255	-40.279	48.306	-17.840	32.964	21.275	20.976	74.746	39.797	28.040	26.328	39.999	20.633	-18.631	-7.358	37.589	67.488	39.182	24.501	77.777	86.478	78.800	87.209	91.621	54.500	74.457
298	297	53.936	51.968	41.049	-0.655	11.430	5.963	41.242	44.067	70.769	-23.716	37.444	9.692	41.179	62.152	32.979	9.383	60.805	80.738	34.760	37.426	38.447	53.307	50.081	-18.265	4.689	34.716	39.093	-21.876	22.805	38.597	49.656	51.792	42.435	35.654	36.165	-5.671	71.697	63.914	62.042	19.421	28.588	71.845	75.466	37.759	90.583	58.965	71.792	72.820
299	298	41.677	111.711	55.214	-10.879	-3.731	23.324	7.613	57.162	78.986	3.371	78.924	54.586	22.737	81.031	16.322	10.404	79.132	128.424	42.495	58.648	75.297	39.459	39.722	30.338	-7.375	55.110	87.452	-6.964	57.397	47.363	41.938	79.378	11.968	77.471	23.515	26.140	64.255	35.773	14.217	35.991	14.503	32.292	70.325	9.594	66.268	61.862	66.572	102.173
300	299	18.679	50.712	55.987	6.053	-2.403	19.798	36.830	47.346	83.922	-2.356	90.250	66.896	14.746	55.005	29.113	21.329	57.043	124.869	20.637	65.419	92.346	-31.000	25.477	22.671	17.573	54.357	92.320	36.920	87.234	13.727	63.732	80.551	32.427	67.620	32.883	59.526	43.122	29.790	17.055	18.843	52.602	2.771	62.741	35.481	55.141	57.010	51.234	98.163
301	300	19.319	20.707	47.005	58.470	27.588	-7.190	67.460	-11.063	51.903	31.105	80.819	13.061	44.455	-20.986	71.239	35.405	44.639	58.266	33.763	55.098	47.311	12.389	4.558	-1.008	7.526	49.175	28.822	56.952	29.931	-8.710	48.954	39.196	13.691	34.405	86.455	51.657	75.544	26.825	33.994	29.600	80.707	10.873	53.526	85.645	36.043	75.421	63.131	47.375
302	301	58.410	79.181	31.743	-8.888	11.281	64.012	29.439	22.235	10.477	-33.238	29.606	-22.616	92.491	86.770	-9.738	66.216	36.244	53.529	53.337	1.697	30.679	27.581	-11.968	41.798	64.270	-2.842	3.695	30.858	92.305	34.708	30.509	33.991	33.394	83.739	16.666	-16.842	67.915	51.734	7.894	74.023	67.739	4.744	60.465	36.425	45.663	105.966	76.629	70.499
303	302	6.658	26.588	1.528	48.042	63.653	13.090	25.009	65.555	55.802	25.798	37.931	28.731	0.817	56.131	24.481	17.428	51.446	79.836	52.652	38.348	34.135	27.576	17.335	5.355	56.089	2.049	44.267	21.040	19.527	31.888	38.609	52.794	33.731	75.514	61.657	84.140	72.476	59.987	46.522	18.568	40.197	68.191	46.259	45.028	43.092	66.955	56.280	35.893
304	303	15.804	16.730	-6.859	52.753	19.306	20.451	14.318	64.146	66.065	53.053	52.474	65.770	-1.362	42.502	32.566	26.345	17.398	62.689	50.290	23.514	43.950	25.505	33.495	-21.980	49.221	25.460	34.287	26.052	14.355	18.641	57.672	44.792	33.062	56.088	49.495	64.243	85.357	48.233	48.719	19.526	47.212	63.909	46.718	56.652	54.235	48.445	70.484	54.351
305	304	41.924	-0.463	3.430	55.222	-3.977	44.983	21.504	52.732	47.151	64.785	80.882	84.108	45.814	47.364	25.636	51.390	5.133	38.658	44.544	1.894	26.338	31.743	24.070	-20.066	57.809	26.833	39.114	76.022	43.697	-2.155	40.546	42.094	36.228	55.134	41.481	48.382	73.934	52.579	47.572	29.490	67.636	68.323	54.038	102.496	26.263	44.159	77.660	73.240
306	305	24.976	42.378	17.363	62.337	30.293	71.249	24.782	27.384	48.576	65.713	75.809	96.760	35.876	71.035	23.809	48.008	11.793	49.650	57.347	22.162	12.635	10.441	9.094	22.009	55.471	21.074	54.856	86.914	58.775	6.845	32.069	49.022	13.169	77.415	58.695	78.483	51.207	44.139	32.015	57.060	64.410	86.759	60.274	123.326	-0.663	52.300	68.666	69.541
307	306	-10.067	78.627	35.233	83.793	53.204	54.821	36.225	10.505	65.994	102.085	2.253	88.989	-7.135	89.488	19.292	-12.818	2.305	34.990	48.994	35.030	24.319	1.190	-1.482	21.457	16.430	65.624	41.311	28.904	46.267	66.936	57.568	61.471	9.683	99.887	31.482	119.629	60.647	23.228	19.241	96.634	40.528	56.845	45.893	129.147	-0.712	88.904	61.206	59.011
308	307	64.433	56.211	124.016	65.019	63.803	47.735	76.883	-8.948	37.844	49.469	38.767	0.367	-4.449	59.287	55.771	59.229	68.215	-2.968	24.012	12.862	40.823	80.195	49.663	52.082	41.695	96.722	35.025	28.388	14.376	49.923	39.954	-26.974	32.806	56.958	76.645	18.370	20.794	54.702	57.983	55.847	29.285	57.969	60.268	78.376	41.785	56.723	122.462	60.609
309	308	63.169	18.624	75.543	49.478	69.724	11.534	103.888	41.786	43.396	39.953	32.071	34.659	31.641	8.013	61.724	91.252	33.728	24.950	25.416	16.745	99.487	88.746	44.250	59.288	23.816	36.746	-8.416	71.407	55.289	55.191	60.909	18.965	22.085	33.090	60.691	27.661	33.684	66.109	79.579	58.904	35.233	52.702	73.920	88.214	58.135	88.691	67.843	97.954
310	309	32.624	1.395	54.592	41.858	84.834	3.274	118.480	86.758	65.019	37.101	40.120	90.120	58.527	50.489	42.625	76.062	55.226	29.238	8.913	25.254	110.096	46.530	51.870	74.031	48.403	37.408	3.172	55.075	57.881	100.313	61.736	41.043	38.451	45.924	27.765	49.443	23.186	60.226	87.059	49.978	23.871	29.521	70.113	77.988	39.878	116.994	37.432	90.571
311	310	22.680	46.315	55.513	69.544	77.312	4.026	93.635	57.099	58.177	54.276	38.094	37.014	58.075	67.884	9.107	39.701	35.688	44.902	8.193	41.117	79.187	13.076	60.466	29.257	35.663	53.333	24.504	14.238	74.559	88.985	48.950	15.349	33.391	37.563	23.309	77.544	9.751	44.963	85.723	44.039	36.747	46.656	83.146	81.502	28.984	102.662	78.828	90.496
312	311	31.577	59.577	21.972	80.346	23.951	24.730	54.169	12.472	76.928	62.823	45.024	-3.607	28.487	49.149	1.061	51.244	35.695	56.156	-3.632	28.741	41.359	8.824	42.197	17.437	30.927	53.059	40.792	-14.002	66.254	67.585	36.414	48.509	32.454	28.035	40.989	73.967	10.794	34.443	49.588	47.270	55.154	48.890	85.559	60.735	30.987	54.155	77.708	115.774
313	312	45.191	43.108	-10.233	60.889	-8.895	67.779	10.428	-11.733	115.776	47.852	33.186	-33.365	7.583	59.144	28.039	71.678	32.220	48.448	-18.616	-5.494	33.869	26.810	-6.110	42.708	64.357	39.744	43.883	-28.024	51.986	84.287	1.877	124.245	19.403	19.871	66.461	47.924	23.136	37.551	18.876	89.721	89.070	45.421	81.202	35.538	49.125	42.945	37.242	114.977
314	313	52.690	40.179	10.886	56.278	26.112	41.080	50.401	34.167	34.515	22.451	42.091	47.118	38.315	36.445	8.202	50.738	20.238	24.441	33.954	32.807	25.230	64.875	24.703	39.335	82.199	4.147	25.528	3.884	29.646	67.204	28.579	63.042	28.423	2.143	50.783	38.631	36.889	23.413	10.556	75.259	43.832	9.367	60.227	64.434	63.732	80.230	78.486	106.288
315	314	-15.570	32.641	57.452	26.358	50.911	84.196	-1.263	8.699	21.014	6.874	8.153	93.888	14.460	38.260	6.420	25.424	76.628	32.596	24.010	36.560	52.297	74.611	40.333	106.502	60.379	3.505	25.289	25.113	42.901	47.669	86.702	68.333	46.685	29.220	68.946	92.942	55.013	6.098	-39.534	83.268	6.940	20.131	44.051	47.897	30.111	83.492	121.878	96.954
316	315	26.559	33.277	74.800	14.876	87.254	22.201	-16.549	-0.591	10.925	24.523	-7.948	41.684	68.135	46.792	80.415	51.763	49.652	59.073	53.353	17.418	45.679	85.026	19.003	11.899	54.655	22.955	49.502	83.957	33.179	56.183	74.470	68.711	18.863	74.821	72.031	57.203	51.635	26.531	-3.227	34.386	46.027	52.179	25.886	52.244	50.692	99.010	97.056	113.581
317	316	55.074	48.880	40.044	-17.551	48.834	-0.779	37.966	32.040	43.185	9.181	21.099	56.057	24.322	41.732	92.899	79.604	50.177	87.296	43.794	12.449	57.907	16.325	20.728	-28.341	53.440	27.001	61.099	113.401	14.919	34.041	36.910	57.490	-6.891	49.165	42.982	60.342	24.298	28.647	44.468	72.238	56.481	24.380	37.431	20.304	69.748	94.385	119.143	113.942
318	317	51.763	62.222	39.938	-15.338	-4.188	13.531	50.982	34.832	52.326	10.404	37.728	66.150	-28.090	37.611	58.735	83.597	26.132	84.375	29.909	21.511	57.087	-17.967	22.858	13.091	46.367	-3.997	70.722	83.196	2.980	22.821	47.204	37.760	36.532	22.227	11.076	75.529	-12.882	42.515	47.432	79.993	38.280	27.527	45.585	12.201	87.096	67.538	101.044	75.956
319	318	91.501	55.437	51.583	-15.723	49.507	61.518	48.167	22.988	19.318	-2.024	43.997	38.767	70.503	62.660	21.237	73.969	30.476	43.406	24.104	18.236	10.162	52.685	27.833	44.909	27.542	16.152	61.852	13.116	-11.882	-14.556	33.531	-21.027	-25.005	24.716	53.986	65.425	20.080	79.948	42.504	46.665	71.757	45.040	53.251	62.312	46.431	21.454	103.400	77.770
320	319	34.971	68.426	43.618	12.617	76.354	25.288	43.561	15.362	-10.534	37.339	32.282	63.070	36.657	42.569	21.079	86.597	14.413	62.719	20.855	36.784	37.040	47.742	43.425	48.941	6.016	22.748	58.887	-0.875	36.653	7.616	67.648	33.296	29.936	50.541	21.178	26.897	12.469	20.459	71.570	59.796	92.501	64.448	39.219	49.802	80.562	64.183	58.130	120.495
321	320	24.586	64.871	54.917	36.573	59.910	-22.489	70.789	25.867	-42.403	85.276	43.864	55.689	20.830	63.599	-13.391	90.724	24.842	62.076	-0.557	49.820	98.056	62.204	47.040	82.575	-0.143	6.471	52.783	2.452	9.127	20.141	50.154	62.116	83.355	18.358	35.741	-5.354	10.007	16.202	74.488	107.489	148.724	72.324	51.248	52.907	100.689	82.453	14.381	123.764
322	321	39.445	62.429	72.157	40.269	-2.853	-37.331	53.863	33.167	-0.961	64.368	28.238	35.376	11.262	107.466	-11.535	79.693	26.198	47.865	-17.391	85.042	106.310	49.899	19.847	59.236	1.206	18.375	41.190	21.302	-6.423	34.626	44.188	6.240	104.994	-2.574	78.802	-5.253	26.301	47.065	57.770	91.612	136.938	75.236	69.366	81.185	143.542	88.534	-6.312	87.166
323	322	-3.094	36.869	66.493	50.273	24.413	33.691	30.514	39.005	48.467	3.211	35.111	49.993	37.507	57.780	11.619	38.126	36.799	50.221	30.682	83.254	47.499	34.208	18.374	9.958	0.869	24.424	16.664	47.084	29.543	66.943	42.878	32.289	109.711	26.755	69.185	48.523	45.148	54.041	34.006	81.124	76.057	104.510	70.440	87.588	103.907	89.875	31.042	88.108
324	323	-27.559	79.567	39.587	73.887	81.959	103.269	3.279	33.512	-12.627	-36.508	11.561	56.493	42.932	49.917	2.719	20.035	29.200	98.894	74.708	76.077	44.361	47.785	49.195	16.274	-38.312	-17.436	-34.243	86.346	57.676	36.862	26.457	87.710	123.729	33.317	72.176	50.914	53.502	62.476	37.367	117.334	131.708	105.160	46.720	77.570	94.993	52.885	28.670	61.162
325	324	28.443	55.389	20.709	41.703	21.167	50.990	7.997	49.664	27.863	-6.169	-11.745	-8.088	51.050	30.705	-9.245	63.278	34.719	40.617	48.440	75.146	61.145	6.359	25.563	73.557	56.656	-16.969	42.447	38.657	60.148	-1.361	54.792	90.860	52.773	57.163	19.123	19.754	61.535	20.154	20.956	63.393	53.180	63.830	27.719	77.638	15.238	34.982	31.246	92.640
326	325	59.837	46.901	31.258	42.424	32.162	62.432	12.414	9.829	93.682	-14.222	4.110	14.224	41.724	41.346	-6.521	31.568	45.496	12.228	1.577	40.321	29.855	-34.676	24.074	71.159	81.999	-16.708	54.731	51.224	44.865	20.411	26.466	72.698	28.315	39.202	18.917	-6.788	22.832	34.786	34.018	60.603	0.688	85.184	12.820	43.026	-4.967	41.604	54.405	111.882
327	326	46.645	61.197	32.160	26.686	64.975	16.634	47.970	33.489	114.873	9.293	15.563	21.913	65.112	8.984	16.897	66.139	60.003	24.692	43.712	24.294	24.159	44.342	52.512	20.529	17.965	11.643	28.262	1.476	26.920	69.569	31.318	58.389	23.939	46.786	38.741	36.368	-1.346	46.069	41.129	81.593	77.281	70.847	63.152	51.489	149.152	63.998	120.022	124.070
328	327	28.077	51.510	35.414	53.895	38.357	4.976	56.755	31.445	85.911	34.587	31.190	26.242	63.519	17.342	17.655	47.990	39.826	24.978	46.137	66.101	26.130	56.514	52.722	22.260	42.754	17.076	43.852	18.436	5.857	64.676	42.647	15.940	24.776	53.729	33.417	55.134	5.409	35.540	48.762	83.629	67.751	60.679	63.153	65.895	106.856	34.334	91.080	89.229
329	328	29.122	52.117	19.825	50.808	11.819	-4.432	66.623	23.494	83.807	38.199	40.299	32.244	64.567	21.576	5.378	40.070	20.726	-10.146	33.009	75.847	26.171	82.031	51.737	42.578	25.881	6.927	58.298	46.130	2.796	65.327	48.183	-0.706	34.676	44.240	63.156	66.600	0.459	32.773	54.131	96.911	55.337	57.759	55.088	88.827	78.138	25.473	78.400	70.229
330	329	19.865	51.196	10.536	33.850	-23.791	-9.386	77.628	13.890	91.648	47.005	48.759	28.531	51.495	22.736	-2.180	79.832	30.447	-38.848	25.664	37.443	24.930	101.462	48.495	75.161	-0.023	-6.584	79.943	81.047	20.305	76.261	62.336	-25.179	33.310	37.862	88.799	49.253	-13.041	25.240	39.406	112.671	42.651	73.388	24.307	91.021	65.038	35.634	81.089	72.327
331	330	23.267	42.931	52.766	7.768	82.180	15.593	-7.045	31.278	47.722	-0.459	-2.373	65.866	24.168	-12.884	22.341	78.784	72.563	5.548	43.644	63.328	10.489	65.643	55.691	74.691	66.410	-16.367	68.910	104.836	51.456	52.958	36.189	32.323	75.321	55.570	9.450	32.776	4.586	115.585	45.406	59.839	56.539	63.008	46.593	69.154	61.729	104.562	99.004	131.237
332	331	42.230	42.882	85.917	56.482	84.977	18.869	17.631	51.955	69.923	54.570	92.797	57.993	56.083	27.666	42.651	46.849	-26.409	-7.860	34.190	66.360	26.937	10.613	4.018	27.114	47.927	162.060	-45.599	-8.562	61.945	20.369	29.232	35.878	30.843	9.843	16.366	61.087	75.480	64.797	38.915	86.144	55.343	44.122	55.603	39.854	59.431	116.623	127.553	47.133
333	332	1.599	42.642	41.575	33.697	60.934	-15.689	56.506	23.079	13.632	22.429	30.754	-10.274	47.668	38.598	65.703	44.799	64.990	20.394	4.434	45.632	44.208	63.798	6.835	43.439	22.477	115.503	59.275	75.484	45.221	22.978	64.445	34.817	49.640	40.782	36.171	98.638	38.893	35.339	57.738	33.032	38.465	42.107	59.049	60.996	85.381	71.062	14.517	63.116
334	333	-56.398	44.351	56.982	27.318	53.314	-3.084	87.154	0.160	-37.994	6.829	-12.344	-37.737	-11.202	7.997	59.814	5.087	55.199	23.725	-8.957	-5.398	5.968	87.182	37.062	50.169	8.572	55.398	29.700	69.428	9.362	13.043	61.649	1.626	71.833	29.272	59.445	66.981	34.037	56.355	41.535	9.929	60.571	46.378	62.691	53.050	29.074	70.136	-15.500	122.685
335	334	-3.580	13.290	76.469	45.795	47.019	26.816	68.769	45.832	-32.597	57.271	4.741	8.905	-6.139	4.588	66.663	31.508	55.781	73.197	-4.333	14.253	55.384	74.892	50.598	48.556	18.458	51.026	1.403	46.240	4.692	32.807	74.667	8.946	36.838	17.007	62.510	50.165	57.457	76.888	35.296	14.488	31.861	17.207	78.162	41.800	33.539	105.904	13.732	103.368
336	335	38.788	-2.060	54.383	68.004	38.591	24.731	46.158	51.880	-7.798	79.487	20.312	49.878	25.582	20.932	34.433	28.669	46.847	78.761	-11.363	20.309	68.207	55.637	70.671	46.047	31.180	46.107	37.130	34.082	23.219	58.928	89.269	42.182	23.457	9.360	81.509	50.258	61.039	75.368	38.213	21.819	25.645	19.865	92.708	52.051	46.985	113.952	36.743	65.823
337	336	42.429	40.607	8.626	30.816	45.010	25.421	30.479	43.012	30.848	31.815	10.097	88.410	43.400	22.024	-20.569	23.811	29.725	16.897	42.583	23.300	84.375	28.467	109.673	-30.607	55.772	34.441	44.877	40.268	26.848	90.471	81.776	71.375	74.685	10.078	55.062	44.726	6.249	63.470	36.122	-1.508	26.053	49.215	64.618	55.149	56.799	75.747	49.995	47.263
338	337	18.667	-5.109	79.710	-49.683	63.566	41.048	23.215	58.232	26.053	97.209	-7.502	26.117	84.217	15.888	45.722	60.859	-27.411	56.947	108.838	4.367	61.406	-6.015	87.865	62.004	93.595	37.899	129.505	-24.679	8.152	53.901	21.783	42.364	-24.245	15.059	33.649	18.366	-35.120	39.044	-30.882	20.586	83.527	140.535	-30.570	-13.585	96.088	85.891	60.646	21.389
339	338	44.978	-6.817	27.693	40.163	39.302	38.248	-0.057	16.456	-19.187	16.766	5.971	43.795	50.134	14.422	65.289	61.804	19.742	37.685	45.407	-10.306	24.941	-27.052	34.197	36.558	20.636	62.534	86.201	15.113	34.306	29.285	93.140	74.217	60.892	5.611	65.730	48.615	17.467	82.772	20.908	69.344	34.770	105.388	28.485	54.525	59.323	27.890	92.970	105.203
340	339	41.395	52.689	55.321	74.075	32.869	41.911	0.705	16.969	43.167	4.539	23.662	48.314	21.821	11.115	71.566	47.388	21.195	18.510	26.763	14.237	29.584	29.580	39.733	49.163	57.034	52.670	57.943	7.132	45.267	9.270	61.563	56.117	79.698	14.263	69.712	69.230	46.152	86.781	36.583	72.533	52.907	67.319	44.970	75.338	58.328	66.222	78.417	109.171
341	340	3.450	52.383	93.571	27.171	6.742	47.929	34.525	29.272	38.248	-12.022	-4.868	17.501	28.643	9.101	54.288	38.604	12.407	20.553	65.949	83.985	10.952	77.329	55.233	71.877	71.770	45.490	34.296	6.481	47.653	37.610	49.772	51.332	58.134	-4.669	65.811	88.159	49.737	53.488	53.948	40.117	82.268	56.592	77.621	74.840	60.738	90.855	71.132	90.213
342	341	15.026	85.251	29.168	36.404	53.584	23.940	34.169	18.951	40.522	81.741	28.564	33.917	37.983	41.300	77.686	26.819	-38.792	16.458	-8.109	89.489	17.514	5.852	73.287	-8.629	109.608	-12.458	54.524	24.556	8.207	80.802	-27.300	53.212	91.273	23.651	-35.460	17.764	23.516	126.538	10.506	-1.318	26.119	5.237	38.323	-16.552	52.311	60.711	100.388	81.308
343	342	17.221	13.454	11.342	25.080	57.788	17.040	84.162	27.136	29.623	18.330	26.114	21.920	32.717	32.205	40.522	60.492	-12.330	34.636	42.198	51.073	37.313	7.352	25.769	44.562	65.095	21.242	17.967	23.957	45.005	27.718	-16.616	42.079	74.606	17.795	18.582	51.583	83.180	59.666	22.501	6.551	65.821	51.582	93.816	42.271	94.357	45.212	56.015	111.397
344	343	5.229	-27.325	36.920	8.995	37.659	7.364	48.854	43.082	68.049	28.874	8.851	42.119	59.256	26.999	26.085	42.836	36.626	17.739	53.609	54.145	51.686	9.542	20.602	32.322	43.096	50.401	25.986	26.409	34.112	9.513	34.231	38.297	64.256	40.503	38.515	60.341	112.364	14.573	64.794	51.339	112.255	51.922	108.261	54.583	86.777	61.464	64.123	107.303
345	344	12.146	-10.728	60.981	56.906	30.044	22.203	44.390	29.094	85.618	65.668	76.841	119.651	66.040	22.005	6.684	-12.434	77.213	21.080	52.733	70.440	85.643	45.673	85.506	-9.274	21.670	49.981	56.828	67.201	-5.406	-29.600	45.737	26.698	29.411	62.223	55.967	38.441	59.601	74.960	145.597	107.119	34.728	26.628	91.965	37.548	89.982	32.408	112.575	72.566
346	345	4.804	4.593	59.609	63.822	32.024	40.810	76.968	34.135	56.486	52.958	73.002	103.852	43.748	46.866	0.199	19.408	63.202	68.020	32.553	44.173	59.126	22.526	82.171	-0.631	10.925	9.084	40.877	28.588	-4.883	-18.849	36.210	10.862	36.815	60.179	51.712	43.175	35.722	81.320	90.592	102.657	2.464	33.393	87.434	48.331	91.136	44.709	114.212	79.877
347	346	13.343	4.537	47.351	-6.692	28.956	57.839	91.331	31.582	21.024	41.949	14.945	62.659	23.411	80.133	33.304	95.755	28.723	55.486	37.238	12.091	30.956	8.332	52.528	26.975	5.485	32.452	26.712	6.184	65.177	-52.685	28.811	112.446	30.372	82.894	26.502	23.242	61.406	21.932	64.773	86.486	61.868	75.390	78.382	58.915	48.472	125.974	98.421	104.847
348	347	31.274	21.743	52.158	34.098	37.568	35.986	13.743	-4.900	9.945	39.145	83.564	47.908	67.562	74.390	6.499	56.612	30.357	83.270	23.278	43.549	13.531	20.283	-7.740	53.018	6.646	18.152	19.347	30.484	13.821	32.516	46.783	59.181	42.090	48.398	41.572	40.849	34.342	19.865	45.705	17.583	57.231	35.995	99.453	86.366	52.930	95.637	103.136	108.181
349	348	59.192	30.068	48.942	59.252	43.645	70.137	6.011	22.888	47.750	40.803	90.338	75.197	84.337	44.026	24.770	49.626	28.538	53.583	13.755	47.457	74.352	-0.567	-14.292	7.315	-2.212	49.337	-5.940	21.166	-8.484	37.307	62.933	75.292	74.875	37.329	74.219	59.260	68.338	63.555	5.673	26.010	104.157	50.220	119.923	49.070	45.691	80.474	75.639	110.961
350	349	48.345	5.710	55.968	31.435	39.723	40.485	-26.517	59.319	130.964	10.758	18.069	99.233	-5.753	43.000	54.115	71.116	41.018	32.925	49.380	64.192	40.146	95.730	42.659	14.054	0.339	45.792	0.228	19.428	22.224	68.012	98.551	-4.107	44.234	50.359	55.646	30.755	76.606	65.129	54.601	56.198	82.799	49.467	86.328	12.141	67.272	30.147	61.217	124.347
351	350	31.451	47.644	74.089	32.087	44.883	16.427	44.703	59.095	38.147	33.324	18.321	41.936	41.497	75.456	61.692	63.238	33.915	12.065	77.591	49.047	17.212	48.301	5.141	69.173	10.515	65.803	48.638	30.853	41.299	54.956	65.685	25.888	75.675	36.417	5.395	50.435	42.772	84.038	46.835	75.253	40.819	48.900	59.263	84.461	25.074	65.241	79.539	118.109
352	351	19.172	63.004	81.969	19.468	22.844	18.356	39.170	35.523	-0.065	17.863	10.674	71.586	60.662	80.779	81.790	57.413	33.661	-25.159	87.958	26.637	3.549	39.384	-16.535	90.749	-1.885	58.922	32.767	10.716	11.227	40.683	59.635	30.803	91.614	32.181	-17.697	26.150	4.424	79.278	54.920	94.158	7.403	90.915	54.264	120.184	39.623	75.043	80.664	51.663
353	352	35.833	70.215	72.600	-8.505	-16.682	40.783	28.927	11.299	14.027	43.693	11.222	100.302	39.711	84.835	91.029	44.544	14.132	2.413	89.456	17.771	7.988	37.754	6.375	66.922	-4.897	57.520	5.654	19.263	2.667	65.332	62.699	28.327	68.156	15.099	27.339	15.770	9.536	58.752	60.061	91.636	-1.387	118.018	24.857	121.472	63.415	76.831	75.498	41.055
354	353	57.868	70.223	30.802	31.292	55.337	13.147	82.983	-4.050	7.992	84.527	23.668	92.728	63.749	68.480	78.214	65.351	38.996	37.789	34.240	45.365	44.265	-16.578	-40.653	99.038	5.105	2.187	-0.808	62.725	45.914	155.837	38.973	62.172	-1.333	5.106	49.398	96.696	46.018	-34.965	1.607	92.858	50.356	94.491	20.814	78.350	92.011	62.203	98.238	59.770
355	354	20.684	57.927	15.565	53.803	11.851	10.711	64.992	34.599	42.724	63.006	95.753	78.731	59.922	53.700	54.585	37.405	32.002	34.101	22.337	44.813	56.408	0.903	-22.331	42.441	81.358	44.316	18.361	52.771	30.632	88.752	48.120	42.006	30.544	19.120	57.677	90.950	7.082	-2.167	35.222	84.854	73.005	78.011	67.973	52.747	85.820	62.351	21.922	76.813
356	355	55.715	51.091	8.000	28.720	17.495	44.493	59.744	29.399	66.076	48.542	79.176	70.045	24.476	52.372	19.901	37.341	62.667	72.802	48.914	41.983	43.412	53.267	3.461	16.847	82.766	49.984	18.016	17.561	39.081	63.310	63.704	26.487	23.120	50.385	89.013	61.192	55.649	66.197	52.201	47.275	1.436	69.383	14.575	20.548	56.470	63.486	14.270	101.255
357	356	70.777	70.062	14.298	48.493	66.366	53.377	73.911	14.371	57.606	31.565	34.023	111.663	8.794	77.402	-21.867	54.913	52.509	128.532	96.229	40.411	1.103	40.802	-23.351	8.419	63.536	56.789	14.006	17.758	66.489	53.169	51.384	82.036	-11.222	73.045	105.272	8.721	96.454	74.435	62.558	47.375	-7.634	68.932	-18.133	17.316	43.763	90.620	69.918	114.548
358	357	45.647	53.370	1.277	33.241	90.207	19.126	50.680	-2.377	65.394	38.454	22.634	74.563	32.753	66.282	6.845	68.726	49.508	84.135	81.925	65.506	5.819	25.164	24.673	54.012	50.656	40.426	33.861	31.800	24.871	47.788	60.078	65.531	22.402	62.105	59.599	25.175	77.844	39.468	85.130	64.902	37.449	52.546	18.435	75.937	55.204	66.880	89.903	122.915
359	358	20.797	57.090	-32.410	20.341	57.080	-4.591	7.656	2.542	80.004	23.998	21.970	73.476	53.371	85.206	40.051	98.395	74.936	84.674	46.752	37.048	26.649	30.296	45.430	56.453	90.721	32.196	63.599	47.537	-7.119	32.133	54.320	81.697	21.027	48.216	25.064	41.548	89.978	8.820	97.616	84.317	67.186	46.012	28.371	96.976	37.352	62.893	89.731	108.811
360	359	12.130	60.634	20.443	35.001	47.456	12.204	6.525	28.598	81.914	42.724	37.114	56.307	48.507	71.682	60.657	87.016	60.514	94.811	48.658	14.942	46.390	47.163	51.279	40.197	87.131	25.006	78.956	31.904	13.673	6.511	25.528	76.329	30.991	35.355	16.437	47.945	73.479	50.165	69.368	82.118	63.135	69.810	37.690	77.536	2.821	48.715	43.384	67.414
361	360	25.397	19.893	81.783	26.005	98.327	22.347	39.332	48.564	97.886	48.613	45.342	49.116	26.783	29.615	65.618	70.665	33.618	66.388	41.955	19.399	61.228	37.783	61.727	71.115	61.336	-1.543	76.166	49.564	42.286	23.180	20.899	54.504	44.285	51.175	47.230	32.231	47.668	92.111	33.669	87.452	57.954	61.555	70.727	100.389	5.788	5.510	6.845	79.176
362	361	34.092	56.588	52.007	51.882	4.684	64.619	22.019	43.670	84.663	84.257	54.706	1.681	15.010	7.044	114.065	0.757	-32.298	-23.568	68.575	3.784	54.883	45.084	59.071	58.617	59.999	20.356	60.821	77.504	67.111	56.794	21.700	48.064	37.308	41.294	108.692	56.654	15.944	31.873	25.261	97.619	69.745	16.263	48.997	54.924	72.486	107.201	-6.516	64.020
363	362	41.291	47.566	55.093	38.921	73.763	52.601	40.924	37.652	29.092	69.463	17.232	17.277	28.240	3.118	35.897	47.493	48.006	25.401	44.714	35.870	39.775	73.537	18.968	11.502	50.802	51.852	54.822	84.246	83.657	28.461	24.038	42.277	47.723	85.756	53.621	92.522	70.458	67.574	-20.104	48.117	54.532	22.785	73.405	51.858	105.144	105.639	41.451	76.830
364	363	73.755	79.513	19.937	51.512	66.800	56.558	11.375	22.630	14.702	22.342	-9.369	-2.701	19.834	9.003	8.149	33.424	96.105	50.428	29.720	57.111	48.236	71.607	10.165	-20.619	62.267	53.104	70.263	74.761	90.427	11.586	28.803	42.313	68.252	114.225	5.933	-3.328	91.479	108.565	-11.044	64.000	54.571	58.467	103.203	63.355	85.090	86.564	7.773	89.012
365	364	59.555	38.055	27.055	51.555	46.555	34.055	36.555	22.555	11.055	63.055	15.055	2.055	8.555	30.555	30.055	42.055	46.555	14.055	24.555	37.555	68.555	31.055	39.555	17.055	41.055	56.055	32.055	40.055	64.055	29.555	45.055	51.055	61.555	68.055	37.555	53.555	83.555	88.555	7.055	57.055	47.055	49.055	95.055	64.055	92.555	73.555	66.555	83.555
366	365	85.457	15.212	44.817	56.982	18.891	34.937	35.654	17.204	50.725	79.714	27.169	-12.238	-8.470	77.170	78.625	54.358	25.594	-8.316	10.119	-14.725	111.312	3.906	88.290	55.130	23.206	70.167	9.331	74.686	69.762	61.062	46.769	71.336	45.966	26.504	83.631	123.875	61.541	98.546	13.828	60.789	85.736	15.109	124.136	73.320	107.682	60.907	95.079	92.065
367	366	80.610	-28.368	121.337	40.152	64.848	39.023	60.845	-13.165	38.469	60.342	59.797	10.946	-9.145	35.357	102.756	116.961	4.176	58.890	8.830	22.434	52.263	44.958	50.542	102.157	66.662	-7.939	80.421	69.932	31.972	58.467	11.650	1.229	34.342	-0.653	43.120	14.113	35.072	98.460	9.982	57.123	50.176	39.105	94.046	42.720	122.806	76.216	96.098	106.421
368	367	72.080	32.705	62.373	22.290	33.165	35.954	67.869	41.095	47.839	50.319	35.634	45.158	24.573	0.589	64.298	74.797	39.517	19.089	19.573	58.832	-4.414	59.583	23.964	22.792	38.320	4.619	30.841	17.527	54.201	5.829	36.604	4.273	59.508	18.592	54.332	46.331	54.861	85.670	56.315	27.585	50.006	62.426	55.329	73.641	136.136	93.375	72.405	114.466
369	368	53.976	14.866	65.505	11.720	6.299	37.764	49.603	83.537	22.508	94.249	66.474	68.126	28.372	16.191	65.233	19.147	38.761	32.404	13.274	69.850	2.511	56.141	26.929	20.198	46.857	30.473	18.777	-39.046	55.878	-6.442	28.682	16.043	75.052	6.393	61.131	20.400	44.312	77.974	95.476	34.340	66.926	40.033	30.441	82.730	115.812	116.783	65.258	113.641
370	369	95.268	-13.430	24.489	28.085	83.520	11.035	25.696	41.984	-5.040	77.914	91.673	71.582	-7.755	11.793	29.773	65.878	69.493	2.383	22.931	54.573	-29.035	29.115	59.061	20.021	82.622	78.386	44.526	107.471	63.989	83.673	68.255	52.265	87.392	44.290	41.916	-1.768	-8.025	68.405	53.786	117.892	22.697	27.816	40.105	61.927	28.708	146.754	112.040	122.776
371	370	51.837	12.764	33.214	51.899	76.207	37.869	25.491	49.885	42.916	33.777	68.667	62.179	14.548	30.552	21.079	40.665	59.952	33.642	31.055	49.722	-4.348	27.037	25.095	38.776	81.106	18.064	65.224	69.795	43.105	66.882	45.136	37.296	28.973	29.284	16.653	17.891	22.080	51.982	26.868	78.474	78.006	52.297	57.027	61.035	77.604	123.996	99.765	119.962
372	371	18.058	19.502	55.726	36.635	51.378	50.346	31.156	63.499	76.227	40.914	45.966	56.361	32.596	31.780	19.328	33.519	54.661	40.702	13.802	46.553	13.892	26.562	25.544	50.216	41.685	5.294	75.743	52.649	16.315	49.521	3.714	39.147	8.250	40.474	12.899	29.891	42.188	55.701	20.590	62.339	107.351	81.920	56.842	76.807	98.698	100.684	77.461	119.160
373	372	4.286	26.038	78.760	-11.239	38.685	36.386	46.785	64.716	88.591	69.562	5.621	53.606	22.176	24.341	30.132	48.767	66.313	22.875	4.993	37.382	31.091	29.993	39.171	49.381	-2.252	28.803	85.344	21.047	-14.716	48.523	-26.546	43.350	39.019	76.671	24.906	36.352	33.812	75.524	43.207	72.482	108.349	92.668	65.984	83.380	95.940	67.496	54.762	147.363
374	373	20.928	52.425	73.480	-31.715	4.416	15.704	43.944	53.056	81.426	66.569	31.896	72.188	14.149	58.061	14.220	92.541	99.092	9.625	88.641	91.316	40.550	80.392	22.562	20.116	62.859	45.847	30.001	-12.730	22.235	24.566	49.904	38.567	24.457	72.322	17.564	64.069	27.548	107.235	51.919	39.142	115.903	113.742	13.764	77.283	74.954	69.381	63.927	127.099
375	374	20.552	50.129	57.773	18.903	33.827	57.562	75.446	85.894	72.491	45.868	34.350	40.314	27.915	31.564	4.452	52.676	72.220	36.660	39.698	72.001	70.166	61.642	14.783	12.125	62.790	27.321	20.150	31.003	0.325	17.317	12.654	44.764	55.480	67.968	30.194	51.591	68.064	75.154	63.712	39.685	43.439	98.104	49.167	69.132	75.166	46.172	69.864	83.664
376	375	-26.519	35.469	41.296	33.920	68.751	59.638	62.365	112.181	31.279	27.219	12.194	2.905	88.871	12.595	16.984	28.440	28.699	28.083	39.507	61.191	28.298	18.390	56.735	10.572	46.516	31.060	41.004	60.087	11.625	-6.052	-24.561	74.489	46.383	69.455	47.995	20.767	80.189	91.961	74.284	6.449	26.892	109.668	29.462	12.836	102.680	1.396	41.305	81.105
377	376	16.225	16.040	17.254	41.260	53.768	48.565	60.544	51.864	53.244	47.544	12.102	37.638	32.761	39.171	22.185	19.463	46.296	8.687	43.451	84.652	53.092	6.277	48.365	47.260	56.219	74.150	20.218	56.250	44.764	13.838	26.459	61.519	5.236	69.954	66.498	27.096	50.420	59.591	50.555	29.875	19.753	71.423	23.351	39.068	88.810	10.450	56.040	59.695
378	377	29.218	17.100	-5.215	81.982	36.790	20.271	41.241	61.697	50.063	68.192	-4.501	0.318	-11.809	102.209	14.713	31.914	60.802	46.882	37.363	89.983	68.267	5.108	49.510	78.711	96.677	44.227	34.662	36.273	54.768	0.287	32.314	62.093	-2.909	64.061	72.915	-2.694	23.246	41.108	69.799	86.166	26.285	40.365	-8.021	57.161	26.849	60.934	55.482	33.717
379	378	18.448	19.742	-1.752	67.845	25.278	-7.811	62.657	63.988	13.479	80.574	-2.628	2.089	28.039	107.458	26.767	25.325	40.476	61.765	35.677	53.666	37.703	11.352	54.743	84.120	70.067	-2.579	49.856	37.579	72.812	-0.013	50.422	51.124	19.674	44.374	69.050	25.347	21.436	28.532	72.457	71.889	71.710	56.696	28.291	82.765	39.903	73.238	29.574	48.254
380	379	19.545	23.249	32.201	51.290	60.736	12.314	38.562	39.437	38.081	74.347	20.587	-3.432	39.077	68.575	50.978	1.187	34.317	44.397	21.159	53.015	46.794	13.914	54.918	69.815	54.710	19.959	21.730	50.023	61.453	26.726	65.431	48.287	6.344	47.049	42.608	55.774	41.494	34.995	29.105	32.615	62.141	73.707	46.915	90.969	85.828	61.139	66.873	69.071
381	380	64.266	13.289	47.215	34.600	114.128	45.130	51.720	5.927	52.535	74.512	36.958	-14.737	66.068	49.615	60.732	27.755	31.423	53.456	6.621	67.726	50.126	12.588	57.204	58.820	37.534	22.467	12.882	51.732	62.270	32.962	84.211	76.804	15.933	64.700	4.678	46.652	58.602	59.232	18.444	36.356	49.218	67.779	11.477	92.909	93.787	69.718	109.409	51.000
382	381	91.621	58.665	23.317	33.760	95.386	44.980	93.078	-2.144	14.841	15.710	43.739	39.351	18.419	74.142	45.747	88.645	18.127	46.366	5.211	14.471	12.502	0.795	45.413	6.974	23.193	16.889	40.239	9.219	50.071	26.627	51.457	52.179	45.043	83.275	72.527	32.565	21.588	-9.974	63.520	85.499	49.177	61.307	39.407	43.968	84.146	60.779	82.984	129.201
383	382	89.349	36.166	46.317	19.419	40.842	53.349	35.297	10.551	6.770	-13.426	74.753	36.797	30.954	27.213	31.696	56.719	22.936	20.524	17.090	29.962	79.759	38.058	15.482	55.212	41.767	26.413	47.136	34.521	25.050	50.028	49.496	62.299	52.306	54.632	80.311	34.736	61.393	10.688	51.981	78.037	67.413	57.227	59.253	16.215	73.129	66.959	56.313	117.469
384	383	24.012	-9.861	40.562	8.507	4.056	47.625	15.210	19.089	-4.682	33.850	65.294	49.921	50.676	56.365	42.481	58.550	30.119	12.964	12.841	23.724	105.080	74.587	23.735	62.516	65.844	30.219	34.279	58.818	64.260	88.792	43.841	35.088	43.919	40.107	34.488	12.561	51.649	54.904	48.381	54.959	45.774	51.240	59.993	27.365	59.185	68.402	31.770	98.393
385	384	8.832	8.577	89.858	20.965	-10.613	89.978	5.425	17.404	7.005	120.168	25.620	110.014	-40.943	77.370	-1.824	92.416	9.408	-16.234	7.236	36.826	30.370	65.445	113.463	125.696	88.844	27.057	-6.232	49.356	53.703	87.364	58.935	52.498	9.708	48.966	15.001	36.656	-10.138	39.654	9.927	78.348	58.301	68.330	53.167	115.870	64.639	70.898	29.186	118.567
386	385	21.537	27.518	79.563	13.472	87.798	41.544	-17.861	14.122	16.665	59.695	22.797	48.381	18.055	39.181	37.038	83.912	55.271	43.546	35.861	67.027	48.996	63.768	55.571	93.195	45.205	21.437	55.010	86.863	9.000	39.125	46.675	41.795	16.424	46.100	42.131	23.113	50.944	63.344	71.894	104.882	40.170	96.495	45.766	81.461	58.612	48.201	26.014	109.974
387	386	38.930	47.424	49.242	36.608	76.423	23.245	36.318	34.849	-9.742	17.663	73.257	2.012	22.993	29.559	51.752	84.550	44.936	42.762	35.880	67.917	51.135	62.114	10.984	70.910	33.274	51.893	114.895	69.190	56.160	25.213	29.772	23.743	41.679	74.560	51.731	40.825	83.466	27.169	94.718	58.825	47.665	80.932	34.966	42.400	69.574	48.123	67.926	128.099
388	387	41.747	31.471	47.791	28.445	62.244	3.115	84.994	7.351	-58.911	-27.732	87.925	9.821	21.625	52.642	80.601	11.419	-0.987	36.261	53.744	17.462	52.552	13.622	11.798	40.682	28.361	76.013	104.571	45.010	60.668	73.061	17.947	7.160	94.844	104.091	44.240	74.791	67.352	-42.261	66.315	44.230	28.703	-2.107	46.332	71.964	75.720	60.312	99.600	136.420
389	388	6.283	53.556	60.991	-18.596	-34.590	9.255	14.027	37.750	62.272	33.232	-5.180	18.346	30.047	50.914	39.845	-3.938	76.287	27.587	64.242	-39.729	34.434	-12.776	64.221	43.082	39.725	-20.650	43.230	42.175	55.017	-38.428	32.277	-8.586	67.203	10.609	69.074	34.970	22.045	9.124	29.095	15.050	73.222	35.614	1.539	129.165	29.307	43.871	86.683	93.224
390	389	10.172	36.123	58.875	20.505	-11.916	5.928	38.695	48.017	20.517	26.030	18.654	60.411	18.552	62.073	70.494	34.728	12.391	23.549	76.529	-5.779	42.568	12.428	29.006	45.260	71.291	6.848	80.351	34.161	66.400	13.662	28.530	45.042	55.138	21.273	66.309	40.288	75.031	27.559	39.156	63.448	71.137	18.571	85.248	95.924	63.636	52.312	74.534	62.663
391	390	-2.127	-12.904	34.098	50.146	19.504	17.108	36.351	68.806	13.714	42.839	38.681	81.803	37.136	67.107	64.533	67.561	-14.438	39.674	68.323	37.556	41.758	40.433	27.706	40.403	43.535	25.510	79.056	28.725	70.422	39.146	31.771	87.628	49.274	25.742	56.579	51.142	118.894	41.636	80.793	85.560	99.138	41.214	98.324	63.094	103.835	68.451	65.959	98.182
392	391	87.954	3.039	7.452	84.143	52.798	73.441	-18.027	41.882	-16.879	120.982	21.217	63.775	72.586	13.941	26.108	42.047	19.005	23.268	93.785	88.804	55.540	109.276	23.534	54.521	-3.602	15.721	58.462	-20.351	56.385	39.365	35.204	69.338	31.221	41.824	45.316	18.245	54.009	81.344	123.358	60.229	75.250	40.240	73.048	62.388	98.041	109.336	42.472	110.154
393	392	67.605	8.103	57.917	57.053	54.562	44.365	31.095	40.134	21.076	39.905	-9.435	48.526	31.251	-0.914	24.646	-8.736	84.150	55.519	31.294	32.492	51.310	85.107	23.379	10.898	37.769	27.456	31.690	26.051	2.992	12.753	52.635	41.995	18.851	66.898	58.257	58.819	35.544	46.639	83.001	58.542	41.779	65.081	84.200	70.549	76.796	66.956	83.479	78.668
394	393	26.292	29.830	43.713	37.906	45.489	36.899	45.683	61.220	52.304	7.580	17.369	21.200	41.543	16.929	23.637	-18.064	75.832	65.585	22.356	20.151	51.398	84.821	36.487	-14.451	58.485	41.918	3.277	27.833	11.291	0.845	31.901	38.042	30.704	61.127	32.941	47.790	43.696	55.411	43.399	36.617	71.672	51.205	97.804	83.812	94.899	29.342	80.506	80.110
395	394	3.733	68.973	100.154	28.254	33.364	7.425	50.620	63.005	94.345	24.332	75.772	-19.604	94.246	-3.000	51.198	21.655	3.346	17.573	62.485	-15.719	-4.326	111.742	47.054	-46.056	48.251	16.552	6.407	57.452	5.950	20.781	115.389	39.975	18.207	52.976	47.300	39.124	15.659	67.849	25.020	-14.314	21.460	47.407	80.623	76.945	88.397	3.512	41.007	141.644
396	395	27.426	27.574	59.695	11.993	27.266	38.129	54.112	6.719	89.095	48.572	21.901	14.077	55.230	-0.544	51.067	54.493	34.494	9.438	47.492	20.576	20.438	76.300	17.455	6.112	8.841	-10.340	21.031	30.514	27.684	55.236	111.728	45.879	54.552	63.900	31.761	-10.603	18.930	47.983	41.213	32.811	17.277	56.145	73.681	53.109	81.133	36.054	86.690	92.908
397	396	24.678	8.332	76.595	37.594	49.575	25.473	54.706	6.614	60.196	64.105	-18.756	39.502	54.649	-18.105	29.605	50.210	8.590	57.712	60.506	0.855	16.542	89.847	48.950	59.111	-32.551	15.821	54.824	2.114	43.044	40.503	80.505	61.900	45.173	66.781	13.912	32.968	69.875	121.600	45.262	52.901	48.679	18.118	37.525	60.971	41.073	-13.940	108.880	98.529
398	397	-26.032	52.382	50.874	76.180	40.517	25.891	23.057	31.284	22.655	41.353	-2.730	90.798	63.932	35.981	71.324	46.858	9.808	48.297	24.010	38.074	-3.321	54.688	64.310	17.246	31.879	35.322	66.099	43.862	87.181	70.566	20.333	12.082	51.153	26.936	58.490	25.968	89.297	89.416	47.243	36.979	33.606	21.845	50.129	56.924	117.198	91.569	53.780	126.478
399	398	-34.263	61.196	36.436	101.037	51.846	32.595	-1.618	27.167	30.925	30.049	-4.977	101.106	99.665	52.438	83.254	23.405	14.718	66.873	29.434	28.002	-8.030	40.030	67.534	19.984	42.856	23.661	76.398	31.249	96.084	63.676	28.757	6.402	16.215	34.774	63.844	34.326	79.197	60.670	46.193	34.492	25.501	44.596	41.012	63.107	104.268	100.106	80.409	146.534
400	399	17.892	24.328	29.228	62.177	39.917	24.490	6.852	30.908	18.774	23.725	27.585	46.866	92.729	57.135	73.294	1.778	4.366	31.164	38.308	5.641	37.999	31.729	81.232	55.078	34.006	23.167	75.072	41.575	71.485	56.269	74.301	19.823	5.513	56.713	46.983	24.063	74.095	56.508	57.975	24.174	59.541	44.005	44.424	83.700	65.867	63.911	85.112	124.707
401	400	31.097	-23.095	14.918	20.081	34.203	21.344	37.209	11.105	1.914	6.527	47.423	2.919	65.328	64.896	64.696	-22.803	7.972	6.320	25.820	16.169	49.780	28.319	48.073	64.195	35.282	49.123	51.042	50.977	70.360	93.912	100.679	2.579	33.317	83.709	42.412	14.545	65.882	69.777	51.105	23.360	89.085	28.919	54.656	81.085	60.644	26.619	52.727	95.033
402	401	26.398	2.899	-2.172	50.821	21.345	36.665	62.745	33.278	88.272	56.640	24.488	-36.843	-18.109	28.156	-4.086	35.099	73.852	-34.304	17.050	4.072	26.481	46.231	83.393	67.871	16.424	-62.478	0.370	49.272	56.220	50.382	69.707	21.336	14.934	77.392	-44.926	41.605	56.665	83.043	5.963	35.498	80.889	109.029	-28.655	20.331	65.060	103.310	19.749	136.125
403	402	63.044	28.452	-10.684	48.644	50.520	38.066	46.377	34.669	67.530	62.301	-1.692	9.724	-5.538	48.309	53.791	43.245	19.480	44.605	33.747	35.045	9.049	27.773	21.722	0.423	5.205	-3.930	37.220	35.540	53.029	66.558	29.637	22.639	19.078	58.446	18.663	42.490	54.746	84.021	-18.370	21.515	89.052	73.969	37.567	46.892	19.639	112.266	25.850	107.619
404	403	70.384	33.227	5.448	81.364	25.457	-9.119	67.941	21.362	65.117	34.736	9.990	27.955	15.239	2.214	74.752	71.669	29.895	37.469	72.422	50.381	23.522	7.025	-37.840	10.130	51.128	0.571	54.518	39.173	72.220	55.197	38.426	22.299	31.497	31.881	71.188	53.186	47.688	98.317	-1.274	25.827	76.098	41.756	59.564	65.988	15.585	135.022	45.910	49.574
405	404	-4.912	11.088	-48.912	63.088	-28.912	25.088	23.088	-22.912	11.088	63.088	29.088	-0.912	71.088	-12.912	47.088	131.088	47.088	35.088	85.088	49.088	77.088	-74.912	-42.912	-26.912	13.088	-6.912	93.088	87.088	73.088	-0.912	101.088	71.088	-34.912	-68.912	37.088	7.088	-10.912	91.088	27.088	95.088	51.088	77.088	25.088	59.088	-22.912	151.088	103.088	-6.912
406	405	24.331	50.609	6.337	58.141	13.009	52.432	35.861	-32.986	41.624	19.795	44.133	52.044	67.248	78.536	23.614	43.282	54.798	54.319	55.893	12.135	57.955	4.823	29.379	28.337	46.296	53.651	57.751	86.334	32.422	20.310	106.047	103.467	73.891	-19.956	79.967	64.459	26.260	117.583	53.627	28.238	90.571	104.118	49.518	21.088	78.900	66.161	42.203	50.038
407	406	34.322	57.302	36.807	76.133	47.393	24.460	40.437	2.979	29.207	53.434	43.030	48.974	61.670	92.231	55.192	29.545	76.741	28.011	24.905	6.824	52.243	48.876	39.763	44.304	60.302	55.521	37.822	42.139	29.966	15.758	76.910	65.097	76.325	8.577	83.513	58.668	61.859	83.479	76.349	34.682	57.587	63.839	48.582	74.086	96.538	50.907	59.915	94.809
408	407	20.309	53.289	37.107	61.929	74.117	13.657	75.929	29.026	30.527	80.022	38.371	70.680	41.905	50.281	79.010	45.838	83.319	-15.155	2.498	11.444	73.977	68.722	34.088	13.725	69.631	51.051	23.483	31.756	19.670	4.036	54.184	56.002	37.136	12.075	81.116	41.492	94.553	10.397	81.138	51.000	29.174	-7.160	23.820	107.300	73.882	36.320	53.701	53.641
409	408	2.555	17.188	32.304	28.324	56.924	54.335	27.695	37.880	85.972	97.373	27.121	68.072	10.009	50.434	40.225	45.983	73.197	54.255	65.839	-7.242	53.133	30.390	0.926	87.046	41.943	78.218	10.685	25.537	18.667	10.511	20.354	58.863	2.866	39.842	21.571	24.781	21.198	45.943	106.932	1.499	3.116	39.180	57.205	81.139	87.582	103.976	93.305	51.298
410	409	40.671	-6.274	27.023	57.488	57.928	50.133	25.260	15.968	54.019	31.024	39.736	66.011	51.766	43.194	37.066	28.226	48.698	23.754	64.743	8.577	41.199	48.694	0.505	64.886	44.599	66.679	22.368	28.743	49.045	43.109	45.303	28.725	42.610	50.454	12.765	58.674	16.944	45.342	64.087	9.153	30.802	32.017	52.319	40.886	61.971	72.593	80.708	47.230
411	410	58.912	10.803	29.683	0.573	35.255	47.136	40.859	22.828	17.494	11.689	59.558	65.409	88.948	14.945	48.959	20.025	32.433	7.846	31.700	-1.936	48.884	78.148	30.764	71.921	36.272	47.406	30.553	61.970	53.364	33.725	44.616	33.327	41.102	48.111	23.453	71.387	58.631	18.637	41.695	65.415	46.192	14.320	34.640	25.125	67.375	32.953	71.008	30.783
412	411	37.129	27.093	-38.220	-11.239	16.684	-0.037	27.494	-8.310	-19.509	45.439	89.787	151.824	70.292	-19.277	58.146	113.202	63.635	43.467	11.416	2.610	-0.554	57.626	64.812	22.037	77.867	84.185	96.950	88.834	67.240	-11.275	84.660	71.552	93.362	122.812	79.845	31.242	9.311	48.610	21.966	41.214	55.165	82.122	29.637	59.815	109.094	72.906	72.331	105.304
413	412	42.481	35.093	27.992	22.305	52.389	30.091	17.685	50.156	64.425	21.582	1.299	43.774	71.255	54.558	40.152	75.635	51.627	43.276	39.711	26.119	-15.982	87.318	81.343	31.570	38.287	15.129	27.964	48.075	71.623	42.477	39.290	32.015	59.560	64.745	56.855	54.746	42.746	39.699	60.017	33.694	21.799	33.722	70.243	54.363	73.427	114.936	59.278	101.812
414	413	59.565	18.768	65.058	30.001	66.844	62.657	39.191	41.689	114.587	36.412	3.725	55.028	85.363	64.620	6.796	59.937	62.888	14.210	47.172	56.016	25.720	82.910	51.593	38.648	6.581	33.656	22.260	73.582	80.905	51.059	22.792	26.332	40.349	28.079	81.569	38.164	60.583	36.699	54.831	40.413	54.151	42.249	99.557	47.970	30.196	105.009	51.291	73.584
415	414	23.695	57.902	-8.574	35.900	5.001	65.461	50.794	7.089	133.879	106.235	7.206	62.009	62.488	32.158	-68.717	60.490	51.179	16.881	59.114	61.129	27.377	67.812	26.722	102.578	17.960	68.027	39.849	132.472	86.683	59.166	29.915	44.487	-26.897	17.169	142.217	47.093	6.977	9.462	22.088	21.572	102.873	27.339	171.192	32.446	29.819	45.375	91.935	51.252
416	415	77.447	10.935	50.578	16.552	40.485	42.987	13.628	62.123	83.933	36.936	-15.130	4.652	88.839	-4.955	7.814	25.137	52.304	-7.203	7.820	19.852	37.077	44.194	49.373	37.410	21.637	64.181	20.997	60.651	44.030	5.613	18.821	26.761	46.966	117.596	53.492	43.365	46.533	73.381	17.174	25.151	68.785	39.324	85.948	43.443	40.298	63.889	74.411	34.874
417	416	64.784	15.611	48.785	27.419	46.503	46.587	15.736	52.158	52.694	4.788	5.224	9.116	48.840	40.468	5.506	10.788	21.842	-9.401	18.381	32.997	9.971	19.138	48.434	55.937	47.944	50.764	5.449	59.524	28.122	-11.176	5.502	27.175	64.243	79.838	35.911	66.733	45.510	61.260	50.086	54.562	75.716	87.326	63.240	82.817	46.003	41.873	69.327	57.958
418	417	17.424	27.691	22.901	33.426	51.084	25.151	14.209	56.856	29.369	16.275	26.811	29.744	61.522	58.250	9.470	28.757	48.845	23.145	55.825	26.151	2.324	26.770	31.881	46.800	43.000	13.668	42.717	54.832	19.844	19.852	24.314	56.933	68.725	49.899	45.848	73.997	49.725	32.416	53.429	74.903	42.992	87.524	53.182	92.830	64.282	58.678	70.561	72.230
419	418	3.283	48.177	-1.785	32.460	77.192	31.336	70.598	66.476	-11.526	36.658	36.435	16.223	61.582	68.225	9.512	50.316	89.427	76.420	26.165	29.089	38.412	45.651	36.835	8.518	48.835	8.512	60.663	46.896	20.947	75.623	40.776	85.586	59.484	48.970	35.337	55.856	36.141	43.537	43.117	73.959	44.060	99.152	69.066	86.535	90.096	89.257	66.885	71.758
420	419	30.078	74.710	-17.637	32.007	105.192	15.645	102.584	29.094	-17.218	24.415	42.348	12.837	42.078	49.248	17.828	51.103	85.987	75.844	-11.474	26.119	44.993	61.586	63.704	14.287	71.481	30.125	50.525	25.161	38.652	72.260	31.585	56.215	35.790	62.686	26.353	60.781	4.735	23.770	28.670	91.122	49.775	132.367	83.819	92.874	79.735	48.798	69.353	76.505
421	420	57.387	59.037	8.464	-11.611	64.915	62.106	86.262	-19.266	57.453	32.989	8.595	34.236	69.387	33.231	76.010	64.625	7.780	9.303	41.802	9.331	41.733	86.927	68.487	-5.274	54.344	56.669	8.831	77.675	34.030	38.010	20.503	-21.085	134.929	11.745	71.243	66.423	-2.046	42.960	61.344	98.126	89.060	101.032	66.932	127.612	50.274	100.672	78.376	95.625
422	421	65.672	13.843	55.788	6.034	35.211	44.054	39.107	2.404	76.897	57.233	28.439	53.539	68.819	29.467	41.200	40.583	20.667	18.298	74.120	41.758	59.650	41.992	61.698	13.471	17.599	8.230	32.979	59.354	22.546	30.829	55.185	40.453	110.144	6.234	31.956	50.825	30.104	47.836	69.552	79.775	60.453	65.451	120.303	117.708	54.470	112.671	63.005	116.042
423	422	40.362	36.326	84.193	47.728	33.937	3.879	22.841	59.568	52.456	45.812	8.366	110.723	58.496	25.688	58.568	20.283	-3.850	55.085	93.784	47.542	31.885	3.215	47.738	55.140	32.242	20.653	46.747	-12.545	40.005	41.779	66.670	88.879	83.401	52.829	-33.051	46.741	42.182	36.693	35.177	101.219	6.381	75.038	65.323	88.074	119.458	71.282	75.339	114.747
424	423	-8.876	26.371	78.115	69.390	16.742	34.338	39.070	33.779	80.130	49.401	31.570	43.585	25.841	23.778	56.151	44.957	5.527	45.647	72.235	65.199	21.541	30.120	72.276	74.139	40.359	55.208	49.410	-12.102	8.082	18.148	29.999	14.638	23.396	61.037	62.475	37.736	66.526	58.950	69.937	55.893	62.019	0.218	54.327	49.816	28.402	87.900	52.605	71.952
425	424	-15.069	33.756	84.975	88.815	2.899	43.910	64.677	23.625	86.989	46.147	50.984	21.928	37.723	61.804	38.574	41.924	-9.793	30.190	14.310	36.121	42.050	34.167	35.973	35.387	48.721	41.368	58.092	-16.062	45.218	19.984	51.794	15.761	50.677	69.635	44.820	32.556	95.071	75.375	86.600	36.234	79.483	7.824	56.021	36.694	60.306	96.101	73.498	51.875
426	425	13.971	57.122	51.082	75.268	33.669	70.402	67.658	26.560	56.266	58.629	73.277	24.880	44.094	44.672	20.461	42.093	-8.430	39.029	23.482	29.573	63.292	43.957	25.595	23.944	36.594	29.937	57.529	15.188	31.937	44.467	47.479	7.052	55.042	61.814	27.983	34.082	93.296	76.536	72.487	40.343	76.140	32.219	61.878	39.912	73.777	75.590	78.696	58.962
427	426	58.669	59.348	27.293	39.412	69.927	38.677	84.690	34.487	17.208	51.428	18.787	25.361	-9.124	84.390	2.559	37.529	29.530	62.893	96.135	36.091	0.033	49.014	32.962	75.385	54.524	65.121	79.791	26.601	15.265	53.384	20.575	0.556	70.614	39.343	5.650	68.787	91.991	84.090	27.440	1.923	17.507	46.986	59.158	53.587	58.981	45.576	77.247	115.166
428	427	57.676	57.730	38.618	67.716	7.037	8.189	44.935	12.256	28.067	65.659	19.604	11.372	-19.877	50.664	13.164	41.260	12.249	56.990	113.055	57.423	20.927	47.427	64.346	32.559	68.512	36.767	48.387	23.377	56.410	46.070	41.163	28.446	58.162	47.350	62.350	36.110	20.391	85.782	73.258	-22.155	54.737	61.638	87.100	63.482	-5.353	58.858	111.279	54.346
429	428	34.756	59.815	37.531	98.250	-48.855	22.165	-16.913	8.556	9.041	22.263	59.715	19.336	31.122	40.555	54.170	38.590	11.265	47.670	11.629	28.019	111.963	22.449	29.542	22.377	36.575	1.641	115.053	32.543	38.339	45.302	42.992	45.235	103.578	30.730	81.976	54.035	-1.527	99.168	74.707	92.242	104.448	36.727	129.916	-2.442	80.090	89.546	125.831	104.206
430	429	21.460	19.221	47.107	60.580	7.451	65.627	45.684	37.212	55.960	62.848	46.061	57.664	48.720	28.470	29.339	18.150	51.128	37.668	43.339	32.765	59.703	16.181	27.686	27.835	43.856	6.229	86.523	24.267	47.600	42.026	27.113	31.606	58.940	49.069	52.940	52.979	70.254	90.870	40.863	59.606	92.164	58.078	84.135	50.197	51.196	66.872	83.387	45.179
431	430	-5.037	0.584	25.014	38.725	33.541	34.487	14.298	6.950	24.210	52.053	63.297	77.723	78.882	20.853	-0.355	24.003	104.080	12.341	74.748	54.209	3.919	-0.411	61.659	14.238	63.976	6.950	90.201	53.284	0.824	35.489	8.382	18.402	74.687	56.523	59.428	12.346	110.516	93.477	20.422	46.382	116.414	53.758	52.001	71.923	18.834	48.580	58.981	48.459
432	431	40.354	-3.917	32.039	56.243	33.507	21.627	23.253	31.652	49.546	55.266	57.076	60.581	54.448	0.065	10.278	18.501	74.645	8.681	53.704	49.652	44.036	26.142	58.799	16.444	40.853	11.278	23.326	67.124	30.333	54.115	25.828	37.801	64.097	55.906	47.981	-16.410	63.670	77.386	35.650	50.022	45.554	59.271	87.235	77.426	45.916	55.145	97.252	75.262
433	432	68.970	26.590	31.237	72.949	28.307	35.918	40.107	67.607	75.562	30.258	74.789	57.653	54.279	6.743	6.327	7.416	61.197	-0.431	48.226	49.813	62.929	30.231	62.474	19.073	9.804	37.689	11.530	63.309	53.210	50.002	17.174	40.057	20.809	49.421	34.064	33.666	72.726	60.164	71.615	35.759	27.828	72.514	105.894	79.661	75.691	79.840	91.928	83.785
434	433	49.293	41.740	35.533	64.879	60.250	58.223	53.236	93.352	76.592	17.758	79.878	36.745	32.580	5.155	19.400	-7.027	45.197	3.266	65.768	43.839	33.638	56.314	58.138	19.227	-0.611	44.408	40.899	54.643	68.255	33.292	14.896	21.035	19.353	57.565	5.715	56.341	93.718	32.400	99.836	25.258	36.996	83.984	82.343	100.775	94.584	110.316	72.634	88.745
435	434	54.728	11.182	89.798	47.973	129.432	83.789	64.583	76.109	77.649	80.637	61.892	-12.557	8.550	-10.181	69.931	-50.362	39.684	41.649	67.096	52.917	14.622	88.941	20.736	4.922	27.732	17.066	41.568	48.052	41.472	-19.291	70.659	29.282	79.716	78.654	-36.420	21.064	101.711	14.974	129.670	25.244	46.738	50.241	31.782	111.678	99.237	103.967	22.795	101.694
436	435	46.148	52.686	64.832	32.087	16.289	24.623	-0.458	11.601	31.588	41.611	68.841	14.903	26.255	37.808	30.093	5.418	50.443	13.198	-8.430	20.701	8.313	59.237	100.216	25.248	63.182	40.580	18.342	9.919	55.744	4.549	69.367	50.166	59.532	24.377	11.686	61.747	64.206	25.653	86.265	57.694	57.390	39.688	74.754	52.429	44.654	70.761	58.731	44.805
437	436	37.799	41.255	69.788	29.753	40.873	-1.461	27.451	19.276	33.204	20.569	52.957	19.225	11.606	52.213	63.468	39.733	58.979	31.683	-17.780	37.141	31.707	23.019	93.130	6.015	58.483	42.131	15.205	-6.182	43.494	41.142	70.819	67.005	87.840	74.753	32.603	44.506	78.117	36.026	78.783	69.203	-3.609	22.794	51.061	31.444	77.338	39.001	67.132	80.706
438	437	29.621	52.812	55.947	42.658	65.663	37.268	21.936	62.599	69.537	7.241	43.591	-7.033	23.554	67.115	48.867	31.346	70.856	38.210	-7.025	76.462	84.777	3.067	78.149	10.258	87.358	48.303	30.728	46.751	15.623	80.637	79.306	70.181	45.939	102.210	40.047	23.968	75.829	46.178	81.449	34.238	3.682	34.998	36.323	17.064	83.479	49.088	45.230	123.605
439	438	37.328	62.346	27.569	62.013	52.044	41.444	32.077	50.098	49.778	4.270	52.859	14.104	47.284	27.379	44.407	19.979	40.470	21.241	21.123	106.227	83.155	27.025	36.680	16.956	71.786	44.548	47.442	83.341	59.488	40.784	43.241	61.464	73.151	64.310	33.245	27.862	55.206	43.993	49.130	61.732	42.913	57.244	48.594	42.706	57.309	49.741	63.868	100.712
440	439	37.008	70.326	-6.308	64.401	69.095	49.183	35.118	50.408	10.321	13.584	50.224	57.320	48.738	-26.132	44.599	12.995	8.168	40.606	46.477	147.923	57.417	29.990	3.786	-6.360	72.421	49.367	40.301	97.026	125.888	25.315	19.441	72.893	106.042	28.228	16.604	55.410	57.991	55.559	-7.536	77.282	69.873	74.461	38.605	68.326	64.763	37.881	77.287	75.205
441	440	23.260	73.832	13.190	5.708	-4.450	-1.347	45.388	67.452	5.431	20.457	22.077	83.118	67.787	12.242	35.661	8.799	73.372	25.673	60.540	68.515	54.329	8.978	81.847	-11.108	92.948	67.377	45.801	63.929	86.258	60.909	9.204	91.622	33.783	78.814	5.749	74.074	77.167	82.618	36.994	19.860	56.909	108.952	65.216	-54.162	40.276	125.084	99.679	102.252
442	441	12.396	38.099	48.740	53.394	20.427	25.371	68.471	50.162	27.116	36.545	47.820	79.455	56.715	65.250	53.593	35.216	93.634	19.328	14.390	36.436	74.551	24.476	69.099	-7.162	57.476	50.842	23.586	36.021	59.650	72.659	43.568	61.988	15.419	58.131	-1.456	56.713	57.694	41.486	62.295	61.675	56.431	84.422	70.071	2.080	55.763	94.180	131.729	118.342
443	442	7.881	94.908	74.213	85.589	25.233	73.640	36.204	14.182	69.010	41.733	37.809	57.956	78.109	86.089	17.037	9.490	24.752	94.209	-5.237	39.416	105.290	21.148	5.901	-40.733	-29.293	11.074	1.347	-0.426	17.447	109.309	49.490	42.895	2.896	54.316	65.451	25.465	89.233	26.535	75.230	86.463	60.215	88.973	108.463	53.522	52.433	72.582	141.810	127.317
444	443	60.408	48.307	32.028	10.964	63.474	30.093	35.275	12.796	14.659	14.596	127.193	88.203	114.083	85.391	29.015	44.700	79.046	72.147	23.387	43.594	30.763	54.027	25.699	24.094	58.787	48.126	57.966	-28.752	-19.173	90.064	101.798	93.380	0.073	73.278	95.206	97.438	39.966	53.607	115.487	28.688	33.616	97.562	120.088	47.430	34.949	64.356	143.686	102.022
445	444	57.553	22.260	45.274	15.899	66.727	35.061	49.977	18.016	21.230	7.960	112.938	59.718	80.222	85.748	38.521	53.480	85.682	43.617	7.577	21.297	35.590	77.851	29.461	21.660	68.791	50.984	56.672	47.175	7.858	88.622	101.933	95.120	26.084	90.281	57.695	64.196	38.738	40.718	91.520	20.452	37.422	68.701	92.556	45.136	85.425	55.897	117.132	92.859
446	445	50.099	8.349	29.072	35.050	67.115	36.052	58.649	26.296	-2.838	24.593	67.257	18.946	29.329	84.623	31.832	64.763	86.088	13.027	9.906	35.287	43.513	67.741	27.100	29.040	48.467	27.503	35.309	100.133	22.763	48.919	110.010	62.293	54.438	104.347	46.729	58.878	20.691	29.436	52.918	31.064	37.877	58.108	47.113	81.520	79.805	53.444	105.460	90.184
447	446	53.697	-5.511	-33.046	55.304	66.077	24.627	73.404	26.169	-42.359	33.831	21.578	2.164	4.407	112.546	35.697	66.144	114.546	3.945	53.779	81.847	46.026	31.708	10.819	41.500	28.683	-10.431	-0.503	83.803	3.291	-17.252	129.165	51.970	65.923	138.493	76.287	94.093	-27.787	31.698	43.805	49.259	30.412	73.052	-0.327	122.532	34.280	61.552	134.311	88.078
448	447	38.347	76.853	36.593	27.653	84.791	27.336	20.336	53.587	36.988	73.679	61.046	29.689	12.299	48.709	80.310	68.702	60.971	28.024	58.769	8.416	43.905	-5.441	36.621	69.853	15.445	-7.731	17.726	22.907	34.020	19.814	81.532	10.329	2.210	109.689	17.539	39.572	55.252	59.788	47.767	47.239	52.390	65.642	76.590	94.622	65.184	82.558	91.263	90.070
449	448	45.899	55.285	28.325	70.613	80.572	40.919	51.176	28.358	25.367	41.563	27.327	49.237	48.911	75.617	74.845	54.611	49.628	14.184	36.876	40.946	28.097	6.946	15.584	100.888	58.251	14.220	19.951	17.435	0.688	26.412	74.848	6.159	29.974	40.542	49.380	18.909	16.809	47.152	70.364	71.404	51.376	66.395	60.367	86.167	43.110	78.362	99.597	63.910
450	449	59.200	13.299	-0.065	24.383	44.260	45.649	62.001	55.859	42.657	39.800	14.215	76.206	42.951	68.490	59.853	40.143	21.809	81.960	38.927	75.252	-14.851	53.291	-8.354	86.445	96.848	60.399	55.387	50.530	53.229	28.343	61.142	47.111	71.943	1.489	50.025	59.081	-7.546	50.047	44.932	72.082	51.359	88.352	46.684	100.611	28.586	59.071	78.490	119.533
451	450	51.873	31.228	10.792	8.845	41.528	53.464	35.055	68.908	51.175	36.753	7.132	60.323	32.789	65.724	51.465	36.575	13.369	70.145	37.101	71.793	20.753	49.672	40.012	64.101	45.741	73.505	39.124	35.633	52.562	24.504	27.574	53.035	65.329	10.151	23.643	65.900	20.266	51.528	39.706	48.170	31.769	83.399	24.314	87.044	50.517	82.177	50.864	122.738
452	451	54.869	57.127	41.521	42.513	16.049	38.587	45.886	46.732	40.066	14.719	48.757	53.737	13.882	24.541	18.270	43.610	20.811	49.400	29.081	58.102	73.819	60.304	47.449	50.311	58.954	77.136	66.091	52.666	29.741	56.619	38.182	51.223	29.167	56.635	66.322	57.549	66.233	62.853	44.675	16.446	90.417	40.476	19.190	67.834	105.710	119.697	40.576	73.768
453	452	76.466	87.803	34.101	87.060	0.583	40.892	71.155	36.581	20.079	-11.389	42.174	80.344	26.086	38.676	16.527	37.310	32.513	57.882	26.590	38.088	57.082	58.551	21.147	34.109	64.094	87.394	38.944	36.036	61.512	26.936	27.613	40.602	25.189	56.128	72.137	70.663	82.357	75.008	61.183	14.873	64.135	32.263	62.442	62.043	100.834	100.679	60.489	104.439
454	453	70.058	94.290	20.245	107.673	10.027	47.015	100.100	17.680	-5.457	-5.670	48.366	83.250	80.535	36.961	65.682	30.780	1.075	52.881	42.019	28.829	22.212	59.365	2.265	28.522	51.017	75.275	45.843	30.447	60.210	13.924	17.138	52.046	35.675	26.131	58.978	69.929	83.389	55.326	92.973	16.621	18.667	13.455	89.600	50.023	91.583	71.062	88.637	96.454
455	454	47.863	62.206	-26.946	61.069	18.398	29.397	83.046	-5.737	-33.632	40.722	40.524	44.959	123.332	13.512	114.780	31.897	-15.804	88.073	43.613	17.142	14.871	93.664	30.056	23.022	38.778	-14.167	53.241	37.959	3.946	75.797	17.160	75.044	-10.301	4.898	52.070	15.374	72.690	39.268	69.744	56.995	-7.531	14.671	87.402	51.296	83.686	35.122	148.459	58.497
456	455	34.606	29.569	52.401	53.465	26.065	36.474	70.700	15.796	22.171	75.992	63.694	57.141	3.352	52.526	37.318	56.312	-15.547	48.151	12.284	22.595	51.581	82.406	23.016	62.351	-36.338	17.187	21.257	69.536	35.497	49.494	43.802	0.398	70.184	45.183	29.775	67.075	49.138	60.224	86.836	58.663	61.380	60.431	59.227	109.912	95.975	37.012	93.937	96.897
457	456	34.425	12.992	28.572	101.434	51.089	37.995	85.927	28.641	51.734	38.158	57.805	72.146	-15.823	58.265	18.930	44.823	3.377	63.490	1.025	39.140	32.652	69.368	16.182	61.831	-31.658	33.529	28.071	71.923	30.486	33.659	25.159	-3.367	68.461	43.844	46.854	86.006	40.190	109.496	91.972	62.731	50.101	48.558	54.996	116.139	80.574	59.873	88.458	78.881
458	457	61.931	46.142	34.814	77.051	62.623	35.343	79.870	43.365	66.380	-22.920	51.861	63.765	39.834	48.083	64.827	54.857	35.547	44.183	32.405	65.529	63.728	40.953	49.088	23.033	23.044	43.658	40.499	37.443	44.937	-5.856	24.159	19.164	49.319	6.715	24.555	56.891	47.845	114.483	96.646	75.825	41.208	39.112	69.008	72.421	62.535	56.227	83.374	70.728
459	458	77.413	36.460	48.329	47.639	23.096	33.678	68.582	19.991	75.559	-56.786	28.583	53.175	68.868	18.732	124.202	71.691	39.301	29.721	32.016	57.272	93.755	40.265	90.154	7.673	30.366	39.182	20.800	24.076	73.573	-15.100	35.777	53.703	50.789	5.338	3.152	59.800	76.374	81.844	93.899	67.581	54.682	30.469	87.014	71.531	69.012	37.600	68.849	75.724
460	459	64.373	46.372	38.548	32.981	29.496	40.430	24.106	-1.954	76.074	-16.176	27.641	31.990	48.246	7.680	107.791	60.405	51.497	45.986	26.069	47.225	75.607	61.284	62.609	14.734	26.964	20.382	24.251	45.155	70.749	22.198	54.219	48.312	20.146	25.788	22.586	78.691	52.266	60.907	71.454	56.927	66.643	31.096	96.808	59.543	79.117	36.192	84.283	96.154
461	460	45.947	27.854	24.538	52.999	72.571	4.274	-7.443	2.752	23.005	-8.852	2.915	20.062	-7.604	21.660	57.775	42.041	63.790	31.258	1.831	34.263	29.256	69.861	-10.152	41.423	33.800	33.964	28.488	40.707	67.210	48.559	68.108	-14.734	54.939	21.799	60.528	41.174	9.587	63.379	75.222	35.586	78.193	72.126	92.359	36.664	102.870	111.749	117.887	35.918
462	461	32.197	43.797	45.729	33.700	64.387	39.728	77.252	34.164	34.253	26.376	78.033	51.537	26.535	26.293	45.989	104.491	31.710	9.449	81.587	19.165	32.562	15.428	44.609	23.161	56.372	17.583	14.870	66.986	20.933	-23.069	30.179	-10.898	76.987	48.671	-6.441	31.724	65.987	29.912	-10.683	12.280	44.018	99.652	59.581	78.694	95.969	77.826	127.019	53.684
463	462	19.016	45.738	71.678	18.483	73.607	37.063	65.099	52.329	45.394	44.424	60.188	53.371	35.513	33.406	40.625	106.188	16.235	32.518	102.506	-2.558	42.684	15.062	72.767	54.210	57.773	10.329	30.056	59.596	18.069	-9.163	26.305	27.109	68.093	18.377	1.784	40.151	70.151	58.139	24.067	27.974	50.352	61.845	19.715	105.832	113.440	92.234	123.655	84.530
464	463	23.226	23.215	82.853	13.008	88.740	22.497	21.414	64.909	68.650	22.332	40.042	46.324	39.839	52.444	35.874	75.445	-11.060	71.547	126.357	0.891	51.723	38.259	76.510	96.370	58.402	15.140	63.105	45.043	16.906	8.988	43.411	80.920	41.052	26.582	17.592	52.058	99.446	73.339	89.736	33.445	65.145	-0.599	-36.045	102.863	190.460	139.486	125.772	108.691
465	464	67.056	29.860	64.909	27.314	69.098	54.279	38.283	39.209	56.587	26.931	13.710	47.918	33.530	82.910	43.118	65.446	23.230	56.190	78.691	15.710	0.315	35.103	53.440	86.107	58.837	19.586	73.090	46.554	50.211	35.923	68.297	54.486	41.055	47.781	57.339	36.839	55.249	101.220	71.637	60.157	26.575	13.972	49.709	59.758	96.971	97.452	102.993	107.456
466	465	73.161	17.804	58.933	46.198	21.390	47.214	49.967	37.578	11.339	95.474	-6.822	61.097	64.957	31.241	-17.395	24.741	63.253	32.321	58.437	29.636	-42.417	17.670	52.749	27.265	87.885	13.521	11.386	85.780	40.815	-17.965	56.894	59.038	72.454	0.519	115.926	56.374	65.705	39.118	96.386	77.500	13.572	53.988	35.785	54.477	70.835	59.222	74.824	79.486
467	466	75.158	41.313	39.081	50.265	12.031	110.946	-8.922	71.953	44.699	30.886	31.560	115.681	25.371	-10.533	124.977	8.391	28.213	58.397	110.263	53.514	57.385	78.354	7.848	18.135	70.196	6.014	-35.832	49.076	83.557	24.329	53.293	58.201	86.351	55.316	40.574	-12.650	102.422	57.856	55.845	42.493	24.118	132.689	1.162	-9.071	157.680	47.658	28.241	87.551
468	467	92.162	60.682	56.914	55.691	50.949	56.220	-9.373	92.261	40.112	40.459	42.669	81.944	35.249	21.287	74.718	-14.511	27.048	61.844	66.878	56.176	68.054	57.769	34.606	15.449	72.790	22.326	31.392	49.993	60.776	47.189	41.121	98.193	59.791	24.893	66.278	25.350	68.000	55.712	70.389	29.752	22.626	79.527	42.456	40.545	73.615	74.568	26.507	98.409
469	468	64.213	21.259	55.203	89.117	57.834	44.052	14.250	70.281	34.604	42.211	24.208	18.196	44.603	26.637	31.092	-34.478	60.826	58.523	50.544	53.836	56.138	51.259	42.871	14.181	57.475	12.525	57.055	32.446	47.209	41.093	31.042	80.311	55.216	18.775	84.364	79.639	34.857	42.850	66.576	36.967	11.611	88.768	83.555	35.681	12.663	66.420	19.865	86.913
470	469	7.702	-2.821	51.725	56.072	55.769	43.114	23.919	69.538	65.393	58.437	21.859	27.586	63.468	46.538	58.254	8.050	76.904	47.354	64.552	46.251	79.479	28.774	69.139	16.735	55.647	23.611	55.884	44.476	54.945	14.558	52.173	48.265	50.083	66.914	99.411	80.254	52.449	43.941	33.445	27.354	7.045	136.010	99.590	27.912	13.896	47.101	50.278	97.669
471	470	-0.648	27.097	19.625	10.212	75.719	11.360	55.752	58.240	56.923	59.955	25.606	25.470	97.235	47.230	86.435	67.936	65.575	9.993	86.808	-9.760	56.661	-26.007	92.966	31.687	38.136	53.599	59.130	47.740	67.772	17.249	93.659	77.047	0.007	83.077	66.315	52.657	74.808	34.696	18.934	29.481	26.081	74.130	101.193	63.724	66.779	51.125	80.220	101.541
472	471	17.066	61.267	25.304	27.427	27.356	86.730	25.204	0.665	30.370	56.785	50.735	32.874	104.324	74.106	39.004	63.470	47.945	54.133	-4.300	6.251	41.776	41.358	1.865	33.729	16.114	57.605	-22.369	-11.842	17.578	53.681	31.367	34.781	21.886	68.919	72.274	12.445	35.226	63.426	47.395	1.686	40.712	52.844	40.988	72.266	73.187	53.935	35.788	101.858
473	472	73.534	65.257	44.213	32.555	14.485	57.856	76.492	41.573	28.408	33.454	67.579	58.198	67.099	32.463	27.935	51.728	14.452	62.904	88.450	17.057	9.452	58.823	-18.010	57.954	32.036	26.913	39.694	-2.101	34.943	70.726	49.843	61.981	90.593	49.430	33.057	37.496	45.595	43.718	88.928	67.648	36.411	98.384	42.790	75.222	59.513	74.066	50.364	83.489
474	473	66.503	63.265	58.809	55.244	32.563	70.169	82.077	99.939	27.240	38.084	70.699	24.129	28.201	18.761	-18.274	105.755	-18.740	79.884	122.052	-15.979	-1.074	69.098	-35.432	17.840	100.721	-2.229	58.196	22.958	61.831	50.246	56.386	44.077	66.154	69.525	51.642	67.091	29.481	17.255	114.579	90.065	14.029	105.163	94.643	74.987	106.214	102.604	59.003	35.533
475	474	54.738	72.525	45.951	66.170	7.395	48.892	67.872	69.852	52.628	56.303	31.966	25.445	43.817	16.670	46.420	89.812	5.650	68.444	63.074	29.659	23.769	52.316	25.920	53.642	90.660	45.784	58.158	54.354	35.539	69.111	37.037	40.282	61.751	64.479	64.590	78.564	41.337	56.108	92.465	68.309	51.118	80.444	54.852	65.828	108.561	95.147	42.934	62.465
476	475	38.961	61.100	52.314	53.872	-1.139	43.953	76.495	38.085	43.899	46.334	0.459	26.217	25.341	20.939	44.155	81.321	27.763	78.757	31.792	52.897	16.196	49.693	62.889	55.963	75.337	49.312	32.088	24.310	46.623	63.873	72.909	52.106	42.171	52.015	60.708	82.602	35.108	47.417	63.733	45.783	64.675	54.430	30.332	48.060	99.775	101.268	67.976	102.658
477	476	25.631	3.712	68.817	65.267	12.961	23.061	56.069	40.647	-7.249	57.956	-6.793	30.394	10.890	8.268	42.030	70.334	6.975	87.263	20.004	43.221	-24.815	52.268	73.508	46.497	61.665	63.369	31.866	7.325	95.727	33.724	105.250	67.717	38.711	30.723	65.004	95.958	49.807	38.987	62.478	15.992	45.778	43.072	8.692	22.851	99.636	83.125	102.774	137.072
478	477	21.637	24.480	85.878	45.846	21.506	16.938	42.552	50.372	0.371	50.184	58.832	55.093	52.771	20.680	35.541	8.343	32.307	6.209	21.519	59.541	-7.444	47.746	29.011	46.013	37.230	25.502	41.900	66.436	50.885	30.804	73.171	86.921	59.497	39.049	75.074	75.147	61.373	50.256	6.645	44.246	35.038	53.501	54.736	33.547	73.138	65.550	113.065	127.415
479	478	36.231	52.812	35.964	15.904	11.440	52.616	65.758	57.097	27.878	29.102	27.072	53.863	53.615	12.907	27.219	0.474	85.067	1.883	35.053	56.682	31.155	38.702	15.477	59.034	-22.185	-2.319	13.566	49.806	-5.123	42.442	38.988	106.340	35.147	50.988	32.246	-0.694	63.137	61.339	15.251	57.855	10.524	84.473	112.800	66.577	65.824	49.166	91.486	98.906
480	479	13.849	18.364	1.689	31.720	8.229	63.806	55.633	61.773	25.110	51.803	-21.277	11.436	33.238	-13.774	53.280	58.516	15.744	65.080	22.652	42.391	15.680	79.469	49.384	84.933	8.290	41.951	21.519	-7.874	50.494	33.835	40.635	88.155	51.922	58.114	44.451	10.719	44.909	53.995	59.056	49.602	39.027	56.238	84.225	90.442	46.308	62.603	83.389	90.335
481	480	3.182	17.453	41.739	48.628	22.922	35.693	36.339	39.803	80.746	102.224	76.290	3.710	1.242	26.266	26.862	52.600	13.385	10.828	-10.416	40.097	0.429	63.430	31.512	84.862	69.131	17.206	48.840	35.130	49.632	14.432	121.417	59.736	126.672	43.458	64.223	33.139	46.301	45.947	57.715	55.426	31.193	25.077	80.392	58.537	16.999	67.084	117.174	43.212
482	481	25.948	13.883	56.983	40.451	47.786	60.923	32.427	41.527	47.906	62.313	58.685	15.353	42.307	39.128	33.427	72.195	18.280	15.552	26.172	57.117	67.269	19.274	28.328	79.280	49.192	7.314	68.391	31.623	27.550	27.254	99.141	54.540	87.191	72.739	60.850	38.526	24.563	73.811	95.564	105.232	39.773	28.598	99.514	83.959	64.490	65.871	82.363	84.084
483	482	62.172	11.855	42.866	47.986	27.276	72.792	22.083	58.808	26.083	52.562	32.824	47.512	66.388	-9.524	14.621	72.755	51.573	41.032	63.836	42.377	81.746	1.866	35.905	71.616	40.447	-2.127	75.020	24.191	40.575	34.501	45.363	56.661	59.236	83.338	88.486	38.425	59.933	57.708	77.241	103.513	47.797	-4.340	95.384	66.776	80.668	79.909	47.831	99.487
484	483	51.762	26.692	43.360	51.818	11.407	66.590	12.187	48.427	41.325	41.045	35.851	44.609	57.828	-13.278	3.261	45.653	71.931	66.483	56.353	34.108	86.202	28.347	39.793	53.258	28.988	10.343	56.207	21.708	55.569	42.704	15.651	52.005	54.421	54.645	66.364	60.466	84.723	32.620	69.056	67.213	38.796	24.033	74.158	45.433	74.502	72.423	35.241	76.952
485	484	13.505	30.587	90.595	8.763	71.491	59.390	28.442	45.865	45.491	25.308	43.635	-2.216	18.137	11.381	36.277	50.196	67.694	74.747	42.706	26.650	46.297	17.089	14.048	68.526	16.946	36.638	60.962	10.209	77.750	34.435	-23.485	49.766	88.959	69.345	73.646	90.245	56.177	16.132	53.369	66.543	82.499	51.854	27.840	47.982	52.083	73.199	67.596	60.674
486	485	50.865	-9.707	53.287	30.347	68.603	86.938	83.206	94.605	26.520	-8.543	22.813	35.233	38.124	75.264	39.488	15.652	36.475	33.835	39.013	5.913	4.111	-3.054	57.920	-6.802	20.682	61.435	82.090	-6.963	94.049	43.929	17.074	73.690	28.411	109.738	73.270	59.941	38.358	12.408	118.359	41.518	41.750	103.668	85.612	12.380	98.547	103.194	87.901	82.249
487	486	18.116	16.077	26.038	24.312	39.547	69.511	76.227	73.720	38.948	31.854	45.297	55.047	39.473	78.892	21.038	58.328	27.218	12.085	45.547	37.275	-9.546	11.338	60.761	5.234	3.961	34.578	64.820	8.136	56.744	39.229	16.853	53.198	63.701	136.229	45.943	46.049	3.568	31.355	76.497	26.762	17.722	140.686	94.111	-11.176	81.748	139.663	104.807	72.206
488	487	-8.396	33.611	1.576	15.009	26.552	52.127	28.755	57.847	72.231	51.654	31.883	60.305	54.094	61.519	22.988	69.564	10.928	4.486	36.932	42.145	0.007	33.478	53.888	23.598	25.241	22.394	54.977	38.959	54.781	31.940	25.444	53.555	53.613	124.379	1.912	7.543	8.197	25.431	78.723	41.118	23.525	88.311	69.807	24.587	74.647	120.021	88.267	52.726
489	488	-4.445	39.437	-41.580	-0.199	51.216	37.704	14.794	70.300	95.948	53.087	16.573	51.490	51.557	32.532	39.460	28.302	-7.449	12.814	51.500	39.661	12.197	40.284	58.411	22.144	44.157	31.317	10.054	44.670	44.465	-4.538	-10.361	70.265	52.920	49.902	-24.617	-7.809	36.974	67.193	76.005	16.780	39.931	63.635	47.668	40.520	72.071	100.307	69.294	55.076
490	489	0.758	39.947	49.617	59.664	-13.981	18.795	37.556	43.414	25.808	31.932	56.857	67.182	11.593	39.671	2.188	45.532	48.904	-9.739	53.766	30.493	75.194	31.180	45.352	42.999	39.758	14.179	31.069	62.672	50.647	56.523	8.627	76.950	36.087	6.814	45.878	55.389	45.048	40.466	26.649	26.506	33.826	35.902	86.133	56.848	102.301	53.341	86.930	84.965
491	490	-13.872	62.128	30.128	72.128	42.128	70.128	4.128	-21.872	-1.872	8.128	-45.872	32.128	52.128	34.128	56.128	98.128	66.128	-55.872	-3.872	52.128	-11.872	14.128	-17.872	96.128	24.128	130.128	82.128	4.128	-19.872	28.128	16.128	10.128	90.128	96.128	-1.872	-21.872	86.128	78.128	90.128	-13.872	88.128	62.128	10.128	68.128	114.128	60.128	98.128	108.128
492	491	40.962	26.778	66.064	73.020	2.650	65.117	43.387	54.786	19.417	48.514	49.717	73.357	5.142	12.845	38.787	47.788	26.133	11.284	19.487	36.735	9.006	45.876	1.935	4.686	60.665	13.136	70.702	23.960	16.195	10.258	55.599	55.832	91.482	91.134	73.401	51.483	42.826	19.451	73.651	32.730	54.379	58.832	29.147	87.766	61.307	54.859	90.894	128.329
493	492	49.229	29.698	74.080	70.816	-10.466	57.482	50.668	70.001	-4.864	42.078	61.063	67.376	13.306	-4.694	47.978	45.210	34.567	25.825	50.357	42.465	4.516	55.829	0.679	0.009	41.630	11.831	63.928	50.468	26.304	33.452	73.237	57.015	70.117	49.497	71.647	58.582	20.251	29.428	60.824	44.696	37.314	67.224	55.259	67.014	70.318	51.824	88.659	126.451
494	493	43.790	51.032	46.028	52.363	-15.560	42.746	29.141	90.448	-13.926	35.911	26.310	30.472	35.060	-42.940	82.105	51.377	65.721	58.954	51.482	49.376	-5.625	82.344	18.620	52.499	48.545	27.194	53.454	33.841	38.018	44.663	99.841	16.739	51.468	18.347	51.686	92.589	0.170	74.550	44.414	41.953	38.957	63.860	51.259	83.161	110.346	45.875	71.282	112.893
495	494	38.758	53.635	30.202	24.745	17.932	41.844	16.448	87.819	2.513	45.097	-0.227	16.230	46.546	-36.455	74.082	44.939	61.479	80.594	39.316	36.331	21.874	72.572	43.262	64.020	76.638	26.250	20.770	25.877	54.232	42.161	115.357	13.113	30.081	33.980	38.577	98.441	-11.487	100.262	39.964	25.946	42.010	64.736	60.908	69.124	81.607	15.175	70.375	94.439
496	495	57.775	5.038	54.458	15.302	31.709	45.140	37.734	58.705	21.788	43.806	15.501	22.470	53.711	39.120	69.453	57.091	25.976	57.871	31.170	53.303	38.125	39.610	59.619	73.817	50.700	35.223	30.472	28.828	97.613	25.797	106.968	56.319	28.832	51.672	60.747	58.023	29.696	76.948	32.367	31.692	37.074	55.108	129.189	15.001	27.865	53.213	104.801	92.106
497	496	76.928	-4.888	-27.504	81.152	23.801	110.173	56.723	72.813	55.030	56.775	72.376	7.011	2.876	71.308	73.107	79.447	-4.269	52.156	53.905	4.017	-12.181	29.035	24.386	75.062	-13.336	73.367	31.678	45.833	85.231	63.395	62.876	44.001	49.382	61.397	126.432	65.188	56.774	40.637	60.489	85.764	89.125	53.976	100.914	20.626	66.847	13.209	86.367	113.183
498	497	31.587	13.188	-7.466	115.127	89.476	18.466	35.137	11.326	84.455	18.658	50.114	15.779	25.671	3.309	65.804	18.183	24.921	79.169	34.138	54.328	54.904	33.785	28.243	26.481	-6.019	58.102	27.346	22.715	53.961	30.223	39.460	39.744	95.627	97.526	22.146	21.896	24.050	9.638	87.508	25.386	17.774	43.727	59.521	5.102	62.887	76.053	68.018	85.330
499	498	15.080	34.353	-10.797	104.644	76.902	15.993	49.073	29.695	68.821	21.662	59.290	3.537	2.460	9.158	48.696	11.585	19.718	61.372	51.200	77.766	26.863	20.322	27.525	5.832	13.309	45.816	24.069	37.652	46.660	6.497	42.512	30.043	51.413	73.020	25.152	-0.392	9.969	55.647	84.536	24.383	28.244	27.454	44.791	39.270	67.919	96.561	71.246	58.437
500	499	12.512	29.723	-14.716	75.553	39.905	29.493	46.694	40.705	44.201	34.776	40.456	20.061	7.824	22.324	35.332	25.628	24.898	36.146	43.373	49.486	-1.376	21.027	47.494	0.792	31.568	19.347	35.671	37.526	55.228	1.801	31.099	27.344	28.350	33.999	46.787	-6.468	18.744	76.457	67.455	48.427	41.823	32.585	32.004	57.806	92.861	114.912	72.539	69.522
501	500	21.013	43.158	-24.515	70.303	16.924	35.898	27.439	16.436	29.423	44.418	8.248	52.556	21.485	22.324	32.156	36.109	22.813	20.537	8.917	16.414	12.734	66.615	43.276	29.352	25.865	-1.134	57.897	22.288	85.067	8.496	23.432	19.740	32.921	25.222	44.734	12.586	28.141	77.597	62.082	67.590	56.238	52.448	38.239	51.477	102.773	137.380	83.347	86.754
502	501	59.417	63.432	34.264	69.804	49.284	76.462	28.572	14.488	108.815	62.498	-8.830	15.037	14.279	54.578	46.708	34.800	39.984	23.358	16.783	1.011	33.003	56.656	52.574	69.390	13.983	5.475	37.727	46.919	84.997	30.096	32.973	-32.889	40.741	59.221	16.667	18.060	48.164	112.641	77.260	31.453	53.303	80.247	46.261	69.485	81.445	84.287	56.000	102.954
503	502	47.373	25.766	59.621	108.945	-24.521	4.036	97.112	17.086	44.928	42.073	83.978	12.829	7.844	-6.136	38.401	35.961	85.231	17.408	-35.386	44.655	-5.876	91.371	-8.433	12.296	41.206	-30.884	29.830	-18.475	-48.161	53.507	0.227	53.868	44.911	12.131	52.748	25.811	84.577	115.722	28.099	74.299	47.765	88.811	92.434	31.017	81.194	84.804	102.905	98.426
504	503	66.863	12.909	40.792	79.328	-27.400	-6.504	84.742	51.108	21.686	26.479	88.311	5.401	42.439	32.406	32.033	29.937	63.481	38.723	-49.952	50.972	21.204	94.062	-0.503	25.383	18.738	-0.185	17.341	-7.680	-28.443	16.136	-14.008	40.418	51.922	-0.234	0.027	9.430	81.026	70.326	52.355	54.144	69.756	86.224	98.348	47.707	83.567	93.433	92.447	108.191
505	504	51.742	17.647	21.550	44.777	49.456	21.876	66.449	28.977	36.248	28.738	55.615	16.843	57.189	56.708	0.298	17.554	37.259	60.674	13.909	43.750	52.650	49.515	62.388	37.824	28.842	44.427	29.584	20.039	49.893	0.390	13.398	4.191	39.003	33.506	27.149	4.219	67.013	43.799	51.285	16.232	73.314	50.502	75.647	77.279	80.970	68.408	83.264	62.591
506	505	33.201	-9.401	33.014	84.174	97.026	22.393	105.406	-22.013	82.922	41.492	62.887	19.112	113.377	51.089	-32.755	-30.732	31.204	54.080	11.608	16.808	77.460	22.507	73.411	22.381	23.352	81.272	36.861	81.007	52.707	57.969	64.181	-14.894	39.281	89.727	84.722	-15.966	62.357	88.624	26.281	18.178	106.716	49.418	106.067	102.943	71.084	73.197	86.940	37.098
507	506	36.735	24.049	44.166	80.316	9.658	29.908	91.326	32.108	72.670	86.802	41.329	24.149	79.360	46.807	15.157	6.827	22.488	29.598	1.380	47.535	3.561	9.995	27.064	52.845	14.030	51.929	-2.584	32.218	55.677	39.159	73.402	-3.387	23.963	47.396	59.034	40.296	80.548	55.223	40.236	65.633	91.653	39.124	113.476	58.577	76.013	86.506	48.565	58.038
508	507	57.715	-23.037	55.409	84.849	-20.033	2.424	39.705	87.526	36.063	81.389	81.721	23.434	46.000	64.740	-2.002	52.253	-8.716	53.983	-24.297	38.887	60.043	-14.201	36.735	107.442	-30.211	50.474	31.860	13.290	33.272	-5.690	43.240	22.344	-40.668	45.031	74.334	48.471	31.484	51.679	72.971	52.671	25.809	-20.777	33.905	98.836	136.120	64.723	61.344	82.569
509	508	53.683	-21.031	51.332	54.275	35.743	71.835	7.723	63.328	35.365	19.249	69.210	-15.255	29.185	62.787	50.005	62.029	-30.176	57.899	-9.504	5.328	64.559	30.628	80.252	58.272	0.876	69.102	3.726	9.636	13.791	-30.183	28.399	28.037	1.287	47.239	36.016	44.109	18.352	36.924	64.847	25.921	-7.800	17.476	9.745	121.951	112.815	63.994	64.034	45.475
510	509	12.775	3.928	45.086	26.330	33.588	58.923	39.517	60.483	23.564	21.150	45.035	-7.716	19.394	66.790	41.084	37.042	-8.374	66.257	12.148	29.569	60.916	21.886	65.177	52.373	53.976	47.352	17.392	36.629	55.205	-10.940	41.838	8.393	63.238	52.059	3.569	69.434	3.623	67.623	57.139	47.457	7.693	19.379	29.029	100.311	102.382	52.613	47.383	82.018
511	510	-6.072	6.453	28.680	30.039	45.821	63.545	35.098	28.084	56.342	20.114	42.489	24.091	22.859	52.866	44.189	32.658	24.262	73.186	41.081	51.154	73.894	19.681	41.996	53.293	74.467	52.605	48.608	36.897	63.419	-17.878	48.459	8.560	79.699	38.064	17.275	41.842	23.461	66.870	69.855	51.499	32.788	35.076	35.919	77.664	82.313	76.789	43.648	105.878
512	511	-13.838	11.806	-15.074	13.599	48.135	69.145	8.086	8.258	101.137	-19.489	37.633	47.765	53.338	51.821	75.160	52.340	50.340	52.384	37.638	49.755	42.890	19.732	15.656	82.424	46.465	71.591	54.751	8.703	62.750	-3.644	51.892	28.158	65.094	27.690	63.308	6.966	53.473	49.383	99.621	27.654	65.314	48.195	16.849	67.466	66.254	64.316	70.185	92.774
513	512	0.575	11.275	-34.245	19.337	57.270	51.655	0.745	7.533	107.803	-48.874	27.204	35.854	56.680	33.761	82.512	56.131	73.594	22.449	34.441	36.833	25.924	6.519	-12.731	80.933	35.895	91.492	47.894	-13.891	51.909	14.182	22.810	13.696	42.723	35.560	67.441	18.072	25.761	37.520	107.624	43.027	84.877	73.983	13.258	102.327	77.184	38.391	111.089	101.985
514	513	87.755	38.784	-1.087	97.383	54.032	0.420	57.991	40.465	37.982	-1.295	52.865	43.308	-1.168	18.285	56.070	6.701	87.028	35.234	25.287	49.335	88.161	18.472	70.547	15.192	31.068	94.252	50.289	33.780	17.852	28.641	18.909	73.010	42.397	65.987	27.884	55.724	-27.662	61.899	37.177	61.597	77.903	98.316	69.131	125.515	89.426	58.284	77.588	87.914
515	514	46.281	81.447	7.356	43.509	24.424	69.998	66.293	9.303	26.312	-15.908	97.480	29.868	37.315	21.536	105.706	49.175	3.918	35.542	32.991	21.962	83.961	20.945	47.487	-0.673	-20.850	105.289	66.875	77.927	61.998	60.020	0.117	96.610	81.188	29.756	35.578	25.167	4.289	80.619	97.447	64.197	29.229	81.403	66.833	19.729	74.968	18.848	46.302	32.559
516	515	18.217	62.017	57.327	-10.050	65.401	41.061	79.452	65.160	51.755	61.880	90.136	32.340	18.315	16.262	51.430	45.163	-1.969	49.947	34.561	1.821	87.754	41.738	2.894	10.967	12.696	90.421	38.618	89.549	76.364	59.516	32.910	81.028	95.189	52.102	67.139	43.670	13.530	71.687	92.855	77.145	22.790	97.580	115.907	69.492	78.935	12.242	64.820	81.609
517	516	64.915	34.859	93.023	44.974	52.509	7.742	94.952	50.637	45.523	47.105	30.379	10.927	72.351	36.373	28.190	47.438	51.441	55.330	31.604	21.671	64.334	47.937	50.537	71.708	20.665	27.093	43.807	-14.596	37.734	24.343	79.775	66.647	43.204	34.397	30.869	12.524	31.809	70.685	54.231	20.629	73.608	115.605	58.136	72.727	54.353	60.637	74.173	118.128
518	517	59.758	29.410	62.832	47.316	10.042	27.106	102.760	16.090	53.280	7.463	4.970	21.696	72.341	62.176	26.024	36.962	63.600	57.999	56.223	25.846	42.046	33.670	36.866	64.012	-5.750	37.242	60.891	14.121	-8.432	14.257	46.934	84.250	43.561	37.922	12.306	18.945	36.634	61.194	60.102	50.662	49.372	101.339	50.453	69.397	42.222	77.534	58.035	123.239
519	518	29.806	30.309	41.922	10.923	23.721	49.130	108.833	-0.889	86.916	1.980	1.447	42.267	28.651	77.478	11.211	32.161	79.204	38.692	76.492	32.511	0.169	29.009	25.667	41.432	9.788	57.211	65.503	86.365	13.390	25.395	34.924	86.044	29.631	11.807	-4.949	63.221	14.116	63.540	65.682	49.631	45.476	58.215	83.006	79.238	77.494	69.850	53.745	110.812
520	519	-2.198	57.373	-7.753	-7.247	93.034	-17.698	44.072	-31.899	75.406	-9.217	31.700	31.875	21.187	30.281	63.402	49.033	64.348	17.793	45.478	5.618	-18.574	61.418	52.683	41.361	27.972	131.863	48.895	105.868	68.795	41.883	49.308	64.285	25.821	42.029	67.884	96.635	42.321	58.007	46.773	75.609	48.552	56.269	84.523	133.013	118.049	83.590	60.491	108.768
521	520	103.092	73.342	74.938	17.681	43.821	-43.226	19.477	-19.696	57.403	34.089	37.768	17.752	15.795	75.153	105.189	63.465	13.777	57.662	63.198	56.914	94.521	17.528	-5.811	55.447	-58.124	142.617	-4.018	18.249	-0.418	110.893	77.109	92.877	87.009	-4.265	78.672	63.377	67.472	23.892	41.760	46.205	77.304	59.618	65.458	135.357	9.607	67.333	73.566	83.429
522	521	80.448	69.214	17.913	39.381	53.721	15.865	38.150	36.055	44.848	65.517	50.053	47.424	31.579	40.002	78.920	55.132	20.020	69.822	41.088	24.950	35.851	20.760	53.000	42.469	-28.578	62.369	21.165	58.025	4.508	53.069	50.542	43.463	33.060	27.290	18.886	63.644	41.673	36.867	62.943	88.445	51.239	75.874	71.734	110.579	5.385	63.127	99.143	69.478
523	522	101.730	96.211	-32.787	76.207	27.545	-52.319	106.347	50.930	34.618	50.470	41.463	93.821	28.088	11.976	70.176	45.123	-8.212	81.906	42.902	53.710	62.705	32.716	99.736	22.215	-7.107	6.045	8.673	36.126	10.958	8.768	56.701	27.574	-22.565	82.770	12.626	96.635	-21.801	5.767	82.450	82.610	20.298	108.854	106.735	72.925	-20.513	91.646	170.245	49.851
524	523	41.663	25.998	41.741	55.818	9.646	13.724	56.499	55.586	39.285	8.273	33.397	65.434	24.262	22.096	12.657	14.296	28.939	59.589	40.574	48.849	68.964	65.486	93.635	37.271	42.667	45.426	20.423	42.162	36.039	31.761	68.993	32.560	75.785	78.128	42.755	67.047	48.953	38.601	73.787	35.932	60.183	91.345	90.257	64.609	47.117	57.265	98.479	94.630
525	524	58.475	7.294	18.878	76.496	77.000	63.614	46.774	41.310	31.416	30.804	53.832	31.524	8.919	36.281	43.990	55.296	1.608	51.868	47.837	77.377	59.533	76.020	82.867	54.562	30.420	72.649	64.426	47.986	-5.680	56.610	99.253	74.321	66.004	25.971	58.239	63.286	85.075	31.068	37.224	57.479	65.375	91.917	53.538	67.084	68.798	61.261	85.882	64.129
526	525	116.943	31.118	12.856	126.515	37.798	59.123	21.451	61.035	38.467	34.129	93.043	42.478	15.796	10.247	49.701	73.616	-13.160	105.759	33.373	39.649	65.927	73.083	37.317	41.079	9.910	66.285	66.145	57.374	-10.031	56.650	94.517	75.791	33.867	39.596	78.662	56.350	75.855	29.226	35.400	56.001	54.634	57.081	60.895	60.798	62.113	77.521	59.191	97.679
527	526	73.133	42.071	41.307	76.216	1.318	29.507	49.052	60.301	65.126	20.157	81.885	68.112	31.203	27.780	62.964	70.632	28.762	113.109	69.990	19.853	42.771	62.142	20.601	48.139	18.789	32.575	65.503	44.977	37.508	49.973	85.798	59.728	39.038	69.820	63.327	35.772	80.193	55.075	40.501	65.189	51.280	31.570	58.379	67.510	66.090	64.299	59.869	102.462
528	527	22.425	56.435	50.013	27.040	-4.283	19.394	41.726	47.090	84.080	29.526	59.067	73.925	40.002	52.842	47.955	94.385	72.649	73.380	64.966	47.419	8.704	84.568	6.380	37.319	44.132	46.731	58.299	47.351	47.885	46.336	69.590	32.545	39.464	71.247	72.454	28.867	65.679	77.270	41.797	82.050	48.670	36.788	44.389	65.753	71.205	71.088	75.511	86.501
529	528	3.744	59.563	31.481	28.900	23.802	44.809	35.114	27.247	73.839	77.033	52.020	47.599	55.267	67.222	51.419	110.313	96.647	61.202	22.739	99.140	4.299	59.690	11.605	3.762	47.895	80.120	50.332	39.784	42.563	66.562	83.295	18.350	70.674	95.978	77.178	17.746	40.476	106.204	33.785	107.001	49.664	54.973	52.311	63.839	82.943	57.159	77.329	83.912
530	529	15.182	60.879	57.854	54.715	69.625	32.037	28.214	20.186	58.942	25.743	56.875	52.026	55.118	87.163	39.781	81.969	69.309	61.540	77.265	68.602	16.431	66.606	26.921	74.172	56.488	22.908	69.698	34.222	86.466	105.745	74.186	94.923	173.933	44.798	72.410	9.614	-0.484	47.729	62.538	57.054	81.153	16.550	35.632	102.816	50.918	88.244	21.562	79.803
531	530	22.932	6.060	31.186	20.665	46.737	2.775	57.385	24.640	53.329	14.498	61.732	23.566	16.369	114.069	27.102	71.326	48.207	72.864	56.872	49.993	35.187	21.323	-3.760	98.657	53.670	27.904	-4.347	17.254	97.220	63.118	55.279	117.157	117.839	42.655	49.692	41.942	-15.586	90.019	100.492	92.216	47.226	21.765	-4.002	49.419	44.853	81.578	63.493	132.630
532	531	41.441	29.593	23.061	15.079	28.269	10.773	66.613	19.019	45.556	26.802	66.453	41.291	17.872	57.563	73.535	46.187	33.796	67.112	17.635	55.691	13.596	20.328	0.738	95.836	23.653	39.565	21.987	35.074	73.416	49.874	22.642	76.490	64.149	46.454	38.417	54.101	4.755	81.836	52.840	77.908	56.379	52.252	35.400	33.032	44.190	85.372	81.609	123.290
533	532	40.638	42.584	30.208	19.006	6.549	24.869	57.440	55.461	27.183	30.523	39.365	45.790	59.198	-29.011	79.442	38.253	4.468	55.748	14.600	66.168	5.929	17.444	2.763	90.359	18.128	21.207	71.891	92.455	43.534	19.289	-5.556	28.893	63.220	93.448	60.674	44.718	50.766	70.626	39.292	71.291	60.141	54.022	71.155	32.654	64.314	59.785	88.429	81.488
534	533	27.810	20.858	53.548	37.829	28.474	17.558	64.028	100.615	40.599	27.502	24.916	30.231	20.030	-8.723	61.439	44.126	24.997	67.364	11.622	40.792	58.215	2.103	7.467	62.276	38.456	14.249	60.413	90.731	28.759	13.112	29.737	30.006	84.778	78.842	59.631	40.575	76.240	72.448	65.884	72.791	66.526	26.072	62.693	93.343	79.306	71.110	79.544	96.455
535	534	30.220	3.624	19.056	30.251	80.211	-12.507	99.222	53.610	76.369	-0.941	31.455	56.799	-41.509	-13.375	44.350	23.019	68.501	129.623	-10.396	36.813	41.526	5.888	58.702	62.144	19.199	28.462	82.064	88.579	32.959	21.420	61.215	31.283	111.460	25.267	2.365	49.318	60.805	116.419	48.777	62.092	82.330	3.575	79.491	154.771	39.836	105.505	27.695	122.760
536	535	16.045	54.539	42.654	3.968	-12.054	25.232	67.121	68.458	54.671	71.437	28.948	25.710	-58.526	74.076	53.955	3.678	19.204	16.954	73.169	47.962	53.858	72.941	44.938	61.466	43.651	78.114	113.961	82.084	24.145	-10.240	11.754	96.330	36.760	55.204	81.683	-32.016	84.765	18.053	62.291	81.783	17.302	119.207	27.676	76.895	23.060	95.927	61.540	78.512
537	536	0.474	0.296	17.715	30.198	78.374	33.636	-10.145	95.779	72.117	26.219	54.174	69.300	6.193	75.862	57.730	37.743	11.260	17.115	75.493	32.948	20.303	39.259	38.223	36.895	48.383	33.552	57.131	53.527	33.591	74.176	93.138	19.143	66.217	14.799	-8.544	-9.731	70.035	20.497	68.148	38.930	34.329	48.312	53.418	34.064	15.070	99.130	105.232	40.750
538	537	26.065	22.965	31.843	36.550	85.547	22.797	5.887	61.614	64.085	16.882	53.604	41.147	31.965	35.904	48.987	30.631	33.272	18.840	70.193	47.124	1.892	49.745	42.470	36.933	62.349	32.226	38.836	59.145	43.214	61.263	81.420	38.457	56.353	33.239	-5.507	7.237	51.644	34.108	84.429	30.675	59.410	64.006	52.736	32.314	57.756	87.848	89.264	50.620
539	538	20.917	47.076	24.857	36.634	86.205	27.910	43.724	11.981	43.727	48.960	43.881	-7.135	44.719	5.903	50.955	28.473	49.719	22.330	70.184	66.755	1.910	55.979	40.021	34.119	66.753	41.395	25.069	55.774	68.177	46.682	67.185	29.988	53.809	50.553	27.578	26.609	45.143	6.052	80.815	22.697	68.779	70.172	48.390	32.619	80.097	53.838	69.929	75.906
540	539	7.940	71.436	6.029	24.545	82.641	50.074	74.839	-44.361	22.078	68.080	32.303	-20.260	42.224	11.092	59.737	11.702	32.348	28.173	53.872	54.243	35.740	47.519	30.078	11.672	43.008	38.739	8.827	42.206	90.047	24.807	47.717	8.860	92.994	50.405	74.951	46.583	48.290	0.284	59.584	24.613	44.762	69.422	49.781	55.638	61.359	22.927	73.228	97.578
541	540	18.068	81.356	22.916	45.654	64.938	65.297	85.625	-51.944	10.366	73.523	39.923	3.649	42.466	39.659	55.924	23.587	30.774	51.475	11.704	72.776	41.850	26.382	40.046	32.305	9.264	48.906	32.838	45.874	55.257	37.132	38.903	30.349	90.380	26.563	83.588	47.516	61.135	0.109	79.729	45.156	20.940	63.327	37.028	48.887	59.643	16.408	87.630	129.363
542	541	67.385	65.055	41.089	68.383	34.386	31.245	65.377	19.487	30.938	35.116	20.861	72.425	52.668	43.648	33.012	50.712	58.015	70.402	16.349	79.204	60.748	9.043	34.891	35.424	15.255	85.508	88.676	24.775	4.381	61.180	57.388	76.099	21.851	26.945	49.642	56.072	81.899	48.118	97.012	62.870	42.351	90.662	69.840	62.332	58.109	38.523	54.984	104.884
543	542	-1.537	13.772	84.516	58.748	-27.055	73.234	-5.871	53.518	46.933	-75.941	64.950	85.761	67.893	17.071	61.857	49.958	-40.981	44.865	57.531	65.156	167.325	44.979	45.677	53.924	-21.726	30.351	115.310	45.242	33.423	121.302	32.862	-13.539	23.628	80.044	47.386	72.509	58.908	51.302	42.713	20.380	15.710	39.049	105.791	51.162	36.057	49.789	94.561	73.054
544	543	36.739	37.273	71.491	42.324	26.048	24.909	7.255	53.281	34.227	0.313	41.690	43.876	27.512	13.501	62.224	24.934	8.022	43.467	42.076	68.509	80.888	24.309	48.686	72.192	9.441	60.386	64.156	58.911	-7.369	59.971	80.314	22.193	31.209	85.399	46.069	51.852	47.003	42.637	46.973	53.853	26.822	61.433	68.617	61.723	57.101	62.737	73.573	79.613
545	544	72.523	74.283	82.374	28.210	74.261	14.892	-9.309	36.952	19.029	44.475	-5.661	18.700	-1.760	16.240	25.699	36.619	39.334	65.978	-19.870	86.170	82.361	-17.252	31.605	83.968	36.517	79.129	40.910	101.288	-7.453	7.349	117.275	50.633	30.699	51.464	35.061	40.704	35.807	15.482	95.941	80.835	31.442	12.525	55.351	100.192	68.453	67.593	58.093	113.281
546	545	37.178	-6.905	10.032	48.128	36.472	56.626	16.718	58.505	46.617	44.576	6.626	60.184	63.782	46.969	6.127	34.855	47.866	94.716	-13.567	61.006	104.966	-28.822	16.233	105.929	32.713	99.852	55.948	62.781	56.350	32.924	29.548	41.537	35.275	35.702	92.366	51.158	83.378	76.591	124.176	45.405	52.934	112.950	78.910	107.306	39.247	67.201	30.409	142.713
547	546	24.313	19.938	32.086	49.098	39.956	35.477	6.024	81.296	78.508	52.334	17.123	56.922	29.594	83.397	-11.622	24.493	31.804	87.587	11.477	61.593	56.028	-21.431	-3.368	24.902	42.509	46.480	42.286	19.603	23.133	19.895	32.754	15.495	28.555	24.134	117.922	40.063	42.497	60.262	68.959	38.407	32.146	74.480	104.581	74.599	60.758	56.763	29.199	98.158
548	547	7.344	40.959	58.592	47.163	54.511	-5.664	22.586	63.584	62.498	51.610	16.157	36.909	27.498	64.971	17.834	40.435	50.660	53.064	38.633	54.011	60.918	19.225	35.083	-2.143	53.670	51.122	-9.846	25.853	44.533	3.155	27.485	10.070	29.738	38.513	72.961	49.765	42.851	67.096	4.159	60.755	44.756	57.365	54.218	69.847	41.609	60.515	51.654	52.347
549	548	17.607	10.677	62.621	42.334	32.438	-14.761	40.628	34.807	60.663	42.463	32.530	29.382	44.127	61.553	50.291	52.270	81.785	26.245	39.398	77.838	69.396	43.520	53.775	15.386	44.240	67.595	-40.029	31.842	91.014	-2.922	36.299	29.489	53.085	46.283	43.397	68.728	66.083	77.710	-1.118	65.793	48.351	49.651	23.635	55.179	27.877	82.057	67.162	38.139
550	549	57.727	2.500	56.894	38.296	-11.829	16.162	20.417	-12.647	106.258	20.648	62.992	7.913	30.118	104.203	42.404	49.275	76.513	22.296	27.601	98.311	69.942	55.494	59.439	9.928	41.221	95.904	17.076	37.752	86.363	5.017	60.393	59.549	90.706	47.113	29.302	55.682	43.668	18.713	80.941	38.171	34.785	29.206	45.589	26.117	40.745	65.464	75.943	48.364
551	550	55.667	6.007	29.046	40.325	5.592	30.210	35.868	-12.877	81.467	56.092	53.890	42.825	52.220	76.561	22.387	52.058	47.413	30.340	18.990	95.364	39.499	40.837	55.358	29.396	67.592	96.010	62.485	60.387	52.472	37.890	52.808	65.122	79.675	57.384	45.921	67.687	39.575	1.965	111.861	24.290	36.777	27.609	70.728	9.173	36.626	49.431	92.445	67.099
552	551	37.330	-4.098	57.436	66.753	41.167	-32.033	61.111	3.617	78.752	67.158	47.657	152.458	-10.309	56.940	46.907	55.117	61.160	98.441	65.071	80.466	-20.545	39.762	19.258	90.636	48.938	55.510	37.582	59.266	77.151	53.223	21.249	46.996	15.486	101.037	17.763	-4.284	41.567	124.433	80.817	-0.219	23.478	69.347	108.875	5.724	126.401	23.208	-0.585	95.012
553	552	5.899	48.293	38.321	57.313	30.008	31.672	57.249	57.089	56.162	20.191	61.667	107.281	60.949	54.738	37.026	1.079	66.795	14.019	93.590	11.413	58.256	50.915	27.701	-2.331	1.216	69.354	17.622	65.077	54.059	-3.673	22.209	21.312	28.122	70.285	59.263	73.239	59.242	52.759	44.251	85.584	50.885	58.953	96.371	84.662	61.208	2.935	78.226	55.971
554	553	-19.895	34.741	4.329	76.195	16.153	23.786	46.530	79.660	55.433	0.804	25.066	109.552	86.152	78.748	39.343	6.397	77.072	26.824	117.399	14.195	82.771	32.971	46.151	5.044	23.224	35.854	-18.593	56.793	45.262	-16.299	40.049	24.358	30.215	42.635	34.941	96.958	45.321	75.450	56.267	89.193	78.509	61.319	117.398	101.899	80.480	25.465	122.577	57.888
555	554	-12.873	28.787	3.500	57.113	13.433	37.310	21.507	64.211	18.809	15.039	13.030	49.608	54.399	96.288	25.342	41.017	63.524	43.392	69.382	21.345	63.969	43.075	62.686	53.768	65.568	25.505	-9.984	41.582	60.216	9.322	43.195	36.662	55.041	25.305	38.175	71.726	36.418	77.153	53.934	53.935	90.732	74.373	100.239	87.023	75.009	82.767	111.224	66.228
556	555	-3.015	34.593	22.068	40.384	22.288	70.995	5.081	63.853	19.659	25.343	3.655	16.922	13.531	86.892	29.249	47.571	49.105	27.394	39.146	53.156	85.109	30.443	78.191	77.620	59.518	16.841	-5.214	46.147	57.126	-3.865	44.579	49.585	58.938	26.591	69.560	33.229	44.257	75.314	44.235	59.108	70.920	86.336	64.746	83.544	55.029	114.156	111.723	48.107
557	556	18.439	20.087	47.081	34.032	39.212	76.580	6.604	64.344	39.831	31.949	13.168	31.864	1.121	46.252	31.046	38.626	58.771	34.264	38.058	58.818	76.321	25.123	70.172	91.845	55.189	4.643	6.046	45.360	35.480	1.703	61.655	35.843	29.723	30.728	65.791	34.646	40.815	56.458	39.944	84.526	46.888	69.114	44.232	90.511	67.959	104.432	101.211	64.795
558	557	30.262	-5.957	51.845	15.903	62.394	63.244	39.597	36.198	50.258	30.360	44.859	29.853	32.595	-6.453	18.319	58.559	67.452	58.905	35.148	30.685	34.980	46.272	24.286	73.184	78.480	21.220	35.521	18.303	42.615	48.496	77.587	23.778	26.741	33.765	30.348	60.445	42.583	54.028	42.977	91.727	36.489	50.052	48.004	121.576	86.844	103.471	55.970	147.514
559	558	25.443	71.259	-5.505	4.685	48.935	63.008	41.179	58.672	49.547	-15.243	16.401	7.807	36.204	-16.109	27.063	52.676	0.770	-14.060	83.280	48.513	40.579	53.376	8.257	28.051	45.888	48.295	-3.902	16.417	18.818	44.969	31.524	39.223	54.306	5.402	31.377	90.490	86.013	30.705	56.898	71.550	67.597	37.558	83.619	124.480	40.149	117.466	73.046	77.344
560	559	48.688	59.883	-5.164	39.350	39.218	50.736	29.663	15.919	66.091	10.193	22.878	1.728	19.494	3.534	43.166	40.152	34.969	6.173	28.503	45.630	53.450	31.717	5.938	28.178	3.285	51.828	35.312	-10.385	33.281	55.418	22.286	-9.347	61.985	47.794	40.971	88.259	57.623	32.353	70.230	64.492	87.749	38.230	66.350	138.192	63.496	104.920	67.982	62.647
561	560	41.815	52.049	35.198	81.447	46.380	50.492	33.785	-10.723	69.660	9.947	33.576	-7.013	37.060	18.534	58.232	29.846	64.768	34.814	-12.952	28.390	23.898	-10.014	-17.418	55.610	7.291	52.662	39.933	-1.724	58.674	82.111	56.623	-28.887	67.659	104.494	48.749	78.703	34.360	57.760	70.657	31.548	76.074	66.831	15.293	95.367	90.770	109.307	109.448	107.139
562	561	-22.000	59.767	62.499	26.857	43.933	62.711	57.792	20.267	45.086	16.866	37.672	27.951	72.391	36.772	66.661	27.294	67.022	24.453	13.029	43.204	9.633	-10.308	-1.666	54.742	42.833	29.667	16.145	53.256	44.168	81.067	75.532	11.046	62.427	87.393	45.059	39.840	56.295	74.192	59.253	32.771	78.107	87.058	32.766	38.831	88.360	99.018	117.576	150.939
563	562	51.914	54.239	49.217	10.191	33.148	7.312	54.892	31.766	8.146	27.654	47.244	89.865	62.304	93.322	2.544	68.837	24.201	26.514	72.556	29.342	15.253	58.376	5.337	57.212	65.229	22.457	24.722	38.086	101.209	18.311	0.954	-2.839	58.078	65.203	66.992	34.458	82.862	39.809	6.937	15.302	62.254	106.236	80.833	15.415	47.321	109.312	78.857	86.522
564	563	42.943	58.135	73.933	-4.693	44.321	29.579	44.887	-1.398	52.715	63.931	81.755	29.434	-3.007	82.523	-7.998	38.514	67.356	22.477	23.898	10.136	60.582	24.128	89.518	65.052	48.380	17.483	49.479	117.905	92.215	60.527	62.116	22.762	78.585	3.942	72.344	-37.968	33.069	32.699	33.269	20.421	1.135	96.115	153.321	13.957	0.161	99.264	113.877	103.723
565	564	47.275	36.466	72.063	30.506	45.782	56.753	57.042	40.443	54.831	46.515	46.675	36.589	29.500	53.923	13.998	28.334	94.013	24.303	56.835	6.607	53.017	63.525	90.143	62.834	63.940	32.184	49.103	89.875	81.042	57.890	43.329	29.836	58.201	33.718	54.386	-4.235	29.793	40.582	72.744	35.212	31.300	98.735	93.923	43.080	28.869	77.593	121.019	65.014
566	565	70.416	42.292	64.703	54.104	28.458	54.414	47.904	48.266	54.516	34.649	24.931	30.474	54.084	26.284	36.083	39.929	74.133	72.731	24.109	-5.411	28.292	61.438	33.426	29.533	69.334	4.845	38.009	70.303	47.741	43.788	51.359	44.061	64.613	46.418	7.328	34.579	17.780	22.084	77.131	61.791	67.658	60.889	45.252	37.298	82.833	47.416	95.417	41.430
567	566	56.669	52.525	41.386	87.846	10.793	13.494	25.105	45.686	45.565	44.458	23.208	53.008	40.802	11.983	46.634	31.223	35.866	94.555	37.251	7.380	27.880	31.612	19.285	15.857	64.037	19.616	28.378	70.998	34.557	41.376	48.272	23.505	61.124	14.655	-2.748	32.165	30.592	-9.550	77.940	65.889	60.291	60.235	26.631	25.319	89.628	30.415	101.165	32.450
568	567	23.344	36.770	32.405	103.551	7.776	-1.109	15.379	39.887	35.358	52.210	29.925	60.029	16.284	15.713	50.579	26.078	18.685	52.404	66.512	30.330	7.533	24.090	46.440	28.999	43.688	41.164	10.484	41.402	46.037	67.781	27.541	4.792	21.855	10.494	15.771	33.680	51.663	2.093	94.383	52.180	52.513	86.692	43.225	70.885	78.014	52.926	94.531	51.009
569	568	58.678	17.464	-5.228	47.642	34.795	36.780	64.055	15.149	32.334	15.576	61.110	30.824	18.322	12.792	39.562	41.483	27.552	79.795	26.512	55.590	10.985	56.474	67.032	18.487	40.951	75.679	23.512	59.202	45.510	77.346	14.788	4.099	38.156	38.103	43.748	16.267	33.669	64.113	86.570	50.735	80.990	36.770	93.390	106.183	56.381	91.210	71.896	108.209
570	569	34.295	36.264	32.963	13.272	54.222	64.030	81.141	-5.468	87.424	32.428	78.430	60.229	20.683	61.090	53.540	28.054	88.393	53.195	9.124	43.664	58.472	36.990	20.431	95.943	47.086	54.762	32.938	45.943	68.424	35.468	9.559	48.508	58.330	82.804	23.334	41.625	20.958	60.933	46.918	49.112	87.973	52.895	95.543	46.588	50.001	76.371	46.144	63.226
571	570	5.594	56.148	64.374	-8.797	48.864	68.477	74.710	14.169	78.911	35.592	70.863	56.457	7.326	63.814	49.628	12.932	106.573	47.965	40.287	31.845	48.222	45.630	11.826	118.387	48.653	48.586	6.005	47.100	85.015	37.769	20.588	63.007	49.717	72.930	47.891	50.509	13.284	67.780	27.370	51.611	72.824	55.223	103.234	41.333	64.133	69.288	67.264	69.342
572	571	18.706	79.370	86.973	12.914	21.408	73.329	66.550	40.132	44.109	38.372	44.077	32.873	20.958	65.697	16.813	-16.084	101.108	43.206	66.633	20.013	39.052	74.273	30.499	117.583	47.283	38.342	-26.687	59.308	82.925	94.825	55.818	53.214	40.165	26.595	73.625	27.413	38.408	35.039	43.881	45.839	39.686	73.738	70.007	67.029	66.890	63.318	86.469	104.087
573	572	17.448	75.754	66.287	40.097	8.967	52.860	73.861	26.621	55.943	25.531	44.760	38.705	80.950	87.331	-5.111	-1.329	84.666	14.936	55.285	22.833	58.187	67.558	52.511	123.124	10.261	11.759	-5.588	41.979	86.428	118.720	64.559	31.720	46.858	21.973	43.227	25.128	76.224	-7.532	49.680	25.385	50.110	111.400	36.547	75.395	58.729	73.918	66.306	111.586
574	573	9.042	39.299	43.689	17.532	27.678	10.650	34.207	72.388	17.960	13.482	38.650	59.385	85.060	33.336	10.080	24.791	84.578	41.796	54.967	27.960	53.938	72.217	27.434	106.417	5.309	43.996	7.146	35.472	95.073	72.096	55.578	48.038	56.102	66.108	34.147	40.446	59.163	40.682	74.436	51.862	75.993	94.177	79.570	84.226	61.391	97.494	53.772	71.837
575	574	62.376	32.335	71.061	41.117	53.251	-26.387	-6.830	94.639	16.260	-6.801	-1.959	71.909	67.699	11.734	1.425	42.455	77.139	53.434	51.309	53.889	64.136	66.746	-12.859	46.060	43.485	77.411	23.332	12.096	45.227	50.271	86.098	83.906	20.498	43.930	46.128	44.454	22.112	37.764	67.590	103.695	79.895	65.822	76.424	114.790	33.644	105.481	57.609	76.655
576	575	26.780	-9.847	42.094	48.201	85.616	-0.044	23.230	81.766	29.489	42.265	1.941	64.499	79.890	62.929	50.196	11.489	66.875	26.492	60.110	61.294	22.709	10.788	45.876	-1.846	59.880	44.536	18.172	39.632	24.173	78.562	98.478	62.389	52.980	59.199	65.265	41.327	44.114	-3.448	30.009	78.487	19.559	83.786	23.899	89.310	17.604	128.624	39.762	96.159
577	576	39.996	7.915	19.398	24.332	62.772	63.007	7.255	69.771	2.263	81.884	36.115	79.667	82.883	42.753	32.151	24.320	80.090	35.970	66.448	79.952	60.926	15.345	59.169	34.009	59.576	40.327	-17.100	45.821	79.493	41.358	57.555	30.588	75.186	70.684	32.904	32.681	83.646	14.642	67.284	54.173	18.151	40.877	35.886	79.889	56.632	68.344	66.033	82.985
578	577	61.483	46.595	51.113	17.978	36.880	99.104	17.214	69.004	-12.635	77.316	69.921	80.739	98.007	-3.090	7.950	70.307	88.266	25.153	60.093	80.112	101.528	28.102	79.383	64.343	60.696	53.522	-27.966	29.676	104.901	14.208	39.528	34.410	50.475	72.191	9.270	28.370	75.997	40.168	75.801	35.394	34.473	36.242	29.678	71.929	75.140	45.095	66.969	99.977
579	578	90.888	90.745	88.268	70.506	11.142	69.928	41.588	45.517	14.409	23.291	54.508	29.621	11.023	48.197	18.382	45.907	58.925	-17.523	44.691	23.885	44.525	20.297	86.659	50.926	77.273	89.223	57.322	63.317	72.837	60.817	66.719	37.691	19.256	93.699	71.737	36.737	40.077	28.240	73.779	77.001	43.838	81.421	18.836	57.718	42.864	94.148	67.567	114.493
580	579	88.736	30.736	83.736	66.736	29.736	89.736	41.736	69.736	36.736	29.736	148.736	54.736	22.736	67.736	73.736	-2.264	117.736	-24.264	63.736	39.736	82.736	53.736	31.736	31.736	2.736	53.736	22.736	41.736	70.736	7.736	39.736	60.736	30.736	2.736	72.736	73.736	56.736	52.736	70.736	50.736	94.736	78.736	29.736	61.736	-1.264	77.736	96.736	136.736
581	580	102.022	74.754	6.378	13.696	32.377	-36.920	22.987	81.603	58.099	4.434	73.755	3.480	14.471	63.614	40.846	85.174	78.424	39.498	5.596	58.755	21.085	35.262	19.587	95.044	76.852	52.257	33.979	52.971	37.999	20.447	50.582	-32.846	57.839	65.241	49.454	4.001	58.298	46.627	3.215	123.814	72.897	13.972	67.453	74.286	62.262	48.461	118.019	147.104
582	581	84.587	100.611	19.985	19.865	31.313	9.814	13.386	93.093	30.919	17.751	72.412	15.142	42.067	35.902	19.476	85.194	46.731	29.688	12.599	61.073	44.931	52.084	11.395	84.114	59.617	61.700	33.285	89.081	54.326	31.736	58.588	-10.298	74.878	51.865	53.690	33.301	66.458	48.764	3.375	113.200	67.091	45.335	45.015	78.658	41.966	29.078	107.365	132.330
583	582	46.300	119.835	21.696	33.717	40.088	81.339	2.399	107.658	31.397	20.946	71.037	25.233	74.820	-4.028	10.733	82.610	9.116	18.051	21.217	63.829	81.616	85.545	21.212	62.589	18.845	75.670	18.147	129.541	74.908	41.024	59.001	21.072	102.737	20.717	59.454	82.971	68.606	35.966	20.481	85.920	47.055	92.021	12.342	99.507	14.968	-1.563	118.466	128.014
584	583	40.959	94.167	34.626	51.485	88.237	59.428	50.836	81.562	2.780	50.527	50.439	45.440	66.342	-8.672	-13.723	35.403	74.764	28.436	57.639	39.040	71.770	42.752	44.784	66.806	16.910	50.290	57.121	60.146	6.872	14.640	52.452	77.592	50.698	-12.164	41.385	44.239	38.485	-18.234	32.365	32.978	30.513	93.732	-15.600	37.841	11.635	75.676	49.739	74.801
585	584	47.912	69.507	37.247	24.560	27.750	33.091	75.610	26.303	9.386	24.916	58.479	55.867	24.818	16.235	8.833	35.837	67.181	21.787	76.258	-6.850	39.337	8.045	43.240	53.933	47.431	41.131	42.494	62.361	54.972	8.096	36.828	23.056	56.930	62.501	47.802	67.970	71.203	17.475	30.952	-0.915	56.611	90.629	62.234	48.229	39.631	67.167	50.109	75.578
586	585	20.114	30.555	16.923	27.619	58.766	53.272	72.434	24.302	24.509	-14.360	21.159	32.276	-2.394	29.482	37.526	21.328	50.332	91.537	54.340	-14.081	54.307	20.214	27.128	31.150	38.659	80.201	37.524	47.981	37.486	41.909	31.248	24.549	42.321	89.758	43.986	59.469	37.049	62.987	40.251	22.847	66.127	88.329	53.106	80.738	16.471	106.746	50.356	65.340
587	586	33.019	29.695	12.701	23.616	76.745	82.418	48.945	66.194	41.462	-6.875	27.173	32.218	-6.632	38.195	41.626	28.569	36.823	81.277	35.796	43.597	48.055	26.253	22.307	32.656	24.138	57.919	41.966	28.887	30.828	46.295	24.985	43.514	24.340	48.471	52.264	32.185	24.144	69.888	59.596	48.531	34.999	66.639	38.027	87.015	9.674	101.431	89.947	55.843
588	587	53.208	72.363	6.681	-15.019	79.953	90.365	9.030	67.699	63.940	23.773	23.316	15.375	20.618	-1.402	43.200	53.224	24.502	62.993	-1.244	34.959	48.082	43.362	30.493	40.543	27.645	14.578	16.964	8.593	55.482	58.352	58.189	-0.504	12.938	40.922	76.896	28.706	32.289	50.864	71.902	44.057	14.815	35.903	41.774	58.485	18.194	98.361	97.133	37.142
589	588	48.900	55.658	7.804	11.781	87.955	114.071	27.720	13.020	44.863	11.029	42.308	24.211	16.009	-19.684	43.720	28.193	39.564	60.865	-11.726	53.268	38.700	41.372	27.840	-6.339	40.110	7.388	7.733	35.221	78.187	47.909	66.526	34.087	6.547	64.487	98.707	25.342	49.114	60.805	38.414	50.637	50.211	4.382	51.869	63.394	31.729	107.191	85.833	30.358
590	589	34.291	28.413	40.653	79.071	51.572	85.096	83.386	-10.417	14.690	-5.958	58.607	51.893	-1.487	29.530	67.271	19.362	48.334	49.063	0.457	88.378	3.231	26.580	39.281	-48.002	28.284	30.140	43.699	59.777	94.565	11.267	48.150	96.316	31.360	59.862	84.423	31.265	94.564	81.757	37.490	76.551	59.280	29.508	74.168	103.968	73.446	78.082	80.601	29.038
591	590	8.223	81.056	75.808	83.826	26.979	28.691	52.220	15.694	27.321	15.366	85.048	19.293	51.864	55.798	102.743	70.074	49.359	57.439	-34.922	39.111	1.676	32.895	59.272	10.734	32.626	25.580	80.019	22.653	77.804	20.331	61.675	59.340	111.617	31.851	62.474	58.584	68.471	47.520	91.219	72.309	35.298	92.531	47.144	107.301	98.147	64.323	62.317	54.174
592	591	17.127	49.618	48.855	76.981	23.420	24.331	40.767	3.163	34.795	24.912	64.576	16.516	69.912	34.932	56.721	62.133	33.509	40.362	4.845	28.356	27.384	65.889	45.491	47.662	46.259	18.130	51.688	30.326	45.454	58.790	56.010	45.686	102.938	36.620	59.731	58.182	49.811	45.629	60.407	93.297	43.620	78.329	33.934	94.683	96.109	72.690	77.451	56.420
593	592	16.582	34.306	24.768	76.845	31.111	22.354	43.118	4.963	55.339	28.642	32.741	13.659	70.237	39.336	45.683	33.981	17.617	76.162	23.439	53.436	32.995	48.864	44.724	62.260	39.573	5.696	48.542	54.973	43.465	54.155	38.446	24.847	76.287	41.168	32.526	70.280	20.805	57.965	13.302	95.648	52.165	70.632	20.146	86.971	98.158	75.264	86.495	43.223
594	593	14.317	48.663	31.717	75.007	47.564	18.405	39.735	33.246	90.223	6.515	0.988	30.156	52.071	78.832	62.670	8.705	19.454	129.317	2.169	90.157	46.395	6.371	72.778	39.317	13.969	10.472	86.324	66.904	78.120	26.256	15.211	16.674	61.239	39.306	41.705	84.493	-12.921	68.912	10.052	90.806	52.577	77.573	-2.373	75.414	111.289	46.311	90.966	23.267
595	594	22.568	40.242	6.531	52.463	21.369	-3.710	70.199	50.956	56.109	2.119	15.948	71.023	-24.805	18.561	55.804	-14.257	59.934	80.590	58.844	117.505	15.457	-6.036	67.025	80.455	-21.865	94.319	45.692	48.321	53.361	48.770	21.678	65.635	13.625	37.664	69.248	64.556	40.557	73.276	50.218	30.330	74.371	119.209	57.394	53.132	73.632	34.471	69.389	128.741
596	595	46.918	41.887	41.917	27.420	-4.232	-22.172	55.061	42.474	42.292	41.524	58.254	33.412	-71.722	107.346	20.836	23.364	83.234	57.005	60.342	121.750	31.604	-4.395	99.320	-0.545	21.927	99.170	17.829	40.766	-17.575	36.464	9.010	24.396	35.757	51.687	-26.836	2.977	19.344	4.873	100.098	4.989	62.879	131.252	44.509	49.186	51.182	24.900	20.804	51.516
597	596	17.414	18.418	15.979	28.066	-1.809	29.797	26.300	48.373	33.210	49.853	15.520	-10.472	-12.164	78.625	15.101	39.120	52.253	48.918	48.257	55.824	5.998	7.422	57.327	-3.913	24.150	42.048	32.560	66.459	7.836	41.264	1.598	24.331	77.704	43.946	-10.858	10.633	28.871	6.260	92.221	16.497	70.033	80.148	68.193	67.813	26.905	25.941	34.348	48.238
598	597	25.082	36.142	25.212	58.066	46.680	31.049	17.972	65.269	26.789	76.914	14.847	38.521	43.711	42.516	44.848	61.463	60.662	16.961	64.189	38.830	-10.853	31.744	39.070	54.692	10.049	68.218	45.201	84.228	37.347	43.666	14.481	55.628	100.032	79.853	-14.006	31.239	2.238	30.344	66.217	54.238	76.560	49.697	58.962	63.011	20.254	47.263	42.104	66.524
599	598	49.845	55.488	28.158	63.035	57.065	-7.611	54.569	93.565	25.077	79.402	9.048	83.488	53.342	40.297	83.067	66.390	76.754	-5.941	50.463	52.011	4.817	54.771	9.812	70.993	9.097	85.057	50.283	77.485	29.978	43.465	9.629	73.760	115.853	94.452	1.292	56.208	1.710	61.211	43.030	61.729	85.257	54.757	58.818	49.033	66.117	75.088	36.327	67.051
600	599	30.244	33.272	49.716	77.676	31.232	-13.264	45.751	88.721	22.223	35.813	22.653	42.812	59.197	-1.220	60.720	70.213	54.775	8.674	28.227	21.774	69.643	54.689	25.646	69.201	33.147	36.785	31.739	64.246	19.214	39.258	28.646	50.710	80.290	84.265	46.202	20.321	8.185	51.209	63.185	57.242	40.275	79.712	53.718	64.202	81.200	54.779	63.174	58.238
601	600	58.411	46.667	36.838	23.842	52.699	13.431	42.285	54.439	8.788	-23.622	38.199	2.475	65.142	-3.169	75.593	50.062	38.382	34.617	27.640	8.353	57.020	50.368	57.281	90.341	57.951	-0.052	40.331	97.438	29.904	8.743	36.626	80.836	51.043	42.403	42.063	-23.670	30.659	36.871	43.412	27.036	38.765	57.335	47.584	47.746	102.071	38.098	85.273	68.016
602	601	87.418	104.976	21.382	-82.362	73.426	39.352	33.835	28.216	-4.551	-12.952	-7.227	26.971	42.338	33.315	59.905	37.354	62.969	28.184	10.027	14.423	17.496	22.445	44.198	98.161	32.949	20.082	22.307	113.768	21.788	19.795	17.158	94.647	85.688	24.702	47.567	-7.416	7.259	25.912	-22.462	37.625	43.481	40.568	22.642	41.626	91.109	62.892	107.433	88.314
603	602	55.222	74.218	21.802	-12.957	55.133	19.704	34.826	51.554	4.035	32.860	-5.357	47.410	41.425	44.577	36.260	53.445	63.736	39.939	3.634	43.664	44.620	19.355	45.676	75.369	35.519	59.257	16.428	56.049	14.056	31.443	52.342	50.852	87.849	13.097	57.782	29.481	21.562	71.264	3.253	63.165	34.471	30.452	30.861	45.809	68.068	74.157	96.767	94.429
604	603	54.117	11.524	47.945	33.524	34.840	-10.700	46.015	52.820	-12.464	63.317	13.486	45.937	46.272	32.757	25.557	66.862	58.312	62.018	3.796	45.333	43.546	17.150	10.684	29.709	50.736	56.537	29.542	48.361	33.263	26.248	92.261	31.418	66.673	37.462	75.258	46.654	54.567	88.320	42.876	58.099	33.489	16.636	33.722	52.790	40.209	68.015	94.511	103.701
605	604	46.363	2.481	56.964	52.037	20.828	-3.784	36.585	44.543	7.681	61.860	30.916	25.336	49.131	34.875	35.052	49.842	39.137	73.153	16.184	33.446	41.185	29.834	-6.854	4.659	43.387	40.042	47.951	53.448	41.451	27.306	85.946	49.983	63.975	55.411	69.836	49.668	61.057	67.993	78.674	33.125	56.592	21.884	33.416	72.066	48.907	41.389	82.128	105.564
606	605	-1.447	41.715	28.766	47.464	17.904	33.822	49.094	55.458	69.155	39.485	-21.965	27.160	101.701	55.341	30.876	19.903	-15.637	116.340	38.341	84.720	65.022	70.354	40.159	-22.473	-24.922	45.274	49.207	-29.988	-26.467	-34.362	9.014	37.272	96.004	33.725	63.254	31.786	18.003	5.389	74.014	-0.632	96.066	89.655	82.624	100.923	108.490	34.805	90.559	85.195
607	606	60.709	68.723	51.798	63.738	-61.775	9.821	125.554	40.384	159.372	88.795	126.197	114.843	3.700	10.477	16.766	17.517	4.688	21.441	63.224	68.884	40.849	122.169	57.940	46.279	59.239	69.717	44.695	52.023	85.844	14.089	75.976	66.842	52.487	43.400	17.289	77.312	-1.116	59.124	105.152	67.402	-14.069	71.230	42.266	28.653	95.243	14.948	29.087	77.562
608	607	17.474	63.784	32.090	35.034	4.287	38.585	41.738	34.841	76.927	106.845	10.333	75.656	12.775	22.882	30.953	56.748	20.008	33.020	43.343	37.982	60.687	57.229	72.944	40.551	26.260	46.902	37.166	51.767	59.021	51.798	50.233	48.143	24.522	37.548	55.437	37.264	51.978	13.664	61.434	41.485	21.665	79.469	73.092	33.327	66.504	29.461	53.159	107.982
609	608	14.616	86.451	24.708	22.267	-11.336	16.492	2.253	16.102	31.683	97.981	-11.430	61.171	3.990	63.663	38.902	91.974	29.336	45.106	40.603	-7.098	54.515	21.366	18.554	51.820	24.905	67.023	-7.970	89.010	59.950	52.989	25.427	-5.384	77.983	-5.735	8.870	30.486	79.375	23.304	35.210	49.103	44.768	55.000	31.481	26.926	74.844	55.824	56.868	114.694
610	609	25.420	108.086	33.385	37.875	26.414	-7.385	8.590	-0.515	33.622	43.310	44.847	36.565	63.803	57.213	12.944	73.717	20.237	70.144	38.697	46.162	14.616	14.798	-1.449	67.369	33.395	104.089	-10.431	92.973	77.355	27.188	53.548	20.901	93.756	11.219	34.789	54.324	98.278	80.645	47.855	38.754	48.034	44.406	1.112	14.087	87.430	67.654	11.339	90.191
611	610	56.322	39.485	21.717	31.855	54.501	-9.273	48.662	64.525	44.952	-8.956	47.911	57.574	71.403	-5.221	17.796	38.204	60.014	37.969	26.379	7.069	56.792	46.743	85.284	61.062	4.457	58.115	19.110	38.589	29.433	6.453	64.729	18.441	27.692	55.447	65.617	5.791	40.613	83.124	16.590	21.424	44.340	64.280	46.344	28.005	93.545	71.751	63.054	67.463
612	611	97.523	-18.698	16.567	10.399	4.616	14.948	53.851	99.048	-12.573	19.236	55.937	62.791	60.237	11.728	78.249	46.199	-4.140	67.848	52.319	7.043	69.468	21.055	81.405	60.039	19.971	6.185	51.334	-5.230	72.873	12.125	52.903	4.322	39.823	1.813	48.662	-18.105	68.619	67.950	63.811	140.276	71.536	46.178	76.262	22.640	47.388	18.728	82.823	118.291
613	612	70.076	-25.094	48.518	13.756	12.018	34.609	25.080	57.273	-12.340	48.438	45.771	41.923	48.534	38.934	50.879	43.601	-5.264	41.332	54.391	6.208	41.435	9.321	67.544	50.871	39.540	-16.477	34.547	14.907	53.468	41.580	41.453	9.580	61.358	10.621	21.981	5.895	90.480	28.331	107.125	113.899	105.295	47.393	71.779	16.122	49.333	7.745	90.222	113.352
614	613	17.149	26.076	62.275	37.229	82.716	55.276	55.147	53.290	0.342	50.103	30.955	51.245	47.288	30.903	55.552	27.616	29.372	41.302	47.981	19.899	28.533	23.250	43.014	43.608	40.778	-0.463	10.215	65.777	20.352	64.924	41.146	52.442	44.203	32.118	21.616	27.546	86.475	36.572	85.570	25.168	103.699	48.690	67.495	24.481	126.209	47.079	123.066	74.044
615	614	49.182	63.057	36.401	25.454	125.057	81.461	113.336	78.186	-6.993	34.483	42.706	28.590	91.833	42.811	76.317	10.401	47.905	59.152	21.579	39.548	25.250	12.470	10.821	13.968	12.988	-1.116	20.147	91.186	33.366	58.665	49.559	61.748	-15.808	-19.723	24.529	21.868	71.571	92.113	73.059	8.733	81.864	44.755	69.373	47.885	101.789	76.769	130.489	89.317
616	615	69.693	63.045	45.129	-6.959	108.383	63.309	81.786	80.375	33.120	22.887	55.286	10.000	103.844	44.308	84.072	25.502	68.304	45.714	34.254	59.408	28.510	8.492	12.040	21.559	9.223	10.834	50.562	57.102	55.213	54.029	56.912	44.634	-21.047	-21.595	23.866	44.756	57.731	90.829	48.057	33.236	65.044	49.619	61.147	67.052	93.629	92.425	99.665	112.269
617	616	73.261	50.176	87.621	-2.279	76.685	37.842	42.840	84.711	52.433	19.883	56.967	1.489	44.996	37.162	70.718	45.636	91.862	47.791	57.908	59.457	14.516	15.947	-8.416	71.095	4.649	35.482	74.646	-4.932	62.761	65.661	63.010	20.943	4.992	33.086	36.402	79.220	42.442	49.747	27.231	63.133	84.117	76.441	30.459	77.113	96.095	103.408	60.684	121.374
618	617	67.030	23.378	72.203	20.031	49.914	11.131	28.950	2.910	15.139	56.449	28.426	5.047	1.313	63.080	3.007	50.998	101.505	29.302	7.137	26.506	47.801	27.015	-9.746	71.318	-34.345	105.728	45.528	24.294	26.815	45.993	0.958	-18.210	46.711	25.115	40.628	69.248	51.820	74.245	79.077	83.975	68.915	48.092	19.646	102.068	56.877	40.627	73.508	119.597
619	618	54.878	3.549	37.063	25.356	42.524	-0.314	47.429	6.680	26.181	86.761	27.260	21.725	52.836	44.493	36.233	18.988	59.299	49.854	22.725	57.329	43.512	-6.237	24.678	77.342	15.258	47.380	39.081	44.281	58.311	26.791	28.699	8.087	68.290	61.857	47.480	73.508	33.205	50.252	93.767	65.570	43.613	26.518	43.909	109.256	67.401	47.131	74.168	84.709
620	619	42.239	4.804	2.171	44.237	11.004	23.935	66.862	28.098	50.559	69.587	46.528	23.500	91.652	41.663	104.101	-12.607	15.498	63.111	38.865	106.889	45.214	-2.146	54.306	57.052	27.910	-17.381	30.040	42.474	60.895	19.741	19.100	29.204	74.428	65.800	30.179	46.837	38.347	54.577	110.935	14.277	22.494	12.788	58.870	114.987	83.299	41.314	89.694	79.476
621	620	44.474	53.545	7.240	52.581	-17.812	63.008	24.121	23.140	86.262	34.821	52.763	36.069	45.472	57.212	107.110	-6.505	36.625	33.418	-9.374	78.918	41.552	45.229	63.487	38.181	-0.907	-6.565	12.658	73.617	36.005	58.791	5.278	22.452	85.232	23.772	20.591	7.687	50.109	81.773	76.385	17.246	36.573	55.970	0.860	95.289	87.870	36.755	127.367	73.614
622	621	51.634	79.124	14.194	11.016	49.981	-17.887	17.287	17.305	65.189	67.811	59.322	46.055	22.914	63.565	90.129	-0.645	30.689	17.558	66.792	47.403	64.970	43.785	15.832	22.589	30.341	31.963	2.273	26.884	91.036	46.124	58.040	57.432	49.550	20.541	51.760	8.507	65.754	64.858	70.837	63.520	81.603	70.962	105.787	47.625	110.244	14.312	83.593	77.275
623	622	58.634	-3.996	38.811	43.836	73.479	10.470	4.350	15.373	24.888	1.092	-2.298	68.576	28.157	54.152	-14.936	69.771	106.917	14.579	3.571	29.428	22.707	64.909	22.711	-20.344	78.067	107.091	17.564	-31.832	39.577	26.217	-50.769	4.622	39.389	39.587	60.708	42.657	50.504	65.166	-11.268	34.899	9.740	54.658	-18.353	54.233	99.696	77.116	52.210	124.877
624	623	38.191	-15.936	38.787	48.857	85.159	8.289	1.041	11.946	51.935	9.721	22.197	72.420	59.953	43.051	6.233	58.373	63.356	27.608	32.458	32.907	9.270	55.206	57.425	35.030	80.435	62.153	20.297	15.751	28.087	32.655	20.792	32.595	23.155	40.958	42.788	62.069	48.818	43.879	58.816	57.542	23.806	51.012	26.283	71.005	46.711	106.710	67.642	115.000
625	624	44.753	17.840	-1.341	28.681	51.327	15.137	42.740	30.309	79.453	23.774	71.736	58.291	68.500	52.313	58.191	28.491	4.218	42.048	63.835	54.413	27.637	76.835	81.638	108.447	79.575	14.716	12.916	79.459	36.655	60.281	37.194	70.658	14.513	44.906	64.405	66.842	59.896	22.433	55.940	96.178	60.801	19.921	88.782	102.878	72.139	113.371	78.646	79.388
626	625	73.920	71.613	2.208	-0.278	43.277	39.170	95.299	51.657	44.566	18.136	101.296	90.609	28.282	71.142	34.334	19.137	42.378	44.883	39.203	83.275	61.816	104.152	81.030	139.508	97.318	12.005	23.044	99.101	26.784	77.016	14.930	32.132	40.094	60.345	59.017	93.493	93.028	18.581	12.128	73.962	70.558	-16.129	91.193	88.237	63.228	122.618	81.650	73.760
627	626	47.144	33.298	21.151	-12.309	16.113	0.844	45.768	12.992	-37.311	49.608	40.478	61.327	15.932	54.437	44.800	28.709	54.111	43.675	59.088	66.964	52.636	37.459	32.628	60.398	87.734	36.263	50.248	59.045	37.290	48.451	55.471	32.336	41.342	72.327	38.131	86.543	53.857	26.384	57.646	53.870	73.679	9.381	62.349	88.015	55.832	79.522	82.647	61.140
628	627	22.629	12.542	-4.011	3.859	29.291	-4.582	19.558	-10.463	-41.943	47.405	23.499	17.097	65.027	48.951	28.292	39.803	47.173	23.617	64.369	15.846	56.939	27.265	31.063	13.713	54.410	34.568	45.960	4.540	8.028	58.982	58.626	36.347	70.336	52.713	69.846	50.872	37.249	31.478	54.751	67.209	35.736	36.112	9.017	100.579	106.379	16.690	55.979	57.579
629	628	18.957	21.060	2.737	19.950	62.087	30.224	40.022	2.542	4.880	11.522	36.122	36.832	95.122	59.049	3.183	26.439	42.641	22.532	27.831	-11.817	75.848	73.230	61.760	52.198	36.393	34.120	26.915	-5.317	-9.640	78.921	20.008	26.187	85.812	35.982	83.706	16.481	42.129	34.584	26.659	57.991	42.502	64.507	-8.196	86.583	121.347	7.295	51.011	46.437
630	629	33.061	36.318	3.675	47.807	41.207	24.835	27.809	30.255	29.766	4.981	33.536	37.009	53.952	54.949	23.245	34.455	18.378	41.257	8.188	15.474	46.956	68.900	57.410	63.247	44.011	50.324	38.436	14.643	18.271	72.119	23.016	31.734	35.262	34.352	59.852	35.545	35.252	40.341	48.370	36.024	102.092	45.882	27.335	51.129	79.559	52.461	75.492	50.555
631	630	55.667	43.647	19.127	90.827	5.067	18.727	10.367	61.607	25.947	1.827	41.207	19.367	18.247	52.227	53.847	61.487	-14.213	78.947	13.767	17.767	17.787	51.767	43.507	60.327	22.947	59.087	37.947	13.627	29.587	42.587	24.587	58.747	-0.953	40.467	40.487	62.627	55.307	35.707	76.747	58.327	109.147	9.387	78.947	40.587	84.367	74.927	47.267	56.647
632	631	57.066	25.026	37.626	84.426	15.186	13.306	21.666	64.066	34.666	16.746	56.986	14.306	20.626	53.386	73.186	54.106	-23.174	60.306	31.226	18.626	14.866	38.706	13.786	69.146	26.586	45.306	29.346	13.946	31.506	6.746	27.946	71.866	18.786	42.386	20.546	60.066	67.706	32.586	84.586	89.746	88.946	-8.614	95.626	59.586	99.306	74.466	25.386	60.386
633	632	33.261	26.141	22.981	12.341	109.741	-14.379	42.221	57.581	42.461	62.261	67.861	52.581	58.861	39.421	70.061	-3.779	6.621	-6.059	48.181	53.501	19.701	16.301	-10.179	67.181	75.341	-6.859	41.021	34.861	43.541	26.501	42.141	40.661	44.421	31.781	45.141	78.341	49.861	51.541	45.301	112.141	92.101	16.381	60.301	77.781	60.421	91.661	73.701	68.061
634	633	31.187	40.054	15.381	18.583	84.660	90.969	27.049	53.054	45.555	26.775	94.356	65.389	83.515	33.085	100.315	26.836	11.194	42.261	40.510	84.236	68.547	-2.273	44.052	36.432	73.394	21.943	49.234	32.937	22.473	33.474	19.217	41.637	22.255	32.997	74.591	94.077	46.511	23.053	61.909	117.946	35.254	7.431	42.584	97.069	20.541	127.099	76.572	69.454
635	634	13.032	51.540	30.327	37.635	50.291	72.067	16.375	50.336	29.778	15.970	64.424	30.910	60.566	43.879	61.725	53.207	37.387	51.430	46.643	88.355	72.516	-3.803	25.022	32.881	64.225	12.641	60.054	50.084	16.550	41.890	34.712	68.672	45.174	42.154	64.154	89.208	41.190	50.303	41.591	86.283	53.370	-14.127	45.856	76.063	41.484	71.267	54.351	73.882
636	635	10.778	71.570	33.341	31.183	37.632	53.990	26.310	43.548	38.176	23.982	68.268	6.629	77.155	57.261	20.101	74.156	16.522	78.268	56.920	52.640	78.512	21.669	9.686	42.145	48.670	7.301	27.132	63.010	41.931	52.806	58.658	74.004	51.315	85.180	43.909	63.088	36.184	52.248	52.943	66.917	43.989	3.242	55.435	60.251	61.241	33.968	20.527	89.191
637	636	18.050	72.979	19.081	12.995	32.360	51.172	52.314	18.923	63.483	54.234	105.074	40.835	103.147	54.111	8.380	57.926	-24.045	83.236	55.297	35.227	90.391	58.646	33.164	49.008	49.922	1.350	-20.777	40.207	55.708	55.149	50.446	58.424	19.221	108.003	24.446	28.958	44.141	27.643	106.686	78.230	-7.596	57.562	56.382	77.831	67.343	37.986	-0.567	104.911
638	637	21.746	49.499	-6.696	36.364	59.557	5.028	-2.964	39.270	91.824	11.172	78.353	8.359	117.322	89.452	17.936	97.742	67.460	-11.815	57.600	57.658	71.323	23.677	13.911	74.265	36.076	41.718	44.332	67.897	23.821	37.079	8.024	73.249	20.236	45.405	94.426	34.890	69.754	35.962	65.609	57.373	4.398	69.396	75.977	50.769	55.781	11.769	79.907	95.536
639	638	101.731	78.785	-16.972	82.371	41.786	50.302	0.949	70.121	43.433	-8.450	71.616	15.029	45.432	74.835	71.457	38.082	-11.288	65.100	9.957	31.870	-12.442	24.527	37.219	8.482	25.973	34.489	-12.336	78.129	68.179	2.854	76.328	55.323	48.102	72.049	28.700	27.406	8.834	76.308	76.777	41.175	53.980	54.502	36.746	116.930	62.967	93.583	127.245	141.009
640	639	60.333	67.514	-15.978	52.683	60.498	9.680	10.883	46.128	35.733	22.275	48.784	47.653	48.982	36.749	69.281	39.024	41.240	45.038	40.027	43.996	36.911	21.222	67.743	46.966	31.595	53.754	5.627	56.839	83.760	52.287	79.223	56.073	65.194	73.629	49.254	14.010	2.954	64.167	83.173	37.745	48.641	42.030	15.703	96.344	19.204	77.769	83.692	127.566
641	640	38.385	34.755	5.238	24.126	51.524	7.013	34.789	15.948	59.230	44.369	19.678	46.970	36.517	20.483	50.897	58.693	71.206	43.205	37.960	61.051	46.746	31.793	72.168	47.407	49.903	54.573	29.427	29.035	75.370	57.565	69.334	24.990	67.127	58.529	43.403	-3.972	42.306	68.949	40.842	62.930	75.830	80.799	27.078	73.473	53.304	53.291	55.016	106.080
642	641	44.542	5.759	8.324	4.511	15.166	25.681	48.262	23.801	111.892	27.760	38.539	41.318	27.890	2.318	20.191	40.953	88.479	67.672	40.802	97.399	38.577	17.045	25.416	32.017	69.055	-2.598	43.301	31.797	51.883	7.174	74.067	1.469	62.525	22.382	27.194	22.184	76.886	76.139	32.399	79.831	108.201	150.277	37.600	85.535	133.355	27.951	85.738	109.335
643	642	5.540	36.131	33.244	8.718	51.692	19.118	32.634	7.031	97.607	1.654	16.210	80.236	34.912	7.166	21.162	51.961	37.661	111.553	40.547	59.607	60.147	39.267	89.021	1.532	53.127	21.666	0.987	59.511	60.656	37.068	16.306	16.024	47.259	34.665	27.012	28.407	63.868	38.480	74.923	63.407	130.883	121.122	26.037	57.785	120.858	21.785	66.711	70.643
644	643	16.681	80.900	24.123	36.487	78.041	66.919	46.707	26.300	66.113	36.429	2.550	62.872	6.977	27.207	19.421	59.272	32.936	68.318	33.496	14.448	30.110	79.653	74.826	-4.921	22.355	87.081	35.476	93.606	66.838	70.555	27.199	45.495	39.115	44.323	65.766	38.638	59.435	58.858	54.002	59.686	102.387	70.841	66.556	69.907	111.013	37.882	85.515	53.640
645	644	25.897	95.954	20.844	44.430	92.144	77.294	51.737	29.564	37.404	28.934	14.477	58.677	-8.836	40.917	42.310	66.964	49.874	35.967	29.044	17.330	-3.290	64.870	30.504	-7.816	30.167	103.294	58.790	82.760	65.180	76.194	56.240	50.550	45.664	55.370	83.514	70.110	63.380	56.337	38.390	40.130	50.407	50.167	78.877	62.287	109.077	66.407	86.950	55.777
646	645	21.676	68.991	30.381	55.666	61.881	43.281	41.466	17.081	14.951	18.181	42.701	61.756	1.041	41.311	48.641	61.561	25.521	70.826	34.751	48.366	-1.434	49.011	21.816	9.861	38.411	82.266	58.036	32.556	51.661	43.851	54.361	52.726	59.481	58.886	54.736	85.906	35.496	23.551	39.171	0.721	41.511	61.841	77.881	47.751	81.221	68.046	64.561	64.536
647	646	22.529	53.374	0.774	74.839	8.244	53.564	18.709	38.054	-1.566	42.384	44.494	43.339	10.334	45.334	29.144	33.554	1.024	92.469	21.574	83.819	19.899	66.524	47.719	33.234	26.064	112.189	83.839	26.939	43.884	38.314	66.784	66.389	25.264	42.829	-7.441	70.789	16.769	19.254	21.084	-6.686	33.864	63.844	88.624	25.904	60.904	61.809	76.094	77.429
648	647	29.222	62.350	-1.104	52.976	15.689	45.111	16.011	32.842	15.134	46.443	25.885	21.183	52.387	46.323	14.042	55.410	1.258	75.836	53.643	90.060	71.328	68.749	40.201	46.803	18.109	94.109	93.673	65.474	35.596	38.647	46.116	26.070	28.400	43.562	-21.055	71.648	14.456	0.603	30.950	14.895	43.604	50.338	77.934	66.259	24.349	66.093	80.589	83.154
649	648	39.760	46.772	22.600	31.632	38.554	54.255	49.780	17.704	24.272	9.110	-15.753	21.357	103.923	57.310	53.699	83.190	1.031	10.512	90.846	80.273	71.116	43.073	-9.078	57.705	27.098	39.772	105.388	52.346	9.418	65.576	25.883	-6.883	48.223	45.615	-14.867	53.039	20.727	14.715	57.196	42.143	64.620	39.831	71.363	113.535	41.005	133.140	57.116	49.990
650	649	37.545	13.913	50.180	71.611	63.805	67.073	64.128	-18.406	26.024	9.969	-35.187	12.806	97.641	88.688	33.925	58.711	-1.252	-1.910	79.593	97.876	28.726	66.404	-18.162	45.492	34.228	37.525	80.351	7.505	64.060	54.050	3.764	3.146	22.310	5.830	-12.887	4.627	20.057	49.945	38.119	32.271	93.007	63.033	93.758	72.952	110.710	139.542	22.880	49.715
651	650	22.194	82.900	48.875	64.646	53.508	34.642	68.883	9.492	48.319	40.910	-15.395	35.261	87.459	23.678	23.945	44.157	27.867	37.403	70.371	76.933	88.498	55.434	80.160	83.273	8.695	51.596	57.531	54.197	80.472	11.130	24.862	0.574	35.690	44.955	29.354	0.506	52.607	51.116	73.417	32.504	33.973	28.537	108.301	80.319	23.814	63.264	83.772	95.182
652	651	29.048	59.664	45.228	25.221	63.134	15.834	54.184	41.057	51.472	17.106	-11.292	20.270	38.807	51.545	36.495	60.061	21.099	-3.523	57.774	92.658	69.904	25.748	76.530	51.557	42.034	53.496	63.890	55.673	40.965	49.689	39.776	32.235	62.693	72.029	55.623	26.601	67.653	38.340	68.129	61.976	36.500	25.992	94.891	97.792	20.017	58.298	81.460	34.691
653	652	47.800	46.809	56.398	-19.180	34.554	42.879	29.818	43.410	28.912	-2.407	20.786	13.378	32.696	62.569	43.669	61.597	13.012	-8.096	54.096	103.572	52.018	-8.185	62.083	8.231	64.636	60.425	87.397	32.413	13.711	76.029	61.802	54.265	107.213	88.965	87.412	38.829	104.651	33.516	81.517	92.902	51.422	16.928	80.011	91.284	27.286	75.109	80.606	13.956
654	653	65.793	16.605	26.985	42.429	-23.595	39.574	24.844	60.729	36.308	61.781	-32.672	15.306	21.340	71.392	68.126	-8.673	36.092	6.936	29.014	21.651	3.056	42.051	67.828	29.047	5.851	69.576	59.222	67.163	69.919	74.708	70.291	77.815	79.324	30.252	20.502	46.181	75.671	30.266	74.635	112.374	75.761	44.623	67.164	10.361	48.154	88.999	69.615	76.090
655	654	64.800	38.013	42.912	16.761	-75.627	24.191	87.227	16.166	-29.508	10.222	-28.785	10.850	33.493	36.707	63.210	65.585	56.867	48.699	55.216	-50.471	-49.003	30.055	49.336	32.319	5.531	-6.349	23.333	99.334	22.615	34.910	114.015	42.865	16.337	24.602	-12.831	56.386	-2.853	47.627	42.501	26.008	110.806	-0.693	35.518	25.123	20.528	88.914	43.064	120.022
656	655	105.632	15.432	20.832	77.232	58.432	122.232	73.232	50.432	10.632	44.232	-32.768	35.832	16.832	-18.968	64.632	70.032	36.632	54.432	14.232	135.032	111.832	41.432	48.832	51.832	-1.968	6.232	-0.368	96.032	31.032	99.232	61.632	74.832	-46.768	31.832	23.632	84.032	2.832	36.432	48.032	45.432	11.232	48.832	34.232	25.032	40.032	62.032	59.032	177.632
657	656	45.169	29.069	32.369	71.369	15.469	129.269	71.769	30.569	18.669	79.469	33.469	37.069	-8.531	-32.331	28.869	44.569	49.269	67.469	18.769	102.869	84.069	24.869	40.769	53.969	8.569	-10.031	19.369	58.869	11.269	90.669	2.669	84.269	25.169	14.869	17.169	51.769	34.569	42.969	16.469	82.169	-12.831	22.469	20.469	46.469	83.369	49.869	73.469	125.269
658	657	17.395	38.295	22.395	39.495	0.095	105.695	63.995	-6.105	-5.205	64.195	56.395	68.595	-6.405	47.195	-25.305	32.195	32.195	47.495	35.395	69.195	92.595	24.895	58.095	47.795	17.295	-3.805	59.895	32.595	13.595	54.895	-10.105	63.495	81.795	16.695	44.895	17.495	65.095	15.295	7.695	47.395	16.695	-12.405	66.795	42.795	65.595	51.795	56.195	97.495
659	658	63.059	36.845	12.434	11.970	58.360	79.538	59.111	21.689	1.809	28.466	22.883	76.917	38.610	116.666	-22.240	35.479	-4.328	19.343	43.994	79.122	114.104	44.889	74.707	33.542	22.168	25.526	64.307	32.837	50.070	36.338	39.156	39.466	50.445	33.934	59.787	28.569	52.732	16.894	51.131	7.294	62.570	-13.903	98.808	21.805	3.009	59.247	49.923	120.583
660	659	79.747	22.080	41.513	34.860	62.006	-9.559	69.924	42.090	41.047	30.685	46.562	40.794	60.402	59.867	0.727	-36.920	56.019	39.259	45.483	33.142	69.428	17.801	68.744	39.673	42.525	17.844	68.200	65.827	28.581	67.536	11.275	13.294	72.932	29.003	37.569	37.737	20.236	31.560	41.954	51.234	69.403	-4.041	80.363	-2.547	3.667	5.641	82.070	66.131
661	660	32.354	1.181	-1.651	53.520	62.257	-12.798	95.053	-15.856	37.110	29.700	-4.188	19.115	24.805	7.855	34.126	7.219	46.839	47.383	64.771	10.240	36.024	-1.077	44.171	71.258	17.798	54.535	37.713	-0.355	18.192	88.509	100.259	42.507	109.454	35.097	54.001	86.755	20.533	16.307	54.529	10.772	-13.176	39.266	79.863	38.262	16.989	22.478	15.337	96.923
662	661	42.539	8.147	27.902	59.760	26.395	-5.976	97.236	-11.337	25.117	30.340	-0.592	38.596	22.511	13.540	52.774	13.201	50.761	37.617	57.208	9.854	40.011	4.504	15.982	61.071	3.562	42.635	8.227	0.882	38.809	91.477	94.947	51.124	83.316	24.160	73.861	104.619	39.709	55.586	39.074	13.651	-0.800	58.209	81.645	57.219	50.008	50.075	21.794	81.445
663	662	49.060	9.455	65.066	29.981	-0.970	-18.901	47.308	18.688	51.344	26.013	35.257	50.774	27.560	26.279	54.621	-1.664	25.050	31.953	22.930	47.128	59.178	23.574	22.617	41.497	-1.636	30.968	10.821	40.602	50.009	69.520	64.385	31.911	69.399	15.991	79.612	99.257	39.873	56.871	41.921	33.423	49.485	63.912	83.320	55.804	78.346	86.552	56.581	52.756
664	663	34.780	2.195	78.850	13.140	1.325	-28.625	10.075	35.855	82.095	34.975	37.545	34.955	39.685	21.545	54.965	0.380	0.430	24.610	2.840	70.315	74.385	24.490	13.945	34.435	7.800	52.575	33.095	61.615	65.560	42.060	71.155	42.690	85.745	24.330	58.065	86.370	29.015	-11.085	66.220	54.335	58.720	85.395	90.440	52.725	100.915	130.400	72.205	55.325
665	664	11.860	18.430	55.320	40.380	6.760	11.100	23.370	44.940	58.370	15.200	2.140	54.850	31.150	39.140	29.850	59.470	30.740	37.600	13.720	65.640	26.170	48.850	24.790	43.300	17.290	80.360	43.820	64.290	55.390	53.970	63.210	64.650	90.870	10.440	59.660	55.320	31.830	4.410	53.670	52.920	55.530	80.150	94.290	42.930	77.550	104.240	69.400	94.680
666	665	20.637	24.127	37.087	54.717	46.597	39.367	37.667	29.827	41.567	33.777	-5.133	66.067	12.257	50.247	21.097	70.097	74.567	54.027	52.697	60.667	25.547	54.767	61.037	35.947	49.647	36.317	51.207	54.777	36.017	71.307	51.087	65.547	51.457	15.287	17.137	31.257	41.377	66.567	44.217	67.937	79.457	54.367	79.477	38.377	57.207	45.767	71.267	79.797
667	666	42.594	21.981	45.407	36.329	62.184	29.276	30.399	3.321	69.674	59.820	11.900	59.283	15.545	38.594	28.276	41.480	63.497	38.431	59.006	56.714	40.671	48.675	79.606	21.336	75.834	4.120	55.772	56.801	34.340	67.416	44.822	62.465	14.336	46.423	-15.187	30.018	24.058	61.877	63.598	74.372	84.197	46.215	48.806	47.791	59.967	46.931	66.812	56.234
668	667	45.702	34.503	52.269	39.146	21.771	10.432	33.946	-5.900	73.919	35.472	12.210	49.528	39.600	48.497	31.242	44.484	50.085	11.165	45.129	50.446	16.493	64.851	78.049	15.956	68.757	28.682	48.252	64.410	36.896	82.371	24.415	52.790	22.106	68.849	13.700	14.371	15.482	39.402	69.684	55.131	72.968	48.894	20.307	52.408	78.155	66.814	26.124	50.206
669	668	51.423	29.557	65.643	59.729	-36.332	-24.136	44.809	23.445	73.438	25.485	30.994	31.375	55.754	52.401	28.617	29.680	50.851	17.141	29.674	34.723	39.619	56.215	36.522	23.722	60.746	41.267	38.394	35.719	53.685	77.639	8.310	35.941	43.949	75.527	18.456	14.505	84.170	31.280	77.327	70.623	75.831	49.725	34.773	48.283	108.158	68.022	8.471	35.267
670	669	42.930	36.357	56.405	55.710	0.048	18.044	33.491	79.123	58.324	18.061	66.657	28.542	71.666	48.497	42.212	31.336	49.598	15.606	31.418	17.821	74.953	73.321	16.658	46.000	59.264	29.793	43.369	37.692	46.367	46.065	21.794	40.999	52.181	63.316	15.026	4.618	129.773	31.833	63.783	54.017	86.299	39.192	48.788	40.022	132.808	65.375	59.479	62.853
671	670	56.571	45.526	51.275	61.642	53.784	63.589	44.391	49.754	70.920	16.853	61.615	69.351	47.547	78.614	63.628	34.583	23.362	34.208	23.399	68.746	43.662	81.962	63.930	58.876	62.778	11.390	29.095	63.029	45.064	29.763	47.453	54.268	96.653	48.959	42.927	30.373	43.798	3.054	62.666	45.261	53.026	63.265	51.580	64.741	85.418	72.516	120.524	101.871
672	671	15.908	62.428	57.408	66.628	60.528	116.208	93.548	-6.052	36.388	82.628	-26.092	20.288	46.348	72.008	73.168	29.888	23.828	43.908	55.008	11.128	40.068	22.728	61.188	79.708	95.228	29.488	-22.932	-23.852	137.688	92.568	18.128	43.428	51.528	20.228	55.588	0.968	18.468	7.608	37.648	55.208	7.648	82.488	71.628	95.128	95.768	47.288	108.268	104.268
673	672	62.763	67.663	53.073	-34.137	7.323	-8.177	50.423	45.493	35.403	131.543	19.233	76.213	32.853	53.283	9.413	-9.367	47.193	90.253	-36.177	106.643	-29.207	24.933	87.793	67.413	128.223	-99.847	-15.497	82.083	47.273	50.853	35.913	122.993	75.883	-15.667	27.013	60.553	36.723	53.243	-54.397	17.393	65.453	30.883	43.663	31.273	19.153	24.633	75.193	73.233
674	673	66.699	43.299	10.549	5.749	-1.531	18.519	63.749	29.989	37.969	84.439	22.329	69.569	29.089	21.549	-17.851	17.809	41.859	94.929	-3.021	83.419	35.599	36.159	59.739	34.539	78.149	-24.491	18.089	88.989	59.139	37.909	36.549	57.999	34.009	15.729	59.179	58.629	36.479	21.749	9.699	70.869	30.299	77.279	28.649	49.089	7.259	50.279	66.119	80.069
675	674	24.045	-9.558	-12.613	22.935	45.393	22.695	78.443	30.117	25.331	69.979	19.746	35.721	53.782	-10.231	36.826	50.890	50.723	67.609	34.972	64.327	49.147	37.258	33.788	55.431	29.714	20.344	45.115	82.546	46.924	19.364	3.095	14.329	42.089	27.486	58.794	48.545	26.451	48.540	53.260	113.837	-18.338	96.179	24.804	68.992	41.120	80.142	52.506	99.338
676	675	-1.227	-4.130	2.750	6.315	79.349	15.643	40.603	49.647	-9.301	100.043	8.276	-7.974	31.915	-7.210	55.664	22.834	67.029	41.190	31.369	62.676	15.879	81.679	22.985	97.433	36.583	55.201	101.475	46.761	19.681	49.393	0.034	-12.665	68.761	9.643	59.220	49.611	20.882	33.096	19.782	82.863	53.346	35.064	8.460	48.664	103.231	75.434	62.756	111.485
677	676	25.314	63.392	-21.457	148.958	-9.450	34.552	15.533	6.343	-27.875	96.359	100.293	49.872	1.582	22.991	40.539	81.778	-37.013	-4.363	67.559	-39.411	81.108	95.076	69.617	128.673	28.932	100.383	64.187	-21.214	81.312	26.225	63.833	61.459	-27.856	-7.995	62.464	69.104	13.932	4.762	17.449	24.018	108.101	68.380	66.845	125.309	95.472	57.295	114.279	22.524
678	677	-14.839	51.961	-66.839	53.801	21.961	43.081	65.401	74.441	69.321	59.001	24.841	32.281	39.881	13.881	68.281	2.921	16.921	12.601	27.241	-0.439	-6.759	9.001	54.201	-47.159	15.881	82.201	72.841	105.961	29.721	61.801	124.921	138.521	176.681	50.921	78.761	63.641	55.721	34.201	25.161	48.281	97.801	27.321	36.841	18.121	85.801	47.801	65.561	157.561
679	678	56.415	25.535	-14.785	56.175	46.495	-3.585	30.975	87.055	76.335	50.735	30.095	35.295	4.975	23.055	46.415	-4.385	30.975	8.655	36.015	-11.025	25.935	34.255	28.495	-17.105	21.215	56.495	64.815	63.455	30.335	18.335	74.655	90.575	140.335	65.935	39.135	56.735	43.055	30.655	55.215	69.615	77.295	29.295	30.655	18.255	83.535	66.655	90.335	150.015
680	679	96.746	16.626	32.426	40.946	21.386	2.946	51.386	79.626	75.346	44.546	33.186	4.586	25.386	20.426	33.786	37.546	2.506	46.706	63.186	-10.734	52.266	57.386	4.266	49.586	46.266	42.826	81.586	45.946	35.106	-10.574	7.026	19.186	57.666	70.146	36.346	27.506	25.986	67.746	96.626	46.306	47.506	37.946	50.466	43.266	95.786	73.066	97.066	169.466
681	680	58.427	30.826	31.480	31.756	-5.716	41.122	72.865	79.434	62.370	49.061	25.709	-15.023	68.996	7.930	44.023	62.714	-8.320	71.485	81.901	11.393	40.662	63.403	20.255	58.716	70.534	58.734	85.598	77.225	37.966	15.988	3.752	15.540	26.189	55.905	66.065	20.904	42.233	108.171	91.351	15.398	26.571	48.745	60.560	61.145	115.007	60.032	70.165	164.898
682	681	11.834	44.378	64.344	18.130	35.115	40.094	35.918	77.254	60.402	39.863	30.987	46.572	0.999	15.693	76.286	31.292	28.658	25.285	41.379	22.515	55.194	67.953	80.737	65.362	19.377	34.693	65.960	75.972	65.282	65.151	50.741	27.188	80.570	23.861	14.961	41.796	74.516	15.382	67.949	8.646	44.429	7.445	32.941	41.036	66.608	75.153	35.509	98.716
683	682	42.841	37.272	55.996	35.486	61.027	-0.619	56.095	64.844	74.720	47.604	39.139	43.208	27.707	15.181	66.706	21.564	38.766	29.738	15.442	43.439	18.226	30.650	23.877	61.127	48.953	7.053	29.765	28.209	55.316	72.630	22.170	34.739	60.324	-18.253	32.235	42.424	78.492	34.324	60.632	14.393	69.813	53.176	42.352	32.762	61.170	78.990	43.070	99.460
684	683	63.019	41.603	19.917	48.573	59.729	32.249	36.539	80.604	47.963	76.699	74.682	-2.245	62.919	36.685	32.856	53.975	32.123	-10.918	6.900	27.100	26.316	44.297	-13.323	40.771	62.720	1.204	28.121	39.652	1.560	28.401	27.022	35.366	58.976	-14.183	25.977	45.572	53.414	27.021	77.458	31.063	79.610	76.818	51.063	80.931	21.943	45.422	52.359	111.316
685	684	64.089	16.087	-2.080	39.215	49.693	64.172	20.008	68.142	40.143	67.885	85.089	-8.299	58.742	58.504	32.908	77.766	34.078	-14.934	10.462	4.063	46.901	44.691	-16.369	24.271	77.511	6.931	29.326	37.705	-24.951	5.205	44.228	37.684	40.171	15.340	22.848	57.384	69.677	18.718	86.219	25.837	53.283	45.946	68.900	100.069	13.110	55.794	48.166	129.871
686	685	49.390	0.300	21.630	13.560	43.100	63.420	18.430	18.500	46.810	37.930	44.990	27.370	39.260	58.480	70.180	63.220	47.970	31.740	26.580	-3.040	58.380	31.650	19.150	29.860	50.370	43.610	20.350	28.180	-10.070	-5.070	64.160	34.100	5.250	43.960	37.840	54.150	87.830	39.110	55.200	14.710	37.610	37.920	54.520	81.340	20.770	73.570	56.220	124.390
687	686	42.991	13.331	52.281	-2.279	30.401	40.801	12.561	-22.089	57.741	34.901	26.571	48.261	38.421	56.201	80.351	47.351	49.301	40.501	39.371	8.221	46.601	20.511	70.251	33.941	-7.859	68.371	30.591	18.511	9.641	7.911	61.711	10.381	8.541	56.731	41.831	23.001	81.451	41.191	24.971	8.251	42.531	62.341	50.681	43.741	49.501	67.291	86.291	113.931
688	687	50.571	37.531	10.251	22.291	59.091	-1.549	9.031	-6.869	39.251	22.471	11.951	42.911	29.851	56.031	59.631	35.911	47.611	15.471	5.171	21.251	34.551	25.571	92.931	26.331	17.331	50.411	10.611	27.631	29.791	10.491	24.291	16.011	3.531	50.491	47.991	23.431	58.631	54.431	66.331	49.371	58.471	63.851	77.391	25.711	35.031	69.151	92.331	86.091
689	688	43.096	46.357	-24.585	43.879	50.528	32.175	-6.905	21.518	23.976	19.629	20.510	43.615	35.799	49.248	68.146	37.532	11.189	12.260	6.082	7.456	63.144	94.507	54.938	-27.971	27.276	13.803	23.376	15.313	61.336	10.228	13.550	37.993	40.881	82.814	28.465	22.353	48.720	73.813	50.015	69.528	46.996	64.049	72.998	28.058	40.927	86.126	94.970	71.567
690	689	21.174	53.421	-4.994	50.455	15.354	87.438	-35.928	48.555	34.247	-4.994	40.121	41.837	41.190	38.793	58.546	43.009	6.086	21.321	38.221	-15.257	83.478	139.776	7.892	-62.657	22.074	-13.726	59.600	25.579	66.452	19.477	28.825	29.195	70.364	103.223	17.781	18.319	44.695	83.333	39.415	61.357	38.022	100.779	65.151	18.594	67.808	74.368	86.569	88.290
691	690	21.802	55.002	34.202	43.602	27.002	70.802	-22.798	64.402	46.802	-1.798	45.202	36.802	30.602	49.202	26.402	53.402	72.402	55.602	91.002	21.002	63.602	73.002	32.002	-7.598	57.602	30.202	42.802	42.802	76.402	3.002	58.202	44.602	63.802	50.002	48.002	32.002	43.602	102.802	50.002	76.802	23.202	88.202	52.402	23.202	65.202	64.802	80.402	74.802
692	691	22.936	68.736	16.536	25.336	5.936	52.736	8.336	77.336	1.336	34.536	5.536	29.936	11.936	101.336	16.136	62.736	69.336	72.336	115.136	21.936	68.136	-12.464	67.536	68.536	69.936	79.736	33.736	14.936	77.936	12.136	69.136	54.536	34.136	3.336	54.736	43.136	4.936	122.736	29.536	68.736	-37.664	59.736	58.936	34.936	79.136	61.936	87.336	64.136
693	692	38.176	77.776	-22.624	12.176	-2.624	34.176	-5.424	76.576	10.176	64.576	-1.824	49.376	18.976	102.576	4.576	37.376	51.376	58.176	84.576	-23.824	74.576	-13.024	52.976	72.176	66.976	81.776	51.376	36.976	42.176	16.576	44.976	33.776	16.576	6.576	66.176	9.376	34.976	96.976	10.576	38.176	-33.824	34.976	51.376	29.776	69.776	56.176	112.176	103.376
694	693	73.726	24.017	-6.203	24.826	48.880	14.715	12.311	36.183	42.988	39.923	67.205	84.277	40.638	47.016	-8.463	15.637	49.337	24.975	42.549	-1.174	48.946	29.158	33.318	9.478	67.685	48.141	52.449	71.515	12.886	-6.942	18.140	57.997	31.401	29.886	80.272	-0.512	93.112	39.247	29.850	19.247	16.810	27.134	46.731	12.679	55.211	62.916	95.479	119.029
695	694	43.560	7.014	19.672	48.828	31.660	22.413	50.544	23.474	-14.400	-12.004	84.236	69.272	73.657	52.468	30.826	90.915	66.675	42.338	52.673	51.112	78.255	19.058	34.491	18.459	63.242	23.262	57.190	35.189	45.687	8.073	65.176	84.393	47.227	34.907	24.792	54.570	34.156	21.149	54.289	18.428	21.411	54.882	71.113	31.425	55.492	46.543	87.785	60.493
696	695	57.703	32.213	85.063	25.263	35.903	43.473	52.953	67.383	-50.757	-40.417	106.563	30.973	82.873	54.543	115.603	73.393	127.193	42.343	58.553	-7.597	153.313	6.003	-23.897	59.943	17.803	49.713	67.713	101.923	-28.327	59.813	74.983	58.743	-10.847	102.433	60.953	50.243	40.013	38.023	76.743	28.113	-7.447	11.563	-2.297	-19.167	57.803	43.283	95.063	-16.007
697	696	47.273	51.313	88.323	48.523	51.143	69.623	66.473	65.163	19.533	-16.547	71.793	9.223	54.693	48.323	87.613	59.943	93.113	24.943	40.473	44.623	94.383	29.773	15.963	3.593	24.303	27.843	44.373	78.533	20.973	39.963	32.133	66.013	29.393	99.123	67.123	27.463	43.523	24.423	87.373	37.003	-18.807	63.143	-1.597	15.843	64.303	37.363	98.113	37.053
698	697	27.810	49.340	70.500	46.500	74.480	77.390	61.760	53.020	90.530	16.110	71.470	-12.510	42.060	33.020	24.250	69.790	84.160	35.840	44.160	45.460	78.310	54.010	77.100	-12.110	45.740	29.370	38.900	68.850	59.540	11.390	-14.610	35.510	72.480	61.930	27.410	52.460	46.750	21.640	72.870	26.130	16.880	76.820	31.940	2.250	85.740	47.320	79.290	125.300
699	698	36.097	31.546	63.326	34.820	67.191	66.653	60.696	51.208	77.742	10.280	88.324	1.540	61.249	39.642	8.474	85.513	97.307	54.052	60.723	26.613	88.864	52.066	84.585	22.266	52.251	35.816	35.931	70.745	52.467	19.650	6.260	1.617	76.291	34.554	5.379	72.585	50.618	34.758	66.985	17.488	43.277	62.800	71.457	-20.254	93.170	62.503	70.252	135.016
700	699	67.866	16.138	72.737	45.140	16.643	88.170	88.777	60.310	25.251	-29.324	59.238	40.141	86.574	80.383	54.593	68.181	89.278	45.414	73.889	62.900	39.740	23.918	19.091	45.383	21.553	35.526	3.410	53.106	33.186	53.491	101.163	11.628	57.084	59.157	79.260	9.907	36.654	63.843	108.739	52.975	28.970	88.903	90.635	27.197	80.757	83.764	100.875	44.323
701	700	22.664	26.033	39.886	-0.023	22.531	91.308	16.028	43.518	31.298	-31.755	34.465	95.107	12.136	67.460	-41.725	41.099	72.276	49.447	43.171	22.766	40.663	8.759	43.690	42.733	52.683	43.166	12.849	34.508	26.412	26.304	94.052	95.278	33.702	70.007	106.119	56.018	49.929	13.248	88.274	25.933	55.086	45.614	56.761	22.240	17.613	40.953	76.467	18.021
702	701	81.008	52.288	9.608	91.708	-11.592	22.788	65.888	96.308	9.008	25.248	97.888	-9.112	46.808	66.908	57.948	25.088	-33.432	55.388	59.208	11.708	124.248	63.088	61.388	69.148	66.468	63.948	85.168	32.628	28.168	51.868	58.668	14.948	110.388	45.308	-53.732	-12.372	89.748	24.348	50.548	80.868	19.668	56.508	21.068	56.468	10.608	78.468	65.088	165.168
703	702	86.971	48.411	29.111	45.011	-11.069	-2.909	20.391	60.091	18.931	32.931	56.111	-0.169	83.971	41.471	19.691	3.371	0.391	37.531	35.891	63.511	86.071	40.111	42.571	47.951	65.591	23.891	32.351	67.811	23.251	40.451	29.351	22.131	41.871	55.191	-24.249	67.351	74.351	22.971	18.451	23.951	37.591	88.191	29.711	54.151	76.271	75.551	42.411	108.751
704	703	62.474	46.236	69.769	8.892	30.308	24.149	-41.054	38.930	59.921	-23.386	50.565	52.704	104.813	41.815	58.568	18.926	31.414	38.082	-1.305	90.175	49.439	36.111	30.926	57.385	65.863	32.212	32.723	102.500	34.808	26.596	28.116	34.621	-12.384	18.181	14.913	63.678	25.716	48.174	3.796	33.854	41.242	96.346	34.403	33.226	102.909	44.458	44.111	50.595
705	704	50.161	32.323	62.417	45.760	68.064	44.778	-1.263	43.780	83.360	-33.955	50.619	53.880	75.507	41.344	110.979	45.756	41.504	33.027	39.754	16.968	67.350	56.117	61.759	84.553	50.378	52.949	72.583	74.808	22.930	55.257	43.082	65.375	16.674	1.268	56.579	38.580	22.789	73.755	20.738	67.097	71.536	53.123	52.240	23.160	79.512	30.070	76.457	51.624
706	705	51.971	11.414	31.755	68.124	57.680	23.110	38.925	55.277	64.830	3.626	35.224	24.027	60.934	35.448	91.208	51.017	52.484	31.192	86.430	-29.050	75.535	57.622	87.145	69.994	49.263	26.904	77.047	63.056	-5.670	73.194	48.292	74.331	20.546	26.566	71.404	87.482	51.717	69.910	8.583	40.166	115.580	27.584	76.437	32.545	92.970	60.465	72.853	52.421
707	706	73.175	35.470	99.012	43.073	34.838	17.901	20.988	22.626	9.323	37.829	30.781	6.606	35.741	28.604	78.292	16.059	76.510	32.847	120.655	47.679	13.987	84.126	20.401	-17.886	103.044	-18.535	21.230	48.967	66.380	75.719	15.043	29.732	21.026	16.030	20.728	-28.961	53.120	67.374	39.663	30.701	51.270	20.238	-10.630	81.121	77.920	78.411	57.321	56.434
708	707	65.468	59.668	49.568	60.368	62.868	38.868	57.868	34.568	13.368	60.268	15.868	55.568	58.568	11.068	18.968	59.868	41.468	36.768	66.868	51.768	34.268	57.668	27.668	65.968	39.868	24.868	5.368	67.868	62.468	52.868	17.468	48.668	30.268	50.268	-8.732	27.668	66.768	66.568	40.568	36.568	64.868	91.368	82.568	76.468	58.368	100.768	69.968	107.668
709	708	58.583	6.183	40.283	82.683	67.783	28.383	67.383	33.283	56.283	11.583	33.783	40.283	30.383	35.083	40.783	-12.417	70.283	22.583	61.783	1.483	19.883	76.483	47.883	37.283	42.783	45.283	75.983	18.683	37.583	61.683	22.483	65.383	47.183	39.583	50.083	21.483	32.883	55.183	36.383	102.683	30.083	-22.517	63.383	32.683	-0.717	25.583	62.883	129.183
710	709	50.212	1.212	33.112	81.262	55.262	17.862	55.712	29.262	75.712	33.762	60.612	38.762	18.762	11.312	38.012	40.512	75.662	79.362	54.212	-1.438	4.362	29.362	34.112	51.312	22.712	42.362	72.612	16.012	50.162	70.962	25.112	52.912	57.862	40.112	64.062	29.312	55.412	36.312	57.462	75.662	55.112	-30.738	65.712	45.862	19.412	42.062	48.362	122.762
711	710	42.555	24.822	23.851	34.712	67.720	23.210	52.690	12.218	75.675	61.226	83.637	41.378	38.809	2.577	49.441	70.870	69.916	93.810	47.719	3.143	-19.741	-1.064	42.898	66.392	34.050	33.328	46.194	36.017	40.233	58.411	31.810	21.737	37.082	57.301	59.570	59.363	67.531	30.569	67.209	51.630	69.674	-17.070	69.606	78.250	47.544	66.079	17.525	84.666
712	711	10.019	28.608	13.879	-6.726	91.287	60.050	58.725	-31.553	56.898	74.301	63.987	42.083	77.442	17.564	67.482	40.033	47.268	56.526	45.304	2.749	-21.234	-30.075	88.959	84.270	70.069	4.613	40.405	69.134	21.986	31.761	32.948	-6.726	9.227	63.804	40.845	90.437	40.185	58.707	37.341	85.075	66.942	-19.390	74.478	107.133	63.551	42.730	1.215	52.195
713	712	-45.494	26.506	69.906	13.106	49.906	92.906	105.706	-20.294	85.506	71.906	78.306	75.106	64.306	41.706	67.906	33.306	39.106	24.706	-18.694	-13.894	27.706	11.706	38.906	71.906	65.306	53.306	101.106	19.306	49.106	89.506	32.306	-38.694	32.506	67.706	73.506	54.106	37.506	58.906	38.506	125.906	62.106	34.306	63.706	80.506	80.106	87.906	46.506	91.106
714	713	70.526	19.126	24.126	78.726	19.126	72.326	108.126	58.726	4.926	98.326	18.126	51.126	43.126	43.326	11.726	29.926	35.326	-8.274	27.726	23.726	48.326	20.126	62.126	43.326	26.126	-8.674	68.126	58.726	88.126	65.726	39.926	73.326	84.726	15.726	68.526	93.726	30.326	51.526	97.326	119.526	98.726	60.326	9.926	102.726	55.526	74.326	43.126	116.526
715	714	96.150	0.950	19.550	35.150	86.350	7.750	16.950	2.950	11.950	63.350	35.950	-9.850	26.350	84.350	33.750	57.750	58.150	41.150	106.550	21.950	23.750	31.150	10.750	46.150	4.550	31.350	72.350	78.550	107.350	48.550	30.350	22.750	88.350	-0.050	40.750	118.950	48.750	-21.850	54.550	55.550	84.150	66.550	11.350	95.150	86.350	31.750	52.550	62.950
716	715	83.373	0.273	27.173	-8.727	80.973	-6.927	-16.527	-18.627	27.073	28.673	49.673	-2.027	29.073	90.773	40.073	53.173	83.373	67.373	109.173	32.973	7.773	40.073	-2.427	47.873	52.473	45.073	56.673	42.473	93.873	47.173	73.673	25.573	51.873	-2.227	41.773	56.373	60.073	1.973	41.373	38.373	62.273	90.373	19.973	76.273	77.373	17.873	83.773	49.173
717	716	63.853	4.553	25.453	-0.847	60.553	40.553	-7.847	19.653	18.853	9.153	45.053	51.453	56.253	68.653	32.353	50.353	75.453	47.153	54.553	44.253	9.653	32.053	-9.247	39.453	89.153	26.653	32.553	24.253	52.853	48.953	108.453	83.253	35.653	-12.247	45.453	22.453	55.553	37.353	29.253	4.353	59.853	110.653	14.553	28.353	43.053	31.853	92.753	66.753
718	717	44.147	14.426	43.158	40.089	36.071	75.775	42.213	70.243	37.613	47.294	48.462	80.776	41.358	37.619	33.580	66.171	57.427	28.653	45.589	34.315	12.141	24.287	7.963	26.603	69.346	46.514	48.095	33.397	20.213	46.503	95.229	72.530	61.157	3.025	43.644	33.539	42.726	26.119	38.665	9.714	56.940	73.451	23.138	0.873	46.992	49.185	78.682	119.198
719	718	59.624	32.267	24.485	45.780	8.190	60.212	50.854	90.899	56.561	59.540	12.855	47.101	1.357	31.479	30.357	33.786	55.910	47.052	60.043	35.715	5.797	20.179	29.076	34.527	55.924	79.579	40.850	41.276	19.716	7.069	87.796	49.537	57.320	25.094	44.756	35.868	29.901	24.195	64.335	36.461	67.369	48.290	46.028	31.706	27.949	39.017	75.369	102.996
720	719	57.481	61.223	-22.653	23.564	22.512	18.575	16.875	48.300	26.231	25.915	-30.438	-29.549	-28.784	5.940	-0.181	34.591	48.065	49.964	-10.327	25.867	-42.679	22.218	2.840	38.105	29.283	106.417	38.399	27.016	30.138	-12.638	80.957	57.497	43.063	46.063	42.348	47.725	34.540	28.237	61.778	34.831	84.218	27.362	68.640	37.941	40.888	-13.434	65.697	45.249
721	720	42.032	74.672	20.112	-4.048	36.272	50.272	9.232	24.832	20.912	4.672	51.232	-7.888	24.592	-16.128	-28.848	56.272	50.112	42.512	20.112	-5.648	-10.928	26.512	23.072	64.992	-47.968	89.632	48.512	63.392	38.992	32.592	27.392	54.832	50.352	8.752	21.472	-3.488	85.952	21.952	22.432	29.312	87.392	76.592	67.312	58.272	74.512	44.592	46.832	24.272
722	721	32.801	-9.999	80.721	7.921	16.481	90.161	37.921	56.801	80.961	-2.719	78.721	12.401	92.081	6.561	2.001	92.481	47.681	68.161	63.521	18.721	60.081	25.281	26.161	69.121	1.841	39.281	-10.959	49.281	30.081	38.881	50.721	52.481	57.521	22.401	28.801	-17.359	93.761	1.441	34.961	30.481	76.321	90.321	106.561	91.841	91.201	64.641	90.401	12.321
723	722	86.785	-38.975	43.505	50.065	4.785	58.305	66.625	43.185	107.825	20.065	19.905	29.745	53.025	21.425	46.465	47.505	16.785	53.825	22.385	52.785	52.385	18.945	51.825	37.985	90.865	-30.495	11.985	12.385	41.825	-19.775	91.105	40.385	36.145	45.265	52.145	8.785	14.065	22.545	22.625	3.825	36.065	71.745	87.425	39.825	68.705	2.385	134.545	79.585
724	723	90.790	-2.573	39.251	52.127	20.879	30.502	65.084	43.649	76.629	17.585	6.016	52.102	32.607	39.332	61.178	13.826	36.810	39.403	30.077	52.063	34.994	18.821	53.429	29.347	76.764	-16.059	49.821	35.389	49.653	-20.605	62.017	50.143	36.833	51.723	44.740	24.809	-11.911	49.100	25.893	37.376	32.722	73.812	35.056	3.140	49.430	25.408	96.517	95.554
725	724	59.935	-14.645	57.438	73.423	16.373	13.850	54.998	97.606	64.412	12.235	-10.535	63.659	59.135	77.015	51.960	54.335	38.650	46.325	0.556	56.330	15.991	2.789	37.281	49.365	45.315	44.784	35.359	74.876	100.875	28.032	80.876	39.940	62.933	72.417	26.884	46.511	9.284	34.813	39.879	59.912	23.661	60.610	38.632	22.320	57.240	69.068	33.916	28.258
726	725	48.544	50.364	29.044	53.924	46.924	9.024	58.644	85.384	54.724	12.944	3.084	46.064	28.064	88.664	57.304	34.084	64.544	40.444	0.724	68.244	20.324	24.824	24.224	58.864	58.424	53.744	9.404	42.064	94.524	34.124	106.144	23.984	53.464	72.724	10.184	17.264	9.024	35.864	29.044	32.424	61.184	65.644	54.964	50.664	68.244	63.044	50.164	33.444
727	726	55.938	71.298	30.058	25.998	39.358	17.738	45.838	61.158	83.758	4.518	30.558	41.658	10.738	60.178	52.258	7.158	63.198	53.598	41.758	52.418	65.558	50.378	27.878	48.498	72.818	54.178	39.258	-7.782	86.598	70.738	64.158	19.758	47.518	37.318	5.458	11.598	18.498	43.578	19.798	43.558	82.518	60.058	74.398	66.478	67.838	53.038	56.178	58.378
728	727	45.735	61.975	43.095	19.515	20.075	26.655	29.395	49.215	94.315	16.095	12.135	75.075	25.735	29.515	40.255	13.675	40.255	67.875	26.635	58.355	96.375	88.435	29.915	69.675	49.255	55.655	76.335	11.955	83.775	72.055	23.495	14.515	36.295	18.775	25.475	56.115	22.575	22.775	16.095	64.875	70.915	47.415	72.455	55.995	22.895	61.015	66.775	99.095
729	728	27.816	76.856	37.676	21.196	28.436	31.336	71.516	78.816	59.036	56.876	-28.064	68.616	46.796	37.276	71.776	-15.184	12.276	96.116	36.136	63.596	85.936	102.076	13.876	79.796	39.136	60.716	53.716	35.676	62.836	82.196	64.416	17.336	31.896	51.636	61.556	52.336	13.536	12.856	4.976	29.436	48.416	64.736	32.196	57.476	8.256	83.896	82.156	122.776
730	729	22.945	50.345	50.705	25.305	55.625	37.305	87.945	76.065	37.985	115.225	-9.535	45.025	66.345	30.025	73.185	-43.455	-1.655	106.105	48.905	66.705	70.265	57.105	28.305	48.585	45.985	52.105	23.225	41.865	45.705	77.785	52.785	17.985	1.985	47.385	67.145	34.905	25.465	4.585	27.705	8.905	63.705	66.505	-2.295	76.705	22.385	85.905	51.665	101.545
731	730	7.198	4.118	74.038	37.638	60.518	58.758	57.158	4.078	17.318	115.038	46.798	55.918	80.598	39.558	38.118	19.318	25.518	68.558	20.758	55.078	36.598	31.118	45.038	22.238	46.598	41.158	41.598	53.278	66.918	29.438	-23.522	22.398	-6.962	18.278	33.798	52.038	56.118	14.718	78.998	30.598	60.278	5.918	-4.642	87.878	24.278	72.038	29.318	93.798
732	731	39.721	44.421	24.075	31.807	30.773	60.461	55.115	5.488	23.158	34.734	27.925	47.708	54.161	89.621	20.176	83.812	24.219	51.719	50.758	27.064	-9.275	41.597	60.848	50.699	40.563	31.109	68.798	31.657	84.611	41.565	46.996	23.626	55.388	36.592	35.472	39.320	35.157	57.655	70.818	45.990	12.153	27.715	12.369	47.535	39.791	64.980	45.197	130.958
733	732	118.384	67.557	26.141	6.192	82.179	36.381	17.397	64.198	25.943	83.563	27.231	24.354	14.372	78.408	30.999	64.622	3.564	79.288	11.627	67.971	47.320	38.774	23.623	60.175	41.608	21.884	8.147	42.045	87.863	-21.001	63.261	8.977	14.163	46.147	77.122	18.669	48.161	53.556	48.165	39.419	79.703	100.066	25.335	60.136	-0.575	59.534	49.224	79.755
734	733	100.216	48.436	72.576	-14.024	42.456	4.056	3.396	7.016	13.396	21.496	24.276	67.196	69.616	51.816	67.096	95.276	41.576	150.336	6.636	37.036	60.236	61.396	7.776	1.876	28.016	51.516	59.596	41.136	38.476	10.276	-58.344	23.056	7.036	61.636	76.976	67.336	83.616	37.516	8.616	59.596	50.336	60.256	28.056	43.736	7.356	28.356	8.516	37.416
735	734	17.773	70.173	32.233	-11.087	43.853	20.753	23.953	23.673	47.633	27.113	-6.207	86.853	14.873	1.773	97.513	0.513	60.953	28.433	22.433	17.013	81.833	54.593	19.313	20.133	-16.947	37.173	63.953	13.773	25.993	1.073	12.793	117.713	-9.187	10.873	-9.827	38.973	37.993	31.913	49.313	38.873	78.653	61.133	32.973	126.733	67.453	19.993	51.233	28.133
736	735	29.944	48.994	61.684	6.704	74.534	-12.156	47.864	40.524	119.034	24.904	-26.916	39.764	-55.786	13.184	54.354	50.894	9.754	45.484	49.174	31.454	0.114	-29.206	-4.036	68.704	76.824	89.964	85.204	23.474	142.344	67.474	67.764	70.134	18.794	84.544	-32.526	103.974	2.034	121.204	29.194	-29.316	48.334	22.624	-41.796	116.824	-17.406	-17.676	22.294	71.004
737	736	42.016	57.776	31.536	32.846	48.556	19.226	40.286	42.766	53.696	23.256	0.086	39.526	-5.204	32.656	24.046	71.956	25.766	30.016	80.336	67.776	55.376	14.016	-22.564	98.646	41.086	68.966	61.916	35.846	120.686	66.926	66.576	77.886	54.796	48.966	-15.974	62.926	30.236	89.176	24.246	32.366	46.916	19.996	27.506	94.196	40.876	13.686	91.956	62.586
738	737	20.260	36.030	19.110	51.750	3.060	45.450	53.430	43.160	19.140	7.380	25.440	41.070	30.290	59.680	42.330	61.190	25.780	6.740	78.790	51.920	67.930	77.440	-20.620	141.350	-11.710	54.300	51.300	78.880	87.750	40.250	66.160	26.660	79.080	35.630	36.900	36.250	34.890	46.050	19.870	65.920	44.090	36.250	63.260	91.970	99.250	81.700	85.370	54.090
739	738	11.292	8.732	14.122	3.712	5.732	21.902	64.662	39.442	49.822	39.762	30.302	21.602	43.692	55.032	65.272	-6.478	12.652	-5.858	47.892	52.202	46.832	67.672	6.822	125.142	14.992	47.272	36.862	129.342	36.482	43.922	54.272	-13.948	36.902	40.732	70.442	37.832	-4.678	60.602	27.812	57.272	80.152	31.182	40.992	74.902	91.142	111.872	52.622	81.602
740	739	52.504	29.554	18.224	-19.596	27.694	-9.906	39.704	68.694	78.414	90.174	55.834	23.024	40.914	53.644	51.334	-32.876	6.414	55.484	33.854	73.294	58.604	37.674	36.554	97.124	73.854	37.134	5.394	72.394	-5.726	62.134	52.304	33.164	17.824	60.604	97.414	56.444	-14.686	47.774	81.964	48.654	111.564	15.934	24.364	51.264	54.954	38.884	98.554	72.764
741	740	60.984	36.074	17.364	6.104	50.474	-27.126	36.734	74.754	72.094	86.334	63.524	45.394	7.774	65.084	31.254	-24.686	8.074	94.754	17.784	29.614	61.074	84.594	42.124	100.944	54.364	30.214	48.484	34.484	2.094	50.084	79.074	58.684	52.974	54.714	87.294	83.514	-1.886	0.464	110.574	56.194	95.564	25.594	35.014	68.114	32.684	-30.876	106.214	46.834
742	741	51.640	36.662	8.581	40.595	87.383	-8.585	41.321	48.665	37.537	40.900	18.346	63.908	35.797	44.750	50.197	-25.966	6.241	55.142	29.798	3.821	52.046	78.879	44.438	61.050	44.074	36.550	77.319	59.748	53.977	31.073	68.171	78.293	49.288	18.111	36.814	56.726	10.680	-5.294	59.753	89.079	60.242	37.011	50.351	74.362	49.429	-26.495	103.662	57.261
743	742	62.780	47.331	17.334	62.322	47.235	6.461	24.193	42.496	54.925	19.457	-3.928	54.736	53.082	44.597	60.215	-0.668	14.370	0.212	45.361	14.212	33.657	37.402	65.959	-0.760	33.905	50.576	66.682	40.026	77.035	29.745	30.418	87.982	11.090	22.118	43.477	43.155	17.621	42.400	20.380	72.418	28.547	61.465	38.099	53.661	63.725	18.835	79.521	91.571
744	743	71.914	44.379	29.039	39.796	24.933	24.513	11.233	47.318	70.853	26.466	17.787	17.900	31.589	63.678	72.403	28.786	42.887	-4.588	29.772	8.081	35.265	30.725	40.718	-1.404	26.400	49.632	46.797	19.395	77.750	18.595	7.394	46.754	-0.967	29.676	48.745	34.907	17.519	63.147	1.852	53.434	19.410	39.775	68.166	22.115	90.533	41.125	49.714	75.077
745	744	59.392	35.092	48.452	9.232	37.952	39.012	-1.008	33.912	45.912	0.072	50.692	1.012	50.392	41.732	77.272	40.352	67.992	14.712	30.752	3.132	32.692	28.672	32.252	-4.688	30.512	33.932	14.872	22.312	63.412	3.432	22.632	14.332	24.112	47.632	12.492	34.192	16.412	42.672	22.292	62.052	42.832	30.732	93.772	23.872	89.812	26.892	66.052	53.512
746	745	36.252	17.912	50.032	7.512	41.992	19.112	40.112	72.312	48.632	7.412	34.552	6.372	13.932	39.572	40.092	52.752	58.132	12.112	40.272	22.272	41.512	61.632	17.292	-5.468	22.232	72.792	16.852	44.372	17.012	41.432	53.552	49.992	54.352	18.732	29.072	77.612	54.252	62.752	81.532	54.852	65.732	28.392	91.812	60.472	52.852	65.332	82.292	93.072
747	746	34.630	42.363	27.963	34.897	79.777	26.390	79.563	92.817	78.817	57.403	27.910	42.497	-17.397	56.657	58.123	61.137	29.563	29.217	37.510	33.057	54.577	88.150	4.310	-0.997	18.737	93.323	52.603	20.550	21.910	41.243	57.057	52.977	52.950	27.830	55.803	59.430	63.537	72.497	95.963	54.337	51.750	43.377	88.097	64.763	54.177	100.550	66.790	84.657
748	747	58.650	28.530	-15.790	34.850	51.690	60.210	23.970	41.330	74.650	79.370	47.890	42.610	57.650	58.170	72.490	41.690	57.050	12.970	26.930	57.610	-2.630	0.290	24.890	12.210	14.650	52.810	55.450	23.090	56.050	1.810	37.290	53.810	29.290	35.450	7.250	58.530	63.330	83.290	56.650	48.770	82.530	100.490	32.770	105.850	91.930	101.850	28.570	52.410
749	748	-30.799	46.101	88.021	73.801	65.201	53.721	74.001	45.461	61.581	68.201	-12.359	30.061	52.401	-12.179	40.481	53.081	85.681	57.321	38.501	21.341	4.301	91.661	34.521	24.481	50.621	30.681	47.641	37.261	45.961	49.441	86.741	67.881	48.001	12.121	89.221	60.541	21.401	39.981	-16.659	-5.199	81.241	84.701	71.681	59.881	17.341	87.541	76.421	35.381
750	749	24.351	50.951	40.891	21.771	71.511	47.071	28.351	35.051	29.191	50.251	29.431	33.531	16.971	11.011	30.191	9.411	57.471	65.911	52.751	32.171	38.211	83.551	25.571	85.911	44.151	72.531	65.871	21.851	46.511	36.691	34.671	20.191	25.351	41.211	71.151	75.111	56.911	66.011	40.111	63.351	17.631	80.171	67.151	81.631	76.791	103.211	17.991	48.471
751	750	30.814	58.434	-0.226	-9.986	57.394	-0.586	34.474	45.494	19.614	30.074	38.034	32.174	37.854	44.754	31.734	18.594	89.834	37.434	55.854	45.834	52.274	33.574	37.414	79.774	57.054	59.494	82.614	28.154	32.054	3.894	37.574	46.114	8.514	45.594	36.274	63.594	53.414	75.454	6.034	44.414	30.654	93.174	92.414	46.514	104.354	116.654	52.634	92.154
752	751	36.201	30.361	-6.839	-8.839	53.621	20.121	30.901	30.561	20.641	30.601	47.841	34.781	32.481	36.341	12.021	56.181	70.381	34.281	38.021	39.761	34.001	10.201	45.681	36.021	44.021	68.041	34.121	30.121	18.901	25.441	61.061	35.341	31.581	81.241	31.081	63.701	72.761	60.461	41.141	16.941	32.961	69.881	87.841	46.161	75.061	81.641	77.981	56.201
753	752	29.118	18.207	9.823	55.840	68.291	36.402	6.640	9.542	25.773	45.519	22.472	41.608	33.336	21.546	25.405	82.996	33.498	42.398	28.376	34.791	58.631	28.375	52.064	26.336	33.651	34.106	3.045	34.090	6.491	71.587	51.238	44.552	46.656	62.791	80.903	58.071	54.280	60.966	46.660	28.790	45.761	32.511	72.017	75.236	76.820	63.238	78.070	16.193
754	753	11.142	77.648	0.542	63.282	46.924	49.842	42.861	27.108	59.083	38.443	37.628	0.450	35.143	28.370	25.444	19.388	54.178	56.619	55.555	17.293	50.056	27.044	64.951	62.751	46.959	49.875	32.679	35.470	37.813	40.329	35.428	42.097	48.675	29.781	60.599	77.013	38.136	74.786	61.724	38.831	63.188	58.399	48.138	95.073	60.369	93.137	52.508	77.719
755	754	34.069	90.745	21.064	73.797	69.942	65.609	46.163	7.786	69.684	54.299	15.981	-17.523	57.967	23.607	0.556	6.483	19.280	62.584	35.735	35.965	52.238	10.136	41.305	84.928	43.564	43.575	66.564	-1.183	51.025	60.324	52.160	23.950	48.453	-11.971	77.220	109.723	36.480	57.991	75.710	63.959	12.938	80.245	55.348	46.812	49.634	52.763	113.161	87.310
756	755	46.751	45.264	25.110	36.030	82.037	28.038	43.477	59.597	58.938	63.830	15.519	4.333	84.053	56.453	-14.261	37.482	33.754	70.589	47.297	30.371	48.058	7.297	46.191	71.041	17.556	1.907	54.412	-1.544	39.643	60.950	52.639	30.947	50.275	3.431	39.474	97.235	61.094	42.683	37.865	83.545	20.631	70.979	65.250	31.711	60.893	45.780	122.887	70.278
757	756	-13.931	44.069	1.909	6.069	81.109	-12.411	44.629	37.829	64.789	63.029	20.309	12.149	57.909	24.869	1.349	30.469	56.229	48.949	28.709	6.869	45.909	-30.971	78.789	60.069	-11.691	-26.251	57.989	-18.651	7.029	67.749	8.789	42.389	82.309	49.909	-22.491	88.709	48.869	68.869	46.789	55.989	8.709	13.429	9.589	66.629	50.629	56.469	81.589	67.989
758	757	30.281	51.228	1.121	22.134	77.841	-6.666	39.494	39.348	30.281	78.028	44.241	31.548	42.334	80.494	23.428	50.481	30.614	32.574	10.228	-14.706	27.881	-0.732	44.641	30.028	17.041	46.454	69.921	26.294	3.361	74.641	-7.199	62.254	80.908	6.201	-8.226	28.814	14.508	89.788	45.254	66.148	32.588	18.388	12.628	98.468	26.481	46.921	63.748	45.774
759	758	54.476	46.556	14.956	25.236	68.076	55.516	37.036	14.756	19.156	76.756	22.676	44.836	31.556	72.956	44.316	56.396	46.596	67.756	21.476	1.276	61.836	15.716	25.236	22.756	42.436	38.316	52.836	24.876	-12.084	82.356	47.636	31.796	41.996	1.516	-0.804	5.396	58.236	73.796	45.236	80.156	26.156	60.756	48.596	49.916	57.196	32.556	111.116	38.396
760	759	45.872	22.024	30.512	48.780	43.904	35.448	36.784	12.956	43.364	57.716	43.484	65.732	46.212	61.280	29.536	51.856	46.028	62.224	61.212	16.280	28.064	38.316	47.484	30.820	48.364	0.056	48.612	31.352	10.248	45.884	77.372	42.684	44.176	30.472	27.768	30.300	84.496	88.092	42.028	95.688	18.096	88.548	82.412	46.304	57.032	48.736	104.936	45.704
761	760	64.577	20.732	37.031	60.796	35.399	44.855	16.145	16.833	58.705	41.820	30.252	41.937	31.617	60.876	5.020	45.740	40.961	48.945	43.751	20.636	41.452	30.460	71.505	27.009	32.252	22.887	40.124	20.017	34.775	35.399	45.137	64.625	32.407	48.124	53.948	65.969	64.727	97.084	67.468	48.081	41.953	74.641	60.817	75.425	53.697	54.247	90.113	66.919
762	761	73.022	17.302	48.342	37.182	38.302	55.582	38.382	32.702	64.262	56.542	-30.258	1.782	14.782	50.262	37.022	58.902	50.422	23.982	53.982	23.462	82.542	20.022	68.582	39.062	33.342	41.742	36.182	-14.698	52.742	18.942	35.462	70.382	8.782	74.462	77.062	90.982	72.342	111.902	67.302	10.062	34.302	74.502	60.382	80.622	52.862	66.222	80.822	112.022
763	762	8.856	2.016	5.976	4.056	4.656	6.816	5.016	4.176	7.776	7.056	-4.584	-0.384	1.536	5.856	5.016	7.296	6.216	2.496	6.696	2.856	10.536	2.256	8.136	4.896	4.056	5.256	4.296	-2.304	6.576	2.016	4.176	8.496	0.696	9.336	9.576	11.256	8.856	13.656	8.016	0.696	3.936	8.976	7.296	9.696	6.336	8.136	9.576	14.136
764	763	0.000	0.000	0.000	0.000	0.000	0.000	0.000	0.000	0.000	0.000	0.000	0.000	0.000	0.000	0.000	0.000	0.000	0.000	0.000	0.000	0.000	0.000	0.000	0.000	0.000	0.000	0.000	0.000	0.000	0.000	0.000	0.000	0.000	0.000	0.000	0.000	0.000	0.000	0.000	0.000	0.000	0.000	0.000	0.000	0.000	0.000	0.000	0.000
765	764	0.000	0.000	0.000	0.000	0.000	0.000	0.000	0.000	0.000	0.000	0.000	0.000	0.000	0.000	0.000	0.000	0.000	0.000	0.000	0.000	0.000	0.000	0.000	0.000	0.000	0.000	0.000	0.000	0.000	0.000	0.000	0.000	0.000	0.000	0.000	0.000	0.000	0.000	0.000	0.000	0.000	0.000	0.000	0.000	0.000	0.000	0.000	0.000
766	765	0.000	0.000	0.000	0.000	0.000	0.000	0.000	0.000	0.000	0.000	0.000	0.000	0.000	0.000	0.000	0.000	0.000	0.000	0.000	0.000	0.000	0.000	0.000	0.000	0.000	0.000	0.000	0.000	0.000	0.000	0.000	0.000	0.000	0.000	0.000	0.000	0.000	0.000	0.000	0.000	0.000	0.000	0.000	0.000	0.000	0.000	0.000	0.000
767	766	0.000	0.000	0.000	0.000	0.000	0.000	0.000	0.000	0.000	0.000	0.000	0.000	0.000	0.000	0.000	0.000	0.000	0.000	0.000	0.000	0.000	0.000	0.000	0.000	0.000	0.000	0.000	0.000	0.000	0.000	0.000	0.000	0.000	0.000	0.000	0.000	0.000	0.000	0.000	0.000	0.000	0.000	0.000	0.000	0.000	0.000	0.000	0.000
768	767	0.000	0.000	0.000	0.000	0.000	0.000	0.000	0.000	0.000	0.000	0.000	0.000	0.000	0.000	0.000	0.000	0.000	0.000	0.000	0.000	0.000	0.000	0.000	0.000	0.000	0.000	0.000	0.000	0.000	0.000	0.000	0.000	0.000	0.000	0.000	0.000	0.000	0.000	0.000	0.000	0.000	0.000	0.000	0.000	0.000	0.000	0.000	0.000
769	768	0.000	0.000	0.000	0.000	0.000	0.000	0.000	0.000	0.000	0.000	0.000	0.000	0.000	0.000	0.000	0.000	0.000	0.000	0.000	0.000	0.000	0.000	0.000	0.000	0.000	0.000	0.000	0.000	0.000	0.000	0.000	0.000	0.000	0.000	0.000	0.000	0.000	0.000	0.000	0.000	0.000	0.000	0.000	0.000	0.000	0.000	0.000	0.000
770	769	0.000	0.000	0.000	0.000	0.000	0.000	0.000	0.000	0.000	0.000	0.000	0.000	0.000	0.000	0.000	0.000	0.000	0.000	0.000	0.000	0.000	0.000	0.000	0.000	0.000	0.000	0.000	0.000	0.000	0.000	0.000	0.000	0.000	0.000	0.000	0.000	0.000	0.000	0.000	0.000	0.000	0.000	0.000	0.000	0.000	0.000	0.000	0.000
771	770	0.000	0.000	0.000	0.000	0.000	0.000	0.000	0.000	0.000	0.000	0.000	0.000	0.000	0.000	0.000	0.000	0.000	0.000	0.000	0.000	0.000	0.000	0.000	0.000	0.000	0.000	0.000	0.000	0.000	0.000	0.000	0.000	0.000	0.000	0.000	0.000	0.000	0.000	0.000	0.000	0.000	0.000	0.000	0.000	0.000	0.000	0.000	0.000
772	771	0.000	0.000	0.000	0.000	0.000	0.000	0.000	0.000	0.000	0.000	0.000	0.000	0.000	0.000	0.000	0.000	0.000	0.000	0.000	0.000	0.000	0.000	0.000	0.000	0.000	0.000	0.000	0.000	0.000	0.000	0.000	0.000	0.000	0.000	0.000	0.000	0.000	0.000	0.000	0.000	0.000	0.000	0.000	0.000	0.000	0.000	0.000	0.000
773	772	0.000	0.000	0.000	0.000	0.000	0.000	0.000	0.000	0.000	0.000	0.000	0.000	0.000	0.000	0.000	0.000	0.000	0.000	0.000	0.000	0.000	0.000	0.000	0.000	0.000	0.000	0.000	0.000	0.000	0.000	0.000	0.000	0.000	0.000	0.000	0.000	0.000	0.000	0.000	0.000	0.000	0.000	0.000	0.000	0.000	0.000	0.000	0.000
774	773	0.000	0.000	0.000	0.000	0.000	0.000	0.000	0.000	0.000	0.000	0.000	0.000	0.000	0.000	0.000	0.000	0.000	0.000	0.000	0.000	0.000	0.000	0.000	0.000	0.000	0.000	0.000	0.000	0.000	0.000	0.000	0.000	0.000	0.000	0.000	0.000	0.000	0.000	0.000	0.000	0.000	0.000	0.000	0.000	0.000	0.000	0.000	0.000
775	774	0.000	0.000	0.000	0.000	0.000	0.000	0.000	0.000	0.000	0.000	0.000	0.000	0.000	0.000	0.000	0.000	0.000	0.000	0.000	0.000	0.000	0.000	0.000	0.000	0.000	0.000	0.000	0.000	0.000	0.000	0.000	0.000	0.000	0.000	0.000	0.000	0.000	0.000	0.000	0.000	0.000	0.000	0.000	0.000	0.000	0.000	0.000	0.000
776	775	0.000	0.000	0.000	0.000	0.000	0.000	0.000	0.000	0.000	0.000	0.000	0.000	0.000	0.000	0.000	0.000	0.000	0.000	0.000	0.000	0.000	0.000	0.000	0.000	0.000	0.000	0.000	0.000	0.000	0.000	0.000	0.000	0.000	0.000	0.000	0.000	0.000	0.000	0.000	0.000	0.000	0.000	0.000	0.000	0.000	0.000	0.000	0.000
777	776	0.000	0.000	0.000	0.000	0.000	0.000	0.000	0.000	0.000	0.000	0.000	0.000	0.000	0.000	0.000	0.000	0.000	0.000	0.000	0.000	0.000	0.000	0.000	0.000	0.000	0.000	0.000	0.000	0.000	0.000	0.000	0.000	0.000	0.000	0.000	0.000	0.000	0.000	0.000	0.000	0.000	0.000	0.000	0.000	0.000	0.000	0.000	0.000
778	777	0.000	0.000	0.000	0.000	0.000	0.000	0.000	0.000	0.000	0.000	0.000	0.000	0.000	0.000	0.000	0.000	0.000	0.000	0.000	0.000	0.000	0.000	0.000	0.000	0.000	0.000	0.000	0.000	0.000	0.000	0.000	0.000	0.000	0.000	0.000	0.000	0.000	0.000	0.000	0.000	0.000	0.000	0.000	0.000	0.000	0.000	0.000	0.000
779	778	0.000	0.000	0.000	0.000	0.000	0.000	0.000	0.000	0.000	0.000	0.000	0.000	0.000	0.000	0.000	0.000	0.000	0.000	0.000	0.000	0.000	0.000	0.000	0.000	0.000	0.000	0.000	0.000	0.000	0.000	0.000	0.000	0.000	0.000	0.000	0.000	0.000	0.000	0.000	0.000	0.000	0.000	0.000	0.000	0.000	0.000	0.000	0.000
780	779	0.000	0.000	0.000	0.000	0.000	0.000	0.000	0.000	0.000	0.000	0.000	0.000	0.000	0.000	0.000	0.000	0.000	0.000	0.000	0.000	0.000	0.000	0.000	0.000	0.000	0.000	0.000	0.000	0.000	0.000	0.000	0.000	0.000	0.000	0.000	0.000	0.000	0.000	0.000	0.000	0.000	0.000	0.000	0.000	0.000	0.000	0.000	0.000
781	780	0.000	0.000	0.000	0.000	0.000	0.000	0.000	0.000	0.000	0.000	0.000	0.000	0.000	0.000	0.000	0.000	0.000	0.000	0.000	0.000	0.000	0.000	0.000	0.000	0.000	0.000	0.000	0.000	0.000	0.000	0.000	0.000	0.000	0.000	0.000	0.000	0.000	0.000	0.000	0.000	0.000	0.000	0.000	0.000	0.000	0.000	0.000	0.000
782	781	0.000	0.000	0.000	0.000	0.000	0.000	0.000	0.000	0.000	0.000	0.000	0.000	0.000	0.000	0.000	0.000	0.000	0.000	0.000	0.000	0.000	0.000	0.000	0.000	0.000	0.000	0.000	0.000	0.000	0.000	0.000	0.000	0.000	0.000	0.000	0.000	0.000	0.000	0.000	0.000	0.000	0.000	0.000	0.000	0.000	0.000	0.000	0.000
783	782	0.000	0.000	0.000	0.000	0.000	0.000	0.000	0.000	0.000	0.000	0.000	0.000	0.000	0.000	0.000	0.000	0.000	0.000	0.000	0.000	0.000	0.000	0.000	0.000	0.000	0.000	0.000	0.000	0.000	0.000	0.000	0.000	0.000	0.000	0.000	0.000	0.000	0.000	0.000	0.000	0.000	0.000	0.000	0.000	0.000	0.000	0.000	0.000
784	783	0.000	0.000	0.000	0.000	0.000	0.000	0.000	0.000	0.000	0.000	0.000	0.000	0.000	0.000	0.000	0.000	0.000	0.000	0.000	0.000	0.000	0.000	0.000	0.000	0.000	0.000	0.000	0.000	0.000	0.000	0.000	0.000	0.000	0.000	0.000	0.000	0.000	0.000	0.000	0.000	0.000	0.000	0.000	0.000	0.000	0.000	0.000	0.000
785	784	0.000	0.000	0.000	0.000	0.000	0.000	0.000	0.000	0.000	0.000	0.000	0.000	0.000	0.000	0.000	0.000	0.000	0.000	0.000	0.000	0.000	0.000	0.000	0.000	0.000	0.000	0.000	0.000	0.000	0.000	0.000	0.000	0.000	0.000	0.000	0.000	0.000	0.000	0.000	0.000	0.000	0.000	0.000	0.000	0.000	0.000	0.000	0.000
786	785	0.000	0.000	0.000	0.000	0.000	0.000	0.000	0.000	0.000	0.000	0.000	0.000	0.000	0.000	0.000	0.000	0.000	0.000	0.000	0.000	0.000	0.000	0.000	0.000	0.000	0.000	0.000	0.000	0.000	0.000	0.000	0.000	0.000	0.000	0.000	0.000	0.000	0.000	0.000	0.000	0.000	0.000	0.000	0.000	0.000	0.000	0.000	0.000
787	786	0.000	0.000	0.000	0.000	0.000	0.000	0.000	0.000	0.000	0.000	0.000	0.000	0.000	0.000	0.000	0.000	0.000	0.000	0.000	0.000	0.000	0.000	0.000	0.000	0.000	0.000	0.000	0.000	0.000	0.000	0.000	0.000	0.000	0.000	0.000	0.000	0.000	0.000	0.000	0.000	0.000	0.000	0.000	0.000	0.000	0.000	0.000	0.000
788	787	0.000	0.000	0.000	0.000	0.000	0.000	0.000	0.000	0.000	0.000	0.000	0.000	0.000	0.000	0.000	0.000	0.000	0.000	0.000	0.000	0.000	0.000	0.000	0.000	0.000	0.000	0.000	0.000	0.000	0.000	0.000	0.000	0.000	0.000	0.000	0.000	0.000	0.000	0.000	0.000	0.000	0.000	0.000	0.000	0.000	0.000	0.000	0.000
789	788	0.000	0.000	0.000	0.000	0.000	0.000	0.000	0.000	0.000	0.000	0.000	0.000	0.000	0.000	0.000	0.000	0.000	0.000	0.000	0.000	0.000	0.000	0.000	0.000	0.000	0.000	0.000	0.000	0.000	0.000	0.000	0.000	0.000	0.000	0.000	0.000	0.000	0.000	0.000	0.000	0.000	0.000	0.000	0.000	0.000	0.000	0.000	0.000
790	789	0.000	0.000	0.000	0.000	0.000	0.000	0.000	0.000	0.000	0.000	0.000	0.000	0.000	0.000	0.000	0.000	0.000	0.000	0.000	0.000	0.000	0.000	0.000	0.000	0.000	0.000	0.000	0.000	0.000	0.000	0.000	0.000	0.000	0.000	0.000	0.000	0.000	0.000	0.000	0.000	0.000	0.000	0.000	0.000	0.000	0.000	0.000	0.000
791	790	0.000	0.000	0.000	0.000	0.000	0.000	0.000	0.000	0.000	0.000	0.000	0.000	0.000	0.000	0.000	0.000	0.000	0.000	0.000	0.000	0.000	0.000	0.000	0.000	0.000	0.000	0.000	0.000	0.000	0.000	0.000	0.000	0.000	0.000	0.000	0.000	0.000	0.000	0.000	0.000	0.000	0.000	0.000	0.000	0.000	0.000	0.000	0.000
792	791	0.000	0.000	0.000	0.000	0.000	0.000	0.000	0.000	0.000	0.000	0.000	0.000	0.000	0.000	0.000	0.000	0.000	0.000	0.000	0.000	0.000	0.000	0.000	0.000	0.000	0.000	0.000	0.000	0.000	0.000	0.000	0.000	0.000	0.000	0.000	0.000	0.000	0.000	0.000	0.000	0.000	0.000	0.000	0.000	0.000	0.000	0.000	0.000
793	792	4.964	19.764	13.844	-15.756	64.164	44.924	2.004	37.524	16.804	73.044	50.844	30.124	47.884	58.244	2.004	-0.956	52.324	-11.316	-23.156	59.724	33.084	-14.276	61.204	36.044	68.604	-15.756	24.204	61.204	-8.356	27.164	12.364	6.444	64.164	78.964	62.684	-14.276	34.564	6.444	56.764	89.324	27.164	18.284	9.404	13.844	33.084	50.844	56.764	-49.796
[truncated: 357 more columns]
