# Supplementary material for: How crystallization additives govern halide perovskite grain growth
Source: Nat Commun. 2025 Nov 10;16:9894. doi: 10.1038/s41467-025-65484-7 (PMC12603034; doi:10.1038/s41467-025-65484-7)
Supplement: Supplementary file 3 — Source Data [file 41467_2025_65484_MOESM3_ESM.zip › Data files/Fig S22.txt]

DMF wo
2100.875	0.1919
2100.85053	0.21366
2100.82606	0.24009
2100.8016	0.24075
2100.77713	0.20696
2100.75266	0.21154
2100.72819	0.20505
2100.70372	0.17226
2100.67925	0.17904
2100.65479	0.15472
2100.63032	0.19949
2100.60585	0.2084
2100.58138	0.17866
2100.55691	0.1823
2100.53245	0.17984
2100.50798	0.18059
2100.48351	0.21607
2100.45904	0.21083
2100.43457	0.20291
2100.4101	0.22248
2100.38564	0.22311
2100.36117	0.22399
2100.3367	0.20524
2100.31223	0.22311
2100.28776	0.24738
2100.2633	0.26028
2100.23883	0.26405
2100.21436	0.27098
2100.18989	0.31549
2100.16542	0.33528
2100.14095	0.32275
2100.11649	0.29873
2100.09202	0.29526
2100.06755	0.27638
2100.04308	0.25299
2100.01861	0.2572
2099.99415	0.2639
2099.96968	0.24708
2099.94521	0.20316
2099.92074	0.17604
2099.89627	0.17487
2099.8718	0.19823
2099.84734	0.18632
2099.82287	0.21723
2099.7984	0.24763
2099.77393	0.24878
2099.74946	0.23733
2099.725	0.22317
2099.70053	0.22709
2099.67606	0.25749
2099.65159	0.3332
2099.62712	0.31181
2099.60265	0.24006
2099.57819	0.2081
2099.55372	0.20085
2099.52925	0.19116
2099.50478	0.23296
2099.48031	0.26238
2099.45585	0.24749
2099.43138	0.22652
2099.40691	0.2257
2099.38244	0.26345
2099.35797	0.3084
2099.3335	0.31869
2099.30904	0.28333
2099.28457	0.25202
2099.2601	0.21295
2099.23563	0.22654
2099.21116	0.28477
2099.18669	0.30364
2099.16223	0.26185
2099.13776	0.22549
2099.11329	0.26648
2099.08882	0.26091
2099.06435	0.25367
2099.03989	0.24894
2099.01542	0.24664
2098.99095	0.24397
2098.96648	0.16656
2098.94201	0.15791
2098.91754	0.20877
2098.89308	0.23305
2098.86861	0.19663
2098.84414	0.21091
2098.81967	0.24542
2098.7952	0.25467
2098.77074	0.25574
2098.74627	0.22845
2098.7218	0.15754
2098.69733	0.18525
2098.67286	0.22976
2098.64839	0.20201
2098.62393	0.17582
2098.59946	0.17345
2098.57499	0.15916
2098.55052	0.16547
2098.52605	0.21563
2098.50159	0.20768
2098.47712	0.17034
2098.45265	0.17342
2098.42818	0.18071
2098.40371	0.19784
2098.37924	0.2463
2098.35478	0.25494
2098.33031	0.25
2098.30584	0.21465
2098.28137	0.23494
2098.2569	0.23744
2098.23244	0.22932
2098.20797	0.24826
2098.1835	0.22887
2098.15903	0.20563
2098.13456	0.17775
2098.11009	0.1188
2098.08563	0.15007
2098.06116	0.18795
2098.03669	0.19558
2098.01222	0.18659
2097.98775	0.22129
2097.96329	0.18795
2097.93882	0.1593
2097.91435	0.18176
2097.88988	0.1897
2097.86541	0.19599
2097.84094	0.18471
2097.81648	0.16809
2097.79201	0.18005
2097.76754	0.23076
2097.74307	0.23684
2097.7186	0.24827
2097.69414	0.22529
2097.66967	0.2225
2097.6452	0.28798
2097.62073	0.26226
2097.59626	0.21257
2097.57179	0.22372
2097.54733	0.24083
2097.52286	0.27284
2097.49839	0.26702
2097.47392	0.21801
2097.44945	0.21639
2097.42499	0.23897
2097.40052	0.19779
2097.37605	0.21364
2097.35158	0.24374
2097.32711	0.2341
2097.30264	0.23008
2097.27818	0.21521
2097.25371	0.21274
2097.22924	0.2538
2097.20477	0.27271
2097.1803	0.2418
2097.15584	0.24592
2097.13137	0.25147
2097.1069	0.26732
2097.08243	0.27402
2097.05796	0.2849
2097.03349	0.25491
2097.00903	0.23015
2096.98456	0.21811
2096.96009	0.22149
2096.93562	0.22228
2096.91115	0.22978
2096.88669	0.23925
2096.86222	0.30054
2096.83775	0.28105
2096.81328	0.23967
2096.78881	0.21967
2096.76434	0.18908
2096.73988	0.16758
2096.71541	0.15081
2096.69094	0.16143
2096.66647	0.22704
2096.642	0.24574
2096.61754	0.2467
2096.59307	0.24275
2096.5686	0.22926
2096.54413	0.2441
2096.51966	0.21493
2096.49519	0.20756
2096.47073	0.21532
2096.44626	0.23603
2096.42179	0.21343
2096.39732	0.21744
2096.37285	0.24618
2096.34839	0.23922
2096.32392	0.25206
2096.29945	0.27024
2096.27498	0.26935
2096.25051	0.24236
2096.22604	0.2249
2096.20158	0.23058
2096.17711	0.26364
2096.15264	0.23292
2096.12817	0.21895
2096.1037	0.1871
2096.07924	0.17641
2096.05477	0.19722
2096.0303	0.20173
2096.00583	0.2544
2095.98136	0.28594
2095.95689	0.22494
2095.93243	0.24324
2095.90796	0.26172
2095.88349	0.22253
2095.85902	0.23587
2095.83455	0.25135
2095.81008	0.24336
2095.78562	0.25137
2095.76115	0.19355
2095.73668	0.16263
2095.71221	0.16073
2095.68774	0.19413
2095.66328	0.24274
2095.63881	0.25943
2095.61434	0.26674
2095.58987	0.26134
2095.5654	0.29839
2095.54093	0.23713
2095.51647	0.17752
2095.492	0.1752
2095.46753	0.22352
2095.44306	0.23375
2095.41859	0.19101
2095.39413	0.18712
2095.36966	0.19513
2095.34519	0.20432
2095.32072	0.18369
2095.29625	0.17498
2095.27178	0.22133
2095.24732	0.25665
2095.22285	0.24615
2095.19838	0.26472
2095.17391	0.26185
2095.14944	0.21101
2095.12498	0.21169
2095.10051	0.23868
2095.07604	0.20401
2095.05157	0.22191
2095.0271	0.22059
2095.00263	0.27396
2094.97817	0.25869
2094.9537	0.24263
2094.92923	0.27987
2094.90476	0.2619
2094.88029	0.2757
2094.85583	0.28238
2094.83136	0.28706
2094.80689	0.2861
2094.78242	0.24398
2094.75795	0.26504
2094.73348	0.22742
2094.70902	0.21926
2094.68455	0.18582
2094.66008	0.1714
2094.63561	0.16229
2094.61114	0.18779
2094.58668	0.22356
2094.56221	0.22742
2094.53774	0.19848
2094.51327	0.20258
2094.4888	0.29894
2094.46433	0.28369
2094.43987	0.22663
2094.4154	0.2077
2094.39093	0.18911
2094.36646	0.18451
2094.34199	0.24092
2094.31753	0.24589
2094.29306	0.22336
2094.26859	0.19776
2094.24412	0.1985
2094.21965	0.16811
2094.19518	0.18672
2094.17072	0.21879
2094.14625	0.22639
2094.12178	0.22086
2094.09731	0.25857
2094.07284	0.2419
2094.04838	0.26144
2094.02391	0.28609
2093.99944	0.25981
2093.97497	0.23904
2093.9505	0.2086
2093.92603	0.15809
2093.90157	0.19125
2093.8771	0.18505
2093.85263	0.22485
2093.82816	0.29982
2093.80369	0.25288
2093.77923	0.24925
2093.75476	0.19137
2093.73029	0.21383
2093.70582	0.29636
2093.68135	0.2706
2093.65688	0.26114
2093.63242	0.22992
2093.60795	0.23922
2093.58348	0.18772
2093.55901	0.11706
2093.53454	0.18119
2093.51008	0.18746
2093.48561	0.20875
2093.46114	0.18011
2093.43667	0.14714
2093.4122	0.1773
2093.38773	0.17047
2093.36327	0.21711
2093.3388	0.20869
2093.31433	0.18973
2093.28986	0.19679
2093.26539	0.1744
2093.24093	0.16559
2093.21646	0.17723
2093.19199	0.17582
2093.16752	0.16113
2093.14305	0.19797
2093.11858	0.24788
2093.09412	0.31921
2093.06965	0.35191
2093.04518	0.3267
2093.02071	0.3122
2092.99624	0.29453
2092.97178	0.28408
2092.94731	0.29071
2092.92284	0.24385
2092.89837	0.23157
2092.8739	0.23955
2092.84943	0.22387
2092.82497	0.22274
2092.8005	0.20032
2092.77603	0.2259
2092.75156	0.25809
2092.72709	0.2868
2092.70262	0.24601
2092.67816	0.22991
2092.65369	0.25745
2092.62922	0.21864
2092.60475	0.18648
2092.58028	0.17783
2092.55582	0.26066
2092.53135	0.26014
2092.50688	0.25464
2092.48241	0.26084
2092.45794	0.22623
2092.43347	0.21543
2092.40901	0.18878
2092.38454	0.20565
2092.36007	0.22627
2092.3356	0.24201
2092.31113	0.26839
2092.28667	0.27646
2092.2622	0.26019
2092.23773	0.24449
2092.21326	0.26341
2092.18879	0.26196
2092.16432	0.31227
2092.13986	0.30418
2092.11539	0.3056
2092.09092	0.24467
2092.06645	0.22532
2092.04198	0.21977
2092.01752	0.26464
2091.99305	0.30658
2091.96858	0.26509
2091.94411	0.26394
2091.91964	0.24759
2091.89517	0.22424
2091.87071	0.19605
2091.84624	0.21984
2091.82177	0.21728
2091.7973	0.24166
2091.77283	0.21274
2091.74837	0.2482
2091.7239	0.24061
2091.69943	0.18971
2091.67496	0.15019
2091.65049	0.25538
2091.62602	0.26299
2091.60156	0.22574
2091.57709	0.23609
2091.55262	0.30443
2091.52815	0.24761
2091.50368	0.22559
2091.47922	0.28144
2091.45475	0.31418
2091.43028	0.28373
2091.40581	0.24588
2091.38134	0.24551
2091.35687	0.2522
2091.33241	0.25105
2091.30794	0.24091
2091.28347	0.20974
2091.259	0.2117
2091.23453	0.22213
2091.21007	0.17357
2091.1856	0.13998
2091.16113	0.19605
2091.13666	0.23985
2091.11219	0.23767
2091.08772	0.22625
2091.06326	0.24118
2091.03879	0.28415
2091.01432	0.28598
2090.98985	0.22006
2090.96538	0.25405
2090.94092	0.23736
2090.91645	0.24034
2090.89198	0.26978
2090.86751	0.27539
2090.84304	0.26467
2090.81857	0.25746
2090.79411	0.17905
2090.76964	0.19193
2090.74517	0.20279
2090.7207	0.21365
2090.69623	0.2349
2090.67177	0.22893
2090.6473	0.22195
2090.62283	0.18325
2090.59836	0.1255
2090.57389	0.17216
2090.54942	0.26708
2090.52496	0.2735
2090.50049	0.2627
2090.47602	0.2183
2090.45155	0.17534
2090.42708	0.19709
2090.40262	0.22418
2090.37815	0.26688
2090.35368	0.24349
2090.32921	0.22967
2090.30474	0.19803
2090.28027	0.14539
2090.25581	0.1668
2090.23134	0.1818
2090.20687	0.17165
2090.1824	0.11728
2090.15793	0.14375
2090.13347	0.17971
2090.109	0.22165
2090.08453	0.2325
2090.06006	0.25883
2090.03559	0.21118
2090.01112	0.1292
2089.98666	0.13955
2089.96219	0.20835
2089.93772	0.19524
2089.91325	0.17223
2089.88878	0.17372
2089.86432	0.24724
2089.83985	0.31192
2089.81538	0.27284
2089.79091	0.22952
2089.76644	0.20941
2089.74197	0.2342
2089.71751	0.20988
2089.69304	0.22573
2089.66857	0.31526
2089.6441	0.30422
2089.61963	0.28876
2089.59517	0.28231
2089.5707	0.26063
2089.54623	0.23785
2089.52176	0.21317
2089.49729	0.22276
2089.47282	0.2096
2089.44836	0.23066
2089.42389	0.23033
2089.39942	0.19303
2089.37495	0.23756
2089.35048	0.24555
2089.32601	0.21612
2089.30155	0.21823
2089.27708	0.21866
2089.25261	0.20571
2089.22814	0.26148
2089.20367	0.22191
2089.17921	0.18837
2089.15474	0.23204
2089.13027	0.28954
2089.1058	0.28965
2089.08133	0.26165
2089.05686	0.2534
2089.0324	0.18928
2089.00793	0.16044
2088.98346	0.26278
2088.95899	0.26024
2088.93452	0.22745
2088.91006	0.29173
2088.88559	0.30775
2088.86112	0.2345
2088.83665	0.26954
2088.81218	0.2752
2088.78771	0.30294
2088.76325	0.2227
2088.73878	0.16496
2088.71431	0.17639
2088.68984	0.26734
2088.66537	0.23138
2088.64091	0.16657
2088.61644	0.19419
2088.59197	0.1597
2088.5675	0.19045
2088.54303	0.17555
2088.51856	0.23219
2088.4941	0.29678
2088.46963	0.28256
2088.44516	0.28402
2088.42069	0.22895
2088.39622	0.2328
2088.37176	0.3109
2088.34729	0.28291
2088.32282	0.26829
2088.29835	0.25564
2088.27388	0.22266
2088.24941	0.25585
2088.22495	0.25332
2088.20048	0.27073
2088.17601	0.27058
2088.15154	0.21702
2088.12707	0.18381
2088.10261	0.17952
2088.07814	0.18281
2088.05367	0.17913
2088.0292	0.17779
2088.00473	0.2087
2087.98026	0.28074
2087.9558	0.23519
2087.93133	0.27687
2087.90686	0.29485
2087.88239	0.27976
2087.85792	0.21947
2087.83346	0.22842
2087.80899	0.25923
2087.78452	0.25509
2087.76005	0.24422
2087.73558	0.25407
2087.71111	0.29967
2087.68665	0.30296
2087.66218	0.24414
2087.63771	0.15387
2087.61324	0.15817
2087.58877	0.19825
2087.56431	0.18248
2087.53984	0.13673
2087.51537	0.14537
2087.4909	0.15613
2087.46643	0.16259
2087.44196	0.19703
2087.4175	0.18902
2087.39303	0.22038
2087.36856	0.2277
2087.34409	0.16957
2087.31962	0.14656
2087.29516	0.14884
2087.27069	0.20467
2087.24622	0.25132
2087.22175	0.2184
2087.19728	0.24265
2087.17281	0.22586
2087.14835	0.24813
2087.12388	0.30986
2087.09941	0.32275
2087.07494	0.26925
2087.05047	0.31011
2087.02601	0.28112
2087.00154	0.26138
2086.97707	0.23438
2086.9526	0.234
2086.92813	0.2213
2086.90366	0.15805
2086.8792	0.13275
2086.85473	0.17719
2086.83026	0.21626
2086.80579	0.2459
2086.78132	0.2788
2086.75686	0.27346
2086.73239	0.25844
2086.70792	0.2771
2086.68345	0.3233
2086.65898	0.33604
2086.63451	0.31452
2086.61005	0.27057
2086.58558	0.25429
2086.56111	0.24217
2086.53664	0.18262
2086.51217	0.2244
2086.48771	0.22914
2086.46324	0.28585
2086.43877	0.28728
2086.4143	0.28755
2086.38983	0.26705
2086.36536	0.2696
2086.3409	0.28689
2086.31643	0.23991
2086.29196	0.29706
2086.26749	0.26774
2086.24302	0.2007
2086.21856	0.17483
2086.19409	0.20106
2086.16962	0.13124
2086.14515	0.08672
2086.12068	0.14252
2086.09621	0.2066
2086.07175	0.26777
2086.04728	0.1885
2086.02281	0.18048
2085.99834	0.23545
2085.97387	0.25822
2085.9494	0.27656
2085.92494	0.25363
2085.90047	0.25643
2085.876	0.23963
2085.85153	0.19328
2085.82706	0.1745
2085.8026	0.15736
2085.77813	0.15786
2085.75366	0.14186
2085.72919	0.12995
2085.70472	0.17034
2085.68025	0.19489
2085.65579	0.17246
2085.63132	0.22367
2085.60685	0.23843
2085.58238	0.2476
2085.55791	0.25897
2085.53345	0.20427
2085.50898	0.18878
2085.48451	0.22695
2085.46004	0.31341
2085.43557	0.31526
2085.4111	0.28153
2085.38664	0.27262
2085.36217	0.27746
2085.3377	0.21157
2085.31323	0.1619
2085.28876	0.18576
2085.2643	0.24873
2085.23983	0.27535
2085.21536	0.27729
2085.19089	0.31236
2085.16642	0.28352
2085.14195	0.22491
2085.11749	0.16644
2085.09302	0.15651
2085.06855	0.23653
2085.04408	0.22629
2085.01961	0.26255
2084.99515	0.28669
2084.97068	0.26085
2084.94621	0.24987
2084.92174	0.24083
2084.89727	0.24643
2084.8728	0.24566
2084.84834	0.19995
2084.82387	0.24875
2084.7994	0.24442
2084.77493	0.2428
2084.75046	0.25781
2084.726	0.28429
2084.70153	0.33547
2084.67706	0.34319
2084.65259	0.25743
2084.62812	0.22342
2084.60365	0.20402
2084.57919	0.26029
2084.55472	0.19842
2084.53025	0.15057
2084.50578	0.18121
2084.48131	0.18541
2084.45685	0.17556
2084.43238	0.2352
2084.40791	0.26993
2084.38344	0.25977
2084.35897	0.26009
2084.3345	0.23873
2084.31004	0.22919
2084.28557	0.17013
2084.2611	0.12559
2084.23663	0.19349
2084.21216	0.23377
2084.1877	0.2722
2084.16323	0.2803
2084.13876	0.27176
2084.11429	0.30673
2084.08982	0.29875
2084.06535	0.19923
2084.04089	0.13698
2084.01642	0.16048
2083.99195	0.12319
2083.96748	0.17194
2083.94301	0.18778
2083.91855	0.23549
2083.89408	0.28782
2083.86961	0.2395
2083.84514	0.18553
2083.82067	0.17707
2083.7962	0.1494
2083.77174	0.14955
2083.74727	0.22915
2083.7228	0.22964
2083.69833	0.19321
2083.67386	0.16929
2083.6494	0.2237
2083.62493	0.27576
2083.60046	0.26716
2083.57599	0.26586
2083.55152	0.26585
2083.52705	0.17931
2083.50259	0.17976
2083.47812	0.16232
2083.45365	0.15754
2083.42918	0.15269
2083.40471	0.1629
2083.38025	0.23274
2083.35578	0.27815
2083.33131	0.24999
2083.30684	0.24572
2083.28237	0.23156
2083.2579	0.20597
2083.23344	0.25709
2083.20897	0.2727
2083.1845	0.3018
2083.16003	0.24602
2083.13556	0.21176
2083.1111	0.20923
2083.08663	0.1877
2083.06216	0.15951
2083.03769	0.1762
2083.01322	0.24321
2082.98875	0.30038
2082.96429	0.35414
2082.93982	0.3272
2082.91535	0.25154
2082.89088	0.20636
2082.86641	0.2363
2082.84194	0.18329
2082.81748	0.15186
2082.79301	0.24829
2082.76854	0.27272
2082.74407	0.25444
2082.7196	0.27822
2082.69514	0.29151
2082.67067	0.2485
2082.6462	0.25576
2082.62173	0.27037
2082.59726	0.28922
2082.57279	0.31968
2082.54833	0.28425
2082.52386	0.25426
2082.49939	0.25285
2082.47492	0.27905
2082.45045	0.25969
2082.42599	0.22878
2082.40152	0.23861
2082.37705	0.27129
2082.35258	0.23512
2082.32811	0.20982
2082.30364	0.18343
2082.27918	0.21499
2082.25471	0.29743
2082.23024	0.28774
2082.20577	0.3089
2082.1813	0.32677
2082.15684	0.34451
2082.13237	0.29451
2082.1079	0.25169
2082.08343	0.2661
2082.05896	0.26485
2082.03449	0.25184
2082.01003	0.22112
2081.98556	0.22849
2081.96109	0.25232
2081.93662	0.33129
2081.91215	0.30101
2081.88769	0.28813
2081.86322	0.27377
2081.83875	0.25113
2081.81428	0.27989
2081.78981	0.29755
2081.76534	0.22888
2081.74088	0.20018
2081.71641	0.19843
2081.69194	0.22169
2081.66747	0.24912
2081.643	0.26775
2081.61854	0.25398
2081.59407	0.23817
2081.5696	0.25116
2081.54513	0.21476
2081.52066	0.1603
2081.49619	0.12485
2081.47173	0.16649
2081.44726	0.24714
2081.42279	0.23569
2081.39832	0.21925
2081.37385	0.24932
2081.34939	0.24737
2081.32492	0.2114
2081.30045	0.15907
2081.27598	0.20725
2081.25151	0.22236
2081.22704	0.12295
2081.20258	0.13785
2081.17811	0.14385
2081.15364	0.09633
2081.12917	0.13366
2081.1047	0.20801
2081.08024	0.19277
2081.05577	0.19534
2081.0313	0.25199
2081.00683	0.26397
2080.98236	0.25495
2080.95789	0.28113
2080.93343	0.24532
2080.90896	0.25886
2080.88449	0.25922
2080.86002	0.23477
2080.83555	0.24426
2080.81109	0.25507
2080.78662	0.22935
2080.76215	0.2386
2080.73768	0.25081
2080.71321	0.24813
2080.68874	0.30845
2080.66428	0.35736
2080.63981	0.31245
2080.61534	0.32188
2080.59087	0.26538
2080.5664	0.193
2080.54194	0.21015
2080.51747	0.20047
2080.493	0.23365
2080.46853	0.24588
2080.44406	0.27423
2080.41959	0.24649
2080.39513	0.20713
2080.37066	0.17621
2080.34619	0.20067
2080.32172	0.18252
2080.29725	0.2015
2080.27279	0.20279
2080.24832	0.23825
2080.22385	0.2423
2080.19938	0.25579
2080.17491	0.21276
2080.15044	0.17396
2080.12598	0.14612
2080.10151	0.09741
2080.07704	0.15652
2080.05257	0.20595
2080.0281	0.10841
2080.00364	0.12066
2079.97917	0.21011
2079.9547	0.21169
2079.93023	0.20525
2079.90576	0.18865
2079.88129	0.24244
2079.85683	0.2598
2079.83236	0.20462
2079.80789	0.13833
2079.78342	0.20917
2079.75895	0.26762
2079.73449	0.22985
2079.71002	0.1855
2079.68555	0.20169
2079.66108	0.18946
2079.63661	0.20808
2079.61214	0.18805
2079.58768	0.15149
2079.56321	0.19891
2079.53874	0.24106
2079.51427	0.2035
2079.4898	0.18287
2079.46533	0.2419
2079.44087	0.19084
2079.4164	0.15256
2079.39193	0.20683
2079.36746	0.24922
2079.34299	0.2467
2079.31853	0.30058
2079.29406	0.30525
2079.26959	0.22485
2079.24512	0.17484
2079.22065	0.15295
2079.19618	0.15942
2079.17172	0.23357
2079.14725	0.24854
2079.12278	0.17586
2079.09831	0.10005
2079.07384	0.08478
2079.04938	0.10859
2079.02491	0.10543
2079.00044	0.12098
2078.97597	0.14203
2078.9515	0.18058
2078.92703	0.12769
2078.90257	0.14093
2078.8781	0.23396
2078.85363	0.25382
2078.82916	0.19582
2078.80469	0.23026
2078.78023	0.23106
2078.75576	0.2276
2078.73129	0.31238
2078.70682	0.34876
2078.68235	0.3405
2078.65788	0.25975
2078.63342	0.25099
2078.60895	0.23876
2078.58448	0.20511
2078.56001	0.19126
2078.53554	0.15124
2078.51108	0.12273
2078.48661	0.21121
2078.46214	0.24109
2078.43767	0.28903
2078.4132	0.2586
2078.38873	0.20636
2078.36427	0.15344
2078.3398	0.09759
2078.31533	0.12796
2078.29086	0.2068
2078.26639	0.24664
2078.24193	0.2113
2078.21746	0.24139
2078.19299	0.24043
2078.16852	0.27838
2078.14405	0.26409
2078.11958	0.27636
2078.09512	0.24713
2078.07065	0.18185
2078.04618	0.24556
2078.02171	0.25887
2077.99724	0.22935
2077.97278	0.23223
2077.94831	0.31592
2077.92384	0.27545
2077.89937	0.21726
2077.8749	0.21187
2077.85043	0.20172
2077.82597	0.23843
2077.8015	0.2619
2077.77703	0.25286
2077.75256	0.26888
2077.72809	0.27219
2077.70363	0.25376
2077.67916	0.22875
2077.65469	0.17268
2077.63022	0.16655
2077.60575	0.15722
2077.58128	0.13479
2077.55682	0.16659
2077.53235	0.24983
2077.50788	0.27469
2077.48341	0.24201
2077.45894	0.20206
2077.43448	0.17322
2077.41001	0.17295
2077.38554	0.24115
2077.36107	0.24439
2077.3366	0.22668
2077.31213	0.15877
2077.28767	0.17411
2077.2632	0.2539
2077.23873	0.18186
2077.21426	0.11666
2077.18979	0.16003
2077.16533	0.21362
2077.14086	0.20317
2077.11639	0.19376
2077.09192	0.22889
2077.06745	0.27693
2077.04298	0.30243
2077.01852	0.29509
2076.99405	0.24098
2076.96958	0.24965
2076.94511	0.26594
2076.92064	0.32886
2076.89618	0.30895
2076.87171	0.21962
2076.84724	0.15669
2076.82277	0.19664
2076.7983	0.19514
2076.77383	0.19633
2076.74937	0.18027
2076.7249	0.24458
2076.70043	0.21523
2076.67596	0.24422
2076.65149	0.25272
2076.62703	0.23206
2076.60256	0.2489
2076.57809	0.20472
2076.55362	0.14922
2076.52915	0.16702
2076.50468	0.25905
2076.48022	0.26818
2076.45575	0.15174
2076.43128	0.15244
2076.40681	0.21165
2076.38234	0.18339
2076.35787	0.19156
2076.33341	0.23872
2076.30894	0.2886
2076.28447	0.26298
2076.26	0.2063
2076.23553	0.16564
2076.21107	0.13637
2076.1866	0.19057
2076.16213	0.20366
2076.13766	0.19655
2076.11319	0.21772
2076.08872	0.23115
2076.06426	0.17662
2076.03979	0.12102
2076.01532	0.15916
2075.99085	0.19289
2075.96638	0.17645
2075.94192	0.17558
2075.91745	0.12457
2075.89298	0.11758
2075.86851	0.16683
2075.84404	0.17559
2075.81957	0.19949
2075.79511	0.21441
2075.77064	0.17999
2075.74617	0.10761
2075.7217	0.15692
2075.69723	0.21407
2075.67277	0.25813
2075.6483	0.20522
2075.62383	0.16808
2075.59936	0.21929
2075.57489	0.267
2075.55042	0.24381
2075.52596	0.25861
2075.50149	0.27199
2075.47702	0.26716
2075.45255	0.22475
2075.42808	0.23426
2075.40362	0.24227
2075.37915	0.25149
2075.35468	0.19172
2075.33021	0.13091
2075.30574	0.17253
2075.28127	0.14591
2075.25681	0.2399
2075.23234	0.32781
2075.20787	0.26139
2075.1834	0.20699
2075.15893	0.27176
2075.13447	0.3182
2075.11	0.31534
2075.08553	0.24725
2075.06106	0.2217
2075.03659	0.22282
2075.01212	0.21113
2074.98766	0.16442
2074.96319	0.14888
2074.93872	0.20269
2074.91425	0.20203
2074.88978	0.21975
2074.86532	0.2468
2074.84085	0.31963
2074.81638	0.29478
2074.79191	0.21386
2074.76744	0.15142
2074.74297	0.17354
2074.71851	0.24131
2074.69404	0.26042
2074.66957	0.26985
2074.6451	0.22899
2074.62063	0.25435
2074.59617	0.28751
2074.5717	0.28209
2074.54723	0.25242
2074.52276	0.27162
2074.49829	0.27557
2074.47382	0.25279
2074.44936	0.25193
2074.42489	0.25385
2074.40042	0.25555
2074.37595	0.2845
2074.35148	0.24054
2074.32702	0.22487
2074.30255	0.15375
2074.27808	0.14877
2074.25361	0.1537
2074.22914	0.16864
2074.20467	0.2021
2074.18021	0.21453
2074.15574	0.23079
2074.13127	0.25143
2074.1068	0.19203
2074.08233	0.17797
2074.05787	0.1852
2074.0334	0.21799
2074.00893	0.1862
2073.98446	0.1634
2073.95999	0.15413
2073.93552	0.18479
2073.91106	0.18291
2073.88659	0.17221
2073.86212	0.19634
2073.83765	0.22459
2073.81318	0.19558
2073.78872	0.21908
2073.76425	0.23912
2073.73978	0.17949
2073.71531	0.19076
2073.69084	0.15233
2073.66637	0.14348
2073.64191	0.16399
2073.61744	0.15569
2073.59297	0.14457
2073.5685	0.12652
2073.54403	0.11547
2073.51957	0.15968
2073.4951	0.20514
2073.47063	0.18072
2073.44616	0.19514
2073.42169	0.20989
2073.39722	0.18845
2073.37276	0.21228
2073.34829	0.19959
2073.32382	0.16424
2073.29935	0.1251
2073.27488	0.13077
2073.25042	0.16211
2073.22595	0.18594
2073.20148	0.18892
2073.17701	0.26249
2073.15254	0.2921
2073.12807	0.28594
2073.10361	0.23083
2073.07914	0.24824
2073.05467	0.21136
2073.0302	0.20949
2073.00573	0.20059
2072.98126	0.14734
2072.9568	0.21239
2072.93233	0.28282
2072.90786	0.22177
2072.88339	0.20072
2072.85892	0.18196
2072.83446	0.17298
2072.80999	0.21993
2072.78552	0.23246
2072.76105	0.18893
2072.73658	0.20872
2072.71211	0.27526
2072.68765	0.27935
2072.66318	0.23945
2072.63871	0.22022
2072.61424	0.2313
2072.58977	0.19768
2072.56531	0.17207
2072.54084	0.18839
2072.51637	0.1497
2072.4919	0.13753
2072.46743	0.16191
2072.44296	0.21491
2072.4185	0.23453
2072.39403	0.28779
2072.36956	0.30916
2072.34509	0.26689
2072.32062	0.16707
2072.29616	0.23216
2072.27169	0.25054
2072.24722	0.23728
2072.22275	0.24396
2072.19828	0.21152
2072.17381	0.20714
2072.14935	0.23326
2072.12488	0.22141
2072.10041	0.14018
2072.07594	0.16649
2072.05147	0.17456
2072.02701	0.16503
2072.00254	0.09377
2071.97807	0.13446
2071.9536	0.18819
2071.92913	0.197
2071.90466	0.18886
2071.8802	0.1956
2071.85573	0.21513
2071.83126	0.19587
2071.80679	0.24033
2071.78232	0.23107
2071.75786	0.21623
2071.73339	0.19551
2071.70892	0.22536
2071.68445	0.26903
2071.65998	0.22592
2071.63551	0.23788
2071.61105	0.19947
2071.58658	0.20879
2071.56211	0.1074
2071.53764	0.15209
2071.51317	0.25293
2071.48871	0.18874
2071.46424	0.09007
2071.43977	0.13069
2071.4153	0.14487
2071.39083	0.12103
2071.36636	0.17522
2071.3419	0.16965
2071.31743	0.17312
2071.29296	0.20459
2071.26849	0.20981
2071.24402	0.23466
2071.21956	0.23785
2071.19509	0.20333
2071.17062	0.16787
2071.14615	0.13626
2071.12168	0.15528
2071.09721	0.10104
2071.07275	0.13193
2071.04828	0.14846
2071.02381	0.18492
2070.99934	0.14943
2070.97487	0.18325
2070.95041	0.24146
2070.92594	0.27053
2070.90147	0.2996
2070.877	0.30329
2070.85253	0.27212
2070.82806	0.26655
2070.8036	0.26033
2070.77913	0.28131
2070.75466	0.25537
2070.73019	0.24675
2070.70572	0.23118
2070.68126	0.22045
2070.65679	0.21705
2070.63232	0.21889
2070.60785	0.27171
2070.58338	0.26754
2070.55891	0.26448
2070.53445	0.25733
2070.50998	0.22859
2070.48551	0.20917
2070.46104	0.22286
2070.43657	0.22864
2070.41211	0.25857
2070.38764	0.25261
2070.36317	0.26286
2070.3387	0.2478
2070.31423	0.23591
2070.28976	0.26098
2070.2653	0.24823
2070.24083	0.22513
2070.21636	0.19376
2070.19189	0.214
2070.16742	0.27187
2070.14296	0.28284
2070.11849	0.2637
2070.09402	0.23153
2070.06955	0.25093
2070.04508	0.26992
2070.02061	0.23501
2069.99615	0.1888
2069.97168	0.18129
2069.94721	0.14496
2069.92274	0.20359
2069.89827	0.22126
2069.8738	0.14917
2069.84934	0.10081
2069.82487	0.07445
2069.8004	0.13055
2069.77593	0.19278
2069.75146	0.17853
2069.727	0.16865
2069.70253	0.19291
2069.67806	0.20321
2069.65359	0.14872
2069.62912	0.18334
2069.60465	0.14687
2069.58019	0.15052
2069.55572	0.18217
2069.53125	0.23021
2069.50678	0.21469
2069.48231	0.17806
2069.45785	0.13883
2069.43338	0.12361
2069.40891	0.12656
2069.38444	0.12825
2069.35997	0.15556
2069.3355	0.17978
2069.31104	0.24392
2069.28657	0.29247
2069.2621	0.31301
2069.23763	0.22028
2069.21316	0.19259
2069.1887	0.21716
2069.16423	0.27607
2069.13976	0.33002
2069.11529	0.30231
2069.09082	0.28458
2069.06635	0.30719
2069.04189	0.26157
2069.01742	0.28003
2068.99295	0.25213
2068.96848	0.24824
2068.94401	0.25475
2068.91955	0.27438
2068.89508	0.2225
2068.87061	0.20069
2068.84614	0.2154
2068.82167	0.23547
2068.7972	0.26872
2068.77274	0.25212
2068.74827	0.23526
2068.7238	0.27814
2068.69933	0.23415
2068.67486	0.21374
2068.6504	0.23042
2068.62593	0.22292
2068.60146	0.24524
2068.57699	0.22131
2068.55252	0.20931
2068.52805	0.20707
2068.50359	0.17479
2068.47912	0.2227
2068.45465	0.30688
2068.43018	0.31577
2068.40571	0.303
2068.38125	0.24128
2068.35678	0.17466
2068.33231	0.19973
2068.30784	0.26035
2068.28337	0.23959
2068.2589	0.26
2068.23444	0.26753
2068.20997	0.2649
2068.1855	0.24052
2068.16103	0.2124
2068.13656	0.25172
2068.1121	0.2795
2068.08763	0.19864
2068.06316	0.1333
2068.03869	0.11815
2068.01422	0.18474
2067.98975	0.20592
2067.96529	0.23479
2067.94082	0.23655
2067.91635	0.18401
2067.89188	0.1566
2067.86741	0.14926
2067.84295	0.16887
2067.81848	0.24118
2067.79401	0.2819
2067.76954	0.20328
2067.74507	0.15105
2067.7206	0.20544
2067.69614	0.26123
2067.67167	0.23995
2067.6472	0.22764
2067.62273	0.11592
2067.59826	0.11664
2067.5738	0.20388
2067.54933	0.25039
2067.52486	0.24248
2067.50039	0.25649
2067.47592	0.27657
2067.45145	0.28108
2067.42699	0.26117
2067.40252	0.2406
2067.37805	0.20962
2067.35358	0.18298
2067.32911	0.19256
2067.30465	0.1818
2067.28018	0.25234
2067.25571	0.2378
2067.23124	0.22101
2067.20677	0.21679
2067.1823	0.20754
2067.15784	0.24016
2067.13337	0.28655
2067.1089	0.30722
2067.08443	0.29247
2067.05996	0.27063
2067.0355	0.27944
2067.01103	0.24914
2066.98656	0.21785
2066.96209	0.21984
2066.93762	0.19531
2066.91315	0.21602
2066.88869	0.22149
2066.86422	0.2349
2066.83975	0.23417
2066.81528	0.28676
2066.79081	0.21934
2066.76635	0.18025
2066.74188	0.25889
2066.71741	0.29101
2066.69294	0.26601
2066.66847	0.27369
2066.644	0.25139
2066.61954	0.20947
2066.59507	0.16387
2066.5706	0.25594
2066.54613	0.24623
2066.52166	0.23345
2066.49719	0.20661
2066.47273	0.22068
2066.44826	0.24616
2066.42379	0.27935
2066.39932	0.21013
2066.37485	0.25974
2066.35039	0.2962
2066.32592	0.2484
2066.30145	0.15858
2066.27698	0.14602
2066.25251	0.1635
2066.22804	0.14123
2066.20358	0.13574
2066.17911	0.11663
2066.15464	0.1748
2066.13017	0.19882
2066.1057	0.1575
2066.08124	0.19786
2066.05677	0.20776
2066.0323	0.14322
2066.00783	0.10952
2065.98336	0.0971
2065.95889	0.13048
2065.93443	0.13274
2065.90996	0.15618
2065.88549	0.15455
2065.86102	0.21524
2065.83655	0.17249
2065.81209	0.15137
2065.78762	0.17034
2065.76315	0.23242
2065.73868	0.15256
2065.71421	0.14004
2065.68974	0.23097
2065.66528	0.19966
2065.64081	0.19196
2065.61634	0.20962
2065.59187	0.18463
2065.5674	0.16021
2065.54294	0.16345
2065.51847	0.12112
2065.494	0.16246
2065.46953	0.18943
2065.44506	0.1397
2065.42059	0.1363
2065.39613	0.18104
2065.37166	0.1714
2065.34719	0.18985
2065.32272	0.13604
2065.29825	0.15306
2065.27379	0.19015
2065.24932	0.18591
2065.22485	0.16411
2065.20038	0.19691
2065.17591	0.23321
2065.15144	0.19839
2065.12698	0.23744
2065.10251	0.30868
2065.07804	0.27698
2065.05357	0.30372
2065.0291	0.27049
2065.00464	0.2092
2064.98017	0.17146
2064.9557	0.2096
2064.93123	0.27831
2064.90676	0.27333
2064.88229	0.21595
2064.85783	0.20325
2064.83336	0.27999
2064.80889	0.27128
2064.78442	0.25752
2064.75995	0.25975
2064.73549	0.20131
2064.71102	0.20757
2064.68655	0.25924
2064.66208	0.2175
2064.63761	0.25563
2064.61314	0.21263
2064.58868	0.18449
2064.56421	0.20699
2064.53974	0.18263
2064.51527	0.21255
2064.4908	0.22869
2064.46634	0.15398
2064.44187	0.18797
2064.4174	0.26701
2064.39293	0.24254
2064.36846	0.20093
2064.34399	0.1807
2064.31953	0.12483
2064.29506	0.07539
2064.27059	0.14984
2064.24612	0.22048
2064.22165	0.16563
2064.19719	0.18325
2064.17272	0.19982
2064.14825	0.19574
2064.12378	0.18699
2064.09931	0.17267
2064.07484	0.24057
2064.05038	0.20785
2064.02591	0.13541
2064.00144	0.143
2063.97697	0.16725
2063.9525	0.25226
2063.92804	0.29809
2063.90357	0.26257
2063.8791	0.17576
2063.85463	0.19739
2063.83016	0.13832
2063.80569	0.14549
2063.78123	0.12466
2063.75676	0.15089
2063.73229	0.12788
2063.70782	0.15522
2063.68335	0.08109
2063.65889	0.09009
2063.63442	0.18215
2063.60995	0.19674
2063.58548	0.19435
2063.56101	0.16912
2063.53654	0.2233
2063.51208	0.22528
2063.48761	0.21402
2063.46314	0.19788
2063.43867	0.22792
2063.4142	0.24058
2063.38974	0.25816
2063.36527	0.20064
2063.3408	0.20249
2063.31633	0.24766
2063.29186	0.19632
2063.26739	0.22942
2063.24293	0.25153
2063.21846	0.26517
2063.19399	0.27833
2063.16952	0.24017
2063.14505	0.22464
2063.12058	0.20307
2063.09612	0.24651
2063.07165	0.26295
2063.04718	0.27719
2063.02271	0.32518
2062.99824	0.28599
2062.97378	0.24679
2062.94931	0.29016
2062.92484	0.30283
2062.90037	0.26986
2062.8759	0.25201
2062.85143	0.1916
2062.82697	0.17478
2062.8025	0.16307
2062.77803	0.22269
2062.75356	0.2392
2062.72909	0.2589
2062.70463	0.27855
2062.68016	0.20508
2062.65569	0.14181
2062.63122	0.1686
2062.60675	0.28206
2062.58228	0.26748
2062.55782	0.25379
2062.53335	0.25049
2062.50888	0.20372
2062.48441	0.18877
2062.45994	0.25918
2062.43548	0.25529
2062.41101	0.24618
2062.38654	0.2437
2062.36207	0.22976
2062.3376	0.28817
2062.31313	0.20996
2062.28867	0.20299
2062.2642	0.22589
2062.23973	0.17832
2062.21526	0.20983
2062.19079	0.27378
2062.16633	0.27057
2062.14186	0.29084
2062.11739	0.29577
2062.09292	0.32167
2062.06845	0.3278
2062.04398	0.27828
2062.01952	0.23496
2061.99505	0.20079
2061.97058	0.17334
2061.94611	0.18515
2061.92164	0.18186
2061.89718	0.24531
2061.87271	0.26775
2061.84824	0.25131
2061.82377	0.23019
2061.7993	0.22275
2061.77483	0.18034
2061.75037	0.19447
2061.7259	0.22621
2061.70143	0.19889
2061.67696	0.22269
2061.65249	0.27564
2061.62803	0.33143
2061.60356	0.31393
2061.57909	0.28368
2061.55462	0.23105
2061.53015	0.20748
2061.50568	0.14594
2061.48122	0.15382
2061.45675	0.20856
2061.43228	0.24851
2061.40781	0.26458
2061.38334	0.2252
2061.35888	0.1523
2061.33441	0.13168
2061.30994	0.12299
2061.28547	0.12529
2061.261	0.19676
2061.23653	0.25049
2061.21207	0.25366
2061.1876	0.26109
2061.16313	0.24373
2061.13866	0.19398
2061.11419	0.26687
2061.08973	0.26848
2061.06526	0.24862
2061.04079	0.23468
2061.01632	0.24587
2060.99185	0.22431
2060.96738	0.20745
2060.94292	0.23636
2060.91845	0.22542
2060.89398	0.25521
2060.86951	0.25763
2060.84504	0.29281
2060.82058	0.23119
2060.79611	0.17131
2060.77164	0.23833
2060.74717	0.27006
2060.7227	0.29194
2060.69823	0.27937
2060.67377	0.21975
2060.6493	0.20022
2060.62483	0.18884
2060.60036	0.21775
2060.57589	0.25897
2060.55143	0.285
2060.52696	0.29149
2060.50249	0.32739
2060.47802	0.31573
2060.45355	0.29884
2060.42908	0.31222
2060.40462	0.28456
2060.38015	0.30111
2060.35568	0.28395
2060.33121	0.21511
2060.30674	0.15075
2060.28228	0.15228
2060.25781	0.20325
2060.23334	0.27889
2060.20887	0.24707
2060.1844	0.23071
2060.15993	0.18388
2060.13547	0.28071
2060.111	0.28993
2060.08653	0.23819
2060.06206	0.21729
2060.03759	0.24307
2060.01312	0.26287
2059.98866	0.31295
2059.96419	0.37676
2059.93972	0.36364
2059.91525	0.33524
2059.89078	0.30021
2059.86632	0.26206
2059.84185	0.25784
2059.81738	0.25481
2059.79291	0.18663
2059.76844	0.20686
2059.74397	0.19172
2059.71951	0.2329
2059.69504	0.24993
2059.67057	0.27281
2059.6461	0.26693
2059.62163	0.2012
2059.59717	0.19189
2059.5727	0.17871
2059.54823	0.18517
2059.52376	0.1679
2059.49929	0.16429
2059.47482	0.23809
2059.45036	0.26
2059.42589	0.29688
2059.40142	0.32045
2059.37695	0.29658
2059.35248	0.33809
2059.32802	0.36818
2059.30355	0.32714
2059.27908	0.25837
2059.25461	0.24165
2059.23014	0.18694
2059.20567	0.24207
2059.18121	0.26859
2059.15674	0.25622
2059.13227	0.24819
2059.1078	0.21347
2059.08333	0.21317
2059.05887	0.17236
2059.0344	0.21572
2059.00993	0.26509
2058.98546	0.25406
2058.96099	0.24309
2058.93652	0.24209
2058.91206	0.22311
2058.88759	0.22815
2058.86312	0.22328
2058.83865	0.21938
2058.81418	0.20222
2058.78972	0.21756
2058.76525	0.22146
2058.74078	0.18376
2058.71631	0.17393
2058.69184	0.15131
2058.66737	0.11188
2058.64291	0.1359
2058.61844	0.2244
2058.59397	0.22406
2058.5695	0.22577
2058.54503	0.27485
2058.52057	0.24047
2058.4961	0.2261
2058.47163	0.26691
2058.44716	0.27129
2058.42269	0.24135
2058.39822	0.22974
2058.37376	0.24821
2058.34929	0.25444
2058.32482	0.18801
2058.30035	0.20051
2058.27588	0.27222
2058.25142	0.31057
2058.22695	0.28234
2058.20248	0.22155
2058.17801	0.12083
2058.15354	0.12142
2058.12907	0.161
2058.10461	0.19834
2058.08014	0.29353
2058.05567	0.2379
2058.0312	0.20089
2058.00673	0.23525
2057.98227	0.28019
2057.9578	0.30152
2057.93333	0.29566
2057.90886	0.25771
2057.88439	0.24087
2057.85992	0.23373
2057.83546	0.24214
2057.81099	0.20904
2057.78652	0.1928
2057.76205	0.16213
2057.73758	0.19784
2057.71312	0.23084
2057.68865	0.24899
2057.66418	0.22262
2057.63971	0.21982
2057.61524	0.24661
2057.59077	0.19154
2057.56631	0.1704
2057.54184	0.15054
2057.51737	0.18014
2057.4929	0.18954
2057.46843	0.24931
2057.44397	0.25043
2057.4195	0.21307
2057.39503	0.28841
2057.37056	0.31541
2057.34609	0.26936
2057.32162	0.29899
2057.29716	0.30654
2057.27269	0.23692
2057.24822	0.22349
2057.22375	0.225
2057.19928	0.23002
2057.17482	0.21132
2057.15035	0.19697
2057.12588	0.22246
2057.10141	0.31731
2057.07694	0.27358
2057.05247	0.1864
2057.02801	0.22436
2057.00354	0.16553
2056.97907	0.17043
2056.9546	0.18432
2056.93013	0.19089
2056.90567	0.22319
2056.8812	0.24758
2056.85673	0.18454
2056.83226	0.18488
2056.80779	0.16831
2056.78332	0.23107
2056.75886	0.22605
2056.73439	0.25424
2056.70992	0.22695
2056.68545	0.19875
2056.66098	0.21819
2056.63651	0.18211
2056.61205	0.14901
2056.58758	0.20104
2056.56311	0.16229
2056.53864	0.18338
2056.51417	0.25309
2056.48971	0.21015
2056.46524	0.19635
2056.44077	0.20393
2056.4163	0.16151
2056.39183	0.16531
2056.36736	0.25398
2056.3429	0.23892
2056.31843	0.20138
2056.29396	0.2297
2056.26949	0.24832
2056.24502	0.28992
2056.22056	0.29119
2056.19609	0.26329
2056.17162	0.24108
2056.14715	0.21602
2056.12268	0.20608
2056.09821	0.20173
2056.07375	0.2181
2056.04928	0.19541
2056.02481	0.14633
2056.00034	0.16139
2055.97587	0.16623
2055.95141	0.17986
2055.92694	0.16944
2055.90247	0.26969
2055.878	0.24252
2055.85353	0.23521
2055.82906	0.23188
2055.8046	0.24804
2055.78013	0.25877
2055.75566	0.21433
2055.73119	0.2489
2055.70672	0.36041
2055.68226	0.35403
2055.65779	0.35017
2055.63332	0.35665
2055.60885	0.33203
2055.58438	0.31945
2055.55991	0.312
2055.53545	0.27661
2055.51098	0.26935
2055.48651	0.26127
2055.46204	0.22896
2055.43757	0.24981
2055.41311	0.28275
2055.38864	0.24741
2055.36417	0.21236
2055.3397	0.22803
2055.31523	0.20308
2055.29076	0.20347
2055.2663	0.22975
2055.24183	0.22812
2055.21736	0.19125
2055.19289	0.16455
2055.16842	0.13838
2055.14396	0.17139
2055.11949	0.18656
2055.09502	0.19949
2055.07055	0.19459
2055.04608	0.19038
2055.02161	0.21156
2054.99715	0.17675
2054.97268	0.07931
2054.94821	0.14043
2054.92374	0.22292
2054.89927	0.29298
2054.87481	0.27797
2054.85034	0.23855
2054.82587	0.23274
2054.8014	0.15556
2054.77693	0.15755
2054.75246	0.21014
2054.728	0.23308
2054.70353	0.249
2054.67906	0.24465
2054.65459	0.28589
2054.63012	0.35051
2054.60566	0.40599
2054.58119	0.33194
2054.55672	0.28103
2054.53225	0.27687
2054.50778	0.28441
2054.48331	0.25505
2054.45885	0.27588
2054.43438	0.24499
2054.40991	0.18022
2054.38544	0.17076
2054.36097	0.19877
2054.33651	0.17827
2054.31204	0.21409
2054.28757	0.23835
2054.2631	0.26358
2054.23863	0.33401
2054.21416	0.33255
2054.1897	0.31856
2054.16523	0.2293
2054.14076	0.23537
2054.11629	0.25084
2054.09182	0.21555
2054.06736	0.21758
2054.04289	0.22758
2054.01842	0.16889
2053.99395	0.16294
2053.96948	0.22447
2053.94501	0.18248
2053.92055	0.2242
2053.89608	0.23506
2053.87161	0.17025
2053.84714	0.14797
2053.82267	0.1078
2053.79821	0.10876
2053.77374	0.16197
2053.74927	0.2542
2053.7248	0.26996
2053.70033	0.22378
2053.67586	0.21852
2053.6514	0.21831
2053.62693	0.24108
2053.60246	0.18911
2053.57799	0.20904
2053.55352	0.23424
2053.52905	0.2232
2053.50459	0.20158
2053.48012	0.21564
2053.45565	0.24703
2053.43118	0.25821
2053.40671	0.25084
2053.38225	0.25227
2053.35778	0.22814
2053.33331	0.23619
2053.30884	0.21214
2053.28437	0.25014
2053.2599	0.28441
2053.23544	0.30762
2053.21097	0.27853
2053.1865	0.18665
2053.16203	0.19792
2053.13756	0.23477
2053.1131	0.20792
2053.08863	0.20036
2053.06416	0.19571
2053.03969	0.16639
2053.01522	0.14168
2052.99075	0.10037
2052.96629	0.05271
2052.94182	0.06591
2052.91735	0.1529
2052.89288	0.20565
2052.86841	0.14515
2052.84395	0.176
2052.81948	0.20731
2052.79501	0.23838
2052.77054	0.23501
2052.74607	0.20084
2052.7216	0.22166
2052.69714	0.21631
2052.67267	0.24503
2052.6482	0.28079
2052.62373	0.23696
2052.59926	0.20685
2052.5748	0.16348
2052.55033	0.18585
2052.52586	0.1753
2052.50139	0.19284
2052.47692	0.24097
2052.45245	0.21326
2052.42799	0.17745
2052.40352	0.21978
2052.37905	0.26529
2052.35458	0.28382
2052.33011	0.24529
2052.30565	0.17866
2052.28118	0.20077
2052.25671	0.27906
2052.23224	0.23189
2052.20777	0.14557
2052.1833	0.19501
2052.15884	0.25549
2052.13437	0.21958
2052.1099	0.22756
2052.08543	0.27789
2052.06096	0.26943
2052.0365	0.28066
2052.01203	0.23893
2051.98756	0.28068
[truncated: 159,807 more rows]
