# Supplementary material for: How crystallization additives govern halide perovskite grain growth
Source: Nat Commun. 2025 Nov 10;16:9894. doi: 10.1038/s41467-025-65484-7 (PMC12603034; doi:10.1038/s41467-025-65484-7)
Supplement: Supplementary file 3 — Source Data [file 41467_2025_65484_MOESM3_ESM.zip › Data files/Fig S28Sim.csv]

0	7.97884643800463
2.15021389274997	5.70963410397211
4.41359693774994	18.1368679125249
6.67697998274992	44.9474983854319
40.4013873532494	64.4697412292935
74.3521330282494	77.7467121584918
108.076540398749	89.0154409854719
142.027286073749	96.4407970366935
175.864862596499	103.806956617807
209.815608271498	111.734017182527
243.766353946499	120.353225911963
277.603930469248	125.749833095975
311.554676144248	128.836032095178
345.392252666998	136.903653947345
379.342998341998	142.754560447853
413.293744016998	148.639195399525
447.131320539748	153.151308282338
481.082066214748	161.582156539303
514.919642737498	167.592682674185
548.870388412497	171.961359734998
582.821134087498	177.22869154274
616.658710610247	179.105778601591
650.609456285247	185.212187595461
684.447032807997	188.01180588571
718.397778482997	192.046504290137
752.348524157997	194.024387035951
786.299269832997	196.292529121961
820.250015507995	197.03032367689
854.200761182991	199.97238506704
888.151506857987	200.676858752138
922.102252532983	201.263049321986
956.052998207986	205.830718587806
990.00374388299	206.805979516573
1023.84132040574	208.058093872105
1057.79206608074	207.125671879862
1091.74281175574	210.770742976768
1125.69355743074	214.574065409385
1159.64430310574	213.672335195221
1193.48187962849	218.095464998307
1227.43262530349	217.532765171391
1261.38337097849	216.762987944281
1295.33411665349	216.12489652139
1329.17169317624	215.283900515786
1363.12243885124	214.212441549795
1397.07318452624	217.616471619624
1431.02393020124	222.160200390339
1464.86150672398	224.211480433268
1498.81225239898	223.033478326479
1532.76299807398	227.709544803566
1566.71374374898	233.105666429975
1600.55132027173	232.386312148303
1634.50206594673	234.673370667262
1668.45281162173	233.967612419809
1702.40355729673	236.363165114022
1736.35430297173	235.764041920961
1770.30504864672	235.00151269134
1804.25579432172	240.984564183312
1838.20653999672	240.655972286691
1872.15728567172	240.079337252666
1906.10803134673	239.50119877615
