# Supplementary material for: How crystallization additives govern halide perovskite grain growth
Source: Nat Commun. 2025 Nov 10;16:9894. doi: 10.1038/s41467-025-65484-7 (PMC12603034; doi:10.1038/s41467-025-65484-7)
Supplement: Supplementary file 3 — Source Data [file 41467_2025_65484_MOESM3_ESM.zip › Data files/Fig S28Theory.csv]

10	50.2488805845464
10.023052380779	50.2603483776122
10.046157902784	50.2718399816358
10.069316688518	50.2833554411985
10.0925288607668	50.2948948009472
10.115794542599	50.3064581055946
10.1391138573668	50.3180453999193
10.162486928707	50.3296567287653
10.1859138805412	50.3412921370425
10.2093948370768	50.3529516697268
10.2329299228075	50.3646353718597
10.2565192625141	50.3763432885487
10.2801629812647	50.3880754649673
10.3038612044162	50.3998319463548
10.327614057614	50.4116127780167
10.3514216667934	50.4234180053244
10.3752841581801	50.4352476737153
10.3992016582906	50.4471018286931
10.423174293933	50.4589805158274
10.447202192208	50.4708837807542
10.471285480509	50.4828116691756
10.4954242865232	50.4947642268598
10.5196187382322	50.5067414996415
10.5438689639126	50.5187435334216
10.5681750921366	50.5307703741674
10.5925372517729	50.5428220679123
10.6169555719872	50.5548986607565
10.6414301822432	50.5670001988664
10.6659612123026	50.5791267284749
10.6905487922266	50.5912782958815
10.7151930523761	50.603454947452
10.7398941234124	50.615656729619
10.7646521362983	50.6278836888815
10.7894672222983	50.6401358718054
10.8143395129794	50.652413325023
10.839269140212	50.6647160952334
10.8642562361707	50.6770442292024
10.8893009333343	50.6893977737625
10.9144033644876	50.7017767758131
10.9395636627209	50.7141812823203
10.9647819614319	50.7266113403171
10.9900583943252	50.7390669969035
11.0153930954142	50.7515482992461
11.0407861990207	50.7640552945786
11.0662378397767	50.7765880302018
11.091748152624	50.7891465534833
11.1173172728159	50.8017309118577
11.1429453359173	50.8143411528268
11.1686324778056	50.8269773239594
11.1943788346715	50.8396394728914
11.2201845430196	50.8523276473259
11.2460497396693	50.865041895033
11.2719745617551	50.8777822638502
11.297959146728	50.8905488016822
11.3240036323556	50.9033415565008
11.3501081567231	50.9161605763451
11.3762728582343	50.9290059093216
11.4024978756117	50.9418776036041
11.4287833478977	50.9547757074338
11.4551294144554	50.9677002691191
11.4815362149688	50.9806513370361
11.5080038894444	50.9936289596281
11.5345325782109	51.0066331854059
11.561122421921	51.0196640629478
11.5877735615513	51.0327216408998
11.6144861384034	51.0458059679752
11.6412602941049	51.0589170929549
11.6680961706096	51.0720550646876
11.6949939101987	51.0852199320893
11.7219536554813	51.0984117441439
11.7489755493953	51.1116305499029
11.7760597352081	51.1248763984853
11.8032063565173	51.1381493390782
11.8304155572516	51.1514494209361
11.8576874816716	51.1647766933814
11.8850222743702	51.1781312058042
11.9124200802738	51.1915130076626
11.9398810446427	51.2049221484823
11.9674053130724	51.2183586778571
11.9949930314938	51.2318226454485
12.0226443461741	51.2453141009859
12.050359403718	51.2588330942668
12.0781383510678	51.2723796751564
12.1059813355048	51.2859538935881
12.1338885046498	51.2995557995631
12.1618600064637	51.3131854431508
12.1898959892487	51.3268428744885
12.2179966016487	51.3405281437817
12.2461619926505	51.3542413013037
12.2743923115841	51.3679823973962
12.3026877081238	51.3817514824689
12.3310483322891	51.3955486069996
12.3594743344451	51.4093738215343
12.3879658653037	51.4232271766872
12.4165230759241	51.4371087231408
12.4451461177139	51.4510185116455
12.4738351424294	51.4649565930204
12.5025903021772	51.4789230181524
12.5314117494142	51.492917837997
12.5602996369487	51.5069411035779
12.5892541179417	51.520992865987
12.6182753459067	51.5350731763848
12.6473634747115	51.5491820859999
12.6765186585785	51.5633196461295
12.7057410520854	51.5774859081389
12.7350308101666	51.5916809234622
12.7643880881134	51.6059047436015
12.7938130415752	51.6201574201277
12.8233058265602	51.6344390046799
12.8528665994362	51.6487495489659
12.8824955169313	51.6630891047619
12.9121927361353	51.6774577239125
12.9419584144999	51.6918554583311
12.9717927098396	51.7062823599993
13.0016957803329	51.7207384809676
13.031667784523	51.7352238733549
13.0617088813184	51.7497385893487
13.0918192299941	51.764282681205
13.121998990192	51.7788562012488
13.1522483219224	51.7934592018734
13.1825673855641	51.8080917355407
13.2129563418658	51.8227538547817
13.2434153519466	51.8374456121956
13.2739445772974	51.8521670604505
13.3045441797809	51.8669182522834
13.3352143216332	51.8816992404996
13.3659551654644	51.8965100779737
13.3967668742594	51.9113508176484
13.4276496113786	51.9262215125358
13.4586035405595	51.9411222157163
13.4896288259165	51.9560529803393
13.5207256319428	51.9710138596231
13.5518941235104	51.9860049068547
13.5831344658715	52.0010261753898
13.6144468246595	52.0160777186532
13.6458313658892	52.0311595901385
13.6772882559585	52.046271843408
13.7088176616485	52.061414532093
13.7404197501251	52.0765877098938
13.7720946889395	52.0917914305793
13.8038426460289	52.1070257479876
13.8356637897178	52.1222907160256
13.8675582887189	52.1375863886692
13.8995263121335	52.1529128199631
13.931568029453	52.1682700640212
13.9636836105594	52.1836581750261
13.9958732257262	52.1990772072295
14.0281370456196	52.2145272149522
14.0604752412991	52.2300082525837
14.0928879842187	52.2455203745827
14.1253754462275	52.261063635477
14.1579377995708	52.2766380898632
14.1905752168909	52.2922437924072
14.2232878712282	52.3078807978436
14.2560759360219	52.3235491609762
14.288939585111	52.339248936678
14.3218789927354	52.3549801798909
14.3548943335366	52.3707429456259
14.3879857825585	52.3865372889631
14.4211535152487	52.4023632650516
14.4543977074593	52.4182209291098
14.4877185354476	52.4341103364249
14.5211161758774	52.4500315423534
14.5545908058197	52.465984602321
14.5881426027535	52.4819695718222
14.6217717445672	52.497986506421
14.6554784095591	52.5140354617502
14.6892627764387	52.5301164935119
14.7231250243272	52.5462296574774
14.7570653327589	52.562375009487
14.7910838816821	52.5785526054503
14.8251808514595	52.5947625013459
14.8593564228701	52.6110047532216
14.8936107771092	52.6272794171944
14.92794409579	52.6435865494506
14.9623565609443	52.6599262062455
14.9968483550237	52.6762984439035
15.0314196609002	52.6927033188184
15.0660706618674	52.709140887453
15.1008015416415	52.7256112063395
15.1356124843621	52.7421143320791
15.1705036745934	52.7586503213423
15.205475297325	52.7752192308686
15.2405275379729	52.7918211174671
15.2756605823807	52.8084560380157
15.3108746168203	52.8251240494617
15.3461698279929	52.8418252088215
15.3815464030303	52.8585595731809
15.4170045294956	52.8753271996948
15.4525443953841	52.8921281455871
15.4881661891248	52.9089624681513
15.5238700995808	52.9258302247498
15.5596563160507	52.9427314728144
15.5955250282695	52.9596662698461
15.6314764264095	52.976634673415
15.6675107010815	52.9936367411605
15.7036280433355	53.0106725307912
15.7398286446622	53.0277421000848
15.7761126969935	53.0448455068885
15.8124803927038	53.0619828091185
15.8489319246111	53.0791540647603
15.8854674859778	53.0963593318684
15.9220872705117	53.1135986685668
15.9587914723673	53.1308721330487
15.9955802861467	53.1481797835762
16.0324539069004	53.1655216784809
16.0694125301288	53.1828978761635
16.1064563517827	53.200308435094
16.1435855682649	53.2177534138115
16.1808003764307	53.2352328709242
16.2181009735893	53.2527468651098
16.2554875575048	53.270295455115
16.2929603263972	53.2878786997555
16.3305194789433	53.3054966579167
16.3681652142781	53.3231493885527
16.4058977319954	53.3408369506869
16.4437172321493	53.3585594034122
16.4816239152551	53.3763168058902
16.5196179822901	53.3941092173519
16.5576996346953	53.4119366970976
16.5958690743756	53.4297993044965
16.6341265037017	53.4476970989872
16.6724721255106	53.4656301400772
16.7109061431071	53.4835984873433
16.7494287602644	53.5016022004315
16.7880401812256	53.5196413390568
16.8267406107047	53.5377159630034
16.8655302538874	53.5558261321247
16.9044093164326	53.573971906343
16.9433780044733	53.59215334565
16.9824365246174	53.6103705101063
17.0215850839495	53.6286234598416
17.0608238900312	53.6469122550549
17.1001531509029	53.6652369560141
17.1395730750843	53.6835976230563
17.1790838715759	53.7019943165875
17.2186857498601	53.7204270970829
17.258378919902	53.7388960250869
17.298163592151	53.7574011612127
17.3380399775414	53.7759425661426
17.3780082874938	53.7945203006281
17.4180687339161	53.8131344254895
17.458221529205	53.8317850016164
17.4984668862466	53.8504720899671
17.5388050184176	53.8691957515692
17.5792361395869	53.8879560475191
17.6197604641163	53.9067530389822
17.6603782068616	53.925586787193
17.7010895831742	53.9444573534549
17.7418948089017	53.9633647991402
17.7827941003892	53.9823091856903
17.8237876744809	54.0012905746154
17.8648757485205	54.0203090274947
17.9060585403529	54.0393646059763
17.9473362683253	54.0584573717773
17.9887091512879	54.0775873866835
18.0301774085957	54.0967547125499
18.0717412601093	54.1159594113
18.113400926196	54.1352015449264
18.1551566277314	54.1544811754906
18.1970085860998	54.1737983651229
18.2389570231964	54.1931531760223
18.2810021614274	54.2125456704569
18.3231442237121	54.2319759107633
18.3653834334835	54.251443959347
18.4077200146896	54.2709498786826
18.4501541917947	54.290493731313
18.4926861897808	54.3100755798502
18.5353162341481	54.3296954869748
18.578044550917	54.3493535154361
18.6208713666287	54.3690497280524
18.6637969083467	54.3887841877104
18.706821403658	54.4085569573656
18.7499450806742	54.4283681000424
18.7931681680327	54.4482176788335
18.836490894898	54.4681057569005
18.8799134909629	54.4880323974737
18.9234361864498	54.5079976638519
18.9670592121115	54.5280016194026
19.010782799233	54.5480443275618
19.0546071796325	54.5681258518343
19.0985325856624	54.5882462557932
19.1425592502109	54.6084056030804
19.1866874067029	54.6286039574063
19.2309172891016	54.6488413825497
19.2752491319094	54.6691179423582
19.3196831701692	54.6894337007475
19.3642196394661	54.7097887217023
19.4088587759278	54.7301830692753
19.4536008162266	54.7506168075879
19.4984459975805	54.77109000083
19.5433945577539	54.7916027132598
19.5884467350599	54.8121550092039
19.6336027683605	54.8327469530574
19.6788628970684	54.8533786092837
19.7242273611485	54.8740500424146
19.7696964011186	54.8947613170504
19.815270258051	54.9155124978594
19.8609491735737	54.9363036495784
19.9067333898719	54.9571348370127
19.9526231496888	54.9780061250355
19.9986186963274	54.9989175785885
20.0447202736516	55.0198692626816
20.0909281260873	55.040861242393
20.1372424986239	55.061893582869
20.1836636368156	55.0829663493242
20.2301917867827	55.1040796070412
20.2768271952128	55.125233421371
20.3235701093622	55.1464278577326
20.3704207770572	55.1676629816132
20.4173794466953	55.1889388585681
20.4644463672467	55.2102555542205
20.5116217882557	55.231613134262
20.5589059598414	55.253011664452
20.6062991327	55.2744512106181
20.6538015581053	55.2959318386558
20.7014134879104	55.3174536145286
20.7491351745491	55.339016604268
20.796966871037	55.3606208739737
20.8449088309729	55.3822664898128
20.8929613085404	55.4039535180209
20.9411245585089	55.4256820249011
20.9893988362352	55.4474520768246
21.0377843976648	55.4692637402304
21.0862814993329	55.4911170816253
21.1348903983665	55.5130121675839
21.183611352485	55.5349490647489
21.2324446200022	55.5569278398303
21.2813904598271	55.5789485596062
21.3304491314658	55.6010112909225
21.3796208950223	55.6231161006925
21.4289060112006	55.6452630558975
21.4783047413053	55.6674522235863
21.5278173472437	55.6896836708756
21.5774440915267	55.7119574649494
21.6271852372702	55.7342736730596
21.677041048197	55.7566323625257
21.7270117886374	55.7790336007345
21.7770977235316	55.8014774551407
21.82729911843	55.8239639932664
21.8776162394955	55.8464932827011
21.9280493535045	55.8690653911019
21.9785987278483	55.8916803861935
22.0292646305346	55.9143383357679
22.080047330189	55.9370393076846
22.1309470960564	55.9597833698704
22.1819641980022	55.9825705903195
22.233098906514	56.0054010370937
22.284351492703	56.028274778322
22.3357222283053	56.0511918822006
22.3872113856834	56.0741524169931
22.4388192378277	56.0971564510304
22.4905460583578	56.1202040527107
22.5423921215243	56.1432952904994
22.5943577022098	56.1664302329291
22.6464430759306	56.1896089485995
22.6986485188382	56.2128315061776
22.7509743077207	56.2360979743975
22.8034207200042	56.2594084220605
22.8559880337543	56.2827629180348
22.9086765276777	56.3061615312559
22.9614864811236	56.3296043307263
23.0144181740851	56.3530913855154
23.0674718872007	56.3766227647598
23.1206479017559	56.4001985376629
23.1739464996848	56.4238187734953
23.2273679635711	56.4474835415943
23.2809125766501	56.4711929113641
23.33458062281	56.4949469522762
23.3883723865935	56.5187457338685
23.4422881531992	56.542589325746
23.4963282084831	56.5664777975804
23.5504928389601	56.5904112191103
23.6047823318058	56.6143896601411
23.6591969748576	56.6384131905448
23.7137370566166	56.6624818802603
23.7684028662488	56.6865957992931
23.8231946935869	56.7107550177155
23.8781128291318	56.7349596056663
23.9331575640539	56.7592096333511
23.9883291901949	56.7835051710419
24.0436280000693	56.8078462890776
24.099054286866	56.8322330578634
24.1546083444494	56.8566655478711
24.2102904673618	56.8811438296391
24.2661009508242	56.9056679737722
24.3220400907382	56.9302380509419
24.3781081836875	56.9548541318857
24.4343055269397	56.9795162874079
24.4906324184475	57.0042245883792
24.5470891568503	57.0289791057364
24.6036760414763	57.0537799104828
24.6603933723434	57.0786270736882
24.7172414501613	57.1035206664884
24.7742205763329	57.1284607600856
24.8313310529557	57.1534474257484
24.8885731828239	57.1784807348114
24.9459472694295	57.2035607586755
25.0034536169643	57.2286875688078
25.0610925303211	57.2538612367416
25.1188643150958	57.2790818340761
25.1767692775886	57.304349432477
25.2348077248058	57.3296641036757
25.2929799644614	57.35502591947
25.3512863049791	57.3804349517233
25.4097270554931	57.4058912723655
25.4683025258504	57.4313949533922
25.5270130266125	57.4569460668649
25.5858588690565	57.4825446849113
25.6448403651772	57.5081908797248
25.7039578276886	57.5338847235647
25.7632115700258	57.5596262887563
25.822601906346	57.5854156476907
25.8821291515309	57.6112528728246
25.9417936211882	57.6371380366809
26.0015956316527	57.6630712118478
26.0615354999889	57.6890524709797
26.1216135439921	57.7150818867963
26.1818300821898	57.7411595320833
26.2421854338444	57.7672854796919
26.3026799189538	57.793459802539
26.3633138582538	57.8196825736071
26.4240875732195	57.8459538659444
26.485001386067	57.8722737526646
26.5460556197554	57.8986423069468
26.6072505979881	57.9250596020358
26.6685866452148	57.951525711242
26.7300640866331	57.9780407079409
26.7916832481903	58.0046046655739
26.8534444565851	58.0312176576475
26.9153480392692	58.0578797577336
26.9773943244492	58.0845910394698
27.0395836410884	58.1113515765588
27.1019163189084	58.1381614427686
27.1643926883908	58.1650207119325
27.2270130807791	58.1919294579494
27.2897778280804	58.218887754783
27.3526872630671	58.2458956764625
27.4157417192788	58.2729532970824
27.478941531024	58.300060690802
27.5422870333817	58.3272179318462
27.6057785622035	58.3544250945048
27.6694164541151	58.3816822531327
27.7332010465184	58.4089894821501
27.7971326775929	58.436346856042
27.8612116862977	58.4637544493585
27.9254384123734	58.4912123367149
27.9898131963436	58.5187205927913
28.0543363795171	58.546279292333
28.1190083039894	58.5738885101499
28.1838293126445	58.6015483211171
28.2487997491571	58.6292588001746
28.3139199579938	58.6570200223272
28.3791902844156	58.6848320626444
28.4446110744792	58.7126949962609
28.5101826750391	58.7406088983759
28.5759054337495	58.7685738442535
28.6417796990658	58.7965899092225
28.7078058202469	58.8246571686767
28.7739841473567	58.8527756980742
28.8403150312661	58.8809455729381
28.9067988236548	58.9091668688561
28.9734358770132	58.9374396614806
29.0402265446445	58.9657640265284
29.1071711806661	58.9941400397811
29.1742701400117	59.0225677770849
29.2415237784334	59.0510473143506
29.3089324525032	59.0795787275532
29.3764965196153	59.1081620927327
29.4442163379876	59.1367974859933
29.5120922666639	59.1654849835036
29.5801246655155	59.1942246614969
29.6483138952434	59.2230165962708
29.7166603173803	59.2518608641873
29.7851642942919	59.2807575416728
29.8538261891796	59.309706705218
29.9226463660819	59.338708431378
29.9916251898765	59.3677627967723
30.0607630262823	59.3968698780846
30.1300602418612	59.4260297520629
30.1995172040202	59.4552424955193
30.269134281013	59.4845081853305
30.3389118419427	59.5138268984371
30.4088502567628	59.543198711844
30.4789498962798	59.5726237026202
30.5492111321551	59.6021019478991
30.6196343369068	59.6316335248779
30.6902198839116	59.6612185108181
30.7609681474071	59.6908569830452
30.8318795024935	59.7205490189489
30.9029543251359	59.7502946959828
30.9741929921658	59.7800940916647
31.0455958812836	59.8099472835763
31.1171633710602	59.8398543493633
31.1888958409394	59.8698153667352
31.2607936712396	59.8998304134659
31.3328572431559	59.9298995673928
31.4050869387622	59.9600229064175
31.4774831410132	59.9902005085052
31.5500462337463	60.0204324516853
31.6227766016838	60.0507188140508
31.6956746304349	60.0810596737586
31.7687407064977	60.1114551090296
31.8419752172613	60.1419051981483
31.9153785510076	60.1724100194631
31.988951096914	60.202969651386
32.0626932450547	60.2335841723928
32.1366053864032	60.2642536610233
32.2106879128343	60.2949781958806
32.2849412171263	60.3257578556318
32.3593656929628	60.3565927190074
32.4339617349349	60.3874828648019
32.5087297385434	60.4184283718732
32.5836701002009	60.4494293191428
32.6587832172336	60.480485785596
32.7340694878838	60.5115978502815
32.8095293113119	60.5427655923116
32.8851630875983	60.5739890908624
32.9609712177458	60.6052684251732
33.0369541036815	60.6366036745469
33.1131121482591	60.6679949183501
33.189445755261	60.6994422360128
33.2659553294005	60.7309457070283
33.3426412763235	60.7625054109537
33.4195040026114	60.7941214274092
33.4965439157828	60.8257938360786
33.5737614242955	60.8575227167092
33.6511569375491	60.8893081491115
33.7287308658869	60.9211502131595
33.8064836205982	60.9530489887906
33.8844156139203	60.9850045560055
33.9625272590409	61.0170169948683
34.0408189701001	61.0490863855062
34.1192911621928	61.0812128081102
34.1979442513709	61.113396342934
34.276778654645	61.1456370702952
34.3557947899875	61.177935070574
34.4349930763338	61.2102904242146
34.5143739335856	61.2427032117238
34.5939377826122	61.275173513672
34.6736850452532	61.3077014106928
34.7536161443206	61.3402869834828
34.8337315036012	61.3729303128021
34.9140315478586	61.4056314794737
34.9945167028357	61.438390564384
35.0751873952568	61.4712076484824
35.1560440528298	61.5040828127815
35.2370871042487	61.5370161383572
35.3183169791957	61.5700077063483
35.3997341083435	61.6030575979567
35.4813389233575	61.6361658944477
35.5631318568985	61.6693326771494
35.6451133426244	61.7025580274531
35.7272838151929	61.7358420268133
35.8096437102636	61.7691847567473
35.8921934645005	61.8025862988356
35.9749335155742	61.8360467347219
36.0578643021642	61.8695661461127
36.1409862639613	61.9031446147776
36.2242998416699	61.9367822225493
36.3078054770101	61.9704790513234
36.3915036127207	62.0042351830585
36.4753946925608	62.0380506997765
36.5594791613125	62.0719256835619
36.6437574647833	62.1058602165622
36.7282300498085	62.1398543809882
36.8128973642531	62.1739082591135
36.897759857015	62.2080219332744
36.9828179780266	62.2421954858706
37.0680721782576	62.2764289993644
37.1535229097173	62.3107225562813
37.2391706254569	62.3450762392095
37.3250157795721	62.3794901308002
37.4110588272053	62.4139643137677
37.4973002245484	62.4484988708889
37.5837404288444	62.483093885004
37.6703798983909	62.5177494390157
37.7572190925416	62.5524656158898
37.8442584717093	62.5872424986552
37.9314984973682	62.6220801704032
38.0189396320561	62.6569787142885
38.1065823393773	62.6919382135284
38.1944270840046	62.7269587514032
38.2824743316823	62.7620404112559
38.3707245492279	62.7971832764925
38.4591782045354	62.8323874305821
38.5478357665772	62.8676529570562
38.6366977054069	62.9029799395096
38.7257644921617	62.9383684615997
38.8150365990648	62.9738186070469
38.904514499428	63.0093304596343
38.9941986676543	63.0449041032082
39.0840895792402	63.0805396216774
39.1741877107783	63.1162370990137
39.26449353996	63.1519966192519
39.3550075455777	63.1878182664894
39.4457302075278	63.2237021248866
39.5366620068128	63.2596482786669
39.6278034255439	63.2956568121162
39.719154946944	63.3317278095837
39.8107170553497	63.3678613554812
39.9024902362142	63.4040575342833
39.9944749761097	63.4403164305277
40.0866717627303	63.4766381288149
40.179081084894	63.5130227138081
40.2717034325459	63.5494702702335
40.3645392967605	63.5859808828803
40.4575891697443	63.6225546366005
40.5508535448384	63.6591916163088
40.6443329165213	63.695891906983
40.7380277804113	63.7326555936638
40.8319386332692	63.7694827614546
40.9260659730011	63.806373495522
41.0204102986607	63.8433278810952
41.1149721104522	63.8803460034666
41.209751909733	63.9174279479912
41.3047501990161	63.9545738000873
41.399967481973	63.9917836452357
41.4954042634363	64.0290575689805
41.5910610494022	64.0663956569285
41.6869383470335	64.1037979947497
41.7830366646622	64.1412646681768
41.8793565117918	64.1787957630056
41.9758983991008	64.2163913650949
42.0726628384444	64.2540515603664
42.1696503428582	64.2917764348047
42.2668614265603	64.3295660744577
42.3642966049541	64.3674205654359
42.4619563946313	64.4053399939133
42.5598413133743	64.4433244461264
42.6579518801593	64.4813740083752
42.7562886151586	64.5194887670224
42.854852039744	64.557668808494
42.9536426764887	64.5959142192789
43.0526610491711	64.6342250859291
43.1519076827765	64.6726014950599
43.2513831035009	64.7110435333494
43.3510878387529	64.749551287539
43.4510224171571	64.7881248444332
43.5511873685569	64.8267642908995
43.6515832240166	64.8654697138688
43.7522105158252	64.904241200335
43.8530697774986	64.9430788373552
43.9541615437824	64.9819827120497
44.0554863506553	65.020952911602
44.1570447353313	65.0599895232589
44.2588372362627	65.0990926343304
44.3608643931433	65.1382623321897
44.4631267469109	65.1774987042733
44.5656248397503	65.2168018380809
44.6683592150963	65.2561718211758
44.7713304176363	65.2956087411842
44.8745389933132	65.335112685796
44.9779854893288	65.3746837427642
45.081670454146	65.4143219999054
45.1855944374922	65.4540275450993
45.2897579903621	65.4938004662892
45.3941616650203	65.5336408514819
45.4988060150048	65.5735487887474
45.6036915951296	65.6135243662195
45.7088189614875	65.6535676720951
45.8141886714534	65.6936787946349
45.9198012836869	65.733857822163
46.0256573581356	65.7741048430671
46.131757456038	65.8144199457983
46.238102139926	65.8548032188716
46.3446919736288	65.8952547508653
46.4515275222749	65.9357746304216
46.5586093522959	65.9763629462461
46.6659380314289	66.0170197871083
46.7735141287198	66.0577452418412
46.8813382145265	66.0985393993417
46.9894108605216	66.1394023485704
47.0977326396953	66.1803341785516
47.206304126359	66.2213349783735
47.3151258961481	66.2624048371881
47.4241985260245	66.3035438442111
47.5335225942805	66.3447520887223
47.6430986805416	66.3860296600654
47.7529273657691	66.4273766476477
47.8630092322638	66.4687931409409
47.9733448636689	66.5102792294803
48.0839348449728	66.5518350028656
48.1947797625127	66.5934605507601
48.3058802039773	66.6351559628914
48.4172367584099	66.6769213290513
48.5288500162121	66.7187567390955
48.6407205691462	66.7606622829441
48.7528490103387	66.802638050581
48.8652359342834	66.8446841320547
48.9778819368446	66.8868006174778
49.0907876152603	66.9289875970272
49.2039535681451	66.9712451609439
49.3173803954936	67.0135733995336
49.4310686986835	67.0559724031661
49.545019080479	67.0984422622757
49.6592321450336	67.1409830673612
49.7737084978936	67.1835949089856
49.8884487460012	67.2262778777768
50.0034534976979	67.2690320644269
50.1187233627273	67.3118575596927
50.2342589522387	67.3547544543957
50.3500608787905	67.3977228394218
50.4661297563528	67.4407628057219
50.5824662003114	67.4838744443113
50.6990708274704	67.5270578462702
50.815944256056	67.5703131027436
50.9330871057195	67.6136403049413
51.0504999975406	67.6570395441378
51.1681835540308	67.7005109116729
51.2861383991365	67.7440544989509
51.4043651582426	67.7876703974412
51.5228644581756	67.8313586986785
51.6416369272071	67.8751194942621
51.7606831950568	67.9189528758567
51.8800038928961	67.962858935192
51.9995996533516	68.006837764063
52.1194711105081	68.0508894543297
52.239618899912	68.0950140979176
52.360043658575	68.1392117868174
52.4807460249773	68.183482613085
52.6017266390706	68.2278266688419
52.7229861422823	68.2722440462749
52.844525177518	68.3167348376362
52.9663443891658	68.3612991352438
53.0884444230988	68.405937031481
53.2108259266794	68.4506486187967
53.3334895487621	68.4954339897055
53.4564359396972	68.5402932367878
53.5796657513342	68.5852264526896
53.7031796370253	68.6302337301226
53.8269782516288	68.6753151618647
53.9510622515128	68.7204708407592
54.0754322945581	68.7657008597157
54.2000890401624	68.8110053117096
54.3250331492433	68.8563842897822
54.4502652842421	68.9018378870412
54.5757861091271	68.9473661966602
54.7015962893972	68.9929693118789
54.8276964920854	69.0386473260033
54.9540873857625	69.0844003324059
55.0807696405404	69.1302284245251
55.2077439280757	69.1761316958659
55.3350109215737	69.2221102399998
55.4625712957911	69.2681641505645
55.5904257270404	69.3142935212646
55.718574893193	69.3604984458708
55.8470194736831	69.4067790182209
55.975760149511	69.4531353322192
56.1047976032471	69.4995674818366
56.2341325190349	69.5460755611109
56.3637655825954	69.5926596641468
56.4936974812303	69.639319885116
56.6239289038253	69.6860563182569
56.7544605408547	69.732869057875
56.8852930843841	69.7797581983429
57.0164272280747	69.8267238341005
57.1478636671867	69.8737660596546
57.2796030985829	69.9208849695793
57.4116462207327	69.9680806585163
57.5439937337157	70.0153532211742
57.6766463392251	70.0627027523293
57.8096047405718	70.1101293468254
57.9428696426881	70.1576330995737
58.0764417521312	70.2052141055532
58.2103217770872	70.2528724598102
58.3445104273745	70.3006082574591
58.4790084144481	70.3484215936818
58.6138164514029	70.3963125637284
58.7489352529777	70.4442812629165
58.8843655355589	70.4923277866318
59.0201080171844	70.5404522303282
59.1561634175474	70.5886546895276
59.292532458	70.63693525982
59.4292158615573	70.6852940368636
59.566214352901	70.733731116385
59.7035286583837	70.7822465941791
59.841159506032	70.8308405661093
59.9791076255509	70.8795131281074
60.1173737483278	70.9282643761737
60.2559586074358	70.9770944063772
60.394862937638	71.0260033148558
60.5340874753914	71.0749911978156
60.6736329588505	71.1240581515321
60.8135001278718	71.1732042723495
60.9536897240169	71.2224296566808
61.0942024905572	71.2717344010082
61.2350391724773	71.321118601883
61.3762005164794	71.3705823559257
61.5176872709868	71.4201257598259
61.6595001861482	71.4697489103426
61.8016400138416	71.5194519043042
61.9441075076781	71.5692348386086
62.0869034230064	71.6190978102232
62.230028516916	71.669040916185
62.3734835482419	71.7190642536006
62.5172692775686	71.7691679196466
62.6613864672336	71.8193520115691
62.8058358813318	71.8696166266844
62.9506182857197	71.9199618623786
63.0957344480193	71.9703878161079
63.241185137622	72.0208945853986
63.3869711256927	72.0714822678474
63.5330931851744	72.1221509611209
63.6795520907916	72.1729007629566
63.8263486190549	72.2237317711619
63.9734835482648	72.2746440836151
64.1209576585161	72.3256377982649
64.268771731702	72.3767130131308
64.4169265515177	72.427869826303
64.5654229034656	72.4791083359424
64.7142615748583	72.5304286402811
64.8634433548238	72.5818308376221
65.0129690343091	72.6333150263393
65.1628394060843	72.6848813048781
65.3130552647472	72.7365297717547
65.4636174067275	72.7882605255571
65.6145266302906	72.8400736649444
65.7657837355421	72.8919692886473
65.9173895244321	72.9439474954681
66.0693448007596	72.9960083842807
66.2216503701762	73.0481520540309
66.3743070401909	73.100378603736
66.5273156201741	73.1526881324857
66.6806769213622	73.2050807394412
66.8343917568615	73.2575565238363
66.9884609416526	73.3101155849766
67.1428852925952	73.3627580222401
67.2976656284318	73.4154839350773
67.4528027697922	73.4682934230108
67.6082975391982	73.521186585636
67.7641507610675	73.574163522621
67.9203632617185	73.6272243337064
68.0769358693741	73.6803691187056
68.233869414167	73.7335979775051
68.3911647281429	73.7869110100643
68.5488226452661	73.8403083164155
68.7068440014232	73.8937899966645
68.8652296344276	73.9473561509901
69.0239803840242	74.0010068796446
69.1830970918936	74.0547422829536
69.3425806016569	74.1085624613165
69.5024317588797	74.162467515206
69.6626514110769	74.2164575451688
69.8232404077171	74.2705326518253
69.9841996002273	74.32469293587
70.1455298419971	74.3789384980712
70.3072319883833	74.4332694392714
70.4693068967147	74.4876858603872
70.6317554262962	74.5421878624099
70.7945784384138	74.5967755464048
70.9577767963389	74.6514490135118
71.1213513653329	74.7062083649454
71.285303012652	74.7610537019951
71.4496326075514	74.8159851260248
71.6143410212902	74.8710027384735
71.7794291271362	74.9261066408552
71.9448978003699	74.981296934759
72.11074791829	75.0365737218491
72.276980360217	75.0919371038652
72.443596007499	75.1473871826223
72.6105957435155	75.2029240600109
72.7779804536824	75.2585478379973
72.9457510254569	75.3142586186231
73.1139083483417	75.3700565040062
73.2824533138904	75.4259415963402
73.4513868157115	75.4819139978947
73.6207097494736	75.5379738110156
73.7904230129101	75.5941211381249
73.9605275058238	75.650356081721
74.1310241300918	75.7066787443789
74.3019137896701	75.7630892287498
74.4731973905989	75.819587637562
74.6448758410067	75.8761740736203
74.8169500511155	75.9328486398066
74.9894209332456	75.9896114390795
75.1622894018205	76.046462574475
75.3355563733717	76.1034021491062
75.5092227665434	76.1604302661636
75.6832895020974	76.217547028915
75.8577575029184	76.2747525407059
76.0326276940182	76.3320469049593
76.2079010025412	76.3894302251762
76.3835783577691	76.4469026049352
76.5596606911256	76.5044641478932
76.7361489361819	76.5621149577851
76.913044028661	76.6198551384238
77.090346906443	76.6776847937009
77.2680585095702	76.7356040275862
77.4461797802519	76.7936129441283
77.6247116628692	76.8517116474543
77.8036551039804	76.90990024177
77.9830110523258	76.9681788313605
78.162780458833	77.0265475205896
78.3429642766212	77.0850064139004
78.5235634610072	77.1435556158151
78.7045789695098	77.2021952309356
78.8860117618554	77.260925363943
79.0678627999825	77.3197461195982
79.2501330480472	77.3786576027418
79.4328234724281	77.4376599182943
79.6159350417319	77.4967531712561
79.7994687267977	77.5559374667078
79.9834255007029	77.61521290981
80.1678063387679	77.6745796058041
80.3526122185617	77.7340376600115
80.5378441199067	77.7935871778345
80.7235030248838	77.8532282647559
80.9095899178382	77.9129610263396
81.0961057853841	77.9727855682302
81.2830516164099	78.0327019961535
81.470428402084	78.0927104159165
81.6582371358592	78.1528109334076
81.846478813479	78.2130036545966
82.0351544329819	78.2732886855349
82.2242649947071	78.3336661323556
82.4138115013002	78.3941361012736
82.6037949577179	78.4546986985859
82.7942163712334	78.5153540306714
82.9850767514423	78.5761022039915
83.1763771102671	78.6369433250896
83.3681184619634	78.6978775005919
83.5603018231248	78.7589048372071
83.7529282126883	78.8200254417265
83.9459986519397	78.8812394210245
84.1395141645195	78.9425468820583
84.3334757764276	79.0039479318684
84.527884516029	79.0654426775785
84.7227414140596	79.1270312263956
84.9180475036314	79.1887136856103
85.1138038202377	79.250490162597
85.3100114017589	79.3123607648136
85.5066712884683	79.3743255998022
85.703784523037	79.4363847751888
85.9013521505396	79.4985383986837
86.0993752184601	79.5607865780813
86.297854776697	79.6231294212608
86.4967918775693	79.6855670361858
86.6961875758217	79.7480995309047
86.8960429286302	79.8107270135507
87.0963589956081	79.873449592342
87.2971368388112	79.9362673755821
87.4983775227436	79.9991804716597
87.7000821143635	80.0621889890488
87.9022516830884	80.1252930363092
88.1048873008014	80.1884927220862
88.3079900418563	80.251788155111
88.5115609830836	80.3151794442008
88.7156012037961	80.378666698259
88.9201117857949	80.442250026275
89.1250938133746	80.5059295373249
89.3305483733295	80.5697053405713
89.5364765549594	80.6335775452632
89.7428794500749	80.6975462607367
89.9497581530036	80.7616115964149
90.1571137605957	80.8257736618078
90.3649473722301	80.8900325665128
90.57326008982	80.9543884202148
90.7820530178186	81.0188413326859
90.9913272632252	81.0833914137862
91.201083935591	81.1480387734636
91.411324147025	81.2127835217538
91.6220490122	81.2776257687809
91.8332596483581	81.342565624757
92.0449571753171	81.4076031999828
92.2571427154763	81.4727386048475
92.4698173938222	81.5379719498291
92.6829823379349	81.6033033454942
92.8966386779936	81.6687329024987
93.110787546783	81.7342607315876
93.3254300796991	81.7998869435952
93.5405674147552	81.8656116494451
93.756200692588	81.9314349601507
93.9723310564638	81.997356986815
94.1889596522841	82.0633778406312
94.4060876285924	82.1294976328823
94.6237161365793	82.1957164749415
94.8418463300897	82.2620344782724
95.0604793656281	82.3284517544294
95.2796164023652	82.3949684150571
95.4992586021436	82.4615845718913
95.7194071294844	82.5283003367585
95.9400631515933	82.5951158215767
96.1612278383665	82.6620311383547
96.382902362397	82.7290463991932
96.6050878989813	82.7961617162841
96.8277856261249	82.8633772019114
97.050996724549	82.9306929684508
97.2747223776965	82.9981091283701
97.4989637717387	83.0656257942293
97.7237220955811	83.1332430786809
97.9489985408699	83.2009610944699
98.1747943019984	83.2687799544338
98.4011105761134	83.3366997715032
98.627948563121	83.4047206587016
98.8553094656939	83.4728427291457
99.0831944892768	83.5410660960455
99.3116048420933	83.6093908727044
99.5405417351527	83.6778171725197
99.7700063822554	83.7463451089823
100	83.8149747956772
100.23052380779	83.8837063462834
100.461579027839	83.9525398745742
100.69316688518	84.0214754944176
100.925288607668	84.090513319776
101.15794542599	84.1596534647065
101.391138573668	84.2288960433615
101.62486928707	84.2982411699881
101.859138805412	84.367688958929
102.093948370768	84.4372395246221
102.329299228075	84.506892981601
102.565192625141	84.5766494444953
102.801629812647	84.64650902803
103.038612044162	84.7164718470268
103.27614057614	84.7865380164032
103.514216667934	84.8567076511735
103.752841581801	84.9269808664482
103.992016582906	84.9973577774351
104.23174293933	85.0678384994383
104.47202192208	85.1384231478596
104.71285480509	85.2091118381978
104.954242865232	85.2799046860491
105.196187382322	85.3508018071073
105.438689639126	85.4218033171643
105.681750921366	85.4929093321095
105.925372517729	85.5641199679307
106.169555719872	85.6354353407141
106.414301822432	85.706855566644
106.659612123026	85.7783807620037
106.905487922266	85.8500110431751
107.151930523761	85.9217465266392
107.398941234124	85.993587328976
107.646521362983	86.065533566865
107.894672222983	86.1375853570852
108.143395129794	86.2097428165152
108.39269140212	86.2820060621334
108.642562361707	86.3543752110183
108.893009333343	86.4268503803486
109.144033644876	86.4994316874035
109.395636627209	86.5721192495625
109.647819614319	86.644913184306
109.900583943252	86.7178136092153
110.153930954141	86.7908206419727
110.407861990207	86.8639344003619
110.662378397767	86.9371550022678
110.91748152624	87.0104825656771
111.173172728159	87.0839172086784
111.429453359173	87.157459049462
111.686324778056	87.2311082063206
111.943788346715	87.3048647976489
112.201845430196	87.3787289419445
112.460497396693	87.4527007578075
112.719745617551	87.5267803639409
112.97959146728	87.6009678791507
113.240036323556	87.6752634223461
113.501081567231	87.7496671125399
113.762728582343	87.8241790688484
114.024978756117	87.8987994104916
114.287833478977	87.9735282567936
114.551294144554	88.0483657271825
114.815362149688	88.1233119411908
115.080038894444	88.1983670184555
115.345325782109	88.2735310787184
115.61122421921	88.348804241826
115.877735615513	88.42418662773
116.144861384034	88.4996783564873
116.412602941049	88.5752795482603
116.680961706096	88.6509903233168
116.949939101987	88.7268108020307
117.219536554813	88.8027411048817
117.489755493953	88.8787813524558
117.760597352081	88.9549316654452
118.032063565173	89.031192164649
118.304155572516	89.1075629709725
118.576874816716	89.1840442054283
118.850222743702	89.2606359891363
119.124200802738	89.3373384433232
119.398810446427	89.4141516893236
119.674053130724	89.4910758485796
119.949930314938	89.5681110426411
120.226443461741	89.6452573931665
120.50359403718	89.7225150219218
120.781383510678	89.799884050782
121.059813355048	89.8773646017306
121.338885046498	89.9549567968597
121.618600064637	90.0326607583706
121.898959892487	90.1104766085739
122.179966016487	90.1884044698893
122.461619926505	90.2664444648467
122.743923115841	90.344596716085
123.026877081238	90.4228613463537
123.310483322891	90.5012384785123
123.594743344451	90.5797282355305
123.879658653037	90.6583307404887
124.165230759241	90.7370461165783
124.451461177138	90.8158744871012
124.738351424294	90.8948159754709
125.025903021772	90.9738707052118
125.314117494142	91.0530387999603
125.602996369488	91.1323203834643
125.892541179417	91.2117155795835
126.182753459067	91.2912245122901
126.473634747115	91.3708473056683
126.765186585784	91.4505840839151
127.057410520854	91.53043497134
127.350308101666	91.6104000923657
127.643880881134	91.6904795715276
127.938130415753	91.7706735334749
128.233058265602	91.85098210297
128.528665994362	91.9314054048891
128.824955169313	92.0119435642225
129.121927361353	92.0925967060744
129.419584144999	92.1733649556635
129.717927098396	92.2542484383228
130.016957803329	92.3352472795002
130.31667784523	92.4163616047586
130.617088813184	92.4975915397758
130.918192299941	92.5789372103452
131.21998990192	92.6603987423755
131.522483219224	92.7419762618912
131.825673855641	92.8236698950329
132.129563418658	92.9054797680571
132.434153519466	92.9874060073369
132.739445772974	93.0694487393618
133.045441797809	93.1516080907381
133.352143216332	93.2338841881889
133.659551654644	93.3162771585548
133.967668742593	93.3987871287935
134.276496113786	93.4814142259803
134.586035405595	93.5641585773085
134.896288259165	93.6470203100892
135.207256319428	93.7299995517518
135.518941235104	93.8130964298439
135.831344658715	93.8963110720318
136.144468246595	93.979643606101
136.458313658892	94.0630941599553
136.772882559585	94.1466628616185
137.088176616485	94.2303498392332
137.404197501252	94.314155221062
137.720946889395	94.3980791354874
138.038426460289	94.4821217110117
138.356637897178	94.5662830762577
138.675582887189	94.6505633599687
138.995263121335	94.7349626910084
139.31568029453	94.819481198362
139.636836105594	94.9041190111351
139.958732257262	94.9888762585551
140.281370456196	95.0737530699709
140.604752412991	95.1587495748529
140.928879842187	95.2438659027938
141.253754462276	95.3291021835084
141.579377995708	95.4144585468335
141.905752168909	95.4999351227291
142.232878712282	95.5855320412776
142.560759360219	95.6712494326845
142.88939585111	95.7570874272788
143.218789927354	95.8430461555126
143.548943335366	95.9291257479619
143.879857825585	96.0153263353264
144.211535152487	96.1016480484302
144.543977074593	96.1880910182214
144.877185354476	96.2746553757728
145.211161758774	96.3613412522818
145.545908058197	96.4481487790711
145.881426027535	96.5350780875881
146.217717445672	96.6221293094061
146.554784095591	96.7093025762235
146.892627764387	96.796598019865
147.231250243272	96.884015772281
147.570653327589	96.9715559655483
147.910838816821	97.0592187318703
148.251808514595	97.1470042035768
148.593564228701	97.2349125131248
148.936107771092	97.3229437930983
149.2794409579	97.4110981762088
149.623565609443	97.499375795295
149.968483550237	97.587776783324
150.314196609002	97.6763012733903
150.660706618674	97.7649493987171
151.008015416415	97.8537212926557
151.356124843621	97.9426170886863
151.705036745934	98.0316369204181
152.05475297325	98.1207809215891
152.405275379729	98.2100492260667
152.756605823807	98.2994419678483
153.108746168203	98.3889592810604
153.461698279929	98.4786012999599
153.815464030304	98.5683681589341
154.170045294956	98.6582599925003
154.525443953841	98.7482769353069
154.881661891248	98.8384191221329
155.238700995808	98.9286866878885
155.596563160508	99.0190797676154
155.955250282695	99.1095984964865
156.314764264095	99.200243009807
156.675107010815	99.2910134430138
157.036280433355	99.381909931676
157.398286446622	99.4729326114954
157.761126969935	99.5640816183062
158.124803927038	99.6553570880759
158.489319246111	99.7467591569048
158.854674859778	99.8382879610267
159.220872705117	99.9299436368091
159.587914723673	100.021726320753
159.955802861467	100.113636149494
160.324539069004	100.205673259802
160.694125301288	100.29783778858
161.064563517827	100.390129872868
161.435855682649	100.482549649839
161.808003764307	100.575097256803
162.181009735893	100.667772831203
162.554875575048	100.76057651062
162.929603263972	100.853508432769
163.305194789433	100.946568735503
163.681652142781	101.03975755681
164.058977319954	101.133075034816
164.437172321493	101.226521307781
164.816239152551	101.320096514105
165.196179822901	101.413800792323
165.576996346953	101.50763428111
165.958690743756	101.601597119277
166.341265037017	101.695689445772
166.724721255106	101.789911399683
167.109061431071	101.884263120236
167.494287602644	101.978744746796
167.880401812256	102.073356418866
168.267406107047	102.168098276088
168.655302538874	102.262970458244
169.044093164326	102.357973105256
169.433780044733	102.453106357185
169.824365246174	102.548370354232
170.215850839495	102.643765236739
170.608238900312	102.739291145188
171.001531509029	102.834948220201
171.395730750843	102.930736602543
171.790838715759	103.026656433119
172.186857498601	103.122707852975
172.58378919902	103.218891003299
172.98163592151	103.315206025423
173.380399775414	103.411653060817
173.780082874938	103.508232251096
174.180687339161	103.604943738019
174.58221529205	103.701787663485
174.984668862466	103.798764169538
175.388050184176	103.895873398364
175.792361395869	103.993115492293
176.197604641163	104.090490593801
176.603782068616	104.187998845504
177.010895831742	104.285640390166
177.418948089017	104.383415370694
177.827941003892	104.481323930139
178.237876744809	104.579366211698
178.648757485205	104.677542358713
179.060585403529	104.775852514673
179.473362683253	104.874296823209
179.887091512879	104.972875428103
180.301774085957	105.071588473278
180.717412601093	105.170436102807
181.13400926196	105.269418460909
181.551566277314	105.36853569195
181.970085860998	105.467787940441
182.389570231964	105.567175351045
182.810021614274	105.666698068567
183.231442237121	105.766356237965
183.653834334835	105.866150004342
184.077200146896	105.96607951295
184.501541917947	106.06614490919
184.926861897808	106.166346338613
185.353162341481	106.266683946917
185.78044550917	106.367157879951
186.208713666287	106.467768283713
186.637969083467	106.568515304349
187.06821403658	106.669399088159
187.499450806742	106.770419781591
187.931681680327	106.871577531242
188.36490894898	106.972872483864
188.799134909629	107.074304786356
189.234361864498	107.175874585771
189.670592121115	107.277582029312
190.10782799233	107.379427264334
190.546071796325	107.481410438346
190.985325856624	107.583531699007
191.425592502109	107.685791194128
191.866874067029	107.788189071676
192.309172891016	107.890725479769
192.752491319094	107.993400566677
193.196831701692	108.096214480825
193.642196394661	108.199167370794
194.088587759278	108.302259385314
194.536008162266	108.405490673274
194.984459975805	108.508861383715
195.433945577539	108.612371665833
195.884467350599	108.716021668979
196.336027683605	108.819811542661
196.788628970684	108.92374143654
197.242273611485	109.027811500434
197.696964011186	109.132021884318
198.15270258051	109.236372738321
198.609491735737	109.340864212731
199.067333898719	109.44549645799
199.526231496888	109.5502696247
199.986186963274	109.655183863617
200.447202736516	109.760239325658
200.909281260873	109.865436161896
201.372424986239	109.970774523561
201.836636368156	110.076254562043
202.301917867827	110.181876428891
202.768271952128	110.28764027581
203.235701093622	110.393546254666
203.704207770572	110.499594517485
204.173794466953	110.605785216451
204.644463672467	110.712118503908
205.116217882557	110.818594532361
205.589059598414	110.925213454474
206.062991327	111.031975423074
206.538015581053	111.138880591144
207.014134879104	111.245929111834
207.491351745491	111.353121138451
207.96966871037	111.460456824465
208.449088309729	111.567936323508
208.929613085404	111.675559789375
209.411245585089	111.78332737602
209.893988362352	111.891239237563
210.377843976648	111.999295528286
210.862814993329	112.107496402633
211.348903983665	112.215842015213
211.83611352485	112.324332520797
212.324446200022	112.43296807432
212.813904598271	112.541748830883
213.304491314658	112.650674945749
213.796208950223	112.759746574348
214.289060112006	112.868963872272
214.783047413053	112.978326995281
215.278173472437	113.087836099299
215.774440915267	113.197491340415
216.271852372702	113.307292874886
216.77041048197	113.417240859133
217.270117886374	113.527335449744
217.770977235316	113.637576803476
218.2729911843	113.747965077249
218.776162394955	113.858500428153
219.280493535045	113.969183013446
219.785987278483	114.08001299055
220.292646305346	114.19099051706
220.80047330189	114.302115750735
221.309470960564	114.413388849506
221.819641980022	114.524809971469
222.33098906514	114.636379274893
222.84351492703	114.748096918213
223.357222283053	114.859963060035
223.872113856834	114.971977859136
224.388192378277	115.084141474461
224.905460583578	115.196454065127
225.423921215243	115.30891579042
225.943577022098	115.421526809798
226.464430759306	115.53428728289
226.986485188382	115.647197369496
227.509743077207	115.760257229588
228.034207200042	115.87346702331
228.559880337543	115.986826910978
229.086765276777	116.10033705308
229.614864811236	116.213997610278
230.144181740851	116.327808743406
230.674718872007	116.441770613472
231.206479017559	116.555883381655
231.739464996848	116.670147209311
232.273679635711	116.784562257969
232.809125766501	116.899128689332
233.3458062281	117.013846665277
233.883723865935	117.128716347857
234.422881531992	117.243737899299
234.963282084831	117.358911482007
235.504928389601	117.474237258558
236.047823318058	117.589715391708
236.591969748576	117.705346044387
237.137370566166	117.821129379701
237.684028662488	117.937065560935
238.231946935869	118.05315475155
238.781128291318	118.169397115183
239.331575640539	118.28579281565
239.883291901949	118.402342016944
240.436280000693	118.519044883237
240.99054286866	118.635901578877
241.546083444494	118.752912268393
242.102904673618	118.870077116493
242.661009508241	118.987396288061
243.220400907382	119.104869948164
243.781081836875	119.222498262047
244.343055269397	119.340281395134
244.906324184475	119.458219513032
245.470891568503	119.576312781525
246.036760414763	119.694561366581
246.603933723434	119.812965434346
247.172414501613	119.931525151149
247.742205763329	120.050240683501
248.313310529557	120.169112198093
248.885731828239	120.2881398618
249.459472694296	120.407323841678
250.034536169643	120.526664304967
250.610925303211	120.646161419088
251.188643150958	120.765815351646
251.767692775885	120.885626270431
252.348077248058	121.005594343414
252.929799644614	121.125719738752
253.512863049791	121.246002624786
254.097270554931	121.36644317004
254.683025258504	121.487041543225
255.270130266125	121.607797913235
255.858588690565	121.728712449152
256.448403651772	121.84978532024
257.039578276886	121.971016695952
257.632115700258	122.092406745927
258.22601906346	122.213955639988
258.821291515309	122.335663548147
259.417936211881	122.457530640602
260.015956316527	122.579557087739
260.61535499989	122.701743060131
261.216135439921	122.824088728539
261.818300821899	122.946594263912
262.421854338444	123.069259837387
263.026799189538	123.19208562029
263.633138582538	123.315071784137
264.240875732194	123.438218500632
264.85001386067	123.561525941668
265.460556197554	123.684994279329
266.072505979881	123.808623685889
266.685866452148	123.932414333811
267.300640866331	124.05636639575
267.916832481903	124.180480044551
268.534444565851	124.304755453251
269.153480392691	124.429192795078
269.773943244492	124.55379224345
270.395836410884	124.678553971981
271.019163189084	124.803478154474
271.643926883908	124.928564964925
272.270130807791	125.053814577523
272.897778280804	125.179227166652
273.526872630671	125.304802906886
274.157417192788	125.430541972996
274.78941531024	125.556444539944
275.422870333817	125.682510782888
276.057785622034	125.808740877181
276.694164541151	125.93513499837
277.332010465184	126.061693322195
277.971326775929	126.188416024596
278.612116862977	126.315303281704
279.254384123734	126.442355269849
279.898131963436	126.569572165556
280.543363795171	126.696954145546
281.190083039894	126.824501386738
281.838293126445	126.952214066247
282.487997491571	127.080092361387
283.139199579938	127.208136449666
283.791902844156	127.336346508795
284.446110744791	127.464722716678
285.101826750391	127.593265251421
285.759054337495	127.721974291328
286.417796990658	127.850850014902
287.078058202469	127.979892600844
287.739841473567	128.109102228055
288.403150312661	128.238479075639
289.067988236548	128.368023322895
289.734358770132	128.497735149327
290.402265446445	128.627614734637
291.071711806661	128.757662258729
291.742701400117	128.887877901709
292.415237784334	129.018261843883
293.089324525032	129.148814265759
293.764965196153	129.27953534805
294.442163379876	129.410425271667
295.120922666638	129.541484217728
295.801246655155	129.672712367551
296.483138952434	129.80410990266
297.166603173803	129.935677004779
297.851642942919	130.067413855838
298.538261891796	130.199320637973
299.226463660819	130.331397533522
299.916251898765	130.463644725028
300.607630262823	130.596062395239
301.300602418612	130.72865072711
301.995172040202	130.861409903799
302.69134281013	130.994340108672
303.389118419427	131.127441525301
304.088502567628	131.260714337464
304.789498962798	131.394158729146
305.492111321552	131.527774884538
306.196343369068	131.661562988039
306.902198839116	131.795523224257
307.609681474071	131.929655778007
308.318795024935	132.063960834312
309.029543251359	132.198438578404
309.741929921658	132.333089195722
310.455958812836	132.467912871917
311.171633710602	132.602909792848
311.888958409394	132.738080144583
312.607936712396	132.873424113401
313.328572431559	133.008941885792
314.050869387622	133.144633648454
314.774831410132	133.280499588299
315.500462337463	133.416539892448
316.227766016838	133.552754748234
316.956746304349	133.689144343202
317.687407064977	133.825708865109
318.419752172613	133.962448501924
319.153785510076	134.099363441829
319.88951096914	134.23645387322
320.626932450547	134.373719984703
321.366053864031	134.511161965101
322.106879128343	134.648780003449
322.849412171263	134.786574288997
323.593656929628	134.924545011208
324.339617349349	135.062692359761
325.087297385434	135.20101652455
325.836701002009	135.339517695684
326.587832172336	135.478196063488
327.340694878838	135.617051818501
328.095293113119	135.75608515148
328.851630875983	135.895296253399
329.609712177458	136.034685315448
330.369541036815	136.174252529033
331.131121482591	136.313998085778
331.89445755261	136.453922177527
332.659553294005	136.594024996338
333.426412763235	136.734306734491
334.195040026114	136.874767584481
334.965439157828	137.015407739025
335.737614242955	137.156227391058
336.511569375491	137.297226733735
337.287308658869	137.438405960428
338.064836205982	137.579765264733
338.844156139203	137.721304840464
339.625272590408	137.863024881657
340.408189701001	138.004925582568
341.192911621928	138.147007137674
341.979442513709	138.289269741674
342.76778654645	138.43171358949
343.557947899875	138.574338876264
344.349930763338	138.717145797363
345.143739335856	138.860134548375
345.939377826122	139.003305325111
346.736850452532	139.146658323607
347.536161443206	139.29019374012
348.337315036012	139.433911771135
349.140315478586	139.577812613357
349.945167028357	139.721896463718
350.751873952568	139.866163519374
351.560440528298	140.010613977709
352.370871042487	140.155248036327
353.183169791957	140.300065893063
353.997341083435	140.445067745976
354.813389233575	140.590253793351
355.631318568985	140.7356242337
356.451133426244	140.881179265764
357.272838151929	141.026919088508
358.096437102636	141.172843901126
358.921934645005	141.318953903042
359.749335155742	141.465249293907
360.578643021642	141.611730273597
361.409862639613	141.758397042223
362.242998416699	141.905249800122
363.078054770101	142.052288747859
363.915036127207	142.199514086232
364.753946925608	142.346926016266
365.594791613125	142.49452473922
366.437574647833	142.642310456581
367.282300498085	142.790283370068
368.128973642531	142.93844368163
368.97759857015	143.08679159345
369.828179780266	143.235327307942
370.680721782576	143.384051027751
371.535229097173	143.532962955757
372.391706254568	143.68206329507
373.250157795721	143.831352249035
374.110588272053	143.980830021231
374.973002245483	144.13049681547
375.837404288444	144.280352835797
376.703798983909	144.430398286495
377.572190925416	144.580633372077
378.442584717094	144.731058297294
379.314984973682	144.881673267132
380.189396320561	145.032478486814
381.065823393773	145.183474161795
381.944270840046	145.334660497771
382.824743316823	145.486037700671
383.707245492279	145.637605976664
384.591782045354	145.789365532153
385.478357665772	145.941316573781
386.366977054069	146.093459308428
387.257644921617	146.245793943213
388.150365990648	146.398320685493
389.04514499428	146.551039742862
389.941986676544	146.703951323157
390.840895792402	146.857055634451
391.741877107783	147.010352885058
392.6449353996	147.163843283532
393.550075455777	147.317527038669
394.457302075279	147.471404359503
395.366620068128	147.62547545531
396.278034255439	147.779740535609
397.19154946944	147.934199810159
398.107170553497	148.088853488961
399.024902362142	148.243701782258
399.944749761097	148.398744900538
400.866717627303	148.553983054528
401.79081084894	148.709416455203
402.717034325459	148.865045313777
403.645392967605	149.020869841711
404.575891697443	149.176890250709
405.508535448383	149.33310675272
406.443329165213	149.489519559936
407.380277804113	149.646128884798
408.319386332692	149.802934939989
409.260659730011	149.959937938439
410.204102986607	150.117138093325
411.149721104522	150.274535618068
412.09751909733	150.43213072634
413.047501990161	150.589923632055
413.99967481973	150.747914549378
414.954042634363	150.906103692721
415.910610494022	151.064491276743
416.869383470335	151.223077516353
417.830366646622	151.381862626707
418.793565117918	151.540846823211
419.758983991008	151.700030321521
420.726628384444	151.859413337541
421.696503428582	152.018996087427
422.668614265603	152.178778787583
423.642966049541	152.338761654666
424.619563946313	152.498944905582
425.598413133743	152.659328757489
426.579518801593	152.819913427798
427.562886151586	152.98069913417
428.548520397439	153.141686094518
429.536426764887	153.302874527011
430.526610491711	153.464264650066
431.519076827765	153.625856682358
432.513831035009	153.787650842811
433.510878387529	153.949647350608
434.510224171571	154.111846425181
435.511873685569	154.274248286221
436.515832240166	154.43685315367
437.522105158252	154.599661247729
438.530697774986	154.762672788852
439.541615437824	154.925887997749
440.554863506553	155.089307095388
441.570447353313	155.252930302992
442.588372362626	155.41675784204
443.608643931433	155.580789934271
444.631267469108	155.745026801678
445.656248397503	155.909468666515
446.683592150963	156.074115751293
447.713304176362	156.238968278782
448.745389933132	156.404026472008
449.779854893288	156.56929055426
450.81670454146	156.734760749085
451.855944374923	156.90043728029
452.89757990362	157.06632037194
453.941616650203	157.232410248365
454.988060150048	157.398707134152
456.036915951296	157.56521125415
457.088189614875	157.73192283347
458.141886714533	157.898842097486
459.198012836869	158.065969271831
460.256573581356	158.233304582404
461.317574560379	158.400848255364
462.38102139926	158.568600517136
463.446919736288	158.736561594405
464.515275222749	158.904731714123
465.586093522959	159.073111103505
466.659380314289	159.241699990029
467.735141287198	159.410498601441
468.813382145266	159.579507165749
469.894108605215	159.748725911228
470.977326396953	159.91815506642
472.06304126359	160.087794860131
473.15125896148	160.257645521435
474.241985260245	160.427707279672
475.335225942805	160.59798036445
476.430986805416	160.768465005643
477.529273657691	160.939161433396
478.630092322638	161.110069878117
479.733448636689	161.281190570489
480.839348449729	161.452523741459
481.947797625127	161.624069622245
483.058802039773	161.795828444335
484.172367584099	161.967800439485
485.288500162121	162.139985839724
486.407205691462	162.31238487735
487.528490103386	162.484997784932
488.652359342834	162.65782479531
489.778819368446	162.830866141596
490.907876152603	163.004122057174
492.039535681451	163.177592775701
493.173803954936	163.351278531105
494.310686986835	163.525179557589
495.450190804791	163.699296089627
496.592321450336	163.873628361969
497.737084978936	164.048176609637
498.884487460012	164.222941067929
500.034534976978	164.397921972417
501.187233627272	164.573119558947
502.342589522387	164.748534063643
503.500608787905	164.924165722902
504.661297563529	165.100014773399
505.824662003114	165.276081452083
506.990708274704	165.452365996184
508.15944256056	165.628868643205
509.330871057195	165.805589630928
510.504999975406	165.982529197414
511.681835540308	166.159687581
512.861383991365	166.337065020302
514.043651582426	166.514661754217
515.228644581756	166.692478021919
516.416369272071	166.870514062861
517.606831950568	167.048770116779
518.800038928961	167.227246423686
519.995996533516	167.405943223877
521.194711105081	167.584860757928
522.39618899912	167.763999266696
523.600436585751	167.94335899132
524.807460249772	168.122940173222
526.017266390706	168.302743054103
527.229861422823	168.48276787595
528.44525177518	168.663014881031
529.663443891658	168.8434843119
530.884444230988	169.024176411392
532.108259266794	169.205091422627
533.334895487621	169.386229589011
534.564359396971	169.567591154231
535.796657513342	169.749176362264
537.031796370253	169.930985457369
538.269782516288	170.113018684093
539.510622515128	170.295276287266
540.75432294558	170.477758512009
542.000890401624	170.660465603728
543.250331492433	170.843397808114
544.502652842421	171.02655537115
545.757861091271	171.209938539103
547.015962893972	171.393547558531
548.276964920854	171.57738267628
549.540873857625	171.761444139484
550.807696405403	171.945732195568
552.077439280757	172.130247092247
553.350109215737	172.314989077523
554.62571295791	172.499958399692
555.904257270404	172.68515530734
557.18574893193	172.870580049344
558.470194736831	173.056232874871
559.75760149511	173.242114033383
561.04797603247	173.428223774631
562.341325190349	173.614562348662
563.637655825954	173.801130005814
564.936974812302	173.987926996718
566.239289038253	174.174953572299
567.544605408547	174.362209983779
568.852930843841	174.54969648267
570.164272280748	174.737413320781
571.478636671867	174.925360750216
572.796030985829	175.113539023376
574.116462207327	175.301948392955
575.439937337157	175.490589111946
576.766463392251	175.679461433636
578.096047405718	175.868565611612
579.428696426881	176.057901899756
580.764417521312	176.247470552248
582.103217770871	176.437271823568
583.445104273745	176.627305968492
584.790084144481	176.817573242096
586.138164514028	177.008073899756
587.489352529777	177.198808197146
588.843655355589	177.38977639024
590.201080171844	177.580978735314
591.561634175474	177.772415488944
592.925324579999	177.964086908005
594.292158615573	178.155993249676
595.66214352901	178.348134771437
597.035286583837	178.540511731069
598.41159506032	178.733124386656
599.791076255509	178.925972996587
601.173737483278	179.119057819552
602.559586074358	179.312379114544
603.948629376379	179.505937140862
605.340874753914	179.699732158108
606.736329588505	179.893764426189
608.135001278718	180.088034205318
609.536897240169	180.282541756013
610.942024905572	180.477287339096
612.350391724773	180.672271215698
613.762005164795	180.867493647255
615.176872709868	181.06295489551
616.595001861482	181.258655222514
618.016400138416	181.454594890625
619.441075076781	181.65077416251
620.869034230064	181.847193301143
622.30028516916	182.043852569808
623.734835482419	182.240752232098
625.172692775686	182.437892551916
626.613864672335	182.635273793473
628.058358813318	182.832896221292
629.506182857197	183.030760100208
630.957344480193	183.228865695364
632.41185137622	183.427213272216
633.869711256927	183.625803096532
635.330931851744	183.824635434392
636.795520907916	184.023710552189
638.263486190548	184.223028716628
639.734835482648	184.422590194728
641.209576585162	184.622395253821
642.687717317019	184.822444161555
644.169265515177	185.02273718589
645.654229034656	185.223274595103
647.142615748583	185.424056657784
648.634433548239	185.625083642842
650.12969034309	185.826355819498
651.628394060843	186.027873457292
653.130552647472	186.22963682608
654.636174067275	186.431646196035
656.145266302906	186.633901837649
657.657837355421	186.83640402173
659.173895244321	187.039153019404
660.693448007596	187.242149102118
662.216503701762	187.445392541636
663.743070401909	187.648883610043
665.273156201741	187.852622579742
666.806769213622	188.056609723458
668.343917568615	188.260845314236
669.884609416526	188.465329625442
671.428852925952	188.670062930762
672.976656284318	188.875045504206
674.528027697922	189.080277620105
676.082975391982	189.285759553114
677.641507610675	189.491491578207
679.203632617184	189.697473970686
680.769358693742	189.903707006175
682.33869414167	190.11019096062
683.911647281429	190.316926110295
685.488226452662	190.523912731796
687.068440014232	190.731151102046
688.652296344276	190.938641498293
690.239803840242	191.146384198112
691.830970918936	191.354379479402
693.425806016569	191.562627620391
695.024317588797	191.771128899634
696.626514110769	191.979883596012
698.232404077172	192.188891988737
699.841996002273	192.398154357347
701.455298419971	192.60767098171
703.072319883833	192.817442142021
704.693068967147	193.027468118808
706.317554262962	193.237749192926
707.945784384137	193.448285645562
709.577767963389	193.659077758233
711.213513653329	193.870125812789
712.853030126519	194.081430091408
714.496326075513	194.292990876603
716.143410212902	194.504808451218
717.794291271362	194.716883098431
719.4489780037	194.929215101752
721.107479182899	195.141804745024
722.76980360217	195.354652312425
724.43596007499	195.567758088468
726.105957435154	195.781122357999
727.779804536824	195.9947454062
729.457510254569	196.208627518589
731.139083483417	196.422768981019
732.824533138904	196.637170079681
734.513868157114	196.851831101099
736.207097494736	197.066752332139
737.904230129101	197.281934060002
739.605275058237	197.497376572227
741.310241300918	197.71308015669
743.019137896701	197.92904510161
744.731973905989	198.14527169554
746.448758410067	198.361760227377
748.169500511154	198.578510986354
749.894209332456	198.795524262049
751.622894018205	199.012800344375
753.355563733717	199.230339523592
755.092227665434	199.448142090298
756.832895020974	199.666208335433
758.577575029184	199.884538550282
760.326276940182	200.10313302647
762.079010025411	200.321992055966
763.835783577691	200.541115931084
765.596606911256	200.760504944481
767.361489361818	200.980159389157
769.13044028661	201.20007955846
770.90346906443	201.42026574608
772.680585095702	201.640718246055
774.461797802519	201.861437352769
776.247116628691	202.082423360951
778.036551039804	202.303676565677
779.830110523259	202.525197262373
781.627804588329	202.746985746808
783.429642766212	202.969042315104
785.235634610072	203.191367263729
787.045789695099	203.4139608895
788.860117618555	203.636823489583
790.678627999825	203.859955361496
792.501330480472	204.083356803105
794.328234724281	204.307028112628
796.159350417318	204.530969588632
797.994687267977	204.755181530038
799.834255007028	204.979664236117
801.678063387679	205.204418006494
803.526122185618	205.429443141145
805.378441199066	205.654739940399
807.235030248838	205.880308704941
809.095899178382	206.106149735808
810.96105785384	206.33226333439
812.8305161641	206.558649802435
814.70428402084	206.785309442044
816.582371358592	207.012242555675
818.46478813479	207.239449446141
820.351544329818	207.466930416611
822.242649947071	207.694685770613
824.138115013002	207.92271581203
826.037949577178	208.151020845104
827.942163712334	208.379601174435
829.850767514423	208.608457104982
831.763771102671	208.837588942062
833.681184619635	209.066996991351
835.603018231247	209.296681558888
837.529282126883	209.526642951068
839.459986519397	209.756881474649
841.395141645195	209.98739743675
843.334757764276	210.218191144853
845.27884516029	210.449262906798
847.227414140596	210.680613030791
849.180475036314	210.912241825399
851.138038202376	211.144149599554
853.100114017589	211.37633666255
855.066712884683	211.608803324045
857.037845230369	211.841549894062
859.013521505396	212.074576682991
860.993752184601	212.307884001584
862.97854776697	212.541472160961
864.967918775694	212.775341472607
866.961875758216	213.009492248376
868.960429286302	213.243924800485
870.963589956081	213.478639441524
872.971368388111	213.713636484445
874.983775227436	213.948916242574
877.000821143635	214.184479029601
879.022516830884	214.42032515959
881.048873008015	214.65645494697
883.079900418562	214.892868706544
885.115609830836	215.129566753484
887.156012037961	215.366549403332
889.201117857948	215.603816972004
891.250938133746	215.841369775785
893.305483733295	216.079208131335
895.364765549594	216.317332355685
897.428794500749	216.555742766239
899.497581530035	216.794439680776
901.571137605957	217.033423417449
903.649473722301	217.272694294785
905.7326008982	217.512252631685
907.820530178186	217.752098747427
909.913272632252	217.992232961664
912.01083935591	218.232655594426
914.113241470251	218.473366966119
916.220490121999	218.714367397526
918.332596483581	218.955657209808
920.449571753171	219.197236724505
922.571427154763	219.439106263533
924.698173938223	219.68126614919
926.829823379349	219.923716704151
928.966386779936	220.166458251471
931.107875467831	220.409491114588
933.25430079699	220.652815617317
935.405674147552	220.896432083856
937.56200692588	221.140340838785
939.723310564638	221.384542207065
941.889596522842	221.629036514041
944.060876285924	221.873824085439
946.237161365793	222.118905247369
948.418463300897	222.364280326326
950.604793656281	222.609949649188
952.796164023652	222.855913543219
954.992586021436	223.102172336066
957.194071294844	223.348726355765
959.400631515934	223.595575930734
961.612278383664	223.842721389781
963.829023623971	224.0901630621
966.050878989813	224.337901277271
968.277856261249	224.585936365264
970.50996724549	224.834268656436
972.747223776965	225.082898481533
974.989637717387	225.331826171691
977.237220955811	225.581052058435
979.489985408698	225.830576473681
981.747943019984	226.080399749733
984.011105761133	226.33052221929
986.27948563121	226.58094421544
988.553094656939	226.831666071664
990.831944892768	227.082688121835
993.116048420934	227.334010700218
995.405417351527	227.585634141473
997.700063822553	227.837558780653
[truncated: 1,001 more rows]
