# Supplementary material for: How crystallization additives govern halide perovskite grain growth
Source: Nat Commun. 2025 Nov 10;16:9894. doi: 10.1038/s41467-025-65484-7 (PMC12603034; doi:10.1038/s41467-025-65484-7)
Supplement: Supplementary file 3 — Source Data [file 41467_2025_65484_MOESM3_ESM.zip › Data files/Fig S29aSim10.csv]

0	48.7839757986619
0.0668726808749991	51.7335658506622
0.135460045874998	54.3473615893971
0.204047410874997	56.5825893477777
0.272634775874996	58.6367603774733
0.341222140874995	60.6429900937298
0.409809505874994	62.5716631470588
0.478396870874993	64.3780337506648
0.546984235874993	65.9010959451577
0.615571600874992	67.5268865342716
0.684158965874991	68.8566788125727
0.75274633087499	70.1764106872178
0.821333695874989	71.430123551497
0.889921060874988	72.5488885062287
0.958508425874987	73.7788398406613
1.02709579087499	75.0553837284466
1.09568315587499	76.2839774655376
1.16427052087498	77.2687755144396
1.30144525087498	79.4695296369814
1.37003261587498	80.836797540415
1.43861998087498	81.796844332626
1.57579471087498	83.8735735396138
1.64438207587498	85.3380658267832
1.78155680587498	87.4295262009879
1.85014417087497	88.4527829830876
1.98731890087497	89.9145436365934
2.12449363087497	91.4223549427404
2.26166836087497	92.9500688477389
2.46743045587497	95.1730763630697
2.60460518587496	97.1034101277289
2.74177991587496	98.4872531090142
2.94754201087496	100.903076125757
3.15330410587496	103.106968339128
3.35906620087495	105.56214132022
3.42765356587495	106.300681453362
4.79768618174993	118.436217261981
6.16943348174992	129.811426655537
7.5411807817499	138.884803864717
8.91292808174993	147.300950212216
10.2846753817504	154.219905482873
11.6564226817508	161.362211674792
13.0281699817513	167.910224134451
14.3999172817517	176.051434663093
15.7716645817522	182.065122170962
17.1434118817527	189.27512462684
18.5151591817531	193.212782490755
19.8869064817536	200.944062217766
21.258653781754	207.718571822512
22.6304010817545	214.580362820093
24.0021483817549	221.234841815984
25.3738956817554	222.220014363843
26.7456429817558	225.333007968352
29.4891375817568	234.586855003031
30.8608848817572	239.961875174925
33.6043794817581	250.253675506395
34.9761267817586	255.054374750942
37.7196213817595	265.89263789626
40.4631159817604	278.629209656304
43.2066105817613	283.622978138567
45.9501051817622	290.887602359821
48.6935997817559	302.878353476079
52.8088416817459	312.670779430053
55.5523362817393	317.825911134036
59.6658634976076	327.200261144482
63.7811053976076	344.114686260667
67.8963472976089	350.341738093279
73.3833364976108	367.806200614269
77.4985783976121	381.245633898278
82.985567597614	390.665431413445
88.4725567976158	390.657170614788
95.331293297618	413.877872739535
100.81828249762	427.387407738336
107.677018997604	446.729081724877
114.535755497587	450.105858771588
122.766239297567	470.682483370561
130.995008413432	473.948438411466
140.597239513435	483.149747524511
150.199470613438	489.704937875523
159.801701713441	503.219789514935
170.775680113441	525.885583895758
181.749658513415	544.326543176401
194.095384213385	569.659749205614
207.811142529258	585.389237850442
221.528615529263	629.75342853702
236.617835829268	680.477723761938
253.078803429232	675.543725114965
269.53805634508	701.045545160248
287.370771245086	734.577223664805
306.575233445093	749.995932108738
328.52319024504	748.91811200583
353.21292696091	765.888325994922
373.789136460917	787.571252282639
401.224082460854	803.511301902954
428.659028460787	805.671261660361
456.093974460721	791.007562755659
483.528920460654	829.941205398536
517.820888276501	813.332949668141
552.114570776478	849.781650186318
593.266989776378	899.703056474012
627.560672276295	927.921229502498
675.570113092169	952.967819605201
716.722532092069	1040.35455236636
764.733687591953	1045.08772902283
819.603579592055	1166.67661857947
874.473471592528	1265.2064343097
936.200385408649	1255.06850191225
997.929013908523	1232.64781350459
1066.51637890836	1440.75298255331
1135.10374390888	1435.92433075822
