# Supplementary material for: How crystallization additives govern halide perovskite grain growth
Source: Nat Commun. 2025 Nov 10;16:9894. doi: 10.1038/s41467-025-65484-7 (PMC12603034; doi:10.1038/s41467-025-65484-7)
Supplement: Supplementary file 3 — Source Data [file 41467_2025_65484_MOESM3_ESM.zip › Data files/Fig S29aSim20.csv]

0	48.7839757986619
0.0668726808749991	51.4310703000594
0.135460045874998	53.595322723908
0.204047410874997	55.6664521919737
0.272634775874996	57.1863345422659
0.341222140874995	58.7131506271778
0.409809505874994	60.4773474516282
0.478396870874993	62.0095678171164
0.546984235874993	63.39364398425
0.615571600874992	64.6338289203163
0.684158965874991	65.9195930351745
0.75274633087499	67.1920010333988
0.821333695874989	68.3284483976949
0.889921060874988	69.4276477069817
0.958508425874987	70.4307270966376
1.02709579087499	71.1990505648436
1.09568315587499	72.1197043910283
1.16427052087498	73.3392181157737
1.23285788587498	74.3814140671289
1.30144525087498	75.2511675581306
1.43861998087498	76.764906570475
1.50720734587498	77.6183521634326
1.64438207587498	79.4549940317511
1.71296944087498	80.0778705910815
1.85014417087497	81.258408631955
1.98731890087497	82.6115190311244
2.12449363087497	84.1279869039442
2.26166836087497	85.4389428188548
2.39884309087497	86.8763823079759
2.53601782087497	88.0524595129207
2.74177991587496	89.3588880124573
2.94754201087496	91.0552460261151
3.15330410587496	92.9023002221014
3.35906620087495	94.7464442336901
3.42765356587495	95.4292584109457
4.79768618174993	104.716203583627
6.16943348174992	113.014255146736
7.5411807817499	120.578594256683
8.91292808174993	126.893646563255
10.2846753817504	133.109926606142
11.6564226817508	138.247028161017
13.0281699817513	143.215727385962
14.3999172817517	148.93974544208
15.7716645817522	152.47272878972
17.1434118817527	157.04399290144
18.5151591817531	160.894687245006
19.8869064817536	165.508240432196
21.258653781754	169.067881797627
22.6304010817545	174.155754856506
24.0021483817549	177.785104708634
26.7456429817558	184.02797065306
28.1173902817563	186.842236196979
29.4891375817568	190.209450743174
32.2326321817577	197.857526640359
33.6043794817581	200.255421315769
36.347874081759	205.823794599704
39.0913686817599	215.064884068189
41.8348632817609	221.732217762035
44.5783578817618	225.799228554836
47.3218524817593	228.499386017403
50.0653470817526	231.552817099365
54.1805889817426	240.29811643597
58.2958308817326	246.32817401685
62.4110727817226	254.833999416442
66.5263146817126	258.562465614496
70.6415565817026	262.573083150193
76.1268310975742	267.173961244844
80.2420729975751	272.520830186204
85.729062197577	277.854358624679
92.5877986975792	284.038586136994
98.074787897581	285.943663257326
104.933524397583	292.372648733339
111.792260897586	297.029291614236
120.022744697574	299.456409075184
128.253228497554	298.024243987415
136.483712297534	305.680288895518
146.084228713399	310.859063789199
157.058207113402	324.300829579327
166.660438213405	330.665048384775
179.006163913409	333.52781896381
191.351889613391	346.110282241809
203.697615313361	345.944012808633
217.413373629224	348.667392248741
232.502593929229	352.993601545663
248.963561529234	363.834967065912
265.424529129202	368.954373119352
284.627276645048	369.908671590191
303.831738845054	384.998926716039
324.40794834505	393.420701291289
346.355905144996	394.181602302464
373.789136460879	400.892381333219
394.365345960871	402.101629304098
421.800291960804	412.14985871192
449.235237960737	426.487677030197
483.528920460654	428.582874874579
517.82260296058	429.359772692535
552.116285460875	438.273001748077
586.409967961171	443.136822863699
627.560672277342	452.265621795607
675.571827777324	471.423764276944
716.724246777224	487.758269837853
771.594138777091	501.755827007584
819.605294277286	500.844307583527
874.475186277759	498.423862480609
936.202100093823	518.747690323576
1004.78946509366	522.801338589999
1073.37683009358	546.934383008652
1141.96248040976	556.215360611307
1224.26731840958	574.988952491062
1306.57215640969	608.862198006869
