# Supplementary material for: How crystallization additives govern halide perovskite grain growth
Source: Nat Commun. 2025 Nov 10;16:9894. doi: 10.1038/s41467-025-65484-7 (PMC12603034; doi:10.1038/s41467-025-65484-7)
Supplement: Supplementary file 3 — Source Data [file 41467_2025_65484_MOESM3_ESM.zip › Data files/Fig S29aSim25.csv]

0	48.7839757986619
0.0668726808749991	51.305424773301
0.135460045874998	53.275146193635
0.204047410874997	55.114084729752
0.272634775874996	56.6053905965312
0.341222140874995	58.1530430000178
0.409809505874994	59.5471115321581
0.478396870874993	60.8792138627252
0.546984235874993	62.1448966932094
0.615571600874992	63.5318486471404
0.684158965874991	64.6578115817275
0.75274633087499	65.5343873934144
0.821333695874989	66.4685343009788
0.889921060874988	67.4495190320117
0.958508425874987	68.45503576268
1.02709579087499	69.4628346077014
1.09568315587499	70.192489358534
1.16427052087498	70.9522252608732
1.23285788587498	71.7214811567358
1.30144525087498	72.5626639209171
1.37003261587498	73.1854790579179
1.50720734587498	74.6370214091733
1.57579471087498	75.2847154077389
1.71296944087498	76.6515737342123
1.78155680587498	77.1983120032434
1.91873153587497	78.2488784347741
2.05590626587497	79.5689984482604
2.19308099587497	80.7228435999302
2.33025572587497	81.9789746921825
2.53601782087497	83.6693133911283
2.67319255087496	84.4948430371606
2.87895464587496	85.9320480355477
3.01612937587496	86.7972874612375
3.22189147087496	87.8276618265933
3.42765356587495	88.9232865621735
4.79768618174993	97.2513450006797
6.16943348174992	104.274658723136
7.5411807817499	110.313692887025
8.91292808174993	115.153197549991
10.2846753817504	119.469356465599
11.6564226817508	122.491173151875
13.0281699817513	125.536511640472
14.3999172817517	129.873102898542
15.7716645817522	132.317660443538
17.1434118817527	134.987423774142
18.5134444976276	136.89264214815
19.8851917976276	140.624907603572
21.2569390976276	142.585320255542
22.6286863976276	144.954744144056
24.0004336976281	146.958692252071
25.3721809976285	148.440220130314
26.743928297629	150.388481237793
29.4874228976299	154.331223633799
30.8591701976304	156.136164474714
33.6026647976313	158.091651760942
34.9744120976317	159.726670912603
37.7179066976326	163.145761002698
40.4614012976336	166.731751900562
43.2048958976345	169.471019251611
45.9483904976354	172.776397547015
48.6918850976363	174.469376835382
52.8071269976376	178.698370817607
55.5506215976386	180.330820943641
59.6658634976399	182.898386463236
63.7811053976303	186.049600062952
67.8963472976203	187.365116516939
72.0115891976103	190.226136549625
77.498578397597	193.023786028514
81.613820297587	194.810784198402
87.0990948134519	196.710099953042
93.9578313134528	198.773048469479
99.4448205134547	200.387296266254
106.303557013457	205.239281918416
113.162293513459	207.794633633239
121.392777313462	209.730243853891
129.623261113461	211.982939368572
137.853744913441	214.124180414876
147.455976013418	216.529245672142
157.056492429276	219.310669722316
168.030470829279	222.308516780405
179.004449229283	223.246027651994
191.350174929287	227.464215813567
203.695900629272	230.556135519956
217.413373629239	230.372458558024
231.129131945101	233.807414938081
247.590099545107	235.590298538553
264.051067145112	239.29737741806
281.883782045073	239.311946161066
298.343034960925	243.590869299426
318.919244460932	250.777801757955
339.495453960924	253.184132268427
366.930399960857	254.32913563426
387.506609460807	255.57419369245
414.941555460741	261.143044271957
442.376501460674	264.844741915909
469.811447460692	266.465456689979
504.105129960988	271.602272837697
538.398812461283	272.983405215861
572.690780277168	277.687235434312
613.843199277091	282.399090794745
654.995618276991	282.759009359758
696.148037276891	283.518056511305
744.159192777162	287.422607352688
792.168633593335	291.112156904246
847.038525593282	297.296253723313
901.908417593148	301.732391774192
963.637046093159	306.816621876335
1025.36567459369	318.817791977114
