# Supplementary material for: How crystallization additives govern halide perovskite grain growth
Source: Nat Commun. 2025 Nov 10;16:9894. doi: 10.1038/s41467-025-65484-7 (PMC12603034; doi:10.1038/s41467-025-65484-7)
Supplement: Supplementary file 3 — Source Data [file 41467_2025_65484_MOESM3_ESM.zip › Data files/Fig S29aSim30.csv]

0	48.7839757986619
0.0668726808749991	51.1988730363057
0.135460045874998	52.9565740706774
0.204047410874997	54.6729123600481
0.272634775874996	56.1147983095363
0.341222140874995	57.4563626145005
0.409809505874994	58.55253236747
0.478396870874993	59.6708697945792
0.546984235874993	60.8097971694413
0.615571600874992	61.8317944967257
0.684158965874991	62.7421387799147
0.75274633087499	63.8218348659476
0.821333695874989	64.7516370969995
0.889921060874988	65.6241215524717
0.958508425874987	66.4720343673884
1.02709579087499	67.2449035536567
1.16427052087498	68.7487333836704
1.23285788587498	69.4025230584719
1.30144525087498	70.0576387770345
1.37003261587498	70.8483604127763
1.43861998087498	71.5076078123395
1.57579471087498	72.6476219024824
1.64438207587498	73.1181105452932
1.78155680587498	74.3996666640871
1.91873153587497	75.6744557942449
2.05590626587497	76.734483715137
2.19308099587497	77.7046129296192
2.33025572587497	78.787542428079
2.46743045587497	79.7836055073608
2.67319255087496	81.2658206341576
2.81036728087496	82.2433353218082
3.01612937587496	83.52423098579
3.22189147087496	84.5657002792916
3.42765356587495	85.6349952946118
4.79768618174993	92.9452600733087
6.16943348174992	97.8671957150376
7.5411807817499	102.388775876406
8.91292808174993	106.684890891965
10.2846753817504	110.33474545191
11.6564226817508	113.397107268668
13.0281699817513	116.179743540744
14.3999172817517	118.305297114908
15.7716645817522	119.686724103998
17.1434118817527	121.795783621545
18.5151591817531	123.300978034467
19.8869064817536	125.500406687965
21.258653781754	126.792638773796
22.6304010817545	128.910296757281
25.3738956817554	131.887187045768
26.7456429817558	133.690088038084
28.1173902817563	135.413125513774
30.8608848817572	138.067766648172
32.2326321817577	140.23775578954
34.9761267817586	142.043046321585
36.347874081759	143.716007013499
39.0896539976345	145.484896282989
41.8331485976344	147.31739088887
44.5766431976349	148.967189243939
47.3201377976358	149.978193573293
51.4353796976372	151.89757722058
54.1788742976381	154.008830939773
58.2941161976395	156.139567186911
62.4093580976408	157.052124205281
66.5245999976422	157.998594903851
70.6398418976436	158.874920090533
76.1268310976454	161.657464491306
81.6138202976438	162.889711270304
87.1008094976305	164.164519876274
92.5877986976171	165.248444061772
99.4465351976005	167.819092075876
106.305271697584	169.862086420369
113.162293513459	171.43963308895
120.021030013461	173.391604827624
128.251513813464	173.92512540852
137.853744913467	175.443665707128
146.08422871347	175.96216608596
157.058207113451	176.213932875802
168.032185513425	178.406923837154
179.004449229283	180.48850767382
191.350174929287	182.338292762637
203.695900629291	183.955667028471
217.413373629295	184.806583422336
232.502593929259	185.525152846114
248.961846845107	185.682217023975
265.422814445113	187.88371957341
283.255529345119	188.250812502981
302.45999154508	190.038755031326
325.777980960934	191.606705714017
346.354190460941	193.15205341452
366.930399960914	194.383791155709
394.365345960848	196.102457821591
421.800291960781	197.286884508022
449.235237960714	199.039240932118
476.670183960648	199.430986327694
510.963866460876	200.697814169818
545.257548961172	200.996903225741
586.408253277229	202.350539761868
620.701935777207	202.813552910164
668.71309127709	204.350121443069
709.86551027699	207.066991074271
757.87666577711	209.23009943241
812.746557777582	210.443693885895
867.614735093588	211.29813013129
922.484627093458	212.387089816165
991.071992093292	212.872631389143
1052.80062059376	212.961895447962
1128.24500740994	213.221518489118
1203.69110890976	214.476611560315
