# Supplementary material for: How crystallization additives govern halide perovskite grain growth
Source: Nat Commun. 2025 Nov 10;16:9894. doi: 10.1038/s41467-025-65484-7 (PMC12603034; doi:10.1038/s41467-025-65484-7)
Supplement: Supplementary file 3 — Source Data [file 41467_2025_65484_MOESM3_ESM.zip › Data files/Fig S29aSim40.csv]

0	48.7839757986619
0.0668726808749991	51.0210074557166
0.135460045874998	52.5972542880259
0.204047410874997	53.8471627437826
0.272634775874996	54.9375259754196
0.341222140874995	55.8812346734237
0.409809505874994	56.8728061668964
0.478396870874993	57.8691444770883
0.546984235874993	58.6291957699457
0.615571600874992	59.4569617246351
0.684158965874991	60.3165181713314
0.75274633087499	61.011525575441
0.821333695874989	61.692213589504
0.889921060874988	62.4865162392416
0.958508425874987	63.0466368743146
1.02709579087499	63.5432730844226
1.09568315587499	64.267738213927
1.16427052087498	64.7369079463174
1.30144525087498	65.8423269364372
1.37003261587498	66.5177668867395
1.43861998087498	67.0348209944166
1.57579471087498	67.9903016206693
1.64438207587498	68.4304722727099
1.78155680587498	69.2540258909937
1.85014417087497	69.7195685686035
1.98731890087497	70.539841713692
2.12449363087497	71.2230603854712
2.26166836087497	72.0548569632032
2.46743045587497	72.9824928952142
2.60460518587496	73.7301850940381
2.74177991587496	74.270627846627
2.94754201087496	75.4264362437517
3.15330410587496	76.3135378168208
3.35906620087495	77.1339243548864
3.42765356587495	77.3549810129572
4.79768618174993	81.9903802061402
6.16943348174992	85.8293788289244
7.5411807817499	88.8931585023724
8.91292808174993	91.8185827920033
10.2846753817504	94.0256876086779
11.6564226817508	95.9466131465264
13.0281699817513	97.7656008416147
14.3999172817517	99.0643203168392
15.7716645817522	100.0544654137
17.1434118817527	101.430431991562
18.5151591817531	102.459857837612
19.8869064817536	103.391235993949
21.258653781754	104.145314907161
22.6304010817545	105.149319622394
24.0021483817549	105.928116083923
25.3738956817554	106.732545490452
26.7456429817558	107.638544633167
29.4891375817568	109.504872899532
30.8608848817572	110.368997006641
33.6043794817581	111.594764356248
34.9761267817586	112.011511031676
37.7196213817595	113.122690147196
40.4631159817604	114.158356716348
43.2066105817613	115.028105244399
45.9483904976367	116.038861137378
48.6918850976367	117.34515135411
52.8071269976376	118.272189589558
55.5506215976386	119.128890211621
59.6658634976399	120.331408436914
63.7811053976413	121.484369654091
67.8963472976426	122.158045771027
73.3833364976445	123.672072728502
77.4985783976458	124.509661139929
82.9855675976477	125.46871379493
88.4725567976461	126.442127457105
95.3312932976294	127.584210290825
100.818282497616	128.366932332059
107.677018997599	128.717585589636
114.534040813461	129.583428662075
122.764524613462	130.269125632862
130.995008413465	130.920131839328
140.597239513468	131.375734861381
150.199470613472	131.609018264452
159.801701713464	131.955545811687
170.775680113437	132.1914262849
181.74965851341	132.806095936986
194.093669529288	133.765966487854
207.811142529292	134.420813887539
221.528615529297	134.752005300043
236.617835829268	135.334673632238
253.07708874511	136.104310924317
269.538056345114	137.236181441352
287.37077124512	137.752549003983
306.575233445089	138.481116205776
325.777980960934	139.56559478745
353.212926960943	140.185258188516
373.789136460917	140.601943965967
401.22408246085	141.465015701211
428.659028460783	141.865900800783
456.093974460716	142.660368175748
483.52892046065	142.744340471068
517.822602960878	143.504169997298
552.116285461174	144.000874924429
593.266989777061	144.34143514659
627.560672276982	144.846985829918
675.571827776865	145.418925286413
716.724246776765	145.709166354949
764.735402277112	145.988897440386
819.603579593174	146.394393283252
874.473471593064	147.838164656695
936.202100092913	148.241235774819
997.930728593227	148.911931323986
1066.51637890941	149.221035045338
1135.10374390926	150.105018065917
