# Supplementary material for: How crystallization additives govern halide perovskite grain growth
Source: Nat Commun. 2025 Nov 10;16:9894. doi: 10.1038/s41467-025-65484-7 (PMC12603034; doi:10.1038/s41467-025-65484-7)
Supplement: Supplementary file 3 — Source Data [file 41467_2025_65484_MOESM3_ESM.zip › Data files/Fig S29aSim50.csv]

0	48.7839757986619
0.0668726808749991	50.7128892717557
0.135460045874998	51.8943976564161
0.204047410874997	53.0218472232251
0.272634775874996	53.9173306198025
0.341222140874995	54.5898443275268
0.409809505874994	55.3664016958423
0.478396870874993	56.0488394987713
0.546984235874993	56.6216175077686
0.615571600874992	57.3237306669712
0.684158965874991	57.8367999504478
0.75274633087499	58.4321069642122
0.821333695874989	58.9478306892538
0.889921060874988	59.4776403058476
0.958508425874987	59.9623236823293
1.02709579087499	60.327009814028
1.09568315587499	60.791685536164
1.16427052087498	61.1232559618749
1.23285788587498	61.6196230572299
1.30144525087498	62.1215682449923
1.37003261587498	62.5964637183648
1.50720734587498	63.3042853547302
1.57579471087498	63.6249355510104
1.71296944087498	64.3094167986542
1.78155680587498	64.6436712090353
1.91873153587497	65.2897872998007
2.05590626587497	65.8755563736171
2.19308099587497	66.3922744090235
2.33025572587497	66.9031707847204
2.46743045587497	67.4295394989516
2.67319255087496	68.0769779887862
2.81036728087496	68.4911877100968
3.01612937587496	69.1337315637222
3.22189147087496	69.7183145760802
3.42765356587495	70.2744922327043
4.79768618174993	73.4957885791774
6.16943348174992	75.7474591762292
7.5411807817499	77.8656807571004
8.91292808174993	79.4924414988635
10.2846753817504	80.9677104230762
11.6564226817508	81.9769133834581
13.0281699817513	83.1513563887416
14.3999172817517	84.0869770385398
15.7716645817522	84.9112315447259
17.1434118817527	85.6408896792665
18.5151591817531	86.4663154646359
19.8869064817536	87.2838930871904
21.258653781754	87.6916370764521
22.6304010817545	88.1666054756603
24.0021483817549	88.652186892084
25.3738956817554	89.1091310988186
26.7456429817558	89.5138036313868
29.4891375817568	90.2255094313037
30.8608848817572	90.5472639984958
32.2309174976322	90.6822098961028
34.9744120976322	91.3934456613981
37.7179066976326	91.8685992776939
40.4614012976336	92.3489647883126
41.833148597634	92.6382718135841
45.9483904976354	93.6743624241968
48.6918850976363	94.0177331961509
51.4353796976372	94.4389475863978
55.5506215976386	95.0658575600157
58.2941161976395	95.2055249630944
62.4093580976408	95.7607740323929
66.5245999976422	96.135506581606
70.6398418976435	96.6956872328699
76.1268310976382	97.2534275456798
81.6138202976249	97.805238502339
87.1008094976115	98.2289164888727
92.5877986975982	98.7293682576197
98.0747878975849	99.0350163714887
104.931809713456	99.3862005793103
111.790546213459	99.7589384324384
120.021030013461	100.127785116402
126.879766513464	100.494398877334
136.481997613467	100.972232565443
144.712481413463	101.480047615331
154.314712513439	102.066596390997
165.288690913412	102.595438431452
176.260954629282	102.940883028043
187.234933029285	103.334716756465
199.580658729289	103.67009064992
213.298131729287	104.156753439663
227.015604729253	104.546699000627
243.474857645106	105.192912605431
258.564077945111	105.620575778454
276.396792845116	105.922824548922
294.229507745081	106.111292229096
312.06050796093	106.201604396766
332.636717460937	106.732023724509
360.071663460912	107.193005188604
380.647872960862	107.31176391966
408.082818960795	107.909079170465
435.517764960729	108.113124489478
462.952710960662	108.239179729652
497.246393460815	108.566786312927
524.681339461051	108.835533975682
558.973307276936	109.213283402218
600.125726276859	109.671948206555
641.278145276759	109.962518692397
682.430564276659	110.18408502169
730.44171977693	110.690023212836
778.451160592989	110.986534408904
826.462316092915	111.237208043214
881.332208092781	111.574603363535
943.060836592868	111.752557980381
1004.7894650934	112.130262393875
