# Supplementary material for: How crystallization additives govern halide perovskite grain growth
Source: Nat Commun. 2025 Nov 10;16:9894. doi: 10.1038/s41467-025-65484-7 (PMC12603034; doi:10.1038/s41467-025-65484-7)
Supplement: Supplementary file 3 — Source Data [file 41467_2025_65484_MOESM3_ESM.zip › Data files/Fig S29aSimNormal.csv]

0	48.7839757986619
0.0668726808749991	52.7081721953302
0.135460045874998	56.4043454349511
0.204047410874997	59.6490813941597
0.272634775874996	62.6741287742641
0.341222140874995	65.566865874816
0.409809505874994	68.4071531145666
0.478396870874993	70.7487988250605
0.546984235874993	72.9340524288092
0.615571600874992	75.1588106378193
0.684158965874991	77.2971320115543
0.75274633087499	79.2135366559012
0.821333695874989	81.0001277604198
0.889921060874988	82.8932759762107
0.958508425874987	84.5752714394966
1.02709579087499	86.3245680088308
1.09568315587499	87.6516174426608
1.16427052087498	89.2301849628386
1.23285788587498	91.0877206732516
1.30144525087498	93.0373196605469
1.37003261587498	94.3093835745025
1.50720734587498	97.6695149113748
1.57579471087498	98.9199277285097
1.64438207587498	100.290962410706
1.78155680587498	103.436996348082
1.91873153587497	105.800348895379
2.05590626587497	108.531629705549
2.19308099587497	110.594224549804
2.33025572587497	113.471247839948
2.46743045587497	115.71318988052
2.60460518587496	118.165159220271
2.81036728087496	120.790896481872
3.01612937587496	124.090502204193
3.22189147087496	127.132435867828
3.42765356587495	130.955058834579
4.79768618174993	147.820922412871
6.16943348174992	163.311598553171
7.5411807817499	176.340696513923
8.91292808174993	188.027578219979
10.2846753817504	199.90370282037
11.6564226817508	213.154358250389
13.0281699817513	221.540020299966
14.3999172817517	230.292100333473
15.7716645817522	241.047806848281
17.1434118817527	251.05622472046
18.5151591817531	261.615809967662
19.8869064817536	273.317381225998
21.258653781754	290.457815757521
22.6304010817545	295.126639597345
24.0021483817549	303.015491955339
25.3738956817554	313.034527384528
26.7456429817558	318.600085404756
28.1173902817563	326.178280361577
30.8608848817572	347.002730870331
32.2326321817577	351.125728248201
34.9761267817586	368.730484117114
36.347874081759	368.597699491043
39.0913686817599	381.463206432675
41.8348632817609	390.533737326645
44.5783578817618	397.426126802467
47.3218524817593	402.918797337184
51.4370943817493	413.795922546592
54.1805889817426	416.716121793943
58.2941161976109	432.829858804604
62.4093580976109	441.272221095881
66.5245999976123	450.752703415826
70.6398418976136	468.786927399223
74.755083797615	468.897684988407
80.2420729976168	492.515920353899
85.7290621976186	503.063958885768
91.2160513976205	533.883316781462
96.7030405976223	542.83199299974
103.561777097614	562.182873403189
110.420513597597	563.693524298426
118.650997397577	565.409687540919
125.50973389756	602.955147942427
133.738503013436	614.2785606955
143.340734113439	629.545471378629
152.942965213443	653.143888570429
162.545196313446	691.866970452139
173.519174713435	704.887182404816
185.864900413405	768.99620701707
198.208911429259	779.594252839712
210.554637129263	807.142790318553
224.272110129268	833.416748757662
239.361330429266	867.101787975609
255.822298029226	908.330793939779
272.281550945085	961.493937180961
291.486013145092	1021.34269565341
310.690475345083	1072.99662566053
331.266684845033	1102.29543048253
351.841179660913	1095.28780042123
379.276125660907	1082.00744218771
399.852335160857	1109.94590832477
427.287281160791	1134.91028881785
454.722227160724	1122.11985329903
489.014194976571	1141.52230983708
516.449140976565	1164.73230332694
550.742823476482	1196.80803660578
591.895242476382	1171.8756091956
633.047661476282	1254.86871894195
674.200080476569	1229.50350181717
715.352499476924	1258.35459455198
763.361940292927	1332.50362048794
818.231832292817	1443.0731682922
873.101724292683	1477.41429809872
927.971616292862	1632.83789017071
989.700244793394	1592.7147919745
