# Supplementary material for: How crystallization additives govern halide perovskite grain growth
Source: Nat Commun. 2025 Nov 10;16:9894. doi: 10.1038/s41467-025-65484-7 (PMC12603034; doi:10.1038/s41467-025-65484-7)
Supplement: Supplementary file 3 — Source Data [file 41467_2025_65484_MOESM3_ESM.zip › Data files/Fig S29aTheory.csv]

0.1	53.0869354612224	0.1	52.0608470373275	0.1	52.3558118603711	0.1	52.3278846140569	0.1	52.274540905125	0.1	51.6758344727705	0.1	51.3129037408114
0.10023052380779	53.0955389214266	0.10023052380779	52.066641839682	0.10023052380779	52.362307182569	0.10023052380779	52.3341981981126	0.10023052380779	52.28063256174	0.10023052380779	51.6803594642797	0.10023052380779	51.316422654733
0.10046157902784	53.1041606374539	0.10046157902784	52.0724492095584	0.10046157902784	52.3688159089579	0.10046157902784	52.3405242707037	0.10046157902784	52.2867358775279	0.10046157902784	51.6848932972614	0.10046157902784	51.319948309013
0.10069316688518	53.1128006449455	0.10069316688518	52.0782691725827	0.10069316688518	52.3753380641513	0.10069316688518	52.3468628526905	0.10069316688518	52.2928508705141	0.10069316688518	51.68943598602	0.10069316688518	51.3234807140256
0.100925288607668	53.1214589796001	0.100925288607668	52.0841017544261	0.100925288607668	52.3818736727964	0.100925288607668	52.3532139649544	0.100925288607668	52.2989775587367	0.100925288607668	51.6939875448718	0.100925288607668	51.3270198801518
0.10115794542599	53.130135677174	0.10115794542599	52.0899469808056	0.10115794542599	52.3884227595737	0.10115794542599	52.3595776283971	0.10115794542599	52.305115960246	0.10115794542599	51.6985479881455	0.10115794542599	51.3305658177791
0.101391138573668	53.1388307734811	0.101391138573668	52.0958048774837	0.101391138573668	52.394985349197	0.101391138573668	52.3659538639408	0.101391138573668	52.3112660931051	0.101391138573668	51.7031173301816	0.101391138573668	51.3341185373014
0.10162486928707	53.1475443043929	0.10162486928707	52.1016754702689	0.10162486928707	52.4015614664135	0.10162486928707	52.3723426925286	0.10162486928707	52.3174279753891	0.10162486928707	51.7076955853325	0.10162486928707	51.3376780491195
0.101859138805412	53.1562763058386	0.101859138805412	52.1075587850151	0.101859138805412	52.4081511360042	0.101859138805412	52.3787441351238	0.101859138805412	52.323601625186	0.101859138805412	51.7122827679629	0.101859138805412	51.3412443636405
0.102093948370768	53.1650268138051	0.102093948370768	52.1134548476222	0.102093948370768	52.414754382783	0.102093948370768	52.3851582127105	0.102093948370768	52.3297870605956	0.102093948370768	51.7168788924493	0.102093948370768	51.344817491278
0.102329299228075	53.1737958643371	0.102329299228075	52.1193636840362	0.102329299228075	52.4213712315976	0.102329299228075	52.3915849462929	0.102329299228075	52.3359842997304	0.102329299228075	51.7214839731799	0.102329299228075	51.348397442452
0.102565192625141	53.1825834935371	0.102565192625141	52.1252853202486	0.102565192625141	52.428001707329	0.102565192625141	52.398024356896	0.102565192625141	52.3421933607149	0.102565192625141	51.7260980245552	0.102565192625141	51.3519842275891
0.102801629812647	53.1913897375655	0.102801629812647	52.1312197822972	0.102801629812647	52.4346458348915	0.102801629812647	52.4044764655649	0.102801629812647	52.3484142616859	0.102801629812647	51.7307210609871	0.102801629812647	51.3555778571221
0.103038612044162	53.2002146326406	0.103038612044162	52.1371670962658	0.103038612044162	52.4413036392331	0.103038612044162	52.4109412933654	0.103038612044162	52.3546470207922	0.103038612044162	51.7353530968998	0.103038612044162	51.3591783414902
0.10327614057614	53.2090582150385	0.10327614057614	52.1431272882841	0.10327614057614	52.4479751453349	0.10327614057614	52.4174188613832	0.10327614057614	52.3608916561949	0.10327614057614	51.7399941467288	0.10327614057614	51.3627856911389
0.103514216667934	53.2179205210937	0.103514216667934	52.1491003845282	0.103514216667934	52.4546603782117	0.103514216667934	52.4239091907247	0.103514216667934	52.367148186067	0.103514216667934	51.7446442249218	0.103514216667934	51.3663999165202
0.103752841581801	53.2268015871985	0.103752841581801	52.1550864112203	0.103752841581801	52.4613593629115	0.103752841581801	52.4304123025164	0.103752841581801	52.3734166285935	0.103752841581801	51.7493033459379	0.103752841581801	51.3700210280921
0.103992016582906	53.2357014498031	0.103992016582906	52.1610853946288	0.103992016582906	52.468072124516	0.103992016582906	52.436928217905	0.103992016582906	52.3796970019715	0.103992016582906	51.753971524248	0.103992016582906	51.373649036319
0.10423174293933	53.2446201454163	0.10423174293933	52.1670973610684	0.10423174293933	52.4747986881399	0.10423174293933	52.4434569580574	0.10423174293933	52.3859893244098	0.10423174293933	51.7586487743348	0.10423174293933	51.3772839516713
0.10447202192208	53.2535577106048	0.10447202192208	52.1731223369003	0.10447202192208	52.4815390789318	0.10447202192208	52.4499985441609	0.10447202192208	52.3922936141293	0.10447202192208	51.7633351106923	0.10447202192208	51.3809257846258
0.10471285480509	53.2625141819936	0.10471285480509	52.179160348532	0.10471285480509	52.4882933220734	0.10471285480509	52.4565529974227	0.10471285480509	52.3986098893626	0.10471285480509	51.7680305478264	0.10471285480509	51.3845745456654
0.104954242865232	53.271489596266	0.104954242865232	52.1852114224175	0.104954242865232	52.4950614427798	0.104954242865232	52.4631203390702	0.104954242865232	52.4049381683539	0.104954242865232	51.7727351002545	0.104954242865232	51.3882302452788
0.105196187382322	53.2804839901636	0.105196187382322	52.1912755850573	0.105196187382322	52.5018434662997	0.105196187382322	52.4697005903507	0.105196187382322	52.4112784693593	0.105196187382322	51.7774487825054	0.105196187382322	51.3918928939611
0.105438689639126	53.2894974004864	0.105438689639126	52.1973528629986	0.105438689639126	52.5086394179151	0.105438689639126	52.4762937725318	0.105438689639126	52.4176308106467	0.105438689639126	51.7821716091194	0.105438689639126	51.3955625022134
0.105681750921366	53.2985298640929	0.105681750921366	52.2034432828351	0.105681750921366	52.5154493229415	0.105681750921366	52.482899906901	0.105681750921366	52.4239952104952	0.105681750921366	51.7869035946485	0.105681750921366	51.3992390805426
0.105925372517729	53.3075814178998	0.105925372517729	52.2095468712072	0.105925372517729	52.5222732067277	0.105925372517729	52.4895190147658	0.105925372517729	52.430371687196	0.105925372517729	51.7916447536558	0.105925372517729	51.4029226394618
0.106169555719872	53.3166520988828	0.106169555719872	52.215663654802	0.106169555719872	52.5291110946558	0.106169555719872	52.4961511174534	0.106169555719872	52.4367602590514	0.106169555719872	51.796395100716	0.106169555719872	51.4066131894899
0.106414301822432	53.3257419440756	0.106414301822432	52.2217936603536	0.106414301822432	52.5359630121417	0.106414301822432	52.5027962363111	0.106414301822432	52.4431609443754	0.106414301822432	51.8011546504151	0.106414301822432	51.4103107411517
0.106659612123026	53.3348509905709	0.106659612123026	52.2279369146426	0.106659612123026	52.5428289846343	0.106659612123026	52.5094543927063	0.106659612123026	52.4495737614933	0.106659612123026	51.8059234173505	0.106659612123026	51.4140153049779
0.106905487922266	53.3439792755199	0.106905487922266	52.2340934444968	0.106905487922266	52.5497090376161	0.106905487922266	52.5161256080257	0.106905487922266	52.4559987287418	0.106905487922266	51.8107014161307	0.106905487922266	51.417726891505
0.107151930523761	53.3531268361324	0.107151930523761	52.2402632767908	0.107151930523761	52.5566031966029	0.107151930523761	52.5228099036761	0.107151930523761	52.462435864469	0.107151930523761	51.8154886613756	0.107151930523761	51.4214455112754
0.107398941234124	53.3622937096772	0.107398941234124	52.2464464384463	0.107398941234124	52.5635114871439	0.107398941234124	52.5295073010841	0.107398941234124	52.4688851870343	0.107398941234124	51.8202851677163	0.107398941234124	51.4251711748372
0.107646521362983	53.3714799334817	0.107646521362983	52.2526429564319	0.107646521362983	52.5704339348218	0.107646521362983	52.5362178216959	0.107646521362983	52.4753467148081	0.107646521362983	51.8250909497952	0.107646521362983	51.4289038927442
0.107894672222983	53.380685544932	0.107894672222983	52.2588528577635	0.107894672222983	52.5773705652526	0.107894672222983	52.5429414869775	0.107894672222983	52.4818204661723	0.107894672222983	51.8299060222655	0.107894672222983	51.4326436755559
0.108143395129794	53.3899105814733	0.108143395129794	52.2650761695041	0.108143395129794	52.5843214040856	0.108143395129794	52.5496783184143	0.108143395129794	52.4883064595196	0.108143395129794	51.834730399792	0.108143395129794	51.4363905338376
0.10839269140212	53.3991550806097	0.10839269140212	52.2713129187637	0.10839269140212	52.5912864770036	0.10839269140212	52.5564283375116	0.10839269140212	52.4948047132541	0.10839269140212	51.83956409705	0.10839269140212	51.4401444781601
0.108642562361707	53.408419079904	0.108642562361707	52.2775631326999	0.108642562361707	52.5982658097228	0.108642562361707	52.5631915657941	0.108642562361707	52.5013152457907	0.108642562361707	51.8444071287265	0.108642562361707	51.4439055190997
0.108893009333343	53.4177026169784	0.108893009333343	52.2838268385174	0.108893009333343	52.6052594279926	0.108893009333343	52.5699680248061	0.108893009333343	52.5078380755553	0.108893009333343	51.8492595095189	0.108893009333343	51.4476736672386
0.109144033644876	53.4270057295138	0.109144033644876	52.2901040634684	0.109144033644876	52.6122673575958	0.109144033644876	52.5767577361114	0.109144033644876	52.5143732209848	0.109144033644876	51.8541212541361	0.109144033644876	51.4514489331641
0.109395636627209	53.4363284552504	0.109395636627209	52.2963948348525	0.109395636627209	52.6192896243487	0.109395636627209	52.5835607212932	0.109395636627209	52.5209207005269	0.109395636627209	51.8589923772974	0.109395636627209	51.4552313274694
0.109647819614319	53.4456708319873	0.109647819614319	52.3026991800166	0.109647819614319	52.6263262541008	0.109647819614319	52.5903770019542	0.109647819614319	52.5274805326402	0.109647819614319	51.8638728937336	0.109647819614319	51.4590208607528
0.109900583943252	53.4550328975831	0.109900583943252	52.3090171263555	0.109900583943252	52.6333772727351	0.109900583943252	52.5972065997165	0.109900583943252	52.5340527357941	0.109900583943252	51.8687628181857	0.109900583943252	51.4628175436184
0.110153930954141	53.4644146899553	0.110153930954141	52.3153487013111	0.110153930954141	52.6404427061678	0.110153930954141	52.6040495362215	0.110153930954141	52.5406373284684	0.110153930954141	51.8736621654062	0.110153930954141	51.4666213866752
0.110407861990207	53.4738162470808	0.110407861990207	52.3216939323734	0.110407861990207	52.6475225803484	0.110407861990207	52.6109058331298	0.110407861990207	52.5472343291541	0.110407861990207	51.8785709501578	0.110407861990207	51.470432400538
0.110662378397767	53.4832376069959	0.110662378397767	52.3280528470797	0.110662378397767	52.6546169212599	0.110662378397767	52.6177755121215	0.110662378397767	52.5538437563523	0.110662378397767	51.8834891872144	0.110662378397767	51.4742505958268
0.11091748152624	53.492678807796	0.11091748152624	52.3344254730154	0.11091748152624	52.6617257549185	0.11091748152624	52.6246585948958	0.11091748152624	52.560465628575	0.11091748152624	51.8884168913604	0.11091748152624	51.4780759831667
0.111173172728159	53.5021398876361	0.111173172728159	52.3408118378135	0.111173172728159	52.6688491073738	0.111173172728159	52.6315551031711	0.111173172728159	52.5670999643446	0.111173172728159	51.8933540773908	0.111173172728159	51.4819085731882
0.111429453359173	53.5116208847306	0.111429453359173	52.3472119691547	0.111429453359173	52.6759870047085	0.111429453359173	52.6384650586849	0.111429453359173	52.573746782194	0.111429453359173	51.8983007601115	0.111429453359173	51.4857483765269
0.111686324778056	53.5211218373532	0.111686324778056	52.3536258947679	0.111686324778056	52.6831394730389	0.111686324778056	52.645388483194	0.111686324778056	52.5804061006663	0.111686324778056	51.9032569543387	0.111686324778056	51.4895954038239
0.111943788346715	53.5306427838373	0.111943788346715	52.3600536424298	0.111943788346715	52.6903065385144	0.111943788346715	52.6523253984741	0.111943788346715	52.5870779383153	0.111943788346715	51.9082226748995	0.111943788346715	51.4934496657249
0.112201845430196	53.5401837625758	0.112201845430196	52.3664952399651	0.112201845430196	52.6974882273178	0.112201845430196	52.6592758263201	0.112201845430196	52.5937623137048	0.112201845430196	51.9131979366313	0.112201845430196	51.4973111728813
0.112460497396693	53.5497448120211	0.112460497396693	52.3729507152465	0.112460497396693	52.7046845656651	0.112460497396693	52.6662397885456	0.112460497396693	52.6004592454089	0.112460497396693	51.9181827543821	0.112460497396693	51.501179935949
0.112719745617551	53.5593259706854	0.112719745617551	52.3794200961948	0.112719745617551	52.7118955798055	0.112719745617551	52.6732173069834	0.112719745617551	52.6071687520121	0.112719745617551	51.9231771430101	0.112719745617551	51.5050559655892
0.11297959146728	53.5689272771405	0.11297959146728	52.3859034107792	0.11297959146728	52.7191212960217	0.11297959146728	52.6802084034853	0.11297959146728	52.6138908521089	0.11297959146728	51.9281811173843	0.11297959146728	51.5089392724683
0.113240036323556	53.5785487700178	0.113240036323556	52.3924006870168	0.113240036323556	52.7263617406295	0.113240036323556	52.6872130999216	0.113240036323556	52.6206255643037	0.113240036323556	51.9331946923839	0.113240036323556	51.5128298672572
0.113501081567232	53.5881904880087	0.113501081567232	52.3989119529731	0.113501081567232	52.7336169399779	0.113501081567232	52.6942314181819	0.113501081567232	52.6273729072112	0.113501081567232	51.9382178828983	0.113501081567232	51.5167277606321
0.113762728582343	53.5978524698643	0.113762728582343	52.4054372367619	0.113762728582343	52.7408869204492	0.113762728582343	52.7012633801743	0.113762728582343	52.634132899456	0.113762728582343	51.9432507038275	0.113762728582343	51.5206329632739
0.114024978756117	53.6075347543953	0.114024978756117	52.4119765665453	0.114024978756117	52.748171708459	0.114024978756117	52.7083090078256	0.114024978756117	52.6409055596726	0.114024978756117	51.9482931700814	0.114024978756117	51.5245454858684
0.114287833478977	53.6172373804728	0.114287833478977	52.418529970534	0.114287833478977	52.7554713304562	0.114287833478977	52.7153683230816	0.114287833478977	52.6476909065054	0.114287833478977	51.9533452965805	0.114287833478977	51.5284653391062
0.114551294144554	53.6269603870272	0.114551294144554	52.425097476987	0.114551294144554	52.7627858129225	0.114551294144554	52.7224413479065	0.114551294144554	52.6544889586086	0.114551294144554	51.9584070982551	0.114551294144554	51.5323925336825
0.114815362149688	53.6367038130494	0.114815362149688	52.4316791142117	0.114815362149688	52.7701151823733	0.114815362149688	52.7295281042832	0.114815362149688	52.661299734646	0.114815362149688	51.963478590046	0.114815362149688	51.5363270802976
0.115080038894444	53.6464676975901	0.115080038894444	52.4382749105644	0.115080038894444	52.777459465357	0.115080038894444	52.7366286142133	0.115080038894444	52.6681232532915	0.115080038894444	51.9685597869038	0.115080038894444	51.5402689896562
0.115345325782109	53.6562520797598	0.115345325782109	52.4448848944497	0.115345325782109	52.784818688455	0.115345325782109	52.7437428997167	0.115345325782109	52.6749595332281	0.115345325782109	51.9736507037894	0.115345325782109	51.5442182724678
0.11561122421921	53.6660569987295	0.11561122421921	52.4515090943211	0.11561122421921	52.7921928782822	0.11561122421921	52.7508709828321	0.11561122421921	52.681808593149	0.11561122421921	51.9787513556736	0.11561122421921	51.5481749394464
0.115877735615513	53.6758824937301	0.115877735615513	52.4581475386806	0.115877735615513	52.7995820614865	0.115877735615513	52.7580128856165	0.115877735615513	52.6886704517564	0.115877735615513	51.9838617575371	0.115877735615513	51.5521390013106
0.116144861384034	53.6857286040526	0.116144861384034	52.4648002560793	0.116144861384034	52.806986264749	0.116144861384034	52.7651686301453	0.116144861384034	52.6955451277623	0.116144861384034	51.9889819243708	0.116144861384034	51.5561104687838
0.116412602941049	53.6955953690484	0.116412602941049	52.4714672751167	0.116412602941049	52.8144055147839	0.116412602941049	52.7723382385122	0.116412602941049	52.7024326398881	0.116412602941049	51.9941118711753	0.116412602941049	51.5600893525935
0.116680961706096	53.7054828281289	0.116680961706096	52.4781486244415	0.116680961706096	52.8218398383385	0.116680961706096	52.7795217328295	0.116680961706096	52.7093330068645	0.116680961706096	51.999251612961	0.116680961706096	51.564075663472
0.116949939101987	53.715391020766	0.116949939101987	52.4848443327512	0.116949939101987	52.8292892621933	0.116949939101987	52.7867191352274	0.116949939101987	52.7162462474314	0.116949939101987	52.0044011647484	0.116949939101987	51.5680694121558
0.117219536554813	53.7253199864918	0.117219536554813	52.4915544287923	0.117219536554813	52.836753813162	0.117219536554813	52.7939304678548	0.117219536554813	52.7231723803382	0.117219536554813	52.0095605415674	0.117219536554813	51.5720706093859
0.117489755493953	53.7352697648987	0.117489755493953	52.4982789413603	0.117489755493953	52.8442335180913	0.117489755493953	52.8011557528784	0.117489755493953	52.7301114243435	0.117489755493953	52.014729758458	0.117489755493953	51.5760792659078
0.117760597352081	53.7452403956396	0.117760597352081	52.5050178992997	0.117760597352081	52.8517284038608	0.117760597352081	52.8083950124832	0.117760597352081	52.7370633982147	0.117760597352081	52.0199088304698	0.117760597352081	51.5800953924709
0.118032063565173	53.7552319184279	0.118032063565173	52.5117713315044	0.118032063565173	52.8592384973837	0.118032063565173	52.8156482688723	0.118032063565173	52.7440283207286	0.118032063565173	52.0250977726618	0.118032063565173	51.5841189998294
0.118304155572516	53.7652443730372	0.118304155572516	52.5185392669171	0.118304155572516	52.8667638256056	0.118304155572516	52.822915544267	0.118304155572516	52.7510062106711	0.118304155572516	52.0302966001029	0.118304155572516	51.5881500987413
0.118576874816716	53.7752777993018	0.118576874816716	52.5253217345301	0.118576874816716	52.8743044155057	0.118576874816716	52.8301968609065	0.118576874816716	52.7579970868367	0.118576874816716	52.0355053278715	0.118576874816716	51.5921886999689
0.118850222743702	53.7853322371166	0.118850222743702	52.5321187633846	0.118850222743702	52.8818602940961	0.118850222743702	52.8374922410478	0.118850222743702	52.7650009680293	0.118850222743702	52.0407239710556	0.118850222743702	51.5962348142789
0.119124200802737	53.795407726437	0.119124200802737	52.5389303825714	0.119124200802737	52.8894314884217	0.119124200802737	52.8448017069661	0.119124200802737	52.7720178730612	0.119124200802737	52.0459525447524	0.119124200802737	51.6002884524419
0.119398810446427	53.805504307279	0.119398810446427	52.5457566212306	0.119398810446427	52.8970180255607	0.119398810446427	52.8521252809545	0.119398810446427	52.7790478207538	0.119398810446427	52.0511910640689	0.119398810446427	51.6043496252325
0.119674053130724	53.8156220197192	0.119674053130724	52.5525975085516	0.119674053130724	52.9046199326242	0.119674053130724	52.8594629853236	0.119674053130724	52.7860908299372	0.119674053130724	52.0564395441214	0.119674053130724	51.6084183434296
0.119949930314938	53.825760903895	0.119949930314938	52.5594530737736	0.119949930314938	52.9122372367562	0.119949930314938	52.8668148424023	0.119949930314938	52.79314691945	0.119949930314938	52.0616980000353	0.119949930314938	51.6124946178159
0.120226443461741	53.8359210000045	0.120226443461741	52.5663233461851	0.120226443461741	52.9198699651339	0.120226443461741	52.8741808745367	0.120226443461741	52.8002161081397	0.120226443461741	52.0669664469457	0.120226443461741	51.6165784591781
0.12050359403718	53.8461023483066	0.12050359403718	52.573208355124	0.12050359403718	52.9275181449673	0.12050359403718	52.8815611040911	0.12050359403718	52.8072984148622	0.12050359403718	52.0722448999967	0.12050359403718	51.6206698783069
0.120781383510678	53.856304989121	0.120781383510678	52.5801081299782	0.120781383510678	52.9351818034993	0.120781383510678	52.8889555534471	0.120781383510678	52.814393858482	0.120781383510678	52.0775333743419	0.120781383510678	51.6247688859967
0.121059813355048	53.8665289628282	0.121059813355048	52.587022700185	0.121059813355048	52.942860968006	0.121059813355048	52.8963642450041	0.121059813355048	52.8215024578719	0.121059813355048	52.0828318851438	0.121059813355048	51.6288754930459
0.121338885046498	53.8767743098695	0.121338885046498	52.5939520952315	0.121338885046498	52.9505556657961	0.121338885046498	52.9037872011789	0.121338885046498	52.8286242319133	0.121338885046498	52.0881404475741	0.121338885046498	51.6329897102568
0.121618600064637	53.8870410707473	0.121618600064637	52.6008963446547	0.121618600064637	52.9582659242113	0.121618600064637	52.911224444406	0.121618600064637	52.8357591994958	0.121618600064637	52.0934590768139	0.121618600064637	51.6371115484351
0.121898959892487	53.8973292860248	0.121898959892487	52.6078554780413	0.121898959892487	52.9659917706265	0.121898959892487	52.9186759971373	0.121898959892487	52.8429073795173	0.121898959892487	52.098787788053	0.121898959892487	51.6412410183906
0.122179966016487	53.9076389963262	0.122179966016487	52.6148295250277	0.122179966016487	52.973733232449	0.122179966016487	52.9261418818421	0.122179966016487	52.8500687908839	0.122179966016487	52.1041265964903	0.122179966016487	51.6453781309365
0.122461619926505	53.9179702423369	0.122461619926505	52.6218185153007	0.122461619926505	52.9814903371194	0.122461619926505	52.933622121007	0.122461619926505	52.8572434525099	0.122461619926505	52.1094755173338	0.122461619926505	51.6495228968899
0.122743923115841	53.928323064803	0.122743923115841	52.6288224785965	0.122743923115841	52.9892631121108	0.122743923115841	52.941116737136	0.122743923115841	52.8644313833177	0.122743923115841	52.1148345658003	0.122743923115841	51.6536753270711
0.123026877081238	53.9386975045321	0.123026877081238	52.6358414447018	0.123026877081238	52.9970515849293	0.123026877081238	52.9486257527505	0.123026877081238	52.8716326022378	0.123026877081238	52.1202037571156	0.123026877081238	51.6578354323044
0.123310483322891	53.9490936023927	0.123310483322891	52.642875443453	0.123310483322891	53.0048557831138	0.123310483322891	52.9561491903889	0.123310483322891	52.8788471282085	0.123310483322891	52.1255831065142	0.123310483322891	51.6620032234173
0.123594743344451	53.9595113993143	0.123594743344451	52.6499245047369	0.123594743344451	53.0126757342361	0.123594743344451	52.9636870726069	0.123594743344451	52.8860749801761	0.123594743344451	52.1309726292395	0.123594743344451	51.666178711241
0.123879658653037	53.969950936288	0.123879658653037	52.6569886584902	0.123879658653037	53.0205114659006	0.123879658653037	52.9712394219773	0.123879658653037	52.8933161770948	0.123879658653037	52.1363723405436	0.123879658653037	51.6703619066099
0.124165230759241	53.9804122543658	0.124165230759241	52.6640679347002	0.124165230759241	53.0283630057445	0.124165230759241	52.97880626109	0.124165230759241	52.9005707379267	0.124165230759241	52.1417822556872	0.124165230759241	51.674552820362
0.124451461177138	53.9908953946611	0.124451461177138	52.671162363404	0.124451461177138	53.0362303814379	0.124451461177138	52.9863876125521	0.124451461177138	52.9078386816413	0.124451461177138	52.14720238994	0.124451461177138	51.6787514633385
0.124738351424294	54.0014003983486	0.124738351424294	52.6782719746893	0.124738351424294	53.0441136206836	0.124738351424294	52.9939834989873	0.124738351424294	52.9151200272162	0.124738351424294	52.1526327585798	0.124738351424294	51.6829578463839
0.125025903021772	54.0119273066642	0.125025903021772	52.685396798694	0.125025903021772	53.052012751217	0.125025903021772	53.0015939430365	0.125025903021772	52.9224147936362	0.125025903021772	52.1580733768935	0.125025903021772	51.6871719803462
0.125314117494142	54.0224761609054	0.125314117494142	52.6925368656067	0.125314117494142	53.0599278008062	0.125314117494142	53.0092189673575	0.125314117494142	52.929722999894	0.125314117494142	52.1635242601761	0.125314117494142	51.6913938760762
0.125602996369487	54.033047002431	0.125602996369487	52.6996922056661	0.125602996369487	53.0678587972522	0.125602996369487	53.0168585946249	0.125602996369487	52.9370446649896	0.125602996369487	52.1689854237314	0.125602996369487	51.6956235444284
0.125892541179417	54.043639872661	0.125892541179417	52.7068628491615	0.125892541179417	53.0758057683884	0.125892541179417	53.02451284753	0.125892541179417	52.9443798079305	0.125892541179417	52.1744568828713	0.125892541179417	51.69986099626
0.126182753459067	54.0542548130772	0.126182753459067	52.714048826433	0.126182753459067	53.083768742081	0.126182753459067	53.0321817487809	0.126182753459067	52.9517284477315	0.126182753459067	52.1799386529164	0.126182753459067	51.7041062424314
0.126473634747115	54.0648918652228	0.126473634747115	52.7212501678709	0.126473634747115	53.0917477462288	0.126473634747115	53.0398653211023	0.126473634747115	52.9590906034148	0.126473634747115	52.1854307491954	0.126473634747115	51.7083592938063
0.126765186585785	54.0755510707024	0.126765186585785	52.7284669039164	0.126765186585785	53.0997428087632	0.126765186585785	53.0475635872358	0.126765186585785	52.9664662940098	0.126765186585785	52.1909331870455	0.126765186585785	51.7126201612512
0.127057410520854	54.0862324711824	0.127057410520854	52.7356990650614	0.127057410520854	53.1077539576483	0.127057410520854	53.0552765699393	0.127057410520854	52.9738555385532	0.127057410520854	52.1964459818119	0.127057410520854	51.7168888556354
0.127350308101666	54.0969361083905	0.127350308101666	52.7429466818484	0.127350308101666	53.1157812208806	0.127350308101666	53.0630042919873	0.127350308101666	52.9812583560885	0.127350308101666	52.2019691488483	0.127350308101666	51.7211653878316
0.127643880881134	54.1076620241163	0.127643880881134	52.7502097848708	0.127643880881134	53.1238246264892	0.127643880881134	53.0707467761709	0.127643880881134	52.9886747656667	0.127643880881134	52.2075027035162	0.127643880881134	51.7254497687149
0.127938130415752	54.1184102602108	0.127938130415752	52.7574884047729	0.127938130415752	53.1318842025358	0.127938130415752	53.0785040452974	0.127938130415752	52.9961047863455	0.127938130415752	52.2130466611855	0.127938130415752	51.7297420091635
0.128233058265602	54.1291808585871	0.128233058265602	52.7647825722496	0.128233058265602	53.1399599771146	0.128233058265602	53.0862761221908	0.128233058265602	53.0035484371895	0.128233058265602	52.218601037234	0.128233058265602	51.7340421200583
0.128528665994362	54.1399738612196	0.128528665994362	52.7720923180471	0.128528665994362	53.1480519783524	0.128528665994362	53.0940630296911	0.128528665994362	53.0110057372704	0.128528665994362	52.2241658470475	0.128528665994362	51.7383501122832
0.128824955169313	54.1507893101446	0.128824955169313	52.7794176729623	0.128824955169313	53.1561602344082	0.128824955169313	53.1018647906547	0.128824955169313	53.0184767056666	0.128824955169313	52.2297411060199	0.128824955169313	51.7426659967243
0.129121927361353	54.1616272474603	0.129121927361353	52.7867586678433	0.129121927361353	53.1642847734737	0.129121927361353	53.1096814279544	0.129121927361353	53.0259613614632	0.129121927361353	52.235326829553	0.129121927361353	51.7469897842709
0.129419584144999	54.1724877153266	0.129419584144999	52.7941153335891	0.129419584144999	53.1724256237729	0.129419584144999	53.1175129644789	0.129419584144999	53.033459723752	0.129419584144999	52.2409230330562	0.129419584144999	51.7513214858146
0.129717927098396	54.1833707559652	0.129717927098396	52.80148770115	0.129717927098396	53.1805828135624	0.129717927098396	53.1253594231331	0.129717927098396	53.0409718116316	0.129717927098396	52.2465297319471	0.129717927098396	51.7556611122497
0.130016957803329	54.1942764116599	0.130016957803329	52.8088758015273	0.130016957803329	53.1887563711309	0.130016957803329	53.1332208268381	0.130016957803329	53.0484976442068	0.130016957803329	52.2521469416507	0.130016957803329	51.760008674473
0.13031667784523	54.2052047247563	0.13031667784523	52.8162796657736	0.13031667784523	53.1969463247998	0.13031667784523	53.1410971985308	0.13031667784523	53.0560372405892	0.13031667784523	52.2577746776001	0.13031667784523	51.7643641833838
0.130617088813184	54.2161557376617	0.130617088813184	52.8236993249927	0.130617088813184	53.2051527029227	0.130617088813184	53.1489885611642	0.130617088813184	53.0635906198967	0.130617088813184	52.2634129552357	0.130617088813184	51.7687276498839
0.130918192299941	54.2271294928458	0.130918192299941	52.8311348103399	0.130918192299941	53.2133755338854	0.130918192299941	53.1568949377071	0.130918192299941	53.0711578012537	0.130918192299941	52.2690617900058	0.130918192299941	51.7730990848774
0.13121998990192	54.23812603284	0.13121998990192	52.8385861530216	0.13121998990192	53.2216148461063	0.13121998990192	53.1648163511442	0.13121998990192	53.0787388037906	0.13121998990192	52.2747211973662	0.13121998990192	51.7774784992709
0.131522483219224	54.2491454002379	0.131522483219224	52.8460533842957	0.131522483219224	53.2298706680358	0.131522483219224	53.1727528244761	0.131522483219224	53.0863336466444	0.131522483219224	52.2803911927802	0.131522483219224	51.7818659039731
0.131825673855641	54.260187637695	0.131825673855641	52.8535365354716	0.131825673855641	53.2381430281568	0.131825673855641	53.180704380719	0.131825673855641	53.0939423489581	0.131825673855641	52.2860717917185	0.131825673855641	51.7862613098952
0.132129563418658	54.271252787929	0.132129563418658	52.8610356379101	0.132129563418658	53.2464319549842	0.132129563418658	53.1886710429049	0.132129563418658	53.1015649298807	0.132129563418658	52.2917630096593	0.132129563418658	51.7906647279504
0.132434153519466	54.2823408937198	0.132434153519466	52.8685507230235	0.132434153519466	53.2547374770655	0.132434153519466	53.1966528340812	0.132434153519466	53.1092014085674	0.132434153519466	52.2974648620884	0.132434153519466	51.7950761690544
0.132739445772974	54.2934519979092	0.132739445772974	52.8760818222758	0.132739445772974	53.2630596229799	0.132739445772974	53.2046497773112	0.132739445772974	53.1168518041794	0.132739445772974	52.3031773644985	0.132739445772974	51.7994956441248
0.133045441797809	54.3045861434014	0.133045441797809	52.8836289671825	0.133045441797809	53.2713984213392	0.133045441797809	53.2126618956735	0.133045441797809	53.1245161358837	0.133045441797809	52.3089005323899	0.133045441797809	51.8039231640812
0.133352143216332	54.3157433731627	0.133352143216332	52.891192189311	0.133352143216332	53.2797539007872	0.133352143216332	53.2206892122622	0.133352143216332	53.1321944228532	0.133352143216332	52.3146343812701	0.133352143216332	51.8083587398456
0.133659551654644	54.3269237302218	0.133659551654644	52.8987715202801	0.133659551654644	53.2881260899997	0.133659551654644	53.2287317501869	0.133659551654644	53.1398866842666	0.133659551654644	52.3203789266535	0.133659551654644	51.8128023823416
0.133967668742593	54.3381272576694	0.133967668742593	52.9063669917605	0.133967668742593	53.2965150176848	0.133967668742593	53.2367895325726	0.133967668742593	53.1475929393084	0.133967668742593	52.3261341840621	0.133967668742593	51.817254102495
0.134276496113786	54.3493539986587	0.134276496113786	52.9139786354749	0.134276496113786	53.3049207125826	0.134276496113786	53.2448625825593	0.134276496113786	53.1553132071685	0.134276496113786	52.3319001690245	0.134276496113786	51.8217139112335
0.134586035405595	54.3606039964051	0.134586035405595	52.9216064831975	0.134586035405595	53.3133432034653	0.134586035405595	53.2529509233025	0.134586035405595	53.1630475070426	0.134586035405595	52.3376768970768	0.134586035405595	51.8261818194867
0.134896288259165	54.3718772941865	0.134896288259165	52.9292505667547	0.134896288259165	53.3217825191369	0.134896288259165	53.261054577973	0.134896288259165	53.1707958581319	0.134896288259165	52.3434643837616	0.134896288259165	51.8306578381858
0.135207256319428	54.383173935343	0.135207256319428	52.9369109180246	0.135207256319428	53.3302386884339	0.135207256319428	53.2691735697565	0.135207256319428	53.1785582796431	0.135207256319428	52.3492626446287	0.135207256319428	51.8351419782639
0.135518941235104	54.3944939632773	0.135518941235104	52.9445875689375	0.135518941235104	53.3387117402242	0.135518941235104	53.2773079218537	0.135518941235104	53.186334790788	0.135518941235104	52.3550716952348	0.135518941235104	51.839634250656
0.135831344658715	54.4058374214542	0.135831344658715	52.9522805514756	0.135831344658715	53.3472017034081	0.135831344658715	53.2854576574807	0.135831344658715	53.1941254107841	0.135831344658715	52.3608915511434	0.135831344658715	51.8441346662985
0.136144468246595	54.4172043534013	0.136144468246595	52.9599898976732	0.136144468246595	53.3557086069176	0.136144468246595	53.2936227998682	0.136144468246595	53.201930158854	0.136144468246595	52.3667222279246	0.136144468246595	51.8486432361297
0.136458313658892	54.4285948027086	0.136458313658892	52.9677156396167	0.136458313658892	53.3642324797167	0.136458313658892	53.301803372262	0.136458313658892	53.2097490542254	0.136458313658892	52.3725637411555	0.136458313658892	51.8531599710893
0.136772882559585	54.4400088130285	0.136772882559585	52.9754578094448	0.136772882559585	53.3727733508012	0.136772882559585	53.3099993979226	0.136772882559585	53.2175821161313	0.136772882559585	52.3784161064197	0.136772882559585	51.8576848821186
0.137088176616485	54.451446428076	0.137088176616485	52.9832164393482	0.137088176616485	53.381331249199	0.137088176616485	53.3182109001254	0.137088176616485	53.2254293638096	0.137088176616485	52.3842793393074	0.137088176616485	51.8622179801604
0.137404197501252	54.4629076916288	0.137404197501252	52.99099156157	0.137404197501252	53.3899062039694	0.137404197501252	53.3264379021606	0.137404197501252	53.2332908165033	0.137404197501252	52.3901534554154	0.137404197501252	51.8667592761589
0.137720946889395	54.4743926475268	0.137720946889395	52.9987832084055	0.137720946889395	53.3984982442038	0.137720946889395	53.334680427333	0.137720946889395	53.2411664934602	0.137720946889395	52.3960384703471	0.137720946889395	51.87130878106
0.138038426460288	54.485901339673	0.138038426460288	53.0065914122025	0.138038426460288	53.4071073990255	0.138038426460288	53.3429384989619	0.138038426460288	53.2490564139332	0.138038426460288	52.4019343997124	0.138038426460288	51.8758665058105
0.138356637897178	54.4974338120328	0.138356637897178	53.014416205361	0.138356637897178	53.4157336975891	0.138356637897178	53.3512121403813	0.138356637897178	53.2569605971797	0.138356637897178	52.4078412591273	0.138356637897178	51.8804324613588
0.138675582887189	54.5089901086342	0.138675582887189	53.0222576203334	0.138675582887189	53.4243771690813	0.138675582887189	53.3595013749397	0.138675582887189	53.264879062462	0.138675582887189	52.4137590642144	0.138675582887189	51.8850066586545
0.138995263121335	54.520570273568	0.138995263121335	53.0301156896249	0.138995263121335	53.4330378427205	0.138995263121335	53.367806226	0.138995263121335	53.2728118290469	0.138995263121335	52.4196878306027	0.138995263121335	51.8895891086485
0.13931568029453	54.5321743509877	0.13931568029453	53.0379904457928	0.13931568029453	53.4417157477564	0.13931568029453	53.3761267169395	0.13931568029453	53.2807589162061	0.13931568029453	52.4256275739274	0.13931568029453	51.8941798222928
0.139636836105594	54.5438023851095	0.139636836105594	53.0458819214473	0.139636836105594	53.4504109134707	0.139636836105594	53.3844628711497	0.139636836105594	53.2887203432154	0.139636836105594	52.4315783098296	0.139636836105594	51.8987788105404
0.139958732257262	54.5554544202125	0.139958732257262	53.0537901492509	0.139958732257262	53.4591233691767	0.139958732257262	53.3928147120367	0.139958732257262	53.2966961293554	0.139958732257262	52.4375400539569	0.139958732257262	51.9033860843457
0.140281370456196	54.5671305006384	0.140281370456196	53.061715161919	0.140281370456196	53.467853144219	0.140281370456196	53.4011822630204	0.140281370456196	53.3046862939109	0.140281370456196	52.4435128219629	0.140281370456196	51.9080016546637
0.140604752412991	54.5788306707918	0.140604752412991	53.0696569922195	0.140604752412991	53.4766002679739	0.140604752412991	53.4095655475351	0.140604752412991	53.312690856171	0.140604752412991	52.4494966295072	0.140604752412991	51.9126255324508
0.140928879842187	54.5905549751403	0.140928879842187	53.0776156729731	0.140928879842187	53.4853647698494	0.140928879842187	53.4179645890291	0.140928879842187	53.3207098354292	0.140928879842187	52.4554914922554	0.140928879842187	51.9172577286642
0.141253754462275	54.602303458214	0.141253754462275	53.0855912370534	0.141253754462275	53.4941466792848	0.141253754462275	53.4263794109648	0.141253754462275	53.3287432509831	0.141253754462275	52.461497425879	0.141253754462275	51.9218982542617
0.141579377995708	54.6140761646062	0.141579377995708	53.0935837173865	0.141579377995708	53.5029460257508	0.141579377995708	53.4348100368185	0.141579377995708	53.3367911221343	0.141579377995708	52.4675144460555	0.141579377995708	51.9265471202025
0.141905752168909	54.625873138973	0.141905752168909	53.1015931469518	0.141905752168909	53.5117628387497	0.141905752168909	53.4432564900803	0.141905752168909	53.3448534681885	0.141905752168909	52.4735425684681	0.141905752168909	51.931204337446
0.142232878712282	54.6376944260334	0.142232878712282	53.1096195587811	0.142232878712282	53.5205971478152	0.142232878712282	53.4517187942544	0.142232878712282	53.3529303084555	0.142232878712282	52.4795818088059	0.142232878712282	51.9358699169528
0.142560759360219	54.6495400705695	0.142560759360219	53.1176629859596	0.142560759360219	53.5294489825123	0.142560759360219	53.4601969728586	0.142560759360219	53.3610216622489	0.142560759360219	52.4856321827636	0.142560759360219	51.940543869684
0.14288939585111	54.6614101174262	0.14288939585111	53.1257234616251	0.14288939585111	53.5383183724373	0.14288939585111	53.4686910494244	0.14288939585111	53.3691275488862	0.14288939585111	52.4916937060415	0.14288939585111	51.9452262066013
0.143218789927354	54.6733046115114	0.143218789927354	53.1338010189687	0.143218789927354	53.547205347218	0.143218789927354	53.4772010474971	0.143218789927354	53.3772479876884	0.143218789927354	52.4977663943457	0.143218789927354	51.9499169386672
0.143548943335366	54.6852235977962	0.143548943335366	53.1418956912344	0.143548943335366	53.5561099365132	0.143548943335366	53.4857269906356	0.143548943335366	53.3853829979806	0.143548943335366	52.5038502633879	0.143548943335366	51.9546160768445
0.143879857825585	54.6971671213146	0.143879857825585	53.1500075117194	0.143879857825585	53.5650321700133	0.143879857825585	53.4942689024121	0.143879857825585	53.3935325990912	0.143879857825585	52.5099453288849	0.143879857825585	51.9593236320967
0.144211535152487	54.7091352271638	0.144211535152487	53.1581365137741	0.144211535152487	53.5739720774396	0.144211535152487	53.5028268064126	0.144211535152487	53.4016968103523	0.144211535152487	52.5160516065595	0.144211535152487	51.9640396153877
0.144543977074593	54.7211279605039	0.144543977074593	53.1662827308019	0.144543977074593	53.5829296885449	0.144543977074593	53.5114007262363	0.144543977074593	53.4098756510996	0.144543977074593	52.5221691121394	0.144543977074593	51.9687640376818
0.144877185354476	54.7331453665582	0.144877185354476	53.1744461962595	0.144877185354476	53.5919050331128	0.144877185354476	53.5199906854957	0.144877185354476	53.4180691406719	0.144877185354476	52.5282978613579	0.144877185354476	51.9734969099436
0.145211161758774	54.7451874906132	0.145211161758774	53.1826269436571	0.145211161758774	53.6008981409583	0.145211161758774	53.5285967078169	0.145211161758774	53.4262772984117	0.145211161758774	52.5344378699536	0.145211161758774	51.9782382431382
0.145545908058197	54.7572543780185	0.145545908058197	53.1908250065579	0.145545908058197	53.6099090419274	0.145545908058197	53.537218816839	0.145545908058197	53.4345001436645	0.145545908058197	52.5405891536701	0.145545908058197	51.9829880482307
0.145881426027535	54.7693460741868	0.145881426027535	53.1990404185787	0.145881426027535	53.6189377658972	0.145881426027535	53.5458570362142	0.145881426027535	53.4427376957791	0.145881426027535	52.5467517282565	0.145881426027535	51.9877463361866
0.146217717445672	54.7814626245941	0.146217717445672	53.2072732133895	0.146217717445672	53.6279843427758	0.146217717445672	53.5545113896079	0.146217717445672	53.4509899741075	0.146217717445672	52.5529256094667	0.146217717445672	51.9925131179715
0.146554784095591	54.7936040747796	0.146554784095591	53.2155234247138	0.146554784095591	53.6370488025023	0.146554784095591	53.5631819006987	0.146554784095591	53.4592569980047	0.146554784095591	52.5591108130598	0.146554784095591	51.9972884045511
0.146892627764387	54.8057704703458	0.146892627764387	53.2237910863286	0.146892627764387	53.6461311750468	0.146892627764387	53.5718685931778	0.146892627764387	53.4675387868288	0.146892627764387	52.5653073547999	0.146892627764387	52.0020722068912
0.147231250243272	54.8179618569582	0.147231250243272	53.2320762320645	0.147231250243272	53.6552314904103	0.147231250243272	53.5805714907497	0.147231250243272	53.4758353599406	0.147231250243272	52.5715152504561	0.147231250243272	52.0068645359577
0.147570653327589	54.8301782803458	0.147570653327589	53.2403788958055	0.147570653327589	53.6643497786247	0.147570653327589	53.5892906171316	0.147570653327589	53.484146736704	0.147570653327589	52.5777345158022	0.147570653327589	52.0116654027162
0.147910838816821	54.8424197863009	0.147910838816821	53.2486991114892	0.147910838816821	53.6734860697526	0.147910838816821	53.5980259960533	0.147910838816821	53.4924729364855	0.147910838816821	52.5839651666171	0.147910838816821	52.0164748181325
0.148251808514595	54.854686420679	0.148251808514595	53.2570369131071	0.148251808514595	53.6826403938878	0.148251808514595	53.6067776512577	0.148251808514595	53.5008139786544	0.148251808514595	52.5902072186842	0.148251808514595	52.0212927931722
0.148593564228701	54.8669782293991	0.148593564228701	53.2653923347041	0.148593564228701	53.6918127811546	0.148593564228701	53.6155456065	0.148593564228701	53.5091698825827	0.148593564228701	52.5964606877918	0.148593564228701	52.0261193388006
0.148936107771092	54.8792952584433	0.148936107771092	53.2737654103788	0.148936107771092	53.7010032617081	0.148936107771092	53.6243298855481	0.148936107771092	53.5175406676448	0.148936107771092	52.6027255897328	0.148936107771092	52.0309544659829
0.1492794409579	54.8916375538572	0.1492794409579	53.2821561742838	0.1492794409579	53.7102118657343	0.1492794409579	53.6331305121827	0.1492794409579	53.5259263532178	0.1492794409579	52.6090019403047	0.1492794409579	52.0357981856839
0.149623565609443	54.90400516175	0.149623565609443	53.2905646606252	0.149623565609443	53.7194386234496	0.149623565609443	53.6419475101965	0.149623565609443	53.534326958681	0.149623565609443	52.6152897553096	0.149623565609443	52.0406505088681
0.149968483550237	54.9163981282938	0.149968483550237	53.2989909036633	0.149968483550237	53.7286835651013	0.149968483550237	53.6507809033949	0.149968483550237	53.5427425034163	0.149968483550237	52.6215890505541	0.149968483550237	52.0455114464998
0.150314196609002	54.9288164997248	0.150314196609002	53.3074349377118	0.150314196609002	53.7379467209672	0.150314196609002	53.6596307155956	0.150314196609002	53.5511730068077	0.150314196609002	52.6278998418491	0.150314196609002	52.0503810095427
0.150660706618674	54.941260322342	0.150660706618674	53.3158967971388	0.150660706618674	53.7472281213558	0.150660706618674	53.6684969706286	0.150660706618674	53.5596184882415	0.150660706618674	52.63422214501	0.150660706618674	52.0552592089599
0.151008015416415	54.9537296425082	0.151008015416415	53.324376516366	0.151008015416415	53.7565277966061	0.151008015416415	53.677379692336	0.151008015416415	53.568078967106	0.151008015416415	52.6405559758564	0.151008015416415	52.0601460557143
0.151356124843621	54.9662245066498	0.151356124843621	53.3328741298693	0.151356124843621	53.7658457770874	0.151356124843621	53.686278904572	0.151356124843621	53.5765544627919	0.151356124843621	52.6469013502124	0.151356124843621	52.0650415607678
0.151705036745934	54.9787449612563	0.151705036745934	53.3413896721784	0.151705036745934	53.7751820931998	0.151705036745934	53.695194631203	0.151705036745934	53.5850449946915	0.151705036745934	52.653258283906	0.151705036745934	52.0699457350821
0.15205475297325	54.991291052881	0.15205475297325	53.3499231778774	0.15205475297325	53.7845367753736	0.15205475297325	53.7041268961074	0.15205475297325	53.5935505821994	0.15205475297325	52.6596267927695	0.15205475297325	52.074858589618
0.152405275379729	55.0038628281406	0.152405275379729	53.3584746816041	0.152405275379729	53.7939098540697	0.152405275379729	53.7130757231755	0.152405275379729	53.6020712447116	0.152405275379729	52.6660068926394	0.152405275379729	52.0797801353355
0.152756605823807	55.0164603337156	0.152756605823807	53.3670442180509	0.152756605823807	53.8033013597792	0.152756605823807	53.7220411363094	0.152756605823807	53.6106070016264	0.152756605823807	52.672398599356	0.152756605823807	52.0847103831939
0.153108746168203	55.0290836163497	0.153108746168203	53.3756318219639	0.153108746168203	53.8127113230237	0.153108746168203	53.7310231594231	0.153108746168203	53.6191578723433	0.153108746168203	52.6788019287636	0.153108746168203	52.0896493441516
0.153461698279929	55.0417327228504	0.153461698279929	53.3842375281438	0.153461698279929	53.8221397743549	0.153461698279929	53.7400218164424	0.153461698279929	53.6277238762639	0.153461698279929	52.6852168967106	0.153461698279929	52.0945970291664
0.153815464030303	55.0544077000887	0.153815464030303	53.3928613714454	0.153815464030303	53.8315867443548	0.153815464030303	53.7490371313046	0.153815464030303	53.636305032791	0.153815464030303	52.6916435190492	0.153815464030303	52.0995534491948
0.154170045294956	55.0671085949994	0.154170045294956	53.4015033867778	0.154170045294956	53.8410522636357	0.154170045294956	53.7580691279588	0.154170045294956	53.6449013613291	0.154170045294956	52.6980818116351	0.154170045294956	52.1045186151924
0.154525443953841	55.0798354545807	0.154525443953841	53.4101636091044	0.154525443953841	53.85053636284	0.154525443953841	53.7671178303655	0.154525443953841	53.6535128812841	0.154525443953841	52.7045317903281	0.154525443953841	52.1094925381139
0.154881661891248	55.0925883258944	0.154881661891248	53.4188420734431	0.154881661891248	53.8600390726403	0.154881661891248	53.7761832624967	0.154881661891248	53.6621396120631	0.154881661891248	52.7109934709915	0.154881661891248	52.1144752289128
0.155238700995808	55.1053672560663	0.155238700995808	53.427538814866	0.155238700995808	53.8695604237393	0.155238700995808	53.7852654483358	0.155238700995808	53.6707815730745	0.155238700995808	52.7174668694922	0.155238700995808	52.1194666985415
0.155596563160507	55.1181722922855	0.155596563160507	53.4362538684998	0.155596563160507	53.8791004468696	0.155596563160507	53.7943644118776	0.155596563160507	53.6794387837282	0.155596563160507	52.7239520017008	0.155596563160507	52.1244669579512
0.155955250282695	55.131003481805	0.155955250282695	53.4449872695257	0.155955250282695	53.888659172794	0.155955250282695	53.8034801771282	0.155955250282695	53.6881112634348	0.155955250282695	52.7304488834912	0.155955250282695	52.1294760180918
0.156314764264095	55.1438608719415	0.156314764264095	53.4537390531793	0.156314764264095	53.8982366323053	0.156314764264095	53.8126127681047	0.156314764264095	53.6967990316061	0.156314764264095	52.736957530741	0.156314764264095	52.1344938899121
0.156675107010815	55.1567445100752	0.156675107010815	53.4625092547507	0.156675107010815	53.9078328562262	0.156675107010815	53.8217622088355	0.156675107010815	53.7055021076551	0.156675107010815	52.7434779593308	0.156675107010815	52.1395205843592
0.157036280433355	55.1696544436503	0.157036280433355	53.4712979095849	0.157036280433355	53.9174478754091	0.157036280433355	53.8309285233601	0.157036280433355	53.7142205109954	0.157036280433355	52.7500101851449	0.157036280433355	52.1445561123792
0.157398286446622	55.1825907201746	0.157398286446622	53.4801050530812	0.157398286446622	53.9270817207365	0.157398286446622	53.8401117357289	0.157398286446622	53.7229542610415	0.157398286446622	52.7565542240706	0.157398286446622	52.1496004849164
0.157761126969935	55.1955533872197	0.157761126969935	53.4889307206937	0.157761126969935	53.9367344231206	0.157761126969935	53.8493118700031	0.157761126969935	53.7317033772088	0.157761126969935	52.7631100919984	0.157761126969935	52.1546537129139
0.158124803927038	55.2085424924209	0.158124803927038	53.4977749479311	0.158124803927038	53.9464060135036	0.158124803927038	53.8585289502551	0.158124803927038	53.7404678789133	0.158124803927038	52.7696778048223	0.158124803927038	52.1597158073131
0.158489319246111	55.2215580834774	0.158489319246111	53.506637770357	0.158489319246111	53.9560965228571	0.158489319246111	53.8677630005679	0.158489319246111	53.7492477855716	0.158489319246111	52.7762573784388	0.158489319246111	52.1647867790537
0.158854674859778	55.2346002081521	0.158854674859778	53.5155192235896	0.158854674859778	53.9658059821827	0.158854674859778	53.8770140450351	0.158854674859778	53.7580431166007	0.158854674859778	52.7828488287478	0.158854674859778	52.1698666390739
0.159220872705117	55.2476689142718	0.159220872705117	53.5244193433021	0.159220872705117	53.9755344225114	0.159220872705117	53.8862821077612	0.159220872705117	53.7668538914184	0.159220872705117	52.7894521716522	0.159220872705117	52.1749553983102
0.159587914723673	55.2607642497269	0.159587914723673	53.5333381652223	0.159587914723673	53.985281874904	0.159587914723673	53.895567212861	0.159587914723673	53.7756801294425	0.159587914723673	52.7960674230575	0.159587914723673	52.1800530676971
0.159955802861467	55.2738862624719	0.159955802861467	53.542275725133	0.159955802861467	53.9950483704509	0.159955802861467	53.9048693844601	0.159955802861467	53.7845218500915	0.159955802861467	52.8026945988722	0.159955802861467	52.1851596581677
0.160324539069004	55.287035000525	0.160324539069004	53.551232058872	0.160324539069004	54.0048339402717	0.160324539069004	53.9141886466944	0.160324539069004	53.7933790727837	0.160324539069004	52.8093337150077	0.160324539069004	52.1902751806528
0.160694125301288	55.3002105119683	0.160694125301288	53.5602072023318	0.160694125301288	54.014638615516	0.160694125301288	53.9235250237101	0.160694125301288	53.802251816938	0.160694125301288	52.8159847873779	0.160694125301288	52.1953996460816
0.161064563517827	55.3134128449478	0.161064563517827	53.5692011914601	0.161064563517827	54.0244624273624	0.161064563517827	53.9328785396638	0.161064563517827	53.811140101973	0.161064563517827	52.8226478318994	0.161064563517827	52.2005330653811
0.161435855682649	55.3266420476733	0.161435855682649	53.5782140622595	0.161435855682649	54.0343054070191	0.161435855682649	53.9422492187224	0.161435855682649	53.8200439473077	0.161435855682649	52.8293228644914	0.161435855682649	52.2056754494765
0.161808003764307	55.3398981684186	0.161808003764307	53.5872458507877	0.161808003764307	54.0441675857238	0.161808003764307	53.9516370850629	0.161808003764307	53.8289633723607	0.161808003764307	52.8360099010758	0.161808003764307	52.2108268092908
0.162181009735893	55.3531812555211	0.162181009735893	53.5962965931574	0.162181009735893	54.0540489947431	0.162181009735893	53.9610421628722	0.162181009735893	53.8378983965507	0.162181009735893	52.8427089575766	0.162181009735893	52.2159871557447
0.162554875575048	55.3664913573826	0.162554875575048	53.6053663255365	0.162554875575048	54.0639496653734	0.162554875575048	53.9704644763474	0.162554875575048	53.846849039296	0.162554875575048	52.8494200499205	0.162554875575048	52.2211564997571
0.162929603263972	55.3798285224684	0.162929603263972	53.6144550841481	0.162929603263972	54.0738696289399	0.162929603263972	53.9799040496957	0.162929603263972	53.8558153200149	0.162929603263972	52.8561431940365	0.162929603263972	52.2263348522444
0.163305194789433	55.3931927993079	0.163305194789433	53.6235629052703	0.163305194789433	54.0838089167971	0.163305194789433	53.9893609071339	0.163305194789433	53.864797258125	0.163305194789433	52.8628784058558	0.163305194789433	52.2315222241208
0.163681652142781	55.4065842364946	0.163681652142781	53.6326898252366	0.163681652142781	54.0937675603288	0.163681652142781	53.9988350728888	0.163681652142781	53.8737948730437	0.163681652142781	52.8696257013119	0.163681652142781	52.236718626298
0.164058977319954	55.4200028826855	0.164058977319954	53.6418358804356	0.164058977319954	54.1037455909478	0.164058977319954	54.0083265711967	0.164058977319954	53.8828081841877	0.164058977319954	52.8763850963403	0.164058977319954	52.2419240696857
0.164437172321493	55.4334487866021	0.164437172321493	53.6510011073112	0.164437172321493	54.1137430400958	0.164437172321493	54.0178354263038	0.164437172321493	53.8918372109734	0.164437172321493	52.8831566068787	0.164437172321493	52.2471385651907
0.164816239152551	55.4469219970295	0.164816239152551	53.6601855423628	0.164816239152551	54.1237599392438	0.164816239152551	54.0273616624658	0.164816239152551	53.9008819728164	0.164816239152551	52.889940248867	0.164816239152551	52.2523621237175
0.165196179822901	55.4604225628168	0.165196179822901	53.6693892221449	0.165196179822901	54.1337963198915	0.165196179822901	54.0369053039479	0.165196179822901	53.9099424891314	0.165196179822901	52.8967360382467	0.165196179822901	52.2575947561682
0.165576996346953	55.4739505328774	0.165576996346953	53.6786121832676	0.165576996346953	54.1438522135676	0.165576996346953	54.0464663750248	0.165576996346953	53.9190187793324	0.165576996346953	52.9035439909616	0.165576996346953	52.262836473442
0.165958690743756	55.4875059561883	0.165958690743756	53.6878544623961	0.165958690743756	54.1539276518298	0.165958690743756	54.0560448999806	0.165958690743756	53.9281108628327	0.165958690743756	52.910364122957	0.165958690743756	52.2680872864356
0.166341265037017	55.5010888817907	0.166341265037017	53.6971160962515	0.166341265037017	54.1640226662644	0.166341265037017	54.0656409031085	0.166341265037017	53.9372187590445	0.166341265037017	52.9171964501801	0.166341265037017	52.2733472060431
0.166724721255106	55.5146993587899	0.166724721255106	53.7063971216099	0.166724721255106	54.1741372884867	0.166724721255106	54.0752544087113	0.166724721255106	53.9463424873788	0.166724721255106	52.92404098858	0.166724721255106	52.2786162431556
0.167109061431071	55.528337436355	0.167109061431071	53.7156975753033	0.167109061431071	54.1842715501406	0.167109061431071	54.0848854411005	0.167109061431071	53.9554820672457	0.167109061431071	52.9308977541073	0.167109061431071	52.2838944086615
0.167494287602644	55.5420031637192	0.167494287602644	53.725017494219	0.167494287602644	54.1944254828986	0.167494287602644	54.094534024597	0.167494287602644	53.9646375180541	0.167494287602644	52.937766762714	0.167494287602644	52.2891817134464
0.167880401812256	55.55569659018	0.167880401812256	53.7343569152999	0.167880401812256	54.2045991184621	0.167880401812256	54.1042001835306	0.167880401812256	53.9738088592116	0.167880401812256	52.944648030354	0.167880401812256	52.2944781683928
0.168267406107047	55.5694177650985	0.168267406107047	53.7437158755447	0.168267406107047	54.2147924885608	0.168267406107047	54.1138839422402	0.168267406107047	53.9829961101244	0.168267406107047	52.9515415729824	0.168267406107047	52.2997837843803
0.168655302538874	55.5831667379001	0.168655302538874	53.7530944120074	0.168655302538874	54.2250056249532	0.168655302538874	54.1235853250732	0.168655302538874	53.9921992901973	0.168655302538874	52.9584474065558	0.168655302538874	52.3050985722855
0.169044093164326	55.5969435580743	0.169044093164326	53.762492561798	0.169044093164326	54.2352385594262	0.169044093164326	54.1333043563863	0.169044093164326	54.0014184188338	0.169044093164326	52.9653655470321	0.169044093164326	52.3104225429819
0.169433780044733	55.6107482751746	0.169433780044733	53.7719103620821	0.169433780044733	54.2454913237951	0.169433780044733	54.1430410605444	0.169433780044733	54.0106535154355	0.169433780044733	52.9722960103706	0.169433780044733	52.31575570734
0.169824365246174	55.6245809388184	0.169824365246174	53.7813478500808	0.169824365246174	54.2557639499035	0.169824365246174	54.1527954619214	0.169824365246174	54.0199045994026	0.169824365246174	52.9792388125316	0.169824365246174	52.3210980762267
0.170215850839495	55.6384415986875	0.170215850839495	53.7908050630712	0.170215850839495	54.2660564696236	0.170215850839495	54.1625675848996	0.170215850839495	54.0291716901336	0.170215850839495	52.9861939694766	0.170215850839495	52.3264496605061
0.170608238900312	55.6523303045276	0.170608238900312	53.8002820383861	0.170608238900312	54.2763689148559	0.170608238900312	54.1723574538699	0.170608238900312	54.038454807025	0.170608238900312	52.9931614971684	0.170608238900312	52.3318104710387
0.171001531509029	55.6662471061484	0.171001531509029	53.8097788134143	0.171001531509029	54.2867013175288	0.171001531509029	54.1821650932316	0.171001531509029	54.0477539694716	0.171001531509029	53.0001414115705	0.171001531509029	52.3371805186818
0.171395730750843	55.6801920534238	0.171395730750843	53.8192954256002	0.171395730750843	54.2970537095994	0.171395730750843	54.1919905273922	0.171395730750843	54.0570691968663	0.171395730750843	53.0071337286475	0.171395730750843	52.3425598142892
0.171790838715759	55.6941651962918	0.171790838715759	53.8288319124441	0.171790838715759	54.3074261230525	0.171790838715759	54.2018337807676	0.171790838715759	54.0664005085997	0.171790838715759	53.014138464365	0.171790838715759	52.3479483687113
0.172186857498601	55.7081665847545	0.172186857498601	53.8383883115024	0.172186857498601	54.3178185899013	0.172186857498601	54.2116948777819	0.172186857498601	54.0757479240606	0.172186857498601	53.0211556346892	0.172186857498601	52.353346192795
0.17258378919902	55.7221962688781	0.17258378919902	53.8479646603873	0.17258378919902	54.328231142187	0.17258378919902	54.2215738428674	0.17258378919902	54.0851114626355	0.17258378919902	53.0281852555872	0.17258378919902	52.3587532973835
0.17298163592151	55.7362542987929	0.17298163592151	53.857560996767	0.17298163592151	54.3386638119787	0.17298163592151	54.2314707004643	0.17298163592151	54.0944911437087	0.17298163592151	53.0352273430268	0.17298163592151	52.3641696933165
0.173380399775414	55.7503407246933	0.173380399775414	53.8671773583656	0.173380399775414	54.3491166313736	0.173380399775414	54.2413854750208	0.173380399775414	54.1038869866619	0.173380399775414	53.0422819129764	0.173380399775414	52.3695953914299
0.173780082874938	55.7644555968378	0.173780082874938	53.8768137829635	0.173780082874938	54.3595896324967	0.173780082874938	54.2513181909931	0.173780082874938	54.1132990108748	0.173780082874938	53.049348981405	0.173780082874938	52.375030402556
0.174180687339161	55.7785989655491	0.174180687339161	53.8864703083968	0.174180687339161	54.370082847501	0.174180687339161	54.261268872845	0.174180687339161	54.1227272357245	0.174180687339161	53.0564285642819	0.174180687339161	52.3804747375233
0.17458221529205	55.7927708812141	0.17458221529205	53.896146972558	0.17458221529205	54.3805963085671	0.17458221529205	54.2712375450483	0.17458221529205	54.1321716805853	0.17458221529205	53.0635206775772	0.17458221529205	52.3859284071563
0.174984668862466	55.8069713942835	0.174984668862466	53.9058438133954	0.174984668862466	54.3911300479035	0.174984668862466	54.2812242320824	0.174984668862466	54.141632364829	0.174984668862466	53.070625337261	0.174984668862466	52.3913914222758
0.175388050184176	55.8212005552724	0.175388050184176	53.9155608689138	0.175388050184176	54.4016840977464	0.175388050184176	54.2912289584342	0.175388050184176	54.1511093078249	0.175388050184176	53.077742559304	0.175388050184176	52.3968637936984
0.175792361395869	55.83545841476	0.175792361395869	53.9252981771739	0.175792361395869	54.4122584903596	0.175792361395869	54.3012517485982	0.175792361395869	54.1606025289393	0.175792361395869	53.0848723596769	0.175792361395869	52.4023455322369
0.176197604641163	55.8497450233897	0.176197604641163	53.9350557762927	0.176197604641163	54.4228532580344	0.176197604641163	54.3112926270764	0.176197604641163	54.1701120475356	0.176197604641163	53.0920147543508	0.176197604641163	52.4078366487
0.176603782068616	55.8640604318688	0.176603782068616	53.9448337044434	0.176603782068616	54.43346843309	0.176603782068616	54.3213516183779	0.176603782068616	54.1796378829743	0.176603782068616	53.0991697592967	0.176603782068616	52.4133371538922
0.177010895831742	55.878404690969	0.177010895831742	53.9546319998554	0.177010895831742	54.4441040478726	0.177010895831742	54.3314287470195	0.177010895831742	54.1891800546129	0.177010895831742	53.1063373904857	0.177010895831742	52.418847058614
0.177418948089017	55.8927778515261	0.177418948089017	53.9644507008145	0.177418948089017	54.4547601347563	0.177418948089017	54.3415240375249	0.177418948089017	54.1987385818059	0.177418948089017	53.1135176638891	0.177418948089017	52.4243663736613
0.177827941003892	55.9071799644398	0.177827941003892	53.9742898456628	0.177827941003892	54.4654367261423	0.177827941003892	54.351637514425	0.177827941003892	54.2083134839044	0.177827941003892	53.1207105954777	0.177827941003892	52.4298951098262
0.178237876744809	55.9216110806742	0.178237876744809	53.9841494727985	0.178237876744809	54.4761338544593	0.178237876744809	54.3617692022578	0.178237876744809	54.2179047802564	0.178237876744809	53.1279162012225	0.178237876744809	52.4354332778962
0.178648757485205	55.9360712512576	0.178648757485205	53.9940296206766	0.178648757485205	54.4868515521632	0.178648757485205	54.3719191255684	0.178648757485205	54.2275124902067	0.178648757485205	53.1351344970941	0.178648757485205	52.4409808886543
0.179060585403529	55.9505605272821	0.179060585403529	54.003930327808	0.179060585403529	54.497589851737	0.179060585403529	54.3820873089086	0.179060585403529	54.2371366330963	0.179060585403529	53.1423654990629	0.179060585403529	52.4465379528792
0.179473362683253	55.9650789599044	0.179473362683253	54.0138516327603	0.179473362683253	54.5083487856913	0.179473362683253	54.3922737768372	0.179473362683253	54.2467772282632	0.179473362683253	53.149609223099	0.179473362683253	52.4521044813452
0.179887091512879	55.979626600345	0.179887091512879	54.0237935741577	0.179887091512879	54.5191283865633	0.179887091512879	54.4024785539195	0.179887091512879	54.2564342950414	0.179887091512879	53.1568656851718	0.179887091512879	52.4576804848219
0.180301774085957	55.9942034998886	0.180301774085957	54.0337561906803	0.180301774085957	54.5299286869176	0.180301774085957	54.4127016647278	0.180301774085957	54.2661078527615	0.180301774085957	53.1641349012504	0.180301774085957	52.4632659740742
0.180717412601093	56.0088097098843	0.180717412601093	54.0437395210653	0.180717412601093	54.5407497193458	0.180717412601093	54.4229431338408	0.180717412601093	54.2757979207503	0.180717412601093	53.1714168873035	0.180717412601093	52.4688609598625
0.18113400926196	56.0234452817451	0.18113400926196	54.0537436041061	0.18113400926196	54.5515915164663	0.18113400926196	54.4332029858438	0.18113400926196	54.285504518331	0.18113400926196	53.178711659299	0.18113400926196	52.4744654529424
0.181551566277314	56.0381102669481	0.181551566277314	54.0637684786527	0.181551566277314	54.5624541109245	0.181551566277314	54.4434812453286	0.181551566277314	54.2952276648227	0.181551566277314	53.1860192332041	0.181551566277314	52.4800794640648
0.181970085860998	56.0528047170349	0.181970085860998	54.0738141836117	0.181970085860998	54.5733375353927	0.181970085860998	54.453777936893	0.181970085860998	54.3049673795406	0.181970085860998	53.1933396249853	0.181970085860998	52.4857030039757
0.182389570231964	56.0675286836108	0.182389570231964	54.0838807579463	0.182389570231964	54.58424182257	0.182389570231964	54.4640930851417	0.182389570231964	54.3147236817959	0.182389570231964	53.2006728506083	0.182389570231964	52.4913360834161
0.182810021614274	56.0822822183455	0.182810021614274	54.0939682406762	0.182810021614274	54.595167005182	0.182810021614274	54.474426714685	0.182810021614274	54.3244965908957	0.182810021614274	53.2080189260379	0.182810021614274	52.4969787131223
0.183231442237121	56.0970653729729	0.183231442237121	54.1040766708779	0.183231442237121	54.6061131159814	0.183231442237121	54.4847788501398	0.183231442237121	54.334286126143	0.183231442237121	53.2153778672379	0.183231442237121	52.5026309038254
0.183653834334835	56.1118781992909	0.183653834334835	54.1142060876845	0.183653834334835	54.6170801877471	0.183653834334835	54.4951495161287	0.183653834334835	54.3440923068364	0.183653834334835	53.2227496901711	0.183653834334835	52.5082926662515
0.184077200146896	56.1267207491616	0.184077200146896	54.1243565302858	0.184077200146896	54.6280682532848	0.184077200146896	54.5055387372806	0.184077200146896	54.3539151522703	0.184077200146896	53.2301344107993	0.184077200146896	52.5139640111216
0.184501541917947	56.1415930745112	0.184501541917947	54.1345280379284	0.184501541917947	54.6390773454268	0.184501541917947	54.51594653823	0.184501541917947	54.3637546817345	0.184501541917947	53.2375320450831	0.184501541917947	52.5196449491515
0.184926861897808	56.15649522733	0.184926861897808	54.1447206499155	0.184926861897808	54.6501074970317	0.184926861897808	54.5263729436175	0.184926861897808	54.3736109145146	0.184926861897808	53.2449426089818	0.184926861897808	52.5253354910519
0.185353162341481	56.1714272596727	0.185353162341481	54.1549344056071	0.185353162341481	54.6611587409844	0.185353162341481	54.5368179780891	0.185353162341481	54.3834838698912	0.185353162341481	53.2523661184534	0.185353162341481	52.5310356475281
0.18578044550917	56.1863892236577	0.18578044550917	54.16516934442	0.18578044550917	54.6722311101965	0.18578044550917	54.5472816662967	0.18578044550917	54.3933735671408	0.18578044550917	53.2598025894547	0.18578044550917	52.5367454292801
0.186208713666287	56.2013811714678	0.186208713666287	54.1754255058279	0.186208713666287	54.6833246376055	0.186208713666287	54.5577640328978	0.186208713666287	54.4032800255347	0.186208713666287	53.267252037941	0.186208713666287	52.5424648470024
0.186637969083467	56.21640315535	0.186637969083467	54.1857029293613	0.186637969083467	54.6944393561754	0.186637969083467	54.5682651025553	0.186637969083467	54.4132032643398	0.186637969083467	53.2747144798661	0.186637969083467	52.5481939113843
0.18706821403658	56.2314552276151	0.18706821403658	54.1960016546075	0.18706821403658	54.7055752988963	0.18706821403658	54.5787848999375	0.18706821403658	54.4231433028176	0.18706821403658	53.2821899311822	0.18706821403658	52.5539326331094
0.187499450806742	56.2465374406384	0.187499450806742	54.2063217212107	0.187499450806742	54.7167324987844	0.187499450806742	54.5893234497181	0.187499450806742	54.4331001602253	0.187499450806742	53.28967840784	0.187499450806742	52.5596810228558
0.187931681680327	56.2616498468591	0.187931681680327	54.216663168872	0.187931681680327	54.7279109888818	0.187931681680327	54.5998807765762	0.187931681680327	54.4430738558145	0.187931681680327	53.2971799257882	0.187931681680327	52.5654390912961
0.18836490894898	56.2767924987805	0.18836490894898	54.2270260373494	0.18836490894898	54.7391108022569	0.18836490894898	54.6104569051957	0.18836490894898	54.453064408832	0.18836490894898	53.3046945009742	0.18836490894898	52.571206849097
0.188799134909629	56.29196544897	0.188799134909629	54.237410366458	0.188799134909629	54.7503319720038	0.188799134909629	54.621051860266	0.188799134909629	54.4630718385194	0.188799134909629	53.3122221493432	0.188799134909629	52.5769843069196
0.189234361864498	56.3071687500591	0.189234361864498	54.2478161960698	0.189234361864498	54.7615745312427	0.189234361864498	54.6316656664813	0.189234361864498	54.4730961641128	0.189234361864498	53.3197628868387	0.189234361864498	52.5827714754193
0.189670592121115	56.3224024547436	0.189670592121115	54.2582435661136	0.189670592121115	54.7728385131193	0.189670592121115	54.6422983485409	0.189670592121115	54.4831374048432	0.189670592121115	53.3273167294022	0.189670592121115	52.5885683652455
0.19010782799233	56.3376666157831	0.19010782799233	54.2686925165755	0.19010782799233	54.7841239508054	0.19010782799233	54.6529499311487	0.19010782799233	54.4931955799361	0.19010782799233	53.3348836929729	0.19010782799233	52.5943749870419
0.190546071796325	56.3529612860015	0.190546071796325	54.2791630874985	0.190546071796325	54.7954308774983	0.190546071796325	54.6636204390138	0.190546071796325	54.5032707086116	0.190546071796325	53.3424637934884	0.190546071796325	52.6001913514461
0.190985325856624	56.3682865182865	0.190985325856624	54.2896553189826	0.190985325856624	54.806759326421	0.190985325856624	54.6743098968496	0.190985325856624	54.5133628100839	0.190985325856624	53.3500570468837	0.190985325856624	52.6060174690898
0.191425592502109	56.3836423655903	0.191425592502109	54.3001692511851	0.191425592502109	54.818109330822	0.191425592502109	54.6850183293743	0.191425592502109	54.5234719035619	0.191425592502109	53.3576634690917	0.191425592502109	52.6118533505984
0.191866874067029	56.3990288809288	0.191866874067029	54.3107049243201	0.191866874067029	54.8294809239755	0.191866874067029	54.6957457613107	0.191866874067029	54.5335980082487	0.191866874067029	53.3652830760431	0.191866874067029	52.6176990065917
0.192309172891016	56.414446117382	0.192309172891016	54.3212623786591	0.192309172891016	54.8408741391811	0.192309172891016	54.706492217386	0.192309172891016	54.5437411433414	0.192309172891016	53.3729158836661	0.192309172891016	52.6235544476827
0.192752491319094	56.4298941280942	0.192752491319094	54.3318416545305	0.192752491319094	54.8522890097636	0.192752491319094	54.7172577223317	0.192752491319094	54.5539013280314	0.192752491319094	53.3805619078865	0.192752491319094	52.6294196844786
0.193196831701692	56.4453729662734	0.193196831701692	54.34244279232	0.193196831701692	54.8637255690734	0.193196831701692	54.7280423008837	0.193196831701692	54.564078581504	0.193196831701692	53.3882211646276	0.193196831701692	52.6352947275803
0.193642196394661	56.460882685192	0.193642196394661	54.3530658324706	0.193642196394661	54.8751838504861	0.193642196394661	54.7388459777821	0.193642196394661	54.5742729229386	0.193642196394661	53.39589366981	0.193642196394661	52.641179587582
0.194088587759278	56.4764233381862	0.194088587759278	54.3637108154822	0.194088587759278	54.8866638874025	0.194088587759278	54.7496687777712	0.194088587759278	54.5844843715084	0.194088587759278	53.4035794393518	0.194088587759278	52.6470742750721
0.194536008162266	56.4919949786562	0.194536008162266	54.3743777819122	0.194536008162266	54.8981657132485	0.194536008162266	54.7605107255992	0.194536008162266	54.5947129463804	0.194536008162266	53.4112784891683	0.194536008162266	52.6529788006319
0.194984459975805	56.5075976600664	0.194984459975805	54.3850667723751	0.194984459975805	54.9096893614752	0.194984459975805	54.7713718460184	0.194984459975805	54.6049586667152	0.194984459975805	53.4189908351721	0.194984459975805	52.6588931748367
0.195433945577539	56.523231435945	0.195433945577539	54.3957778275426	0.195433945577539	54.9212348655586	0.195433945577539	54.782252163785	0.195433945577539	54.6152215516674	0.195433945577539	53.4267164932728	0.195433945577539	52.664817408255
0.195884467350599	56.5388963598844	0.195884467350599	54.4065109881439	0.195884467350599	54.9328022589999	0.195884467350599	54.7931517036591	0.195884467350599	54.6255016203848	0.195884467350599	53.4344554793773	0.195884467350599	52.6707515114486
0.196336027683605	56.5545924855408	0.196336027683605	54.4172662949653	0.196336027683605	54.944391575325	0.196336027683605	54.8040704904042	0.196336027683605	54.6357988920089	0.196336027683605	53.4422078093891	0.196336027683605	52.676695494973
0.196788628970684	56.5703198666345	0.196788628970684	54.4280437888504	0.196788628970684	54.9560028480846	0.196788628970684	54.8150085487878	0.196788628970684	54.6461133856745	0.196788628970684	53.4499734992091	0.196788628970684	52.6826493693765
0.197242273611485	56.5860785569499	0.197242273611485	54.4388435107004	0.197242273611485	54.9676361108544	0.197242273611485	54.8259659035808	0.197242273611485	54.6564451205098	0.197242273611485	53.4577525647348	0.197242273611485	52.688613145201
0.197696964011186	56.601868610335	0.197696964011186	54.4496655014736	0.197696964011186	54.9792913972347	0.197696964011186	54.8369425795577	0.197696964011186	54.6667941156362	0.197696964011186	53.4655450218605	0.197696964011186	52.6945868329813
0.19815270258051	56.617690080702	0.19815270258051	54.4605098021857	0.19815270258051	54.9909687408505	0.19815270258051	54.8479386014963	0.19815270258051	54.6771603901683	0.19815270258051	53.4733508864774	0.19815270258051	52.7005704432454
0.198609491735737	56.6335430220272	0.198609491735737	54.4713764539098	0.198609491735737	55.0026681753513	0.198609491735737	54.8589539941777	0.198609491735737	54.687543963214	0.198609491735737	53.4811701744732	0.198609491735737	52.7065639865144
0.199067333898719	56.6494274883505	0.199067333898719	54.4822654977766	0.199067333898719	55.0143897344112	0.199067333898719	54.8699887823864	0.199067333898719	54.6979448538738	0.199067333898719	53.4890029017322	0.199067333898719	52.7125674733022
0.199526231496888	56.6653435337759	0.199526231496888	54.493176974974	0.199526231496888	55.0261334517287	0.199526231496888	54.88104299091	0.199526231496888	54.7083630812415	0.199526231496888	53.4968490841352	0.199526231496888	52.7185809141159
0.199986186963274	56.6812912124713	0.199986186963274	54.5041109267473	0.199986186963274	55.0378993610269	0.199986186963274	54.892116644539	0.199986186963274	54.7187986644037	0.199986186963274	53.5047087375597	0.199986186963274	52.7246043194552
0.200447202736516	56.6972705786686	0.200447202736516	54.5150673943995	0.200447202736516	55.0496874960529	0.200447202736516	54.9032097680672	0.200447202736516	54.7292516224397	0.200447202736516	53.5125818778791	0.200447202736516	52.7306376998129
0.200909281260873	56.7132816866633	0.200909281260873	54.5260464192909	0.200909281260873	55.0614978905784	0.200909281260873	54.9143223862911	0.200909281260873	54.7397219744216	0.200909281260873	53.5204685209637	0.200909281260873	52.7366810656744
0.201372424986239	56.7293245908151	0.201372424986239	54.5370480428394	0.201372424986239	55.0733305783992	0.201372424986239	54.9254545240102	0.201372424986239	54.750209739414	0.201372424986239	53.5283686826795	0.201372424986239	52.7427344275177
0.201836636368156	56.7453993455475	0.201836636368156	54.5480723065202	0.201836636368156	55.0851855933351	0.201836636368156	54.9366062060264	0.201836636368156	54.7607149364743	0.201836636368156	53.5362823788891	0.201836636368156	52.7487977958137
0.202301917867827	56.7615060053477	0.202301917867827	54.5591192518663	0.202301917867827	55.0970629692302	0.202301917867827	54.9477774571448	0.202301917867827	54.7712375846521	0.202301917867827	53.5442096254509	0.202301917867827	52.7548711810258
0.202768271952128	56.7776446247669	0.202768271952128	54.5701889204681	0.202768271952128	55.1089627399524	0.202768271952128	54.9589683021727	0.202768271952128	54.7817777029896	0.202768271952128	53.5521504382194	0.202768271952128	52.7609545936099
0.203235701093622	56.7938152584201	0.203235701093622	54.5812813539735	0.203235701093622	55.1208849393937	0.203235701093622	54.9701787659199	0.203235701093622	54.7923353105214	0.203235701093622	53.5601048330452	0.203235701093622	52.7670480440143
0.203704207770572	56.8100179609862	0.203704207770572	54.5923965940882	0.203704207770572	55.1328296014699	0.203704207770572	54.9814088731988	0.203704207770572	54.802910426274	0.203704207770572	53.5680728257747	0.203704207770572	52.77315154268
0.204173794466953	56.8262527872077	0.204173794466953	54.6035346825751	0.204173794466953	55.1447967601208	0.204173794466953	54.9926586488241	0.204173794466953	54.8135030692664	0.204173794466953	53.5760544322502	0.204173794466953	52.7792651000401
0.204644463672467	56.842519791891	0.204644463672467	54.6146956612552	0.204644463672467	55.1567864493096	0.204644463672467	55.0039281176127	0.204644463672467	54.8241132585097	0.204644463672467	53.5840496683095	0.204644463672467	52.7853887265201
0.205116217882557	56.8588190299065	0.205116217882557	54.6258795720066	0.205116217882557	55.1687987030234	0.205116217882557	55.0152173043837	0.205116217882557	54.8347410130067	0.205116217882557	53.5920585497864	0.205116217882557	52.7915224325378
0.205589059598414	56.8751505561881	0.205589059598414	54.6370864567654	0.205589059598414	55.180833555273	0.205589059598414	55.0265262339583	0.205589059598414	54.8453863517524	0.205589059598414	53.6000810925101	0.205589059598414	52.7976662285032
0.206062991327	56.8915144257335	0.206062991327	54.6483163575253	0.206062991327	55.1928910400926	0.206062991327	55.0378549311596	0.206062991327	54.8560492937336	0.206062991327	53.6081173123054	0.206062991327	52.8038201248184
0.206538015581053	56.9079106936043	0.206538015581053	54.6595693163375	0.206538015581053	55.2049711915399	0.206538015581053	55.0492034208128	0.206538015581053	54.866729857929	0.206538015581053	53.6161672249927	0.206538015581053	52.8099841318777
0.207014134879104	56.9243394149257	0.207014134879104	54.6708453753109	0.207014134879104	55.217074043696	0.207014134879104	55.0605717277447	0.207014134879104	54.8774280633088	0.207014134879104	53.6242308463877	0.207014134879104	52.8161582600673
0.207491351745491	56.9408006448866	0.207491351745491	54.6821445766123	0.207491351745491	55.2291996306655	0.207491351745491	55.0719598767842	0.207491351745491	54.888143928835	0.207491351745491	53.6323081923014	0.207491351745491	52.8223425197654
0.20796966871037	56.9572944387397	0.20796966871037	54.693466962466	0.20796966871037	55.241347986576	0.20796966871037	55.0833678927615	0.20796966871037	54.898877473461	0.20796966871037	53.64039927854	0.20796966871037	52.8285369213422
0.208449088309729	56.9738208518013	0.208449088309729	54.7048125751541	0.208449088309729	55.2535191455787	0.208449088309729	55.0947958005087	0.208449088309729	54.9096287161317	0.208449088309729	53.6485041209051	0.208449088309729	52.8347414751598
0.208929613085404	56.9903799394515	0.208929613085404	54.7161814570163	0.208929613085404	55.2657131418475	0.208929613085404	55.1062436248593	0.208929613085404	54.9203976757837	0.208929613085404	53.6566227351933	0.208929613085404	52.8409561915718
0.209411245585089	57.0069717571339	0.209411245585089	54.7275736504503	0.209411245585089	55.2779300095797	0.209411245585089	55.117711390648	0.209411245585089	54.9311843713444	0.209411245585089	53.6647551371963	0.209411245585089	52.8471810809241
0.209893988362352	57.0235963603559	0.209893988362352	54.7389891979113	0.209893988362352	55.2901697829955	0.209893988362352	55.1291991227112	0.209893988362352	54.9419888217329	0.209893988362352	53.6729013427006	0.209893988362352	52.8534161535537
0.210377843976648	57.0402538046884	0.210377843976648	54.7504281419124	0.210377843976648	55.302432496338	0.210377843976648	55.1407068458863	0.210377843976648	54.9528110458593	0.210377843976648	53.6810613674879	0.210377843976648	52.8596614197897
0.210862814993329	57.056944145766	0.210862814993329	54.7618905250244	0.210862814993329	55.3147181838732	0.210862814993329	55.152234585012	0.210862814993329	54.9636510626247	0.210862814993329	53.6892352273345	0.210862814993329	52.8659168899525
0.211348903983665	57.0736674392868	0.211348903983665	54.773376389876	0.211348903983665	55.32702687989	0.211348903983665	55.1637823649281	0.211348903983665	54.9745088909214	0.211348903983665	53.6974229380117	0.211348903983665	52.8721825743543
0.21183611352485	57.0904237410127	0.21183611352485	54.7848857791536	0.21183611352485	55.3393586186998	0.21183611352485	55.1753502104752	0.21183611352485	54.9853845496324	0.21183611352485	53.7056245152852	0.21183611352485	52.8784584832985
0.212324446200022	57.1072131067689	0.212324446200022	54.7964187356014	0.212324446200022	55.351713434637	0.212324446200022	55.1869381464952	0.212324446200022	54.9962780576318	0.212324446200022	53.7138399749157	0.212324446200022	52.8847446270801
0.212813904598271	57.1240355924443	0.212813904598271	54.8079753020217	0.212813904598271	55.3640913620582	0.212813904598271	55.1985461978304	0.212813904598271	55.0071894337844	0.212813904598271	53.7220693326581	0.212813904598271	52.8910410159854
0.213304491314658	57.1408912539913	0.213304491314658	54.8195555212741	0.213304491314658	55.3764924353428	0.213304491314658	55.2101743893241	0.213304491314658	55.0181186969457	0.213304491314658	53.730312604262	0.213304491314658	52.8973476602919
0.213796208950223	57.1577801474258	0.213796208950223	54.8311594362767	0.213796208950223	55.3889166888925	0.213796208950223	55.2218227458204	0.213796208950223	55.0290658659618	0.213796208950223	53.7385698054714	0.213796208950223	52.9036645702687
0.214289060112006	57.1747023288272	0.214289060112006	54.8427870900049	0.214289060112006	55.4013641571316	0.214289060112006	55.2334912921636	0.214289060112006	55.0400309596694	0.214289060112006	53.7468409520246	0.214289060112006	52.9099917561756
0.214783047413053	57.1916578543385	0.214783047413053	54.8544385254922	0.214783047413053	55.4138348745064	0.214783047413053	55.2451800531988	0.214783047413053	55.0510139968956	0.214783047413053	53.7551260596542	0.214783047413053	52.9163292282639
0.215278173472437	57.2086467801659	0.215278173472437	54.8661137858301	0.215278173472437	55.4263288754857	0.215278173472437	55.2568890537715	0.215278173472437	55.0620149964581	0.215278173472437	53.763425144087	0.215278173472437	52.9226769967759
0.215774440915267	57.2256691625793	0.215774440915267	54.8778129141678	0.215774440915267	55.4388461945603	0.215774440915267	55.2686183187274	0.215774440915267	55.0730339771646	0.215774440915267	53.771738221044	0.215774440915267	52.929035071945
0.216271852372702	57.242725057912	0.216271852372702	54.8895359537125	0.216271852372702	55.4513868662433	0.216271852372702	55.2803678729125	0.216271852372702	55.0840709578134	0.216271852372702	53.7800653062401	0.216271852372702	52.9354034639952
0.21677041048197	57.2598145225604	0.21677041048197	54.9012829477292	0.21677041048197	55.4639509250695	0.21677041048197	55.292137741173	0.21677041048197	55.0951259571927	0.21677041048197	53.7884064153844	0.21677041048197	52.941782183142
0.217270117886374	57.2769376129848	0.217270117886374	54.913053939541	0.217270117886374	55.4765384055961	0.217270117886374	55.3039279483551	0.217270117886374	55.106198994081	0.217270117886374	53.7967615641797	0.217270117886374	52.9481712395912
0.217770977235316	57.2940943857085	0.217770977235316	54.9248489725288	0.217770977235316	55.4891493424017	0.217770977235316	55.3157385193052	0.217770977235316	55.1172900872467	0.217770977235316	53.805130768323	0.217770977235316	52.9545706435398
0.2182729911843	57.3112848973182	0.2182729911843	54.9366680901314	0.2182729911843	55.5017837700871	0.2182729911843	55.3275694788692	0.2182729911843	55.1283992554482	0.2182729911843	53.8135140435047	0.2182729911843	52.9609804051754
0.218776162394955	57.328509204464	0.218776162394955	54.9485113358456	0.218776162394955	55.5144417232746	0.218776162394955	55.3394208518934	0.218776162394955	55.1395265174337	0.218776162394955	53.8219114054091	0.218776162394955	52.9674005346763
0.219280493535045	57.3457673638594	0.219280493535045	54.9603787532262	0.219280493535045	55.5271232366084	0.219280493535045	55.3512926632233	0.219280493535045	55.1506718919413	0.219280493535045	53.8303228697141	0.219280493535045	52.9738310422115
0.219785987278483	57.363059432281	0.219785987278483	54.972270385886	0.219785987278483	55.539828344754	0.219785987278483	55.3631849377043	0.219785987278483	55.1618353976987	0.219785987278483	53.8387484520913	0.219785987278483	52.9802719379403
0.220292646305346	57.3803854665688	0.220292646305346	54.9841862774956	0.220292646305346	55.5525570823987	0.220292646305346	55.3750977001815	0.220292646305346	55.1730170534234	0.220292646305346	53.8471881682056	0.220292646305346	52.9867232320129
0.22080047330189	57.3977455236261	0.22080047330189	54.9961264717836	0.22080047330189	55.5653094842512	0.22080047330189	55.3870309754992	0.22080047330189	55.1842168778222	0.22080047330189	53.8556420337154	0.22080047330189	52.9931849345699
0.221309470960564	57.4151396604192	0.221309470960564	55.0080910125368	0.221309470960564	55.5780855850413	0.221309470960564	55.3989847885013	0.221309470960564	55.1954348895916	0.221309470960564	53.8641100642726	0.221309470960564	52.9996570557421
0.221819641980022	57.4325679339779	0.221819641980022	55.0200799435998	0.221819641980022	55.5908854195205	0.221819641980022	55.410959164031	0.221819641980022	55.2066711074176	0.221819641980022	53.8725922755222	0.221819641980022	53.0061396056508
0.22233098906514	57.4500304013951	0.22233098906514	55.0320933088753	0.22233098906514	55.6037090224612	0.22233098906514	55.4229541269306	0.22233098906514	55.2179255499753	0.22233098906514	53.8810886831025	0.22233098906514	53.0126325944076
0.22284351492703	57.4675271198267	0.22284351492703	55.0441311523239	0.22284351492703	55.6165564286573	0.22284351492703	55.4349697020418	0.22284351492703	55.2291982359292	0.22284351492703	53.889599302645	0.22284351492703	53.0191360321145
0.223357222283053	57.485058146492	0.223357222283053	55.0561935179642	0.223357222283053	55.6294276729235	0.223357222283053	55.4470059142051	0.223357222283053	55.240489183933	0.223357222283053	53.8981241497741	0.223357222283053	53.0256499288633
0.223872113856834	57.5026235386733	0.223872113856834	55.068280449873	0.223872113856834	55.6423227900955	0.223872113856834	55.4590627882601	0.223872113856834	55.2517984126294	0.223872113856834	53.9066632401074	0.223872113856834	53.0321742947363
0.224388192378277	57.520223353716	0.224388192378277	55.080391992185	0.224388192378277	55.6552418150303	0.224388192378277	55.4711403490454	0.224388192378277	55.2631259406502	0.224388192378277	53.9152165892554	0.224388192378277	53.0387091398058
0.224905460583578	57.5378576490286	0.224905460583578	55.092528189093	0.224905460583578	55.6681847826053	0.224905460583578	55.4832386213981	0.224905460583578	55.2744717866163	0.224905460583578	53.9237842128213	0.224905460583578	53.045254474134
0.225423921215243	57.5555264820827	0.225423921215243	55.1046890848477	0.225423921215243	55.681151727719	0.225423921215243	55.4953576301544	0.225423921215243	55.2858359691372	0.225423921215243	53.9323661264013	0.225423921215243	53.0518103077732
0.225943577022098	57.573229910413	0.225943577022098	55.116874723758	0.225943577022098	55.6941426852905	0.225943577022098	55.5074974001488	0.225943577022098	55.2972185068115	0.225943577022098	53.9409623455842	0.225943577022098	53.0583766507656
0.226464430759306	57.590967991617	0.226464430759306	55.1290851501907	0.226464430759306	55.7071576902595	0.226464430759306	55.5196579562147	0.226464430759306	55.3086194182264	0.226464430759306	53.9495728859515	0.226464430759306	53.0649535131433
0.226986485188382	57.6087407833554	0.226986485188382	55.1413204085709	0.226986485188382	55.7201967775864	0.226986485188382	55.5318393231837	0.226986485188382	55.3200387219578	0.226986485188382	53.9581977630773	0.226986485188382	53.071540904928
0.227509743077207	57.6265483433517	0.227509743077207	55.1535805433814	0.227509743077207	55.733259982252	0.227509743077207	55.5440415258858	0.227509743077207	55.3314764365701	0.227509743077207	53.9668369925282	0.227509743077207	53.0781388361313
0.228034207200042	57.6443907293927	0.228034207200042	55.1658655991634	0.228034207200042	55.7463473392575	0.228034207200042	55.5562645891495	0.228034207200042	55.3429325806162	0.228034207200042	53.9754905898631	0.228034207200042	53.0847473167547
0.228559880337543	57.6622679993276	0.228559880337543	55.1781756205159	0.228559880337543	55.7594588836244	0.228559880337543	55.5685085378014	0.228559880337543	55.3544071726378	0.228559880337543	53.9841585706336	0.228559880337543	53.0913663567889
0.229086765276777	57.680180211069	0.229086765276777	55.1905106520963	0.229086765276777	55.7725946503947	0.229086765276777	55.5807733966661	0.229086765276777	55.3659002311644	0.229086765276777	53.9928409503832	0.229086765276777	53.0979959662146
0.229614864811236	57.698127422592	0.229614864811236	55.2028707386197	0.229614864811236	55.7857546746303	0.229614864811236	55.5930591905664	0.229614864811236	55.3774117747142	0.229614864811236	54.0015377446479	0.229614864811236	53.1046361550018
0.230144181740851	57.7161096919349	0.230144181740851	55.2152559248595	0.230144181740851	55.7989389914133	0.230144181740851	55.6053659443231	0.230144181740851	55.3889418217935	0.230144181740851	54.0102489689558	0.230144181740851	53.11128693311
0.230674718872007	57.7341270771985	0.230674718872007	55.2276662556472	0.230674718872007	55.8121476358459	0.230674718872007	55.6176936827548	0.230674718872007	55.4004903908967	0.230674718872007	54.018974638827	0.230674718872007	53.1179483104882
0.231206479017559	57.7521796365466	0.231206479017559	55.2401017758722	0.231206479017559	55.8253806430503	0.231206479017559	55.6300424306778	0.231206479017559	55.4120575005063	0.231206479017559	54.0277147697737	0.231206479017559	53.1246202970748
0.231739464996848	57.7702674282058	0.231739464996848	55.2525625304823	0.231739464996848	55.8386380481684	0.231739464996848	55.6424122129062	0.231739464996848	55.4236431690928	0.231739464996848	54.0364693773001	0.231739464996848	53.1313029027972
0.232273679635711	57.7883905104653	0.232273679635711	55.265048564483	0.232273679635711	55.8519198863622	0.232273679635711	55.6548030542518	0.232273679635711	55.4352474151147	0.232273679635711	54.0452384769021	0.232273679635711	53.1379961375726
0.232809125766501	57.8065489416772	0.232809125766501	55.2775599229383	0.232809125766501	55.865226192813	0.232809125766501	55.6672149795239	0.232809125766501	55.4468702570181	0.232809125766501	54.0540220840676	0.232809125766501	53.1447000113069
0.2333458062281	57.8247427802562	0.2333458062281	55.29009665097	0.2333458062281	55.8785570027222	0.2333458062281	55.679648013529	0.2333458062281	55.4585117132372	0.2333458062281	54.062820214276	0.2333458062281	53.1514145338954
0.233883723865935	57.8429720846797	0.233883723865935	55.302658793758	0.233883723865935	55.8919123513104	0.233883723865935	55.6921021810714	0.233883723865935	55.4701718021937	0.233883723865935	54.0716328829986	0.233883723865935	53.1581397152226
0.234422881531992	57.8612369134878	0.234422881531992	55.3152463965406	0.234422881531992	55.9052922738181	0.234422881531992	55.7045775069523	0.234422881531992	55.4818505422968	0.234422881531992	54.0804601056982	0.234422881531992	53.1648755651616
0.234963282084831	57.8795373252833	0.234963282084831	55.3278595046139	0.234963282084831	55.9186968055048	0.234963282084831	55.7170740159704	0.234963282084831	55.4935479519436	0.234963282084831	54.0893018978291	0.234963282084831	53.171622093575
0.235504928389601	57.8978733787313	0.235504928389601	55.3404981633321	0.235504928389601	55.9321259816497	0.235504928389601	55.7295917329211	0.235504928389601	55.5052640495184	0.235504928389601	54.0981582748371	0.235504928389601	53.178379310314
0.236047823318058	57.9162451325599	0.236047823318058	55.3531624181078	0.236047823318058	55.945579837551	0.236047823318058	55.7421306825973	0.236047823318058	55.5169988533931	0.236047823318058	54.1070292521593	0.236047823318058	53.1851472252189
0.236591969748576	57.9346526455593	0.236591969748576	55.3658523144114	0.236591969748576	55.9590584085263	0.236591969748576	55.7546908897886	0.236591969748576	55.5287523819267	0.236591969748576	54.1159148452241	0.236591969748576	53.1919258481186
0.237137370566166	57.9530959765827	0.237137370566166	55.3785678977716	0.237137370566166	55.9725617299121	0.237137370566166	55.7672723792814	0.237137370566166	55.5405246534657	0.237137370566166	54.1248150694514	0.237137370566166	53.1987151888309
0.237684028662488	57.9715751845454	0.237684028662488	55.391309213775	0.237684028662488	55.9860898370641	0.237684028662488	55.779875175859	0.237684028662488	55.5523156863435	0.237684028662488	54.1337299402518	0.237684028662488	53.2055152571623
0.238231946935869	57.9900903284254	0.238231946935869	55.4040763080665	0.238231946935869	55.999642765357	0.238231946935869	55.7924993043013	0.238231946935869	55.564125498881	0.238231946935869	54.1426594730275	0.238231946935869	53.212326062908
0.238781128291318	58.008641467263	0.238781128291318	55.4168692263491	0.238781128291318	56.0132205501841	0.238781128291318	55.8051447893848	0.238781128291318	55.5759541093859	0.238781128291318	54.1516036831713	0.238781128291318	53.2191476158517
0.239331575640539	58.027228660161	0.239331575640539	55.4296880143837	0.239331575640539	56.0268232269577	0.239331575640539	55.8178116558826	0.239331575640539	55.5878015361528	0.239331575640539	54.1605625860673	0.239331575640539	53.2259799257657
0.239883291901949	58.0458519662846	0.239883291901949	55.4425327179896	0.239883291901949	56.0404508311089	0.239883291901949	55.8304999285641	0.239883291901949	55.5996677974633	0.239883291901949	54.1695361970903	0.239883291901949	53.232823002411
0.240436280000693	58.0645114448614	0.240436280000693	55.455403383044	0.240436280000693	56.0541033980872	0.240436280000693	55.8432096321953	0.240436280000693	55.6115529115859	0.240436280000693	54.178524531606	0.240436280000693	53.2396768555366
0.240990542868659	58.0832071551811	0.240990542868659	55.4683000554822	0.240990542868659	56.0677809633609	0.240990542868659	55.8559407915381	0.240990542868659	55.6234568967757	0.240990542868659	54.1875276049707	0.240990542868659	53.2465414948803
0.241546083444494	58.101939156596	0.241546083444494	55.4812227812977	0.241546083444494	56.0814835624167	0.241546083444494	55.8686934313508	0.241546083444494	55.6353797712747	0.241546083444494	54.1965454325315	0.241546083444494	53.2534169301681
0.242102904673618	58.1207075085204	0.242102904673618	55.4941716065421	0.242102904673618	56.0952112307595	0.242102904673618	55.8814675763877	0.242102904673618	55.6473215533112	0.242102904673618	54.2055780296262	0.242102904673618	53.2603031711142
0.242661009508242	58.1395122704311	0.242661009508242	55.5071465773251	0.242661009508242	56.1089640039128	0.242661009508242	55.8942632513993	0.242661009508242	55.6592822611003	0.242661009508242	54.214625411583	0.242661009508242	53.2672002274212
0.243220400907382	58.158353501867	0.243220400907382	55.5201477398143	0.243220400907382	56.1227419174183	0.243220400907382	55.9070804811318	0.243220400907382	55.6712619128433	0.243220400907382	54.2236875937206	0.243220400907382	53.2741081087798
0.243781081836875	58.1772312624292	0.243781081836875	55.5331751402357	0.243781081836875	56.1365450068356	0.243781081836875	55.9199192903272	0.243781081836875	55.6832605267283	0.243781081836875	54.232764591348	0.243781081836875	53.2810268248687
0.244343055269397	58.1961456117809	0.244343055269397	55.5462288248732	0.244343055269397	56.1503733077428	0.244343055269397	55.9327797037235	0.244343055269397	55.6952781209293	0.244343055269397	54.2418564197646	0.244343055269397	53.2879563853549
0.244906324184475	58.2150966096474	0.244906324184475	55.5593088400688	0.244906324184475	56.1642268557357	0.244906324184475	55.9456617460541	0.244906324184475	55.7073147136068	0.244906324184475	54.2509630942603	0.244906324184475	53.2948967998932
0.245470891568503	58.2340843158163	0.245470891568503	55.5724152322226	0.245470891568503	56.178105686428	0.245470891568503	55.9585654420482	0.245470891568503	55.7193703229074	0.245470891568503	54.2600846301148	0.245470891568503	53.3018480781265
0.246036760414763	58.2531087901371	0.246036760414763	55.5855480477929	0.246036760414763	56.1920098354515	0.246036760414763	55.9714908164303	0.246036760414763	55.7314449669638	0.246036760414763	54.269221042598	0.246036760414763	53.3088102296857
0.246603933723434	58.2721700925214	0.246603933723434	55.598707333296	0.246603933723434	56.2059393384556	0.246603933723434	55.9844378939205	0.246603933723434	55.7435386638947	0.246603933723434	54.2783723469701	0.246603933723434	53.3157832641893
0.247172414501613	58.2912682829428	0.247172414501613	55.6118931353061	0.247172414501613	56.2198942311073	0.247172414501613	55.9974066992341	0.247172414501613	55.7556514318049	0.247172414501613	54.2875385584811	0.247172414501613	53.3227671912438
0.247742205763329	58.3104034214368	0.247742205763329	55.6251055004558	0.247742205763329	56.2338745490913	0.247742205763329	56.0103972570816	0.247742205763329	55.767783288785	0.247742205763329	54.2967196923707	0.247742205763329	53.3297620204433
0.248313310529557	58.329575568101	0.248313310529557	55.6383444754355	0.248313310529557	56.2478803281098	0.248313310529557	56.0234095921689	0.248313310529557	55.7799342529114	0.248313310529557	54.3059157638689	0.248313310529557	53.3367677613699
0.248885731828239	58.3487847830948	0.248885731828239	55.6516101069939	0.248885731828239	56.2619116038825	0.248885731828239	56.0364437291966	0.248885731828239	55.7921043422462	0.248885731828239	54.3151267881951	0.248885731828239	53.343784423593
0.249459472694295	58.3680311266394	0.249459472694295	55.6649024419374	0.249459472694295	56.2759684121464	0.249459472694295	56.0494996928607	0.249459472694295	55.8042935748375	0.249459472694295	54.3243527805586	0.249459472694295	53.3508120166698
0.250034536169643	58.3873146590182	0.250034536169643	55.6782215271309	0.250034536169643	56.2900507886557	0.250034536169643	56.0625775078517	0.250034536169643	55.8165019687186	0.250034536169643	54.3335937561581	0.250034536169643	53.3578505501449
0.250610925303211	58.406635440576	0.250610925303211	55.691567409497	0.250610925303211	56.3041587691819	0.250610925303211	56.0756771988553	0.250610925303211	55.8287295419086	0.250610925303211	54.3428497301821	0.250610925303211	53.3649000335506
0.251188643150958	58.4259935317197	0.251188643150958	55.7049401360165	0.251188643150958	56.3182923895136	0.251188643150958	56.0887987905516	0.251188643150958	55.840976312412	0.251188643150958	54.3521207178084	0.251188643150958	53.3719604764065
0.251767692775886	58.4453889929178	0.251767692775886	55.7183397537283	0.251767692775886	56.3324516854564	0.251767692775886	56.1019423076155	0.251767692775886	55.8532422982187	0.251767692775886	54.3614067342045	0.251767692775886	53.3790318882195
0.252348077248057	58.4648218847005	0.252348077248057	55.7317663097291	0.252348077248057	56.3466366928328	0.252348077248057	56.1151077747165	0.252348077248057	55.8655275173039	0.252348077248057	54.3707077945269	0.252348077248057	53.386114278484
0.252929799644614	58.4842922676599	0.252929799644614	55.7452198511739	0.252929799644614	56.3608474474823	0.252929799644614	56.1282952165185	0.252929799644614	55.8778319876282	0.252929799644614	54.3800239139217	0.252929799644614	53.3932076566816
0.253512863049791	58.5038002024496	0.253512863049791	55.7587004252755	0.253512863049791	56.375083985261	0.253512863049791	56.14150465768	0.253512863049791	55.8901557271372	0.253512863049791	54.3893551075239	0.253512863049791	53.4003120322812
0.254097270554931	58.5233457497848	0.254097270554931	55.7722080793049	0.254097270554931	56.3893463420418	0.254097270554931	56.1547361228534	0.254097270554931	55.9024987537619	0.254097270554931	54.3987013904578	0.254097270554931	53.4074274147387
0.254683025258504	58.5429289704423	0.254683025258504	55.7857428605908	0.254683025258504	56.4036345537144	0.254683025258504	56.1679896366857	0.254683025258504	55.9148610854179	0.254683025258504	54.4080627778369	0.254683025258504	53.4145538134973
0.255270130266125	58.5625499252607	0.255270130266125	55.7993048165204	0.255270130266125	56.4179486561846	0.255270130266125	56.181265223818	0.255270130266125	55.9272427400063	0.255270130266125	54.4174392847636	0.255270130266125	53.4216912379873
0.255858588690565	58.5822086751398	0.255858588690565	55.8128939945384	0.255858588690565	56.4322886853751	0.255858588690565	56.1945629088852	0.255858588690565	55.9396437354128	0.255858588690565	54.426830926329	0.255858588690565	53.4288396976259
0.256448403651772	58.6019052810411	0.256448403651772	55.8265104421478	0.256448403651772	56.4466546772247	0.256448403651772	56.2078827165165	0.256448403651772	55.9520640895081	0.256448403651772	54.4362377176135	0.256448403651772	53.4359992018173
0.257039578276886	58.6216398039875	0.257039578276886	55.8401542069093	0.257039578276886	56.4610466676885	0.257039578276886	56.2212246713348	0.257039578276886	55.9645038201475	0.257039578276886	54.445659673686	0.257039578276886	53.4431697599526
0.257632115700258	58.6414123050633	0.257632115700258	55.853825336442	0.257632115700258	56.475464692738	0.257632115700258	56.2345887979567	0.257632115700258	55.9769629451713	0.257632115700258	54.4550968096043	0.257632115700258	53.4503513814098
0.25822601906346	58.6612228454143	0.25822601906346	55.8675238784224	0.25822601906346	56.4899087883606	0.25822601906346	56.2479751209929	0.25822601906346	55.9894414824042	0.25822601906346	54.4645491404146	0.25822601906346	53.4575440755538
0.258821291515309	58.6810714862476	0.258821291515309	55.8812498805855	0.258821291515309	56.5043789905599	0.258821291515309	56.2613836650474	0.258821291515309	56.0019394496555	0.258821291515309	54.4740166811519	0.258821291515309	53.4647478517361
0.259417936211881	58.7009582888315	0.259417936211881	55.8950033907238	0.259417936211881	56.5188753353553	0.259417936211881	56.2748144547179	0.259417936211881	56.0144568647192	0.259417936211881	54.4834994468398	0.259417936211881	53.471962719295
0.260015956316527	58.7208833144959	0.260015956316527	55.908784456688	0.260015956316527	56.5333978587821	0.260015956316527	56.2882675145955	0.260015956316527	56.0269937453735	0.260015956316527	54.4929974524901	0.260015956316527	53.4791886875554
0.26061535499989	58.7408466246317	0.26061535499989	55.9225931263867	0.26061535499989	56.5479465968915	0.26061535499989	56.3017428692647	0.26061535499989	56.0395501093812	0.26061535499989	54.5025107131033	0.26061535499989	53.4864257658291
0.261216135439921	58.7608482806911	0.261216135439921	55.9364294477863	0.261216135439921	56.5625215857504	0.261216135439921	56.3152405433033	0.261216135439921	56.0521259744891	0.261216135439921	54.5120392436678	0.261216135439921	53.4936739634139
0.261818300821898	58.7808883441875	0.261818300821898	55.9502934689112	0.261818300821898	56.5771228614412	0.261818300821898	56.3287605612825	0.261818300821898	56.0647213584286	0.261818300821898	54.5215830591607	0.261818300821898	53.5009332895947
0.262421854338444	58.8009668766954	0.262421854338444	55.9641852378437	0.262421854338444	56.5917504600618	0.262421854338444	56.3423029477663	0.262421854338444	56.0773362789151	0.262421854338444	54.531142174547	0.262421854338444	53.5082037536425
0.263026799189538	58.8210839398505	0.263026799189538	55.9781048027239	0.263026799189538	56.6064044177258	0.263026799189538	56.3558677273121	0.263026799189538	56.089970753648	0.263026799189538	54.5407166047799	0.263026799189538	53.5154853648148
0.263633138582538	58.8412395953496	0.263633138582538	55.9920522117498	0.263633138582538	56.6210847705619	0.263633138582538	56.3694549244699	0.263633138582538	56.102624800311	0.263633138582538	54.5503063648006	0.263633138582538	53.5227781323554
0.264240875732195	58.8614339049504	0.264240875732195	56.0060275131774	0.264240875732195	56.6357915547142	0.264240875732195	56.383064563783	0.264240875732195	56.1152984365714	0.264240875732195	54.5599114695382	0.264240875732195	53.5300820654946
0.26485001386067	58.8816669304717	0.26485001386067	56.0200307553203	0.26485001386067	56.6505248063419	0.26485001386067	56.3966966697872	0.26485001386067	56.1279916800808	0.26485001386067	54.56953193391	0.26485001386067	53.5373971734488
0.265460556197554	58.9019387337934	0.265460556197554	56.0340619865502	0.265460556197554	56.6652845616196	0.265460556197554	56.4103512670111	0.265460556197554	56.1407045484745	0.265460556197554	54.5791677728209	0.265460556197554	53.5447234654206
0.266072505979881	58.9222493768561	0.266072505979881	56.0481212552965	0.266072505979881	56.6800708567366	0.266072505979881	56.424028379976	0.266072505979881	56.1534370593714	0.266072505979881	54.5888190011635	0.266072505979881	53.5520609505988
0.266685866452148	58.9425989216616	0.266685866452148	56.0622086100465	0.266685866452148	56.6948837278972	0.266685866452148	56.4377280331956	0.266685866452148	56.1661892303742	0.266685866452148	54.5984856338184	0.266685866452148	53.5594096381583
0.267300640866331	58.9629874302721	0.267300640866331	56.0763240993451	0.267300640866331	56.7097232113208	0.267300640866331	56.4514502511762	0.267300640866331	56.1789610790695	0.267300640866331	54.6081676856535	0.267300640866331	53.5667695372601
0.267916832481903	58.9834149648112	0.267916832481903	56.0904677717952	0.267916832481903	56.7245893432412	0.267916832481903	56.4651950584165	0.267916832481903	56.1917526230271	0.267916832481903	54.6178651715245	0.267916832481903	53.5741406570511
0.268534444565851	59.0038815874629	0.268534444565851	56.1046396760576	0.268534444565851	56.7394821599072	0.268534444565851	56.4789624794075	0.268534444565851	56.2045638798005	0.268534444565851	54.6275781062746	0.268534444565851	53.5815230066642
0.269153480392692	59.024387360472	0.269153480392692	56.1188398608504	0.269153480392692	56.7544016975821	0.269153480392692	56.4927525386323	0.269153480392692	56.2173948669267	0.269153480392692	54.6373065047343	0.269153480392692	53.5889165952184
0.269773943244492	59.0449323461443	0.269773943244492	56.13306837495	0.269773943244492	56.7693479925436	0.269773943244492	56.5065652605662	0.269773943244492	56.2302456019258	0.269773943244492	54.6470503817216	0.269773943244492	53.5963214318183
0.270395836410884	59.0655166068458	0.270395836410884	56.1473252671902	0.270395836410884	56.784321081084	0.270395836410884	56.5204006696766	0.270395836410884	56.2431161023016	0.270395836410884	54.6568097520416	0.270395836410884	53.6037375255543
0.271019163189084	59.0861402050037	0.271019163189084	56.1616105864626	0.271019163189084	56.79932099951	0.271019163189084	56.534258790423	0.271019163189084	56.2560063855409	0.271019163189084	54.6665846304868	0.271019163189084	53.6111648855028
0.271643926883908	59.1068032031053	0.271643926883908	56.1759243817166	0.271643926883908	56.8143477841422	0.271643926883908	56.5481396472564	0.271643926883908	56.2689164691138	0.271643926883908	54.676375031837	0.271643926883908	53.6186035207257
0.272270130807791	59.1275056636987	0.272270130807791	56.1902667019593	0.272270130807791	56.8294014713157	0.272270130807791	56.5620432646199	0.272270130807791	56.2818463704733	0.272270130807791	54.6861809708587	0.272270130807791	53.6260534402707
0.272897778280804	59.1482476493927	0.272897778280804	56.2046375962553	0.272897778280804	56.8444820973797	0.272897778280804	56.5759696669484	0.272897778280804	56.2947961070557	0.272897778280804	54.6960024623058	0.272897778280804	53.633514653171
0.273526872630671	59.1690292228563	0.273526872630671	56.2190371137271	0.273526872630671	56.8595896986973	0.273526872630671	56.5899188786683	0.273526872630671	56.3077656962803	0.273526872630671	54.7058395209189	0.273526872630671	53.6409871684455
0.274157417192788	59.189850446819	0.274157417192788	56.2334653035548	0.274157417192788	56.8747243116454	0.274157417192788	56.6038909241974	0.274157417192788	56.3207551555492	0.274157417192788	54.7156921614258	0.274157417192788	53.6484709950984
0.27478941531024	59.2107113840709	0.27478941531024	56.2479222149761	0.27478941531024	56.8898859726149	0.27478941531024	56.6178858279454	0.27478941531024	56.3337645022473	0.27478941531024	54.7255603985409	0.27478941531024	53.6559661421196
0.275422870333817	59.2316120974623	0.275422870333817	56.2624078972864	0.275422870333817	56.9050747180105	0.275422870333817	56.6319036143129	0.275422870333817	56.3467937537425	0.275422870333817	54.7354442469653	0.275422870333817	53.6634726184842
0.276057785622035	59.252552649904	0.276057785622035	56.2769223998385	0.276057785622035	56.9202905842503	0.276057785622035	56.6459443076923	0.276057785622035	56.3598429273854	0.276057785622035	54.745343721387	0.276057785622035	53.670990433153
0.276694164541151	59.2735331043669	0.276694164541151	56.2914657720432	0.276694164541151	56.9355336077662	0.276694164541151	56.6600079324669	0.276694164541151	56.3729120405091	0.276694164541151	54.7552588364805	0.276694164541151	53.6785195950717
0.277332010465184	59.2945535238822	0.277332010465184	56.3060380633685	0.277332010465184	56.9508038250036	0.277332010465184	56.6740945130112	0.277332010465184	56.3860011104296	0.277332010465184	54.765189606907	0.277332010465184	53.6860601131716
0.277971326775929	59.3156139715415	0.277971326775929	56.3206393233401	0.277971326775929	56.9661012724211	0.277971326775929	56.6882040736909	0.277971326775929	56.3991101544451	0.277971326775929	54.7751360473141	0.277971326775929	53.693611996369
0.278612116862977	59.3367145104965	0.278612116862977	56.3352696015414	0.278612116862977	56.9814259864907	0.278612116862977	56.7023366388626	0.278612116862977	56.4122391898365	0.278612116862977	54.7850981723357	0.278612116862977	53.7011752535657
0.279254384123734	59.3578552039589	0.279254384123734	56.3499289476131	0.279254384123734	56.9967780036978	0.279254384123734	56.7164922328739	0.279254384123734	56.4253882338672	0.279254384123734	54.7950759965924	0.279254384123734	53.7087498936482
0.279898131963436	59.3790361152006	0.279898131963436	56.3646174112536	0.279898131963436	57.0121573605406	0.279898131963436	56.730670880063	0.279898131963436	56.4385573037828	0.279898131963436	54.8050695346907	0.279898131963436	53.7163359254885
0.280543363795171	59.4002573075537	0.280543363795171	56.3793350422186	0.280543363795171	57.0275640935307	0.280543363795171	56.744872604759	0.280543363795171	56.4517464168112	0.280543363795171	54.8150788012238	0.280543363795171	53.7239333579433
0.281190083039894	59.42151884441	0.281190083039894	56.3940818903216	0.281190083039894	57.0429982391924	0.281190083039894	56.7590974312818	0.281190083039894	56.4649555901626	0.281190083039894	54.8251038107706	0.281190083039894	53.7315421998545
0.281838293126445	59.4428207892217	0.281838293126445	56.4088580054332	0.281838293126445	57.0584598340631	0.281838293126445	56.7733453839417	0.281838293126445	56.4781848410294	0.281838293126445	54.8351445778964	0.281838293126445	53.7391624600488
0.282487997491571	59.4641632055005	0.282487997491571	56.4236634374818	0.282487997491571	57.0739489146927	0.282487997491571	56.7876164870394	0.282487997491571	56.4914341865861	0.282487997491571	54.8452011171525	0.282487997491571	53.7467941473379
0.283139199579938	59.4855461568184	0.283139199579938	56.4384982364529	0.283139199579938	57.0894655176441	0.283139199579938	56.8019107648663	0.283139199579938	56.5047036439892	0.283139199579938	54.8552734430761	0.283139199579938	53.7544372705184
0.283791902844156	59.506969706807	0.283791902844156	56.4533624523896	0.283791902844156	57.1050096794927	0.283791902844156	56.8162282417039	0.283791902844156	56.5179932303773	0.283791902844156	54.8653615701904	0.283791902844156	53.7620918383716
0.284446110744792	59.5284339191579	0.284446110744792	56.4682561353925	0.284446110744792	57.1205814368264	0.284446110744792	56.8305689418242	0.284446110744792	56.5313029628707	0.284446110744792	54.8754655130042	0.284446110744792	53.7697578596634
0.285101826750391	59.5499388576222	0.285101826750391	56.4831793356192	0.285101826750391	57.1361808262456	0.285101826750391	56.8449328894891	0.285101826750391	56.5446328585719	0.285101826750391	54.8855852860125	0.285101826750391	53.7774353431447
0.285759054337495	59.571484586011	0.285759054337495	56.4981321032851	0.285759054337495	57.1518078843629	0.285759054337495	56.8593201089509	0.285759054337495	56.5579829345649	0.285759054337495	54.8957209036956	0.285759054337495	53.785124297551
0.286417796990658	59.5930711681951	0.286417796990658	56.5131144886627	0.286417796990658	57.1674626478034	0.286417796990658	56.8737306244516	0.286417796990658	56.5713532079157	0.286417796990658	54.9058723805197	0.286417796990658	53.7928247316022
0.287078058202469	59.6146986681049	0.287078058202469	56.5281265420818	0.287078058202469	57.1831451532042	0.287078058202469	56.8881644602233	0.287078058202469	56.5847436956718	0.287078058202469	54.9160397309365	0.287078058202469	53.8005366540031
0.287739841473567	59.6363671497302	0.287739841473567	56.5431683139295	0.287739841473567	57.1988554372145	0.287739841473567	56.902621640488	0.287739841473567	56.5981544148624	0.287739841473567	54.9262229693832	0.287739841473567	53.8082600734426
0.288403150312661	59.6580766771207	0.288403150312661	56.5582398546503	0.288403150312661	57.2145935364957	0.288403150312661	56.9171021894575	0.288403150312661	56.6115853824983	0.288403150312661	54.9364221102825	0.288403150312661	53.8159949985945
0.289067988236548	59.6798273143855	0.289067988236548	56.5733412147459	0.289067988236548	57.230359487721	0.289067988236548	56.9316061313331	0.289067988236548	56.6250366155718	0.289067988236548	54.9466371680425	0.289067988236548	53.8237414381169
0.289734358770132	59.7016191256932	0.289734358770132	56.5884724447752	0.289734358770132	57.2461533275752	0.289734358770132	56.946133490306	0.289734358770132	56.6385081310567	0.289734358770132	54.9568681570566	0.289734358770132	53.831499400652
0.290402265446445	59.7234521752718	0.290402265446445	56.6036335953544	0.290402265446445	57.2619750927552	0.290402265446445	56.9606842905567	0.290402265446445	56.651999945908	0.290402265446445	54.9671150917034	0.290402265446445	53.8392688948267
0.291071711806661	59.7453265274087	0.291071711806661	56.6188247171567	0.291071711806661	57.2778248199693	0.291071711806661	56.9752585562552	0.291071711806661	56.6655120770622	0.291071711806661	54.9773779863469	0.291071711806661	53.8470499292521
0.291742701400117	59.7672422464509	0.291742701400117	56.6340458609127	0.291742701400117	57.2937025459375	0.291742701400117	56.989856311561	0.291742701400117	56.6790445414371	0.291742701400117	54.9876568553359	0.291742701400117	53.8548425125235
0.292415237784334	59.7891993968043	0.292415237784334	56.6492970774101	0.292415237784334	57.3096083073912	0.292415237784334	57.0044775806228	0.292415237784334	56.6925973559316	0.292415237784334	54.9979517130046	0.292415237784334	53.8626466532204
0.293089324525032	59.8111980429344	0.293089324525032	56.6645784174936	0.293089324525032	57.3255421410733	0.293089324525032	57.0191223875785	0.293089324525032	56.7061705374258	0.293089324525032	55.0082625736721	0.293089324525032	53.8704623599064
0.293764965196153	59.8332382493658	0.293764965196153	56.6798899320652	0.293764965196153	57.3415040837379	0.293764965196153	57.0337907565554	0.293764965196153	56.7197641027809	0.293764965196153	55.0185894516423	0.293764965196153	53.8782896411294
0.294442163379876	59.8553200806825	0.294442163379876	56.6952316720838	0.294442163379876	57.3574941721502	0.294442163379876	57.0484827116694	0.294442163379876	56.7333780688393	0.294442163379876	55.0289323612041	0.294442163379876	53.8861285054212
0.295120922666639	59.8774436015273	0.295120922666639	56.7106036885655	0.295120922666639	57.3735124430869	0.295120922666639	57.0631982770258	0.295120922666639	56.747012452424	0.295120922666639	55.0392913166313	0.295120922666639	53.8939789612976
0.295801246655155	59.8996088766024	0.295801246655155	56.7260060325835	0.295801246655155	57.3895589333352	0.295801246655155	57.0779374767187	0.295801246655155	56.7606672703394	0.295801246655155	55.0496663321824	0.295801246655155	53.9018410172587
0.296483138952434	59.9218159706689	0.296483138952434	56.7414387552678	0.296483138952434	57.4056336796938	0.296483138952434	57.0927003348308	0.296483138952434	56.7743425393703	0.296483138952434	55.0600574221005	0.296483138952434	53.909714681788
0.297166603173803	59.9440649485471	0.297166603173803	56.7569019078056	0.297166603173803	57.4217367189718	0.297166603173803	57.1074868754339	0.297166603173803	56.7880382762828	0.297166603173803	55.0704646006133	0.297166603173803	53.9175999633534
0.297851642942919	59.9663558751161	0.297851642942919	56.772395541441	0.297851642942919	57.4378680879893	0.297851642942919	57.1222971225882	0.297851642942919	56.8017544978233	0.297851642942919	55.0808878819333	0.297851642942919	53.9254968704063
0.298538261891796	59.9886888153139	0.298538261891796	56.7879197074749	0.298538261891796	57.4540278235771	0.298538261891796	57.1371311003427	0.298538261891796	56.8154912207191	0.298538261891796	55.0913272802573	0.298538261891796	53.9334054113821
0.299226463660819	60.0110638341377	0.299226463660819	56.8034744572655	0.299226463660819	57.4702159625765	0.299226463660819	57.1519888327347	0.299226463660819	56.8292484616783	0.299226463660819	55.1017828097666	0.299226463660819	53.9413255946999
0.299916251898765	60.0334809966431	0.299916251898765	56.8190598422275	0.299916251898765	57.4864325418393	0.299916251898765	57.1668703437901	0.299916251898765	56.8430262373893	0.299916251898765	55.1122544846269	0.299916251898765	53.9492574287625
0.300607630262823	60.055940367945	0.300607630262823	56.8346759138328	0.300607630262823	57.5026775982279	0.300607630262823	57.1817756575232	0.300607630262823	56.8568245645212	0.300607630262823	55.1227423189882	0.300607630262823	53.9572009219564
0.301300602418612	60.0784420132166	0.301300602418612	56.8503227236099	0.301300602418612	57.5189511686147	0.301300602418612	57.1967047979364	0.301300602418612	56.8706434597236	0.301300602418612	55.1332463269846	0.301300602418612	53.9651560826517
0.301995172040202	60.1009859976901	0.301995172040202	56.8660003231443	0.301995172040202	57.5352532898825	0.301995172040202	57.2116577890204	0.301995172040202	56.8844829396263	0.301995172040202	55.1437665227348	0.301995172040202	53.9731229192021
0.302691342810131	60.1235723866562	0.302691342810131	56.8817087640782	0.302691342810131	57.5515839989244	0.302691342810131	57.226634654754	0.302691342810131	56.8983430208398	0.302691342810131	55.1543029203412	0.302691342810131	53.9811014399448
0.303389118419427	60.1462012454645	0.303389118419427	56.8974480981107	0.303389118419427	57.5679433326434	0.303389118419427	57.2416354191042	0.303389118419427	56.9122237199546	0.303389118419427	55.1648555338905	0.303389118419427	53.9890916532005
0.304088502567628	60.1688726395229	0.304088502567628	56.9132183769974	0.304088502567628	57.5843313279524	0.304088502567628	57.2566601060259	0.304088502567628	56.9261250535417	0.304088502567628	55.1754243774533	0.304088502567628	53.9970935672736
0.304789498962798	60.191586634298	0.304789498962798	56.929019652551	0.304789498962798	57.6007480217744	0.304789498962798	57.2717087394617	0.304789498962798	56.940047038152	0.304789498962798	55.1860094650843	0.304789498962798	54.0051071904515
0.305492111321551	60.2143432953147	0.305492111321551	56.9448519766407	0.305492111321551	57.6171934510419	0.305492111321551	57.2867813433423	0.305492111321551	56.953989690317	0.305492111321551	55.1966108108218	0.305492111321551	54.0131325310053
0.306196343369068	60.2371426881566	0.306196343369068	56.9607154011923	0.306196343369068	57.6336676526974	0.306196343369068	57.3018779415859	0.306196343369068	56.9679530265477	0.306196343369068	55.2072284286883	0.306196343369068	54.0211695971893
0.306902198839116	60.2599848784656	0.306902198839116	56.9766099781884	0.306902198839116	57.6501706636929	0.306902198839116	57.3169985580986	0.306902198839116	56.9819370633358	0.306902198839116	55.2178623326898	0.306902198839116	54.0292183972411
0.307609681474071	60.2828699319419	0.307609681474071	56.992535759668	0.307609681474071	57.6667025209898	0.307609681474071	57.332143216774	0.307609681474071	56.9959418171524	0.307609681474071	55.2285125368161	0.307609681474071	54.0372789393816
0.308318795024935	60.3057979143441	0.308318795024935	57.0084927977271	0.308318795024935	57.6832632615591	0.308318795024935	57.3473119414932	0.308318795024935	57.0099673044488	0.308318795024935	55.2391790550405	0.308318795024935	54.0453512318148
0.309029543251359	60.3287688914891	0.309029543251359	57.0244811445179	0.309029543251359	57.6998529223811	0.309029543251359	57.3625047561247	0.309029543251359	57.0240135416562	0.309029543251359	55.2498619013201	0.309029543251359	54.0534352827278
0.309741929921658	60.3517829292518	0.309741929921658	57.0405008522492	0.309741929921658	57.7164715404454	0.309741929921658	57.3777216845245	0.309741929921658	57.0380805451857	0.309741929921658	55.2605610895954	0.309741929921658	54.0615311002912
0.310455958812836	60.3748400935655	0.310455958812836	57.0565519731865	0.310455958812836	57.7331191527507	0.310455958812836	57.3929627505357	0.310455958812836	57.0521683314278	0.310455958812836	55.2712766337904	0.310455958812836	54.0696386926582
0.311171633710602	60.3979404504217	0.311171633710602	57.0726345596516	0.311171633710602	57.7497957963048	0.311171633710602	57.4082279779887	0.311171633710602	57.0662769167532	0.311171633710602	55.2820085478125	0.311171633710602	54.0777580679654
0.311888958409394	60.4210840658697	0.311888958409394	57.0887486640229	0.311888958409394	57.7665015081244	0.311888958409394	57.4235173907012	0.311888958409394	57.0804063175118	0.311888958409394	55.2927568455523	0.311888958409394	54.0858892343322
0.312607936712396	60.4442710060171	0.312607936712396	57.1048943387351	0.312607936712396	57.7832363252354	0.312607936712396	57.4388310124777	0.312607936712396	57.0945565500336	0.312607936712396	55.303521540884	0.312607936712396	54.094032199861
0.313328572431559	60.4675013370293	0.313328572431559	57.1210716362794	0.313328572431559	57.8000002846721	0.313328572431559	57.4541688671098	0.313328572431559	57.1087276306278	0.313328572431559	55.3143026476647	0.313328572431559	54.1021869726372
0.314050869387622	60.4907751251299	0.314050869387622	57.1372806092033	0.314050869387622	57.8167934234779	0.314050869387622	57.4695309783762	0.314050869387622	57.1229195755831	0.314050869387622	55.3251001797348	0.314050869387622	54.1103535607289
0.314774831410132	60.5140924366002	0.314774831410132	57.1535213101107	0.314774831410132	57.8336157787046	0.314774831410132	57.4849173700421	0.314774831410132	57.137132401168	0.314774831410132	55.3359141509178	0.314774831410132	54.1185319721872
0.315500462337463	60.5374533377794	0.315500462337463	57.1697937916618	0.315500462337463	57.8504673874126	0.315500462337463	57.5003280658596	0.315500462337463	57.1513661236301	0.315500462337463	55.3467445750202	0.315500462337463	54.126722215046
0.316227766016838	60.5608578950646	0.316227766016838	57.186098106573	0.316227766016838	57.8673482866708	0.316227766016838	57.5157630895677	0.316227766016838	57.1656207591965	0.316227766016838	55.3575914658317	0.316227766016838	54.1349242973217
0.316956746304349	60.5843061749106	0.316956746304349	57.2024343076172	0.316956746304349	57.8842585135564	0.316956746304349	57.5312224648917	0.316956746304349	57.1798963240734	0.316956746304349	55.3684548371246	0.316956746304349	54.1431382270139
0.317687407064977	60.6077982438298	0.317687407064977	57.2188024476232	0.317687407064977	57.901198105155	0.317687407064977	57.5467062155437	0.317687407064977	57.1941928344466	0.317687407064977	55.3793347026542	0.317687407064977	54.1513640121043
0.318419752172612	60.6313341683925	0.318419752172612	57.2352025794762	0.318419752172612	57.9181670985602	0.318419752172612	57.562214365222	0.318419752172612	57.2085103064808	0.318419752172612	55.3902310761588	0.318419752172612	54.1596016605577
0.319153785510076	60.6549140152265	0.319153785510076	57.2516347561176	0.319153785510076	57.9351655308739	0.319153785510076	57.5777469376116	0.319153785510076	57.2228487563201	0.319153785510076	55.4011439713591	0.319153785510076	54.1678511803213
0.31988951096914	60.6785378510172	0.31988951096914	57.2680990305449	0.31988951096914	57.9521934392059	0.31988951096914	57.5933039563836	0.31988951096914	57.2372082000876	0.31988951096914	55.4120734019588	0.31988951096914	54.1761125793247
0.320626932450547	60.7022057425076	0.320626932450547	57.2845954558115	0.320626932450547	57.9692508606739	0.320626932450547	57.6088854451954	0.320626932450547	57.2515886538852	0.320626932450547	55.4230193816441	0.320626932450547	54.1843858654805
0.321366053864032	60.7259177564981	0.321366053864032	57.3011240850272	0.321366053864032	57.9863378324034	0.321366053864032	57.6244914276907	0.321366053864032	57.2659901337944	0.321366053864032	55.4339819240838	0.321366053864032	54.1926710466832
0.322106879128343	60.7496739598466	0.322106879128343	57.3176849713576	0.322106879128343	58.0034543915279	0.322106879128343	57.6401219274991	0.322106879128343	57.2804126558751	0.322106879128343	55.4449610429292	0.322106879128343	54.2009681308101
0.322849412171264	60.7734744194683	0.322849412171264	57.3342781680244	0.322849412171264	58.0206005751882	0.322849412171264	57.6557769682364	0.322849412171264	57.2948562361663	0.322849412171264	55.455956751814	0.322849412171264	54.2092771257209
0.323593656929628	60.7973192023359	0.323593656929628	57.3509037283053	0.323593656929628	58.0377764205328	0.323593656929628	57.6714565735043	0.323593656929628	57.3093208906861	0.323593656929628	55.4669690643545	0.323593656929628	54.2175980392575
0.324339617349349	60.8212083754793	0.324339617349349	57.367561705534	0.324339617349349	58.0549819647179	0.324339617349349	57.6871607668903	0.324339617349349	57.323806635431	0.324339617349349	55.4779979941492	0.324339617349349	54.2259308792442
0.325087297385434	60.8451420059856	0.325087297385434	57.3842521530998	0.325087297385434	58.0722172449067	0.325087297385434	57.702889571968	0.325087297385434	57.3383134863766	0.325087297385434	55.4890435547789	0.325087297385434	54.2342756534877
0.325836701002009	60.8691201609993	0.325836701002009	57.4009751244484	0.325836701002009	58.0894822982699	0.325836701002009	57.7186430122963	0.325836701002009	57.3528414594771	0.325836701002009	55.5001057598067	0.325836701002009	54.2426323697767
0.326587832172336	60.8931429077219	0.326587832172336	57.417730673081	0.326587832172336	58.1067771619855	0.326587832172336	57.7344211114202	0.326587832172336	57.3673905706653	0.326587832172336	55.5111846227778	0.326587832172336	54.2510010358823
0.327340694878838	60.9172103134121	0.327340694878838	57.4345188525545	0.327340694878838	58.1241018732385	0.327340694878838	57.75022389287	0.327340694878838	57.3819608358527	0.327340694878838	55.5222801572197	0.327340694878838	54.2593816595578
0.328095293113119	60.9413224453856	0.328095293113119	57.4513397164821	0.328095293113119	58.1414564692208	0.328095293113119	57.7660513801617	0.328095293113119	57.3965522709293	0.328095293113119	55.5333923766416	0.328095293113119	54.2677742485385
0.328851630875983	60.965479371015	0.328851630875983	57.4681933185321	0.328851630875983	58.1588409871314	0.328851630875983	57.7819035967966	0.328851630875983	57.4111648917639	0.328851630875983	55.5445212945352	0.328851630875983	54.2761788105419
0.329609712177458	60.9896811577302	0.329609712177458	57.4850797124291	0.329609712177458	58.1762554641762	0.329609712177458	57.7977805662617	0.329609712177458	57.4257987142034	0.329609712177458	55.5556669243737	0.329609712177458	54.2845953532675
0.330369541036815	61.0139278730178	0.330369541036815	57.501998951953	0.330369541036815	58.1936999375678	0.330369541036815	57.8136823120288	0.330369541036815	57.4404537540735	0.330369541036815	55.5668292796124	0.330369541036815	54.293023884397
0.331131121482591	61.0382195844213	0.331131121482591	57.5189510909396	0.331131121482591	58.2111744445254	0.331131121482591	57.8296088575555	0.331131121482591	57.4551300271779	0.331131121482591	55.5780083736886	0.331131121482591	54.3014644115937
0.33189445755261	61.062556359541	0.33189445755261	57.53593618328	0.33189445755261	58.2286790222749	0.33189445755261	57.8455602262842	0.33189445755261	57.469827549299	0.33189445755261	55.5892042200211	0.33189445755261	54.3099169425033
0.332659553294005	61.086938266034	0.332659553294005	57.5529542829213	0.332659553294005	58.2462137080486	0.332659553294005	57.8615364416426	0.332659553294005	57.4845463361974	0.332659553294005	55.6004168320105	0.332659553294005	54.3183814847531
0.333426412763235	61.1113653716143	0.333426412763235	57.5700054438657	0.333426412763235	58.2637785390852	0.333426412763235	57.8775375270432	0.333426412763235	57.4992864036118	0.333426412763235	55.6116462230393	0.333426412763235	54.3268580459525
0.334195040026114	61.1358377440523	0.334195040026114	57.5870897201714	0.334195040026114	58.2813735526298	0.334195040026114	57.8935635058838	0.334195040026114	57.5140477672593	0.334195040026114	55.6228924064714	0.334195040026114	54.3353466336926
0.334965439157828	61.1603554511752	0.334965439157828	57.6042071659516	0.334965439157828	58.2989987859336	0.334965439157828	57.9096144015468	0.334965439157828	57.5288304428352	0.334965439157828	55.6341553956523	0.334965439157828	54.3438472555464
0.335737614242955	61.1849185608668	0.335737614242955	57.6213578353753	0.335737614242955	58.3166542762542	0.335737614242955	57.9256902373995	0.335737614242955	57.5436344460126	0.335737614242955	55.6454352039091	0.335737614242955	54.3523599190685
0.336511569375491	61.2095271410674	0.336511569375491	57.6385417826667	0.336511569375491	58.3343400608549	0.336511569375491	57.9417910367942	0.336511569375491	57.5584597924431	0.336511569375491	55.6567318445503	0.336511569375491	54.3608846317955
0.337287308658869	61.2341812597737	0.337287308658869	57.6557590621055	0.337287308658869	58.3520561770052	0.337287308658869	57.9579168230674	0.337287308658869	57.573306497756	0.337287308658869	55.6680453308657	0.337287308658869	54.3694214012456
0.338064836205982	61.2588809850392	0.338064836205982	57.6730097280265	0.338064836205982	58.3698026619803	0.338064836205982	57.9740676195408	0.338064836205982	57.5881745775589	0.338064836205982	55.6793756761266	0.338064836205982	54.3779702349185
0.338844156139203	61.2836263849733	0.338844156139203	57.6902938348202	0.338844156139203	58.3875795530614	0.338844156139203	57.9902434495201	0.338844156139203	57.603064047437	0.338844156139203	55.6907228935857	0.338844156139203	54.3865311402957
0.339625272590408	61.308417527742	0.339625272590408	57.7076114369321	0.339625272590408	58.4053868875353	0.339625272590408	58.0064443362959	0.339625272590408	57.6179749229537	0.339625272590408	55.7020869964766	0.339625272590408	54.3951041248403
0.340408189701001	61.3332544815678	0.340408189701001	57.7249625888628	0.340408189701001	58.4232247026943	0.340408189701001	58.0226703031429	0.340408189701001	57.63290721965	0.340408189701001	55.7134679980145	0.340408189701001	54.403689195997
0.341192911621929	61.358137314729	0.341192911621929	57.7423473451684	0.341192911621929	58.4410930358363	0.341192911621929	58.0389213733204	0.341192911621929	57.6478609530451	0.341192911621929	55.7248659113954	0.341192911621929	54.4122863611919
0.341979442513709	61.3830660955606	0.341979442513709	57.75976576046	0.341979442513709	58.4589919242646	0.341979442513709	58.0551975700719	0.341979442513709	57.6628361386355	0.341979442513709	55.7362807497965	0.341979442513709	54.4208956278326
0.34276778654645	61.4080408924533	0.34276778654645	57.7772178894038	0.34276778654645	58.4769214052878	0.34276778654645	58.0714989166249	0.34276778654645	57.6778327918958	0.34276778654645	55.7477125263762	0.34276778654645	54.4295170033083
0.343557947899875	61.4330617738541	0.343557947899875	57.7947037867211	0.343557947899875	58.49488151622	0.343557947899875	58.0878254361914	0.343557947899875	57.6928509282782	0.343557947899875	55.7591612542737	0.343557947899875	54.4381504949896
0.344349930763339	61.4581288082662	0.344349930763339	57.8122235071882	0.344349930763339	58.5128722943802	0.344349930763339	58.1041771519672	0.344349930763339	57.7078905632124	0.344349930763339	55.770626946609	0.344349930763339	54.4467961102284
0.345143739335856	61.4832420642487	0.345143739335856	57.8297771056365	0.345143739335856	58.5308937770924	0.345143739335856	58.1205540871323	0.345143739335856	57.722951712106	0.345143739335856	55.7821096164833	0.345143739335856	54.4554538563579
0.345939377826122	61.5084016104165	0.345939377826122	57.8473646369522	0.345939377826122	58.5489460016859	0.345939377826122	58.1369562648503	0.345939377826122	57.7380343903439	0.345939377826122	55.7936092769784	0.345939377826122	54.4641237406928
0.346736850452532	61.5336075154406	0.346736850452532	57.8649861560767	0.346736850452532	58.5670290054946	0.346736850452532	58.1533837082692	0.346736850452532	57.7531386132886	0.346736850452532	55.805125941157	0.346736850452532	54.4728057705291
0.347536161443206	61.5588598480479	0.347536161443206	57.882641718006	0.347536161443206	58.5851428258574	0.347536161443206	58.1698364405204	0.347536161443206	57.7682643962801	0.347536161443206	55.8166596220623	0.347536161443206	54.481499953144
0.348337315036012	61.584158677021	0.348337315036012	57.9003313777912	0.348337315036012	58.6032875001179	0.348337315036012	58.1863144847192	0.348337315036012	57.783411754636	0.348337315036012	55.8282103327186	0.348337315036012	54.4902062957958
0.349140315478586	61.6095040711983	0.349140315478586	57.9180551905379	0.349140315478586	58.6214630656241	0.349140315478586	58.2028178639644	0.349140315478586	57.7985807036512	0.349140315478586	55.8397780861303	0.349140315478586	54.4989248057241
0.349945167028357	61.6348960994739	0.349945167028357	57.9358132114068	0.349945167028357	58.6396695597289	0.349945167028357	58.2193466013388	0.349945167028357	57.8137712585977	0.349945167028357	55.8513628952826	0.349945167028357	54.5076554901499
0.350751873952568	61.6603348307976	0.350751873952568	57.9536054956131	0.350751873952568	58.6579070197894	0.350751873952568	58.2359007199083	0.350751873952568	57.8289834347254	0.350751873952568	55.8629647731414	0.350751873952568	54.5163983562748
0.351560440528298	61.6858203341748	0.351560440528298	57.9714320984269	0.351560440528298	58.6761754831671	0.351560440528298	58.2524802427226	0.351560440528298	57.8442172472609	0.351560440528298	55.8745837326529	0.351560440528298	54.5251534112821
0.352370871042487	61.7113526786666	0.352370871042487	57.9892930751727	0.352370871042487	58.6944749872279	0.352370871042487	58.2690851928147	0.352370871042487	57.8594727114085	0.352370871042487	55.8862197867435	0.352370871042487	54.5339206623358
0.353183169791957	61.7369319333894	0.353183169791957	58.0071884812297	0.353183169791957	58.7128055693418	0.353183169791957	58.2857155932009	0.353183169791957	57.8747498423494	0.353183169791957	55.8978729483203	0.353183169791957	54.5427001165809
0.353997341083435	61.7625581675152	0.353997341083435	58.0251183720319	0.353997341083435	58.7311672668828	0.353997341083435	58.3023714668808	0.353997341083435	57.8900486552422	0.353997341083435	55.9095432302707	0.353997341083435	54.5514917811437
0.354813389233576	61.7882314502715	0.354813389233576	58.0430828030676	0.354813389233576	58.7495601172292	0.354813389233576	58.3190528368373	0.354813389233576	57.9053691652226	0.354813389233576	55.9212306454621	0.354813389233576	54.5602956631312
0.355631318568985	61.813951850941	0.355631318568985	58.0610818298795	0.355631318568985	58.7679841577629	0.355631318568985	58.3357597260364	0.355631318568985	57.9207113874032	0.355631318568985	55.9329352067423	0.355631318568985	54.5691117696314
0.356451133426244	61.8397194388618	0.356451133426244	58.0791155080651	0.356451133426244	58.7864394258698	0.356451133426244	58.3524921574273	0.356451133426244	57.9360753368739	0.356451133426244	55.9446569269393	0.356451133426244	54.5779401077134
0.357272838151929	61.8655342834274	0.357272838151929	58.0971838932759	0.357272838151929	58.8049259589397	0.357272838151929	58.369250153942	0.357272838151929	57.9514610287015	0.357272838151929	55.9563958188611	0.357272838151929	54.586780684427
0.358096437102636	61.8913964540864	0.358096437102636	58.1152870412181	0.358096437102636	58.8234437943657	0.358096437102636	58.3860337384957	0.358096437102636	57.9668684779299	0.358096437102636	55.9681518952958	0.358096437102636	54.5956335068029
0.358921934645005	61.9173060203426	0.358921934645005	58.133425007652	0.358921934645005	58.8419929695448	0.358921934645005	58.4028429339863	0.358921934645005	57.9822976995798	0.358921934645005	55.9799251690117	0.358921934645005	54.6044985818526
0.359749335155742	61.9432630517549	0.359749335155742	58.1515978483924	0.359749335155742	58.8605735218774	0.359749335155742	58.4196777632948	0.359749335155742	57.9977487086489	0.359749335155742	55.9917156527568	0.359749335155742	54.6133759165684
0.360578643021642	61.9692676179373	0.360578643021642	58.1698056193082	0.360578643021642	58.8791854887672	0.360578643021642	58.4365382492848	0.360578643021642	58.0132215201119	0.360578643021642	56.0035233592591	0.360578643021642	54.6222655179234
0.361409862639613	61.9953197885591	0.361409862639613	58.1880483763225	0.361409862639613	58.8978289076212	0.361409862639613	58.4534244148025	0.361409862639613	58.02871614892	0.361409862639613	56.0153483012267	0.361409862639613	54.6311673928715
0.362242998416699	62.0214196333441	0.362242998416699	58.2063261754126	0.362242998416699	58.9165038158499	0.362242998416699	58.470336282677	0.362242998416699	58.0442326100016	0.362242998416699	56.0271904913471	0.362242998416699	54.640081548347
0.363078054770101	62.0475672220714	0.363078054770101	58.2246390726099	0.363078054770101	58.9352102508666	0.363078054770101	58.48727387572	0.363078054770101	58.0597709182615	0.363078054770101	56.0390499422881	0.363078054770101	54.6490079912653
0.363915036127207	62.0737626245748	0.363915036127207	58.2429871239999	0.363915036127207	58.9539482500879	0.363915036127207	58.5042372167254	0.363915036127207	58.0753310885817	0.363915036127207	56.0509266666968	0.363915036127207	54.6579467285222
0.364753946925608	62.1000059107432	0.364753946925608	58.2613703857221	0.364753946925608	58.9727178509332	0.364753946925608	58.5212263284699	0.364753946925608	58.0909131358205	0.364753946925608	56.0628206772001	0.364753946925608	54.6668977669941
0.365594791613125	62.1262971505199	0.365594791613125	58.27978891397	0.365594791613125	58.9915190908249	0.365594791613125	58.5382412337126	0.365594791613125	58.106517074813	0.365594791613125	56.0747319864047	0.365594791613125	54.6758611135381
0.366437574647833	62.1526364139032	0.366437574647833	58.2982427649912	0.366437574647833	59.010352007188	0.366437574647833	58.5552819551946	0.366437574647833	58.122142920371	0.366437574647833	56.0866606068967	0.366437574647833	54.6848367749917
0.367282300498085	62.1790237709462	0.367282300498085	58.3167319950868	0.367282300498085	59.0292166374505	0.367282300498085	58.5723485156398	0.367282300498085	58.1377906872828	0.367282300498085	56.0986065512419	0.367282300498085	54.6938247581732
0.368128973642531	62.2054592917562	0.368128973642531	58.3352566606122	0.368128973642531	59.0481130190428	0.368128973642531	58.5894409377538	0.368128973642531	58.1534603903133	0.368128973642531	56.1105698319855	0.368128973642531	54.7028250698812
0.36897759857015	62.2319430464957	0.36897759857015	58.3538168179764	0.36897759857015	59.0670411893979	0.36897759857015	58.6065592442247	0.36897759857015	58.169152044204	0.36897759857015	56.1225504616521	0.36897759857015	54.7118377168947
0.369828179780266	62.2584751053812	0.369828179780266	58.3724125236422	0.369828179780266	59.0860011859511	0.369828179780266	58.6237034577227	0.369828179780266	58.1848656636728	0.369828179780266	56.1345484527459	0.369828179780266	54.7208627059734
0.370680721782576	62.285055538684	0.370680721782576	58.3910438341261	0.370680721782576	59.1049930461404	0.370680721782576	58.6408736009	0.370680721782576	58.2006012634142	0.370680721782576	56.1465638177502	0.370680721782576	54.7299000438572
0.371535229097173	62.3116844167298	0.371535229097173	58.4097108059984	0.371535229097173	59.1240168074058	0.371535229097173	58.6580696963905	0.371535229097173	58.216358858099	0.371535229097173	56.1585965691279	0.371535229097173	54.7389497372667
0.372391706254569	62.3383618098986	0.372391706254569	58.4284134958829	0.372391706254569	59.1430725071895	0.372391706254569	58.6752917668106	0.372391706254569	58.2321384623744	0.372391706254569	56.1706467193209	0.372391706254569	54.7480117929024
0.373250157795721	62.3650877886249	0.373250157795721	58.447151960457	0.373250157795721	59.1621601829358	0.373250157795721	58.692539834758	0.373250157795721	58.2479400908642	0.373250157795721	56.1827142807506	0.373250157795721	54.7570862174455
0.374110588272053	62.3918624233973	0.374110588272053	58.4659262564518	0.374110588272053	59.1812798720912	0.374110588272053	58.7098139228125	0.374110588272053	58.2637637581683	0.374110588272053	56.1947992658173	0.374110588272053	54.7661730175574
0.374973002245484	62.4186857847589	0.374973002245484	58.4847364406518	0.374973002245484	59.2004316121039	0.374973002245484	58.7271140535357	0.374973002245484	58.2796094788629	0.374973002245484	56.2069016869007	0.374973002245484	54.7752721998799
0.375837404288444	62.4455579433069	0.375837404288444	58.5035825698948	0.375837404288444	59.219615440424	0.375837404288444	58.7444402494707	0.375837404288444	58.2954772675007	0.375837404288444	56.2190215563593	0.375837404288444	54.7843837710349
0.376703798983909	62.4724789696925	0.376703798983909	58.5224647010724	0.376703798983909	59.2388313945035	0.376703798983909	58.7617925331423	0.376703798983909	58.3113671386105	0.376703798983909	56.2311588865309	0.376703798983909	54.7935077376246
0.377572190925416	62.4994489346212	0.377572190925416	58.5413828911293	0.377572190925416	59.2580795117959	0.377572190925416	58.7791709270571	0.377572190925416	58.3272791066973	0.377572190925416	56.2433136897323	0.377572190925416	54.8026441062314
0.378442584717093	62.5264679088525	0.378442584717093	58.5603371970635	0.378442584717093	59.2773598297563	0.378442584717093	58.7965754537027	0.378442584717093	58.3432131862423	0.378442584717093	56.255485978259	0.378442584717093	54.8117928834179
0.379314984973682	62.5535359631999	0.379314984973682	58.5793276759263	0.379314984973682	59.2966723858415	0.379314984973682	58.8140061355488	0.379314984973682	58.3591693917029	0.379314984973682	56.2676757643858	0.379314984973682	54.8209540757269
0.380189396320561	62.5806531685309	0.380189396320561	58.5983543848224	0.380189396320561	59.3160172175094	0.380189396320561	58.8314629950459	0.380189396320561	58.3751477375127	0.380189396320561	56.279883060366	0.380189396320561	54.8301276896813
0.381065823393773	62.6078195957668	0.381065823393773	58.6174173809096	0.381065823393773	59.3353943622194	0.381065823393773	58.8489460546263	0.381065823393773	58.3911482380812	0.381065823393773	56.2921078784319	0.381065823393773	54.8393137317841
0.381944270840047	62.6350353158829	0.381944270840047	58.6365167213986	0.381944270840047	59.3548038574322	0.381944270840047	58.8664553367034	0.381944270840047	58.4071709077941	0.381944270840047	56.3043502307947	0.381944270840047	54.8485122085184
0.382824743316823	62.6623003999082	0.382824743316823	58.6556524635536	0.382824743316823	59.3742457406096	0.382824743316823	58.8839908636718	0.382824743316823	58.4232157610131	0.382824743316823	56.3166101296442	0.382824743316823	54.8577231263473
0.383707245492279	62.6896149189256	0.383707245492279	58.6748246646915	0.383707245492279	59.3937200492143	0.383707245492279	58.9015526579074	0.383707245492279	58.4392828120761	0.383707245492279	56.3288875871488	0.383707245492279	54.8669464917141
0.384591782045354	62.7169789440716	0.384591782045354	58.6940333821823	0.384591782045354	59.4132268207104	0.384591782045354	58.9191407417671	0.384591782045354	58.4553720752966	0.384591782045354	56.3411826154559	0.384591782045354	54.8761823110419
0.385478357665772	62.7443925465363	0.385478357665772	58.7132786734492	0.385478357665772	59.4327660925625	0.385478357665772	58.9367551375889	0.385478357665772	58.4714835649645	0.385478357665772	56.3534952266912	0.385478357665772	54.885430590734
0.386366977054069	62.7718557975636	0.386366977054069	58.7325605959679	0.386366977054069	59.4523379022363	0.386366977054069	58.9543958676919	0.386366977054069	58.4876172953453	0.386366977054069	56.3658254329591	0.386366977054069	54.8946913371734
0.387257644921617	62.7993687684509	0.387257644921617	58.7518792072671	0.387257644921617	59.471942287198	0.387257644921617	58.972062954376	0.387257644921617	58.5037732806805	0.387257644921617	56.3781732463425	0.387257644921617	54.9039645567234
0.388150365990648	62.826931530549	0.388150365990648	58.7712345649285	0.388150365990648	59.4915792849146	0.388150365990648	58.9897564199222	0.388150365990648	58.5199515351876	0.388150365990648	56.3905386789029	0.388150365990648	54.913250255727
0.389045144994281	62.8545441552625	0.389045144994281	58.7906267265864	0.389045144994281	59.5112489328536	0.389045144994281	59.0074762865922	0.389045144994281	58.5361520730597	0.389045144994281	56.4029217426801	0.389045144994281	54.922548440507
0.389941986676543	62.882206714049	0.389941986676543	58.8100557499277	0.389941986676543	59.5309512684831	0.389941986676543	59.0252225766284	0.389941986676543	58.552374908466	0.389941986676543	56.4153224496924	0.389941986676543	54.9318591173663
0.390840895792402	62.9099192784198	0.390840895792402	58.8295216926921	0.390840895792402	59.5506863292715	0.390840895792402	59.0429953122543	0.390840895792402	58.5686200555514	0.390840895792402	56.4277408119366	0.390840895792402	54.9411822925875
0.391741877107783	62.9376819199394	0.391741877107783	58.849024612672	0.391741877107783	59.5704541526875	0.391741877107783	59.0607945156737	0.391741877107783	58.5848875284364	0.391741877107783	56.4401768413875	0.391741877107783	54.9505179724331
0.3926449353996	62.9654947102255	0.3926449353996	58.8685645677121	0.3926449353996	59.5902547762001	0.3926449353996	59.0786202090712	0.3926449353996	58.6011773412174	0.3926449353996	56.4526305499985	0.3926449353996	54.9598661631454
0.393550075455777	62.9933577209493	0.393550075455777	58.88814161571	0.393550075455777	59.6100882372785	0.393550075455777	59.096472414612	0.393550075455777	58.6174895079667	0.393550075455777	56.4651019497012	0.393550075455777	54.9692268709464
0.394457302075278	63.0212710238349	0.394457302075278	58.9077558146153	0.394457302075278	59.6299545733917	0.394457302075278	59.1143511544418	0.394457302075278	58.6338240427319	0.394457302075278	56.4775910524053	0.394457302075278	54.978600102038
0.395366620068128	63.0492346906597	0.395366620068128	58.9274072224304	0.395366620068128	59.6498538220089	0.395366620068128	59.1322564506867	0.395366620068128	58.6501809595365	0.395366620068128	56.4900978699987	0.395366620068128	54.9879858626018
0.396278034255439	63.0772487932541	0.396278034255439	58.94709589721	0.396278034255439	59.6697860205993	0.396278034255439	59.1501883254534	0.396278034255439	58.6665602723798	0.396278034255439	56.5026224143475	0.396278034255439	54.997384158799
0.39719154946944	63.1053134035016	0.39719154946944	58.9668218970609	0.39719154946944	59.6897512066317	0.39719154946944	59.1681468008289	0.39719154946944	58.6829619952363	0.39719154946944	56.5151646972959	0.39719154946944	55.0067949967707
0.398107170553497	63.1334285933386	0.398107170553497	58.9865852801424	0.398107170553497	59.7097494175747	0.398107170553497	59.1861318988803	0.398107170553497	58.6993861420566	0.398107170553497	56.527724730666	0.398107170553497	55.0162183826376
0.399024902362142	63.1615944347546	0.399024902362142	59.0063861046659	0.399024902362142	59.7297806908966	0.399024902362142	59.2041436416552	0.399024902362142	58.7158327267665	0.399024902362142	56.5403025262583	0.399024902362142	55.0256543224999
0.399944749761097	63.1898109997919	0.399944749761097	59.0262244288951	0.399944749761097	59.7498450640651	0.399944749761097	59.2221820511814	0.399944749761097	58.7323017632675	0.399944749761097	56.5528980958508	0.399944749761097	55.0351028224376
0.400866717627303	63.2180783605456	0.400866717627303	59.0461003111457	0.400866717627303	59.7699425745477	0.400866717627303	59.2402471494669	0.400866717627303	58.7487932654366	0.400866717627303	56.5655114511997	0.400866717627303	55.0445638885104
0.40179081084894	63.2463965891637	0.40179081084894	59.0660138097855	0.40179081084894	59.7900732598111	0.40179081084894	59.2583389584996	0.40179081084894	58.7653072471264	0.40179081084894	56.5781426040393	0.40179081084894	55.0540375267573
0.402717034325459	63.274765757847	0.402717034325459	59.0859649832343	0.402717034325459	59.8102371573212	0.402717034325459	59.2764575002477	0.402717034325459	58.7818437221648	0.402717034325459	56.5907915660813	0.402717034325459	55.0635237431973
0.403645392967605	63.3031859388487	0.403645392967605	59.105953889964	0.403645392967605	59.8304343045434	0.403645392967605	59.2946027966593	0.403645392967605	58.7984027043554	0.403645392967605	56.6034583490156	0.403645392967605	55.0730225438286
0.404575891697443	63.3316572044751	0.404575891697443	59.1259805884982	0.404575891697443	59.8506647389421	0.404575891697443	59.3127748696625	0.404575891697443	58.814984207477	0.404575891697443	56.6161429645097	0.404575891697443	55.0825339346291
0.405508535448384	63.3601796270848	0.405508535448384	59.1460451374125	0.405508535448384	59.8709284979808	0.405508535448384	59.3309737411652	0.405508535448384	58.8315882452841	0.405508535448384	56.6288454242091	0.405508535448384	55.0920579215561
0.406443329165213	63.3887532790891	0.406443329165213	59.1661475953344	0.406443329165213	59.8912256191221	0.406443329165213	59.3491994330554	0.406443329165213	58.8482148315063	0.406443329165213	56.6415657397367	0.406443329165213	55.1015945105465
0.407380277804113	63.4173782329516	0.407380277804113	59.1862880209429	0.407380277804113	59.9115561398273	0.407380277804113	59.3674519672006	0.407380277804113	58.8648639798488	0.407380277804113	56.6543039226934	0.407380277804113	55.1111437075168
0.408319386332692	63.4460545611888	0.408319386332692	59.2064664729691	0.408319386332692	59.9319200975568	0.408319386332692	59.3857313654484	0.408319386332692	58.881535703992	0.408319386332692	56.6670599846575	0.408319386332692	55.1207055183627
0.409260659730011	63.4747823363691	0.409260659730011	59.2266830101953	0.409260659730011	59.9523175297694	0.409260659730011	59.404037649626	0.409260659730011	58.8982300175918	0.409260659730011	56.6798339371851	0.409260659730011	55.1302799489596
0.410204102986607	63.5035616311137	0.410204102986607	59.2469376914559	0.410204102986607	59.9727484739229	0.410204102986607	59.4223708415401	0.410204102986607	58.9149469342794	0.410204102986607	56.6926257918097	0.410204102986607	55.1398670051621
0.411149721104522	63.5323925180959	0.411149721104522	59.2672305756364	0.411149721104522	59.9932129674736	0.411149721104522	59.4407309629772	0.411149721104522	58.9316864676611	0.411149721104522	56.7054355600426	0.411149721104522	55.1494666928044
0.41209751909733	63.5612750700414	0.41209751909733	59.2875617216741	0.41209751909733	60.0137110478762	0.41209751909733	59.4591180357034	0.41209751909733	58.9484486313187	0.41209751909733	56.7182632533723	0.41209751909733	55.1590790176999
0.413047501990161	63.590209359728	0.413047501990161	59.3079311885577	0.413047501990161	60.0342427525839	0.413047501990161	59.4775320814643	0.413047501990161	58.9652334388093	0.413047501990161	56.731108883265	0.413047501990161	55.1687039856416
0.41399967481973	63.6191954599859	0.41399967481973	59.3283390353273	0.41399967481973	60.0548081190483	0.41399967481973	59.4959731219848	0.41399967481973	58.9820409036649	0.41399967481973	56.7439724611643	0.41399967481973	55.1783416024017
0.414954042634363	63.6482334436971	0.414954042634363	59.3487853210743	0.414954042634363	60.0754071847191	0.414954042634363	59.5144411789694	0.414954042634363	58.9988710393932	0.414954042634363	56.7568539984912	0.414954042634363	55.1879918737318
0.415910610494022	63.6773233837961	0.415910610494022	59.3692701049414	0.415910610494022	60.0960399870444	0.415910610494022	59.5329362741021	0.415910610494022	59.0157238594767	0.415910610494022	56.769753506644	0.415910610494022	55.1976548053627
0.416869383470335	63.7064653532691	0.416869383470335	59.3897934461226	0.416869383470335	60.1167065634703	0.416869383470335	59.5514584290461	0.416869383470335	59.0325993773734	0.416869383470335	56.7826709969985	0.416869383470335	55.2073304030048
0.417830366646622	63.7356594251546	0.417830366646622	59.4103554038631	0.417830366646622	60.137406951441	0.417830366646622	59.5700076654438	0.417830366646622	59.0494976065162	0.417830366646622	56.7956064809076	0.417830366646622	55.2170186723476
0.418793565117918	63.7649056725427	0.418793565117918	59.4309560374591	0.418793565117918	60.1581411883984	0.418793565117918	59.588584004917	0.418793565117918	59.0664185603133	0.418793565117918	56.8085599697016	0.418793565117918	55.2267196190598
0.419758983991008	63.7942041685758	0.419758983991008	59.4515954062581	0.419758983991008	60.1789093117826	0.419758983991008	59.6071874690668	0.419758983991008	59.0833622521481	0.419758983991008	56.8215314746882	0.419758983991008	55.2364332487894
0.420726628384444	63.8235549864479	0.420726628384444	59.4722735696585	0.420726628384444	60.1997113590313	0.420726628384444	59.6258180794731	0.420726628384444	59.100328695379	0.420726628384444	56.8345210071518	0.420726628384444	55.2461595671638
0.421696503428582	63.8529581994049	0.421696503428582	59.4929905871097	0.421696503428582	60.22054736758	0.421696503428582	59.6444758576954	0.421696503428582	59.1173179033396	0.421696503428582	56.8475285783547	0.421696503428582	55.2558985797896
0.422668614265603	63.8824138807445	0.422668614265603	59.5137465181119	0.422668614265603	60.2414173748617	0.422668614265603	59.6631608252719	0.422668614265603	59.1343298893385	0.422668614265603	56.8605541995356	0.422668614265603	55.2656502922523
0.423642966049541	63.9119221038161	0.423642966049541	59.5345414222165	0.423642966049541	60.2623214183071	0.423642966049541	59.6818730037199	0.423642966049541	59.1513646666594	0.423642966049541	56.873597881911	0.423642966049541	55.275414710117
0.424619563946313	63.9414829420206	0.424619563946313	59.5553753590255	0.424619563946313	60.2832595353443	0.424619563946313	59.7006124145358	0.424619563946313	59.1684222485611	0.424619563946313	56.8866596366739	0.424619563946313	55.2851918389279
0.425598413133743	63.9710964688109	0.425598413133743	59.5762483881915	0.425598413133743	60.3042317633988	0.425598413133743	59.7193790791949	0.425598413133743	59.1855026482775	0.425598413133743	56.8997394749947	0.425598413133743	55.2949816842081
0.426579518801593	64.0007627576913	0.426579518801593	59.5971605694182	0.426579518801593	60.3252381398935	0.426579518801593	59.7381730191514	0.426579518801593	59.2026058790174	0.426579518801593	56.9128374080207	0.426579518801593	55.3047842514601
0.427562886151586	64.0304818822175	0.427562886151586	59.6181119624596	0.427562886151586	60.3462787022485	0.427562886151586	59.7569942558382	0.427562886151586	59.2197319539646	0.427562886151586	56.9259534468763	0.427562886151586	55.3145995461656
0.42854852039744	64.0602539159969	0.42854852039744	59.6391026271206	0.42854852039744	60.3673534878809	0.42854852039744	59.7758428106673	0.42854852039744	59.236880886278	0.42854852039744	56.9390876026627	0.42854852039744	55.3244275737853
0.429536426764887	64.0900789326882	0.429536426764887	59.6601326232564	0.429536426764887	60.3884625342051	0.429536426764887	59.7947187050292	0.429536426764887	59.2540526890915	0.429536426764887	56.9522398864582	0.429536426764887	55.3342683397589
0.430526610491711	64.1199570060018	0.430526610491711	59.6812020107728	0.430526610491711	60.4096058786324	0.430526610491711	59.8136219602933	0.430526610491711	59.2712473755139	0.430526610491711	56.9654103093177	0.430526610491711	55.3441218495054
0.431519076827765	64.1498882096991	0.431519076827765	59.702310849626	0.431519076827765	60.4307835585712	0.431519076827765	59.8325525978077	0.431519076827765	59.288464958629	0.431519076827765	56.9785988822733	0.431519076827765	55.3539881084229
0.432513831035009	64.1798726175929	0.432513831035009	59.7234591998227	0.432513831035009	60.4519956114264	0.432513831035009	59.8515106388989	0.432513831035009	59.3057054514955	0.432513831035009	56.9918056163338	0.432513831035009	55.3638671218885
0.433510878387529	64.2099103035475	0.433510878387529	59.7446471214199	0.433510878387529	60.4732420746001	0.433510878387529	59.8704961048724	0.433510878387529	59.3229688671472	0.433510878387529	57.0050305224849	0.433510878387529	55.3737588952583
0.434510224171572	64.2400013414783	0.434510224171572	59.7658746745247	0.434510224171572	60.4945229854908	0.434510224171572	59.8895090170119	0.434510224171572	59.3402552185925	0.434510224171572	57.0182736116888	0.434510224171572	55.3836634338675
0.435511873685569	64.2701458053517	0.435511873685569	59.7871419192945	0.435511873685569	60.5158383814938	0.435511873685569	59.9085493965798	0.435511873685569	59.3575645188151	0.435511873685569	57.0315348948848	0.435511873685569	55.3935807430304
0.436515832240166	64.3003437691854	0.436515832240166	59.808448915937	0.436515832240166	60.5371883000008	0.436515832240166	59.927617264817	0.436515832240166	59.3748967807733	0.436515832240166	57.0448143829888	0.436515832240166	55.4035108280402
0.437522105158252	64.3305953070484	0.437522105158252	59.8297957247098	0.437522105158252	60.5585727784	0.437522105158252	59.9467126429428	0.437522105158252	59.3922520174004	0.437522105158252	57.0581120868933	0.437522105158252	55.4134536941693
0.438530697774986	64.3609004930603	0.438530697774986	59.8511824059208	0.438530697774986	60.5799918540762	0.438530697774986	59.9658355521548	0.438530697774986	59.4096302416045	0.438530697774986	57.0714280174675	0.438530697774986	55.423409346669
0.439541615437824	64.3912594013921	0.439541615437824	59.8726090199277	0.439541615437824	60.6014455644102	0.439541615437824	59.9849860136292	0.439541615437824	59.4270314662688	0.439541615437824	57.0847621855574	0.439541615437824	55.4333777907695
0.440554863506553	64.4216721062656	0.440554863506553	59.8940756271381	0.440554863506553	60.6229339467794	0.440554863506553	60.0041640485204	0.440554863506553	59.4444557042511	0.440554863506553	57.0981146019854	0.440554863506553	55.4433590316801
0.441570447353313	64.4521386819534	0.441570447353313	59.9155822880097	0.441570447353313	60.644457038557	0.441570447353313	60.023369677961	0.441570447353313	59.4619029683842	0.441570447353313	57.1114852775506	0.441570447353313	55.453353074589
0.442588372362627	64.4826592027793	0.442588372362627	59.9371290630498	0.442588372362627	60.6660148771126	0.442588372362627	60.0426029230619	0.442588372362627	59.4793732714756	0.442588372362627	57.1248742230287	0.442588372362627	55.4633599246635
0.443608643931433	64.5132337431176	0.443608643931433	59.9587160128157	0.443608643931433	60.6876074998116	0.443608643931433	60.0618638049124	0.443608643931433	59.4968666263076	0.443608643931433	57.1382814491719	0.443608643931433	55.4733795870497
0.444631267469109	64.5438623773936	0.444631267469109	59.9803431979141	0.444631267469109	60.7092349440156	0.444631267469109	60.0811523445797	0.444631267469109	59.5143830456377	0.444631267469109	57.1517069667088	0.444631267469109	55.4834120668726
0.445656248397503	64.5745451800832	0.445656248397503	60.0020106790018	0.445656248397503	60.7308972470817	0.445656248397503	60.1004685631093	0.445656248397503	59.5319225421976	0.445656248397503	57.1651507863446	0.445656248397503	55.4934573692363
0.446683592150963	64.6052822257131	0.446683592150963	60.0237185167847	0.446683592150963	60.7525944463633	0.446683592150963	60.1198124815247	0.446683592150963	59.5494851286944	0.446683592150963	57.1786129187609	0.446683592150963	55.5035154992237
0.447713304176363	64.6360735888608	0.447713304176363	60.0454667720187	0.447713304176363	60.774326579209	0.447713304176363	60.1391841208276	0.447713304176363	59.5670708178095	0.447713304176363	57.1920933746158	0.447713304176363	55.5135864618967
0.448745389933132	64.666919344154	0.448745389933132	60.0672555055089	0.448745389933132	60.7960936829634	0.448745389933132	60.1585835019976	0.448745389933132	59.5846796221993	0.448745389933132	57.2055921645437	0.448745389933132	55.5236702622959
0.449779854893288	64.6978195662714	0.449779854893288	60.0890847781099	0.449779854893288	60.8178957949666	0.449779854893288	60.1780106459924	0.449779854893288	59.6023115544952	0.449779854893288	57.2191092991555	0.449779854893288	55.533766905441
0.45081670454146	64.728774329942	0.45081670454146	60.1109546507258	0.45081670454146	60.8397329525541	0.45081670454146	60.1974655737474	0.45081670454146	59.6199666273029	0.45081670454146	57.2326447890384	0.45081670454146	55.5438763963306
0.451855944374922	64.7597837099453	0.451855944374922	60.1328651843097	0.451855944374922	60.8616051930569	0.451855944374922	60.2169483061763	0.451855944374922	59.6376448532031	0.451855944374922	57.2461986447558	0.451855944374922	55.5539987399419
0.452897579903621	64.7908477811114	0.452897579903621	60.1548164398645	0.452897579903621	60.8835125538014	0.452897579903621	60.2364588641705	0.452897579903621	59.6553462447514	0.452897579903621	57.2597708768476	0.452897579903621	55.5641339412313
0.453941616650203	64.8219666183206	0.453941616650203	60.1768084784417	0.453941616650203	60.9054550721093	0.453941616650203	60.2559972685991	0.453941616650203	59.6730708144778	0.453941616650203	57.2733614958299	0.453941616650203	55.5742820051339
0.454988060150049	64.8531402965038	0.454988060150049	60.1988413611423	0.454988060150049	60.9274327852974	0.454988060150049	60.2755635403092	0.454988060150049	59.6908185748874	0.454988060150049	57.2869705121952	0.454988060150049	55.5844429365636
0.456036915951296	64.8843688906419	0.456036915951296	60.2209151491164	0.456036915951296	60.9494457306777	0.456036915951296	60.2951577001256	0.456036915951296	59.7085895384598	0.456036915951296	57.3005979364119	0.456036915951296	55.5946167404132
0.457088189614875	64.9156524757664	0.457088189614875	60.243029903563	0.457088189614875	60.9714939455572	0.457088189614875	60.314779768851	0.457088189614875	59.7263837176494	0.457088189614875	57.314243778925	0.457088189614875	55.6048034215543
0.458141886714533	64.9469911269589	0.458141886714533	60.26518568573	0.458141886714533	60.9935774672382	0.458141886714533	60.3344297672656	0.458141886714533	59.7442011248853	0.458141886714533	57.3279080501554	0.458141886714533	55.6150029848374
0.459198012836869	64.9783849193511	0.459198012836869	60.2873825569146	0.459198012836869	61.0156963330174	0.459198012836869	60.3541077161275	0.459198012836869	59.7620417725713	0.459198012836869	57.3415907605003	0.459198012836869	55.6252154350917
0.460256573581356	65.0098339281251	0.460256573581356	60.3096205784624	0.460256573581356	61.0378505801868	0.460256573581356	60.3738136361721	0.460256573581356	59.779905673086	0.460256573581356	57.355291920333	0.460256573581356	55.6354407771254
0.461317574560379	65.0413382285129	0.461317574560379	60.331899811768	0.461317574560379	61.0600402460331	0.461317574560379	60.3935475481127	0.461317574560379	59.7977928387827	0.461317574560379	57.369011540003	0.461317574560379	55.6456790157254
0.46238102139926	65.0728978957965	0.46238102139926	60.3542203182749	0.46238102139926	61.0822653678375	0.46238102139926	60.4133094726402	0.46238102139926	59.8157032819893	0.46238102139926	57.3827496298359	0.46238102139926	55.6559301556572
0.463446919736288	65.1045130053083	0.463446919736288	60.3765821594749	0.463446919736288	61.104525982876	0.463446919736288	60.4330994304228	0.463446919736288	59.8336370150084	0.463446919736288	57.3965062001332	0.463446919736288	55.6661942016655
0.464515275222749	65.1361836324304	0.464515275222749	60.3989853969088	0.464515275222749	61.1268221284192	0.464515275222749	60.4529174421066	0.464515275222749	59.8515940501174	0.464515275222749	57.4102812611727	0.464515275222749	55.6764711584734
0.465586093522959	65.1679098525949	0.465586093522959	60.4214300921658	0.465586093522959	61.1491538417322	0.465586093522959	60.4727635283148	0.465586093522959	59.8695743995684	0.465586093522959	57.424074823208	0.465586093522959	55.686761030783
0.466659380314289	65.1996917412838	0.466659380314289	60.4439163068837	0.466659380314289	61.1715211600743	0.466659380314289	60.4926377096482	0.466659380314289	59.8875780755882	0.466659380314289	57.437886896469	0.466659380314289	55.6970638232753
0.467735141287198	65.2315293740291	0.467735141287198	60.4664441027485	0.467735141287198	61.1939241206996	0.467735141287198	60.5125400066851	0.467735141287198	59.905605090378	0.467735141287198	57.4517174911614	0.467735141287198	55.7073795406096
0.468813382145265	65.2634228264125	0.468813382145265	60.4890135414949	0.468813382145265	61.216362760856	0.468813382145265	60.5324704399812	0.468813382145265	59.9236554561141	0.468813382145265	57.4655666174669	0.468813382145265	55.7177081874245
0.469894108605215	65.2953721740655	0.469894108605215	60.5116246849057	0.469894108605215	61.2388371177859	0.469894108605215	60.5524290300693	0.469894108605215	59.9417291849472	0.469894108605215	57.4794342855431	0.469894108605215	55.728049768337
0.470977326396953	65.3273774926693	0.470977326396953	60.5342775948123	0.470977326396953	61.261347228726	0.470977326396953	60.5724157974599	0.470977326396953	59.9598262890028	0.470977326396953	57.4933205055237	0.470977326396953	55.738404287943
0.472063041263591	65.3594388579551	0.472063041263591	60.5569723330939	0.472063041263591	61.2838931309066	0.472063041263591	60.5924307626405	0.472063041263591	59.9779467803811	0.472063041263591	57.5072252875183	0.472063041263591	55.7487717508172
0.473151258961481	65.3915563457035	0.473151258961481	60.5797089616781	0.473151258961481	61.3064748615526	0.473151258961481	60.6124739460762	0.473151258961481	59.996090671157	0.473151258961481	57.5211486416122	0.473151258961481	55.7591521615129
0.474241985260245	65.4237300317447	0.474241985260245	60.6024875425406	0.474241985260245	61.3290924578823	0.474241985260245	60.6325453682089	0.474241985260245	60.0142579733798	0.474241985260245	57.5350905778669	0.474241985260245	55.7695455245623
0.475335225942805	65.4559599919587	0.475335225942805	60.625308137705	0.475335225942805	61.3517459571084	0.475335225942805	60.6526450494581	0.475335225942805	60.0324486990738	0.475335225942805	57.5490511063194	0.475335225942805	55.7799518444762
0.476430986805416	65.488246302275	0.476430986805416	60.6481708092431	0.476430986805416	61.3744353964369	0.476430986805416	60.6727730102204	0.476430986805416	60.0506628602379	0.476430986805416	57.5630302369828	0.476430986805416	55.7903711257442
0.477529273657691	65.5205890386725	0.477529273657691	60.6710756192745	0.477529273657691	61.3971608130679	0.477529273657691	60.6929292708694	0.477529273657691	60.0689004688457	0.477529273657691	57.5770279798459	0.477529273657691	55.8008033728347
0.478630092322638	65.5529882771797	0.478630092322638	60.6940226299665	0.478630092322638	61.4199222441951	0.478630092322638	60.7131138517561	0.478630092322638	60.0871615368452	0.478630092322638	57.5910443448735	0.478630092322638	55.8112485901947
0.479733448636689	65.5854440938745	0.479733448636689	60.7170119035346	0.479733448636689	61.4427197270057	0.479733448636689	60.7333267732083	0.479733448636689	60.1054460761595	0.479733448636689	57.6050793420059	0.479733448636689	55.82170678225
0.480839348449729	65.6179565648843	0.480839348449729	60.7400435022416	0.480839348449729	61.4655532986806	0.480839348449729	60.7535680555311	0.480839348449729	60.1237540986861	0.480839348449729	57.6191329811594	0.480839348449729	55.8321779534052
0.481947797625127	65.6505257663856	0.481947797625127	60.7631174883983	0.481947797625127	61.488422996394	0.481947797625127	60.7738377190066	0.481947797625127	60.1420856162972	0.481947797625127	57.633205272226	0.481947797625127	55.8426621080434
0.483058802039773	65.6831517746046	0.483058802039773	60.786233924363	0.483058802039773	61.5113288573138	0.483058802039773	60.7941357838939	0.483058802039773	60.1604406408398	0.483058802039773	57.6472962250734	0.483058802039773	55.8531592505267
0.484172367584099	65.7158346658165	0.484172367584099	60.8093928725415	0.484172367584099	61.5342709186008	0.484172367584099	60.814462270429	0.484172367584099	60.1788191841355	0.484172367584099	57.6614058495451	0.484172367584099	55.8636693851957
0.485288500162121	65.7485745163459	0.485288500162121	60.8325943953874	0.485288500162121	61.5572492174095	0.485288500162121	60.8348171988252	0.485288500162121	60.1972212579806	0.485288500162121	57.6755341554602	0.485288500162121	55.8741925163699
0.486407205691462	65.7813714025665	0.486407205691462	60.8558385554013	0.486407205691462	61.5802637908874	0.486407205691462	60.8552005892724	0.486407205691462	60.2156468741461	0.486407205691462	57.6896811526136	0.486407205691462	55.8847286483473
0.487528490103386	65.8142254009014	0.487528490103386	60.8791254151315	0.487528490103386	61.6033146761751	0.487528490103386	60.8756124619376	0.487528490103386	60.2340960443777	0.487528490103386	57.7038468507758	0.487528490103386	55.8952777854047
0.488652359342834	65.8471365878226	0.488652359342834	60.9024550371736	0.488652359342834	61.6264019104065	0.488652359342834	60.8960528369646	0.488652359342834	60.2525687803957	0.488652359342834	57.7180312596931	0.488652359342834	55.9058399317978
0.489778819368446	65.8801050398514	0.489778819368446	60.9258274841704	0.489778819368446	61.6495255307084	0.489778819368446	60.9165217344742	0.489778819368446	60.2710650938952	0.489778819368446	57.7322343890872	0.489778819368446	55.9164150917607
0.490907876152603	65.9131308335581	0.490907876152603	60.9492428188119	0.490907876152603	61.6726855742004	0.490907876152603	60.937019174564	0.490907876152603	60.289584996546	0.490907876152603	57.7464562486557	0.490907876152603	55.9270032695065
0.492039535681451	65.946214045562	0.492039535681451	60.9727011038353	0.492039535681451	61.6958820779952	0.492039535681451	60.9575451773083	0.492039535681451	60.3081284999924	0.492039535681451	57.7606968480716	0.492039535681451	55.9376044692268
0.493173803954936	65.9793547525314	0.493173803954936	60.9962024020248	0.493173803954936	61.7191150791982	0.493173803954936	60.9780997627584	0.493173803954936	60.3266956158538	0.493173803954936	57.7749561969838	0.493173803954936	55.948218695092
0.494310686986836	66.0125530311836	0.494310686986836	61.0197467762117	0.494310686986836	61.7423846149078	0.494310686986836	60.9986829509422	0.494310686986836	60.345286355724	0.494310686986836	57.7892343050164	0.494310686986836	55.9588459512512
0.49545019080479	66.0458089582849	0.49545019080479	61.0433342892742	0.49545019080479	61.7656907222147	0.49545019080479	61.0192947618646	0.49545019080479	60.3639007311715	0.49545019080479	57.8035311817693	0.49545019080479	55.9694862418323
0.496592321450336	66.0791226106503	0.496592321450336	61.0669650041376	0.496592321450336	61.7890334382025	0.496592321450336	61.039935215507	0.496592321450336	60.3825387537398	0.496592321450336	57.817846836818	0.496592321450336	55.9801395709418
0.497737084978936	66.1124940651439	0.497737084978936	61.0906389837738	0.497737084978936	61.8124127999474	0.497737084978936	61.0606043318276	0.497737084978936	60.4012004349467	0.497737084978936	57.8321812797136	0.497737084978936	55.9908059426649
0.498884487460012	66.1459233986786	0.498884487460012	61.1143562912015	0.498884487460012	61.835828844518	0.498884487460012	61.0813021307612	0.498884487460012	60.4198857862852	0.498884487460012	57.8465345199824	0.498884487460012	56.0014853610655
0.500034534976979	66.1794106882158	0.500034534976979	61.1381169894864	0.500034534976979	61.8592816089752	0.500034534976979	61.1020286322196	0.500034534976979	60.4385948192228	0.500034534976979	57.8609065671267	0.500034534976979	56.0121778301864
0.501187233627272	66.212956010766	0.501187233627272	61.1619211417406	0.501187233627272	61.8827711303727	0.501187233627272	61.1227838560907	0.501187233627272	60.4573275452016	0.501187233627272	57.8752974306238	0.501187233627272	56.022883354049
0.502342589522387	66.2465594433883	0.502342589522387	61.1857688111228	0.502342589522387	61.9062974457561	0.502342589522387	61.1435678222396	0.502342589522387	60.4760839756387	0.502342589522387	57.8897071199271	0.502342589522387	56.0336019366533
0.503500608787905	66.2802210631904	0.503500608787905	61.2096600608385	0.503500608787905	61.9298605921635	0.503500608787905	61.1643805505076	0.503500608787905	60.4948641219259	0.503500608787905	57.9041356444649	0.503500608787905	56.0443335819783
0.504661297563528	66.3139409473288	0.504661297563528	61.2335949541393	0.504661297563528	61.9534606066252	0.504661297563528	61.1852220607128	0.504661297563528	60.5136679954297	0.504661297563528	57.9185830136415	0.504661297563528	56.0550782939813
0.505824662003114	66.3477191730085	0.505824662003114	61.2575735543236	0.505824662003114	61.9770975261635	0.505824662003114	61.2060923726497	0.505824662003114	60.5324956074913	0.505824662003114	57.9330492368362	0.505824662003114	56.0658360765989
0.506990708274704	66.3815558174832	0.506990708274704	61.2815959247359	0.506990708274704	62.0007713877928	0.506990708274704	61.2269915060896	0.506990708274704	60.5513469694269	0.506990708274704	57.9475343234041	0.506990708274704	56.0766069337459
0.50815944256056	66.4154509580551	0.50815944256056	61.3056621287672	0.50815944256056	62.0244822285196	0.50815944256056	61.24791948078	0.50815944256056	60.5702220925274	0.50815944256056	57.9620382826755	0.50815944256056	56.0873908693161
0.509330871057195	66.4494046720749	0.509330871057195	61.3297722298546	0.509330871057195	62.0482300853424	0.509330871057195	61.2688763164452	0.509330871057195	60.5891209880583	0.509330871057195	57.9765611239565	0.509330871057195	56.098187887182
0.510504999975406	66.4834170369419	0.510504999975406	61.3539262914813	0.510504999975406	62.0720149952514	0.510504999975406	61.2898620327858	0.510504999975406	60.6080436672602	0.510504999975406	57.9911028565282	0.510504999975406	56.1089979911948
0.511681835540308	66.5174881301038	0.511681835540308	61.3781243771769	0.511681835540308	62.0958369952288	0.511681835540308	61.310876649479	0.511681835540308	60.6269901413482	0.511681835540308	58.0056634896474	0.511681835540308	56.1198211851844
0.512861383991365	66.5516180290566	0.512861383991365	61.4023665505169	0.512861383991365	62.1196961222486	0.512861383991365	61.3319201861784	0.512861383991365	60.6459604215126	0.512861383991365	58.0202430325463	0.512861383991365	56.1306574729597
0.514043651582426	66.5858068113449	0.514043651582426	61.4266528751227	0.514043651582426	62.1435924132763	0.514043651582426	61.3529926625141	0.514043651582426	60.6649545189181	0.514043651582426	58.0348414944322	0.514043651582426	56.1415068583079
0.515228644581756	66.6200545545615	0.515228644581756	61.4509834146618	0.515228644581756	62.1675259052694	0.515228644581756	61.3740940980924	0.515228644581756	60.6839724447047	0.515228644581756	58.0494588844882	0.515228644581756	56.1523693449954
0.516416369272071	66.6543613363476	0.516416369272071	61.4753582328475	0.516416369272071	62.1914966351767	0.516416369272071	61.3952245124963	0.516416369272071	60.7030142099868	0.516416369272071	58.0640952118725	0.516416369272071	56.163244936767
0.517606831950568	66.6887272343929	0.517606831950568	61.4997773934389	0.517606831950568	62.2155046399386	0.517606831950568	61.416383925285	0.517606831950568	60.722079825854	0.517606831950568	58.0787504857189	0.517606831950568	56.1741336373466
0.518800038928961	66.7231523264349	0.518800038928961	61.524240960241	0.518800038928961	62.2395499564872	0.518800038928961	61.4375723559941	0.518800038928961	60.7411693033705	0.518800038928961	58.0934247151363	0.518800038928961	56.1850354504365
0.519995996533516	66.7576366902599	0.519995996533516	61.5487489971043	0.519995996533516	62.2636326217457	0.519995996533516	61.4587898241357	0.519995996533516	60.7602826535756	0.519995996533516	58.1081179092092	0.519995996533516	56.1959503797181
0.52119471110508	66.7921804037019	0.52119471110508	61.5733015679251	0.52119471110508	62.2877526726289	0.52119471110508	61.4800363491979	0.52119471110508	60.7794198874835	0.52119471110508	58.1228300769973	0.52119471110508	56.2068784288514
0.52239618899912	66.8267835446435	0.52239618899912	61.5978987366451	0.52239618899912	62.3119101460428	0.52239618899912	61.5013119506455	0.52239618899912	60.798581016083	0.52239618899912	58.1375612275358	0.52239618899912	56.2178196014753
0.52360043658575	66.8614461910152	0.52360043658575	61.6225405672516	0.52360043658575	62.3361050788848	0.52360043658575	61.5226166479194	0.52360043658575	60.8177660503382	0.52360043658575	58.1523113698349	0.52360043658575	56.2287739012072
0.524807460249773	66.8961684207956	0.524807460249773	61.6472271237774	0.524807460249773	62.3603375080433	0.524807460249773	61.5439504604369	0.524807460249773	60.8369750011878	0.524807460249773	58.1670805128806	0.524807460249773	56.2397413316437
0.526017266390706	66.9309503120116	0.526017266390706	61.6719584703006	0.526017266390706	62.3846074703979	0.526017266390706	61.5653134075915	0.526017266390706	60.8562078795457	0.526017266390706	58.1818686656339	0.526017266390706	56.25072189636
0.527229861422823	66.965791942738	0.527229861422823	61.6967346709448	0.527229861422823	62.4089150028195	0.527229861422823	61.5867055087529	0.527229861422823	60.8754646963006	0.527229861422823	58.1966758370312	0.527229861422823	56.26171559891
0.52844525177518	67.0006933910977	0.52844525177518	61.7215557898786	0.52844525177518	62.4332601421698	0.52844525177518	61.6081267832672	0.52844525177518	60.8947454623162	0.52844525177518	58.2115020359842	0.52844525177518	56.2727224428265
0.529663443891658	67.0356547352616	0.529663443891658	61.746421891316	0.529663443891658	62.4576429253014	0.529663443891658	61.6295772504567	0.529663443891658	60.9140501884312	0.529663443891658	58.22634727138	0.529663443891658	56.2837424316213
0.530884444230988	67.0706760534485	0.530884444230988	61.7713330395162	0.530884444230988	62.4820633890581	0.530884444230988	61.6510569296199	0.530884444230988	60.9333788854592	0.530884444230988	58.2412115520809	0.530884444230988	56.2947755687847
0.532108259266794	67.1057574239252	0.532108259266794	61.7962892987832	0.532108259266794	62.5065215702744	0.532108259266794	61.6725658400315	0.532108259266794	60.9527315641889	0.532108259266794	58.2560948869246	0.532108259266794	56.3058218577861
0.533334895487621	67.1408989250064	0.533334895487621	61.8212907334664	0.533334895487621	62.5310175057756	0.533334895487621	61.6941040009425	0.533334895487621	60.972108235384	0.533334895487621	58.2709972847239	0.533334895487621	56.3168813020736
0.534564359396972	67.1761006350549	0.534564359396972	61.8463374079598	0.534564359396972	62.5555512323778	0.534564359396972	61.7156714315799	0.534564359396972	60.9915089097831	0.534564359396972	58.285918754267	0.534564359396972	56.3279539050743
0.535796657513342	67.2113626324811	0.535796657513342	61.8714293867026	0.535796657513342	62.5801227868877	0.535796657513342	61.737268151147	0.535796657513342	61.0109335981001	0.535796657513342	58.3008593043175	0.535796657513342	56.3390396701939
0.537031796370253	67.2466849957433	0.537031796370253	61.8965667341787	0.537031796370253	62.6047322061029	0.537031796370253	61.7588941788233	0.537031796370253	61.0303823110237	0.537031796370253	58.3158189436142	0.537031796370253	56.3501386008172
0.538269782516288	67.2820678033476	0.538269782516288	61.9217495149167	0.538269782516288	62.6293795268113	0.538269782516288	61.7805495337645	0.538269782516288	61.0498550592179	0.538269782516288	58.330797680871	0.538269782516288	56.3612507003078
0.539510622515128	67.317511133848	0.539510622515128	61.9469777934902	0.539510622515128	62.6540647857916	0.539510622515128	61.8022342351022	0.539510622515128	61.0693518533216	0.539510622515128	58.3457955247774	0.539510622515128	56.3723759720081
0.540754322945581	67.3530150658463	0.540754322945581	61.9722516345171	0.540754322945581	62.6787880198128	0.540754322945581	61.8239483019444	0.540754322945581	61.088872703949	0.540754322945581	58.3608124839979	0.540754322945581	56.3835144192394
0.542000890401624	67.3885796779917	0.542000890401624	61.9975711026602	0.542000890401624	62.7035492656344	0.542000890401624	61.845691753375	0.542000890401624	61.1084176216891	0.542000890401624	58.3758485671724	0.542000890401624	56.3946660453022
0.543250331492433	67.4242050489814	0.543250331492433	62.0229362626267	0.543250331492433	62.7283485600063	0.543250331492433	61.8674646084542	0.543250331492433	61.1279866171063	0.543250331492433	58.390903782916	0.543250331492433	56.4058308534754
0.544502652842421	67.4598912575604	0.544502652842421	62.0483471791682	0.544502652842421	62.7531859396688	0.544502652842421	61.8892668862183	0.544502652842421	61.1475797007402	0.544502652842421	58.4059781398192	0.544502652842421	56.4170088470173
0.545757861091271	67.4956383825209	0.545757861091271	62.0738039170809	0.545757861091271	62.7780614413523	0.545757861091271	61.9110986056795	0.545757861091271	61.1671968831054	0.545757861091271	58.4210716464475	0.545757861091271	56.4282000291647
0.547015962893972	67.5314465027032	0.547015962893972	62.0993065412052	0.547015962893972	62.8029751017776	0.547015962893972	61.9329597858263	0.547015962893972	61.1868381746917	0.547015962893972	58.4361843113419	0.547015962893972	56.4394044031337
0.548276964920854	67.5673156969949	0.548276964920854	62.1248551164259	0.548276964920854	62.8279269576557	0.548276964920854	61.9548504456232	0.548276964920854	61.2065035859642	0.548276964920854	58.4513161430186	0.548276964920854	56.4506219721192
0.549540873857625	67.6032460443314	0.549540873857625	62.1504497076719	0.549540873857625	62.8529170456875	0.549540873857625	61.9767706040107	0.549540873857625	61.2261931273631	0.549540873857625	58.466467149969	0.549540873857625	56.4618527392949
0.550807696405403	67.6392376236955	0.550807696405403	62.1760903799165	0.550807696405403	62.8779454025642	0.550807696405403	61.9987202799055	0.550807696405403	61.245906809304	0.550807696405403	58.4816373406598	0.550807696405403	56.4730967078138
0.552077439280757	67.6752905141175	0.552077439280757	62.2017771981769	0.552077439280757	62.9030120649671	0.552077439280757	62.0206994922004	0.552077439280757	61.2656446421776	0.552077439280757	58.4968267235329	0.552077439280757	56.4843538808076
0.553350109215737	67.7114047946755	0.553350109215737	62.2275102275144	0.553350109215737	62.9281170695671	0.553350109215737	62.0427082597639	0.553350109215737	61.2854066363499	0.553350109215737	58.5120353070056	0.553350109215737	56.4956242613871
0.554625712957911	67.7475805444948	0.554625712957911	62.2532895330343	0.554625712957911	62.9532604530255	0.554625712957911	62.0647466014409	0.554625712957911	61.3051928021624	0.554625712957911	58.5272630994703	0.554625712957911	56.5069078526421
0.555904257270404	67.7838178427482	0.555904257270404	62.2791151798859	0.555904257270404	62.9784422519931	0.555904257270404	62.0868145360522	0.555904257270404	61.3250031499315	0.555904257270404	58.5425101092947	0.555904257270404	56.5182046576414
0.55718574893193	67.8201167686561	0.55718574893193	62.3049872332623	0.55718574893193	63.0036625031108	0.55718574893193	62.1089120823947	0.55718574893193	61.3448376899493	0.55718574893193	58.5577763448219	0.55718574893193	56.5295146794327
0.558470194736831	67.8564774014862	0.558470194736831	62.3309057584003	0.558470194736831	63.0289212430092	0.558470194736831	62.1310392592412	0.558470194736831	61.3646964324831	0.558470194736831	58.5730618143699	0.558470194736831	56.5408379210431
0.55975760149511	67.8928998205536	0.55975760149511	62.3568708205807	0.55975760149511	63.0542185083085	0.55975760149511	62.1531960853406	0.55975760149511	61.3845793877756	0.55975760149511	58.5883665262324	0.55975760149511	56.5521743854783
0.56104797603247	67.9293841052208	0.56104797603247	62.3828824851278	0.56104797603247	63.0795543356187	0.56104797603247	62.1753825794178	0.56104797603247	61.4044865660449	0.56104797603247	58.603690488678	0.56104797603247	56.5635240757233
0.562341325190349	67.9659303348978	0.562341325190349	62.4089408174095	0.562341325190349	63.1049287615396	0.562341325190349	62.1975987601738	0.562341325190349	61.4244179774844	0.562341325190349	58.6190337099508	0.562341325190349	56.5748869947422
0.563637655825954	68.0025385890415	0.563637655825954	62.4350458828375	0.563637655825954	63.1303418226603	0.563637655825954	62.2198446462854	0.563637655825954	61.444373632263	0.563637655825954	58.6343961982701	0.563637655825954	56.586263145478
0.564936974812303	68.0392089471567	0.564936974812303	62.4611977468666	0.564936974812303	63.1557935555596	0.564936974812303	62.2421202564056	0.564936974812303	61.4643535405251	0.564936974812303	58.6497779618304	0.564936974812303	56.597652530853
0.566239289038253	68.075941488795	0.566239289038253	62.4873964749955	0.566239289038253	63.1812839968059	0.566239289038253	62.2644256091633	0.566239289038253	61.4843577123905	0.566239289038253	58.6651790088014	0.566239289038253	56.6090551537685
0.567544605408547	68.1127362935556	0.567544605408547	62.513642132766	0.567544605408547	63.2068131829569	0.567544605408547	62.2867607231633	0.567544605408547	61.5043861579546	0.567544605408547	58.6805993473284	0.567544605408547	56.620471017105
0.568852930843841	68.1495934410848	0.568852930843841	62.5399347857633	0.568852930843841	63.2323811505597	0.568852930843841	62.3091256169866	0.568852930843841	61.5244388872882	0.568852930843841	58.6960389855315	0.568852930843841	56.6319001237219
0.570164272280748	68.186513011076	0.570164272280748	62.5662744996158	0.570164272280748	63.2579879361509	0.570164272280748	62.3315203091901	0.570164272280748	61.5445159104376	0.570164272280748	58.7114979315065	0.570164272280748	56.6433424764581
0.571478636671867	68.2234950832702	0.571478636671867	62.5926613399951	0.571478636671867	63.2836335762563	0.571478636671867	62.3539448183066	0.571478636671867	61.5646172374248	0.571478636671867	58.7269761933244	0.571478636671867	56.6547980781314
0.572796030985829	68.2605397374553	0.572796030985829	62.6190953726162	0.572796030985829	63.309318107391	0.572796030985829	62.376399162845	0.572796030985829	61.5847428782472	0.572796030985829	58.7424737790311	0.572796030985829	56.6662669315388
0.574116462207328	68.2976470534663	0.574116462207328	62.6455766632368	0.574116462207328	63.3350415660594	0.574116462207328	62.3988833612901	0.574116462207328	61.604892842878	0.574116462207328	58.7579906966484	0.574116462207328	56.6777490394567
0.575439937337157	68.3348171111857	0.575439937337157	62.6721052776579	0.575439937337157	63.3608039887551	0.575439937337157	62.4213974321027	0.575439937337157	61.6250671412659	0.575439937337157	58.7735269541728	0.575439937337157	56.6892444046405
0.576766463392251	68.3720499905427	0.576766463392251	62.6986812817232	0.576766463392251	63.3866054119606	0.576766463392251	62.4439413937196	0.576766463392251	61.6452657833352	0.576766463392251	58.7890825595766	0.576766463392251	56.7007530298249
0.578096047405718	68.4093457715141	0.578096047405718	62.7253047413197	0.578096047405718	63.4124458721477	0.578096047405718	62.4665152645536	0.578096047405718	61.6654887789859	0.578096047405718	58.8046575208071	0.578096047405718	56.7122749177237
0.579428696426881	68.4467045341234	0.579428696426881	62.7519757223768	0.579428696426881	63.4383254057774	0.579428696426881	62.4891190629934	0.579428696426881	61.6857361380939	0.579428696426881	58.8202518457869	0.579428696426881	56.7238100710302
0.580764417521312	68.4841263584415	0.580764417521312	62.7786942908671	0.580764417521312	63.4642440492994	0.580764417521312	62.5117528074037	0.580764417521312	61.7060078705106	0.580764417521312	58.8358655424142	0.580764417521312	56.7353584924168
0.582103217770871	68.521611324586	0.582103217770871	62.8054605128054	0.582103217770871	63.4902018391525	0.582103217770871	62.5344165161252	0.582103217770871	61.726303986063	0.582103217770871	58.8514986185621	0.582103217770871	56.7469201845352
0.583445104273745	68.5591595127219	0.583445104273745	62.8322744542497	0.583445104273745	63.5161988117645	0.583445104273745	62.5571102074746	0.583445104273745	61.7466244945543	0.583445104273745	58.8671510820793	0.583445104273745	56.7584951500163
0.584790084144481	68.596771003061	0.584790084144481	62.8591361813004	0.584790084144481	63.542235003552	0.584790084144481	62.5798338997445	0.584790084144481	61.766969405763	0.584790084144481	58.8828229407899	0.584790084144481	56.7700833914705
0.586138164514029	68.6344458758624	0.586138164514029	62.8860457601002	0.586138164514029	63.5683104509205	0.586138164514029	62.6025876112036	0.586138164514029	61.7873387294438	0.586138164514029	58.8985142024931	0.586138164514029	56.7816849114875
0.587489352529777	68.6721842114318	0.587489352529777	62.9130032568346	0.587489352529777	63.5944251902642	0.587489352529777	62.6253713600964	0.587489352529777	61.8077324753271	0.587489352529777	58.9142248749635	0.587489352529777	56.7932997126362
0.588843655355589	68.7099860901223	0.588843655355589	62.9400087377314	0.588843655355589	63.6205792579663	0.588843655355589	62.6481851646436	0.588843655355589	61.828150653119	0.588843655355589	58.9299549659513	0.588843655355589	56.804927797465
0.590201080171844	68.7478515923336	0.590201080171844	62.9670622690609	0.590201080171844	63.6467726903984	0.590201080171844	62.6710290430417	0.590201080171844	61.8485932725018	0.590201080171844	58.9457044831816	0.590201080171844	56.8165691685016
0.591561634175474	68.7857807985127	0.591561634175474	62.9941639171354	0.591561634175474	63.6730055239209	0.591561634175474	62.6939030134632	0.591561634175474	61.8690603431334	0.591561634175474	58.9614734343554	0.591561634175474	56.8282238282531
0.59292532458	68.8237737891533	0.59292532458	63.0213137483096	0.59292532458	63.699277794883	0.59292532458	62.7168070940567	0.59292532458	61.8895518746479	0.59292532458	58.9772618271486	0.59292532458	56.839891779206
0.594292158615573	68.8618306447962	0.594292158615573	63.0485118289806	0.594292158615573	63.7255895396224	0.594292158615573	62.7397413029468	0.594292158615573	61.9100678766553	0.594292158615573	58.9930696692128	0.594292158615573	56.8515730238263
0.59566214352901	68.899951446029	0.59566214352901	63.0757582255873	0.59566214352901	63.7519407944652	0.59566214352901	62.7627056582339	0.59566214352901	61.9306083587414	0.59566214352901	59.0088969681749	0.59566214352901	56.8632675645594
0.597035286583837	68.9381362734861	0.597035286583837	63.1030530046109	0.597035286583837	63.7783315957263	0.597035286583837	62.7857001779947	0.597035286583837	61.9511733304683	0.597035286583837	59.024743731637	0.597035286583837	56.8749754038301
0.59841159506032	68.976385207849	0.59841159506032	63.1303962325744	0.59841159506032	63.8047619797089	0.59841159506032	62.8087248802815	0.59841159506032	61.9717628013739	0.59841159506032	59.040609967177	0.59841159506032	56.8866965440428
0.599791076255509	69.0146983298461	0.599791076255509	63.1577879760428	0.599791076255509	63.8312319827047	0.599791076255509	62.831779783123	0.599791076255509	61.9923767809724	0.599791076255509	59.0564956823479	0.599791076255509	56.8984309875813
0.601173737483278	69.0530757202524	0.601173737483278	63.1852283016232	0.601173737483278	63.8577416409938	0.601173737483278	62.8548649045238	0.601173737483278	62.0130152787539	0.601173737483278	59.0724008846782	0.601173737483278	56.910178736809
0.602559586074358	69.09151745989	0.602559586074358	63.2127172759643	0.602559586074358	63.8842909908447	0.602559586074358	62.8779802624643	0.602559586074358	62.0336783041848	0.602559586074358	59.0883255816719	0.602559586074358	56.9219397940688
0.60394862937638	69.1300236296278	0.60394862937638	63.2402549657567	0.60394862937638	63.9108800685142	0.60394862937638	62.9011258749011	0.60394862937638	62.0543658667075	0.60394862937638	59.1042697808083	0.60394862937638	56.9337141616831
0.605340874753914	69.1685943103813	0.605340874753914	63.2678414377325	0.605340874753914	63.9375089102475	0.605340874753914	62.924301759767	0.605340874753914	62.0750779757407	0.605340874753914	59.1202334895425	0.605340874753914	56.9455018419539
0.606736329588505	69.2072295831132	0.606736329588505	63.2954767586658	0.606736329588505	63.9641775522779	0.606736329588505	62.9475079349704	0.606736329588505	62.0958146406793	0.606736329588505	59.1362167153046	0.606736329588505	56.9573028371629
0.608135001278718	69.2459295288326	0.608135001278718	63.3231609953719	0.608135001278718	63.9908860308269	0.608135001278718	62.9707444183962	0.608135001278718	62.1165758708944	0.608135001278718	59.1522194655005	0.608135001278718	56.9691171495711
0.609536897240169	69.2846942285958	0.609536897240169	63.350894214708	0.609536897240169	64.0176343821045	0.609536897240169	62.9940112279049	0.609536897240169	62.1373616757333	0.609536897240169	59.1682417475115	0.609536897240169	56.9809447814196
0.610942024905572	69.3235237635054	0.610942024905572	63.3786764835726	0.610942024905572	64.0444226423085	0.610942024905572	63.0173083813335	0.610942024905572	62.1581720645198	0.610942024905572	59.1842835686944	0.610942024905572	56.9927857349288
0.612350391724773	69.3624182147114	0.612350391724773	63.4065078689056	0.612350391724773	64.071250847625	0.612350391724773	63.0406358964947	0.612350391724773	62.1790070465538	0.612350391724773	59.2003449363815	0.612350391724773	57.0046400122988
0.613762005164794	69.4013776634099	0.613762005164794	63.4343884376883	0.613762005164794	64.0981190342282	0.613762005164794	63.0639937911775	0.613762005164794	62.1998666311117	0.613762005164794	59.2164258578806	0.613762005164794	57.0165076157095
0.615176872709868	69.4404021908443	0.615176872709868	63.4623182569432	0.615176872709868	64.1250272382802	0.615176872709868	63.0873820831469	0.615176872709868	62.2207508274464	0.615176872709868	59.232526340475	0.615176872709868	57.0283885473205
0.616595001861482	69.4794918783043	0.616595001861482	63.4902973937344	0.616595001861482	64.1519754959313	0.616595001861482	63.1108007901438	0.616595001861482	62.2416596447869	0.616595001861482	59.2486463914237	0.616595001861482	57.040282809271
0.618016400138416	69.5186468071268	0.618016400138416	63.5183259151668	0.618016400138416	64.1789638433197	0.618016400138416	63.1342499298855	0.618016400138416	62.2625930923389	0.618016400138416	59.2647860179612	0.618016400138416	57.0521904036801
0.619441075076781	69.557867058695	0.619441075076781	63.5464038883865	0.619441075076781	64.2059923165714	0.619441075076781	63.1577295200652	0.619441075076781	62.2835511792845	0.619441075076781	59.2809452272975	0.619441075076781	57.0641113326466
0.620869034230064	69.5971527144391	0.620869034230064	63.5745313805808	0.620869034230064	64.2330609518006	0.620869034230064	63.1812395783523	0.620869034230064	62.3045339147823	0.620869034230064	59.2971240266181	0.620869034230064	57.0760455982491
0.622300285169159	69.6365038558359	0.622300285169159	63.602708458978	0.622300285169159	64.2601697851091	0.622300285169159	63.2047801223922	0.622300285169159	62.3255413079675	0.622300285169159	59.3133224230844	0.622300285169159	57.0879932025461
0.623734835482419	69.675920564409	0.623734835482419	63.6309351908473	0.623734835482419	64.2873188525869	0.623734835482419	63.2283511698066	0.623734835482419	62.3465733679518	0.623734835482419	59.3295404238331	0.623734835482419	57.0999541475756
0.625172692775686	69.7154029217285	0.625172692775686	63.6592116434987	0.625172692775686	64.3145081903114	0.625172692775686	63.2519527381932	0.625172692775686	62.3676301038235	0.625172692775686	59.3457780359768	0.625172692775686	57.111928435356
0.626613864672335	69.7549510094113	0.626613864672335	63.6875378842833	0.626613864672335	64.3417378343482	0.626613864672335	63.2755848451259	0.626613864672335	62.3887115246476	0.626613864672335	59.3620352666035	0.626613864672335	57.1239160678851
0.628058358813318	69.7945649091212	0.628058358813318	63.7159139805927	0.628058358813318	64.3690078207503	0.628058358813318	63.2992475081548	0.628058358813318	62.4098176394657	0.628058358813318	59.3783121227769	0.628058358813318	57.1359170471407
0.629506182857198	69.8342447025684	0.629506182857198	63.7443399998594	0.629506182857198	64.3963181855585	0.629506182857198	63.3229407448061	0.629506182857198	62.4309484572963	0.629506182857198	59.3946086115365	0.629506182857198	57.1479313750808
0.630957344480193	69.8739904715099	0.630957344480193	63.7728160095567	0.630957344480193	64.4236689648016	0.630957344480193	63.3466645725821	0.630957344480193	62.4521039871342	0.630957344480193	59.4109247398973	0.630957344480193	57.1599590536431
0.63241185137622	69.9138022977493	0.63241185137622	63.8013420771982	0.63241185137622	64.4510601944956	0.63241185137622	63.3704190089615	0.63241185137622	62.4732842379514	0.63241185137622	59.4272605148503	0.63241185137622	57.1720000847451
0.633869711256927	69.9536802631369	0.633869711256927	63.8299182703382	0.633869711256927	64.4784919106446	0.633869711256927	63.3942040713992	0.633869711256927	62.4944892186965	0.633869711256927	59.4436159433618	0.633869711256927	57.1840544702847
0.635330931851744	69.9936244495698	0.635330931851744	63.8585446565715	0.635330931851744	64.5059641492398	0.635330931851744	63.4180197773259	0.635330931851744	62.515718938295	0.635330931851744	59.4599910323742	0.635330931851744	57.1961222121396
0.636795520907916	70.0336349389915	0.636795520907916	63.8872213035334	0.636795520907916	64.5334769462605	0.636795520907916	63.4418661441492	0.636795520907916	62.5369734056491	0.636795520907916	59.4763857888054	0.636795520907916	57.2082033121674
0.638263486190549	70.0737118133923	0.638263486190549	63.9159482788996	0.638263486190549	64.5610303376731	0.638263486190549	63.4657431892523	0.638263486190549	62.5582526296381	0.638263486190549	59.4928002195491	0.638263486190549	57.220297772206
0.639734835482648	70.1138551548091	0.639734835482648	63.944725650386	0.639734835482648	64.5886243594318	0.639734835482648	63.4896509299951	0.639734835482648	62.5795566191182	0.639734835482648	59.509234331475	0.639734835482648	57.2324055940731
0.641209576585162	70.1540650453256	0.641209576585162	63.9735534857489	0.641209576585162	64.6162590474782	0.641209576585162	63.5135893837136	0.641209576585162	62.6008853829224	0.641209576585162	59.5256881314282	0.641209576585162	57.2445267795669
0.64268771731702	70.1943415670721	0.64268771731702	64.0024318527847	0.64268771731702	64.6439344377412	0.64268771731702	63.53755856772	0.64268771731702	62.622238929861	0.64268771731702	59.54216162623	0.64268771731702	57.2566613304653
0.644169265515177	70.2346848022252	0.644169265515177	64.03136081933	0.644169265515177	64.6716505661375	0.644169265515177	63.5615584993029	0.644169265515177	62.6436172687209	0.644169265515177	59.5586548226772	0.644169265515177	57.2688092485267
0.645654229034656	70.2750948330087	0.645654229034656	64.0603404532617	0.645654229034656	64.699407468571	0.645654229034656	63.5855891957272	0.645654229034656	62.6650204082665	0.645654229034656	59.5751677275428	0.645654229034656	57.2809705354894
0.647142615748583	70.3155717416926	0.647142615748583	64.0893708224965	0.647142615748583	64.7272051809328	0.647142615748583	63.6096506742342	0.647142615748583	62.686448357239	0.647142615748583	59.5917003475752	0.647142615748583	57.2931451930721
0.648634433548238	70.3561156105938	0.648634433548238	64.1184519949911	0.648634433548238	64.7550437391016	0.648634433548238	63.6337429520413	0.648634433548238	62.7079011243569	0.648634433548238	59.6082526894992	0.648634433548238	57.3053332229736
0.650129690343091	70.3967265220756	0.650129690343091	64.1475840387424	0.650129690343091	64.7829231789434	0.650129690343091	63.6578660463425	0.650129690343091	62.7293787183159	0.650129690343091	59.6248247600151	0.650129690343091	57.317534626873
0.651628394060843	70.4374045585482	0.651628394060843	64.176767021787	0.651628394060843	64.8108435363114	0.651628394060843	63.6820199743081	0.651628394060843	62.7508811477888	0.651628394060843	59.6414165657992	0.651628394060843	57.3297494064296
0.653130552647472	70.4781498024683	0.653130552647472	64.2060010122012	0.653130552647472	64.8388048470462	0.653130552647472	63.7062047530847	0.653130552647472	62.7724084214256	0.653130552647472	59.658028113504	0.653130552647472	57.3419775632831
0.654636174067275	70.5189623363392	0.654636174067275	64.2352860781014	0.654636174067275	64.8668071469756	0.654636174067275	63.7304203997954	0.654636174067275	62.7939605478538	0.654636174067275	59.6746594097575	0.654636174067275	57.3542190990536
0.656145266302905	70.5598422427109	0.656145266302905	64.2646222876435	0.656145266302905	64.8948504719145	0.656145266302905	63.7546669315397	0.656145266302905	62.815537535678	0.656145266302905	59.6913104611641	0.656145266302905	57.3664740153412
0.657657837355421	70.6007896041801	0.657657837355421	64.294009709023	0.657657837355421	64.9229348576652	0.657657837355421	63.7789443653934	0.657657837355421	62.8371393934802	0.657657837355421	59.7079812743039	0.657657837355421	57.3787423137267
0.659173895244321	70.64180450339	0.659173895244321	64.3234484104753	0.659173895244321	64.9510603400172	0.659173895244321	63.803252718409	0.659173895244321	62.8587661298199	0.659173895244321	59.7246718557331	0.659173895244321	57.3910239957712
0.660693448007596	70.6828870230305	0.660693448007596	64.352938460275	0.660693448007596	64.9792269547468	0.660693448007596	63.8275920076153	0.660693448007596	62.880417753234	0.660693448007596	59.741382211984	0.660693448007596	57.4033190630162
0.662216503701762	70.7240372458383	0.662216503701762	64.3824799267366	0.662216503701762	65.0074347376179	0.662216503701762	63.8519622500176	0.662216503701762	62.9020942722367	0.662216503701762	59.758112349565	0.662216503701762	57.4156275169837
0.663743070401909	70.7652552545964	0.663743070401909	64.4120728782137	0.663743070401909	65.0356837243812	0.663743070401909	63.8763634625976	0.663743070401909	62.9237956953198	0.663743070401909	59.7748622749603	0.663743070401909	57.4279493591761
0.665273156201741	70.8065411321348	0.665273156201741	64.4417173830995	0.665273156201741	65.0639739507746	0.665273156201741	63.9007956623139	0.665273156201741	62.9455220309528	0.665273156201741	59.7916319946304	0.665273156201741	57.4402845910764
0.666806769213622	70.84789496133	0.666806769213622	64.4714135098264	0.666806769213622	65.092305452523	0.666806769213622	63.9252588661012	0.666806769213622	62.9672732875825	0.666806769213622	59.808421515012	0.666806769213622	57.452633214148
0.668343917568615	70.8893168251052	0.668343917568615	64.5011613268662	0.668343917568615	65.1206782653385	0.668343917568615	63.949753090871	0.668343917568615	62.9890494736335	0.668343917568615	59.8252308425177	0.668343917568615	57.464995229835
0.669884609416526	70.9308068064302	0.669884609416526	64.53096090273	0.669884609416526	65.14909242492	0.669884609416526	63.9742783535114	0.669884609416526	63.010850597508	0.669884609416526	59.8420599835363	0.669884609416526	57.4773706395619
0.671428852925952	70.9723649883215	0.671428852925952	64.5608123059678	0.671428852925952	65.1775479669536	0.671428852925952	63.9988346708869	0.671428852925952	63.0326766675859	0.671428852925952	59.858908944433	0.671428852925952	57.489759444734
0.672976656284318	71.0139914538422	0.672976656284318	64.5907156051691	0.672976656284318	65.2060449271122	0.672976656284318	64.0234220598388	0.672976656284318	63.0545276922247	0.672976656284318	59.8757777315489	0.672976656284318	57.5021616467371
0.674528027697922	71.0556862861023	0.674528027697922	64.6206708689621	0.674528027697922	65.2345833410558	0.674528027697922	64.0480405371849	0.674528027697922	63.0764036797599	0.674528027697922	59.8926663512015	0.674528027697922	57.5145772469378
0.676082975391982	71.0974495682582	0.676082975391982	64.6506781660144	0.676082975391982	65.2631632444313	0.676082975391982	64.0726901197199	0.676082975391982	63.0983046385047	0.676082975391982	59.9095748096846	0.676082975391982	57.5270062466833
0.677641507610675	71.1392813835132	0.677641507610675	64.6807375650323	0.677641507610675	65.2917846728725	0.677641507610675	64.0973708242149	0.677641507610675	63.12023057675	0.677641507610675	59.9265031132679	0.677641507610675	57.5394486473014
0.679203632617185	71.1811818151172	0.679203632617185	64.710849134761	0.679203632617185	65.3204476620001	0.679203632617185	64.1220826674178	0.679203632617185	63.1421815027648	0.679203632617185	59.9434512681979	0.679203632617185	57.5519044501008
0.680769358693741	71.2231509463668	0.680769358693741	64.7410129439848	0.680769358693741	65.3491522474216	0.680769358693741	64.1468256660533	0.680769358693741	63.164157424796	0.680769358693741	59.9604192806971	0.680769358693741	57.564373656371
0.68233869414167	71.2651888606053	0.68233869414167	64.7712290615266	0.68233869414167	65.3778984647317	0.68233869414167	64.1715998368228	0.68233869414167	63.1861583510683	0.68233869414167	59.9774071569643	0.68233869414167	57.5768562673823
0.683911647281429	71.3072956412228	0.683911647281429	64.8014975562482	0.683911647281429	65.4066863495115	0.683911647281429	64.1964051964043	0.683911647281429	63.2081842897846	0.683911647281429	59.9944149031749	0.683911647281429	57.5893522843856
0.685488226452661	71.349471371656	0.685488226452661	64.83181849705	0.685488226452661	65.4355159373292	0.685488226452661	64.2212417614529	0.685488226452661	63.2302352491257	0.685488226452661	60.0114425254803	0.685488226452661	57.601861708613
0.687068440014232	71.3917161353885	0.687068440014232	64.862191952871	0.687068440014232	65.4643872637397	0.687068440014232	64.2461095486002	0.687068440014232	63.2523112372505	0.687068440014232	60.0284900300087	0.687068440014232	57.6143845412772
0.688652296344276	71.4340300159504	0.688652296344276	64.8926179926891	0.688652296344276	65.4933003642848	0.688652296344276	64.2710085744548	0.688652296344276	63.2744122622962	0.688652296344276	60.0455574228644	0.688652296344276	57.626920783572
0.690239803840242	71.4764130969187	0.690239803840242	64.9230966855205	0.690239803840242	65.5222552744929	0.690239803840242	64.2959388556021	0.690239803840242	63.2965383323779	0.690239803840242	60.0626447101285	0.690239803840242	57.6394704366721
0.691830970918936	71.5188654619173	0.691830970918936	64.95362810042	0.691830970918936	65.5512520298794	0.691830970918936	64.3209004086045	0.691830970918936	63.318689455589	0.691830970918936	60.0797518978583	0.691830970918936	57.652033501733
0.693425806016569	71.5613871946166	0.693425806016569	64.9842123064807	0.693425806016569	65.5802906659463	0.693425806016569	64.345893250001	0.693425806016569	63.3408656400012	0.693425806016569	60.0968789920876	0.693425806016569	57.6646099798915
0.695024317588797	71.6039783787338	0.695024317588797	65.0148493728343	0.695024317588797	65.6093712181823	0.695024317588797	64.3709173963079	0.695024317588797	63.3630668936646	0.695024317588797	60.1140259988268	0.695024317588797	57.6771998722653
0.696626514110769	71.6466390980331	0.696626514110769	65.0455393686507	0.696626514110769	65.6384937220628	0.696626514110769	64.3959728640181	0.696626514110769	63.3852932246074	0.696626514110769	60.131192924063	0.696626514110769	57.689803179953
0.698232404077171	71.6893694363254	0.698232404077171	65.0762823631383	0.698232404077171	65.66765821305	0.698232404077171	64.4210596696018	0.698232404077171	63.4075446408362	0.698232404077171	60.1483797737596	0.698232404077171	57.7024199040346
0.699841996002273	71.7321694774684	0.699841996002273	65.1070784255436	0.699841996002273	65.6968647265928	0.699841996002273	64.446177829506	0.699841996002273	63.4298211503362	0.699841996002273	60.1655865538568	0.699841996002273	57.715050045571
0.701455298419971	71.7750393053665	0.701455298419971	65.1379276251512	0.701455298419971	65.7261132981267	0.701455298419971	64.4713273601546	0.701455298419971	63.4521227610708	0.701455298419971	60.1828132702713	0.701455298419971	57.7276936056042
0.703072319883833	71.8179790039712	0.703072319883833	65.1688300312841	0.703072319883833	65.7554039630738	0.703072319883833	64.4965082779489	0.703072319883833	63.4744494809822	0.703072319883833	60.2000599288965	0.703072319883833	57.7403505851577
0.704693068967147	71.8609886572806	0.704693068967147	65.1997857133032	0.704693068967147	65.7847367568429	0.704693068967147	64.521720599267	0.704693068967147	63.4968013179909	0.704693068967147	60.2173265356026	0.704693068967147	57.7530209852358
0.706317554262962	71.9040683493398	0.706317554262962	65.2307947406076	0.706317554262962	65.8141117148295	0.706317554262962	64.5469643404641	0.706317554262962	63.519178279996	0.706317554262962	60.2346130962362	0.706317554262962	57.7657048068244
0.707945784384138	71.9472181642407	0.707945784384138	65.2618571826343	0.707945784384138	65.8435288724156	0.707945784384138	64.5722395178726	0.707945784384138	63.5415803748753	0.707945784384138	60.251919616621	0.707945784384138	57.7784020508905
0.709577767963389	71.9904381861222	0.709577767963389	65.2929731088583	0.709577767963389	65.87298826497	0.709577767963389	64.5975461478021	0.709577767963389	63.5640076104853	0.709577767963389	60.2692461025573	0.709577767963389	57.7911127183823
0.711213513653329	72.03372849917	0.711213513653329	65.3241425887924	0.711213513653329	65.9024899278478	0.711213513653329	64.6228842465394	0.711213513653329	63.5864599946611	0.711213513653329	60.286592559822	0.711213513653329	57.8038368102296
0.712853030126519	72.0770891876168	0.712853030126519	65.3553656919874	0.712853030126519	65.9320338963908	0.712853030126519	64.6482538303483	0.712853030126519	63.6089375352167	0.712853030126519	60.3039589941691	0.712853030126519	57.8165743273434
0.714496326075513	72.1205203357421	0.714496326075513	65.3866424880319	0.714496326075513	65.9616202059276	0.714496326075513	64.6736549154699	0.714496326075513	63.6314402399447	0.714496326075513	60.3213454113294	0.714496326075513	57.829325270616
0.716143410212902	72.1640220278725	0.716143410212902	65.4179730465522	0.716143410212902	65.991248891773	0.716143410212902	64.6990875181227	0.716143410212902	63.6539681166167	0.716143410212902	60.3387518170103	0.716143410212902	57.8420896409213
0.717794291271362	72.2075943483814	0.717794291271362	65.4493574372122	0.717794291271362	66.0209199892285	0.717794291271362	64.7245516545025	0.717794291271362	63.6765211729832	0.717794291271362	60.3561782168964	0.717794291271362	57.8548674391147
0.719448978003699	72.2512373816894	0.719448978003699	65.4807957297137	0.719448978003699	66.0506335335823	0.719448978003699	64.7500473407821	0.719448978003699	63.6990994167734	0.719448978003699	60.3736246166492	0.719448978003699	57.867658666033
0.7211074791829	72.2949512122639	0.7211074791829	65.512287993796	0.7211074791829	66.0803895601088	0.7211074791829	64.7755745931119	0.7211074791829	63.7217028556959	0.7211074791829	60.3910910219069	0.7211074791829	57.8804633224943
0.72276980360217	72.3387359246194	0.72276980360217	65.5438342992359	0.72276980360217	66.1101881040693	0.72276980360217	64.8011334276198	0.72276980360217	63.7443314974378	0.72276980360217	60.408577438285	0.72276980360217	57.8932814092987
0.72443596007499	72.3825916033174	0.72443596007499	65.5754347158478	0.72443596007499	66.1400292007112	0.72443596007499	64.8267238604107	0.72443596007499	63.7669853496657	0.72443596007499	60.4260838713758	0.72443596007499	57.9061129272277
0.726105957435155	72.4265183329665	0.726105957435155	65.6070893134836	0.726105957435155	66.1699128852687	0.726105957435155	64.8523459075673	0.726105957435155	63.7896644200251	0.726105957435155	60.4436103267487	0.726105957435155	57.9189578770441
0.727779804536824	72.4705161982223	0.727779804536824	65.6387981620325	0.727779804536824	66.1998391929625	0.727779804536824	64.8779995851494	0.727779804536824	63.8123687161406	0.727779804536824	60.4611568099502	0.727779804536824	57.9318162594929
0.729457510254569	72.5145852837876	0.729457510254569	65.6705613314212	0.729457510254569	66.2298081589995	0.729457510254569	64.9036849091948	0.729457510254569	63.8350982456161	0.729457510254569	60.4787233265039	0.729457510254569	57.9446880753004
0.731139083483417	72.5587256744121	0.731139083483417	65.7023788916138	0.731139083483417	66.2598198185734	0.731139083483417	64.9294018957182	0.731139083483417	63.8578530160348	0.731139083483417	60.4963098819104	0.731139083483417	57.9575733251748
0.732824533138904	72.6029374548928	0.732824533138904	65.7342509126114	0.732824533138904	66.2898742068642	0.732824533138904	64.9551505607124	0.732824533138904	63.8806330349591	0.732824533138904	60.5139164816477	0.732824533138904	57.970472009806
0.734513868157115	72.6472207100738	0.734513868157115	65.7661774644527	0.734513868157115	66.3199713590384	0.734513868157115	64.9809309201473	0.734513868157115	63.9034383099307	0.734513868157115	60.5315431311708	0.734513868157115	57.9833841298655
0.736207097494736	72.6915755248464	0.736207097494736	65.7981586172133	0.736207097494736	66.3501113102489	0.736207097494736	65.0067429899708	0.736207097494736	63.9262688484707	0.736207097494736	60.5491898359119	0.736207097494736	57.996309686007
0.737904230129101	72.736001984149	0.737904230129101	65.8301944410061	0.737904230129101	66.3802940956352	0.737904230129101	65.0325867861083	0.737904230129101	63.9491246580797	0.737904230129101	60.5668566012806	0.737904230129101	58.0092486788657
0.739605275058238	72.7805001729672	0.739605275058238	65.8622850059811	0.739605275058238	66.4105197503231	0.739605275058238	65.0584623244627	0.739605275058238	63.9720057462377	0.739605275058238	60.5845434326637	0.739605275058238	58.0222011090589
0.741310241300917	72.825070176334	0.741310241300917	65.8944303823253	0.741310241300917	66.4407883094249	0.741310241300917	65.0843696209149	0.741310241300917	63.9949121204042	0.741310241300917	60.6022503354252	0.741310241300917	58.0351669771856
0.743019137896701	72.8697120793294	0.743019137896701	65.9266306402628	0.743019137896701	66.4710998080393	0.743019137896701	65.1103086913233	0.743019137896701	64.0178437880184	0.743019137896701	60.6199773149068	0.743019137896701	58.0481462838271
0.744731973905989	72.9144259670809	0.744731973905989	65.9588858500545	0.744731973905989	66.5014542812516	0.744731973905989	65.1362795515241	0.744731973905989	64.040800756499	0.744731973905989	60.6377243764271	0.744731973905989	58.0611390295463
0.746448758410067	72.9592119247631	0.746448758410067	65.9911960819985	0.746448758410067	66.5318517641332	0.746448758410067	65.1622822173314	0.746448758410067	64.0637830332443	0.746448758410067	60.6554915252824	0.746448758410067	58.0741452148883
0.748169500511154	73.0040700375982	0.748169500511154	66.0235614064295	0.748169500511154	66.5622922917422	0.748169500511154	65.1883167045371	0.748169500511154	64.0867906256324	0.748169500511154	60.6732787667465	0.748169500511154	58.0871648403802
0.749894209332456	73.0490003908553	0.749894209332456	66.0559818937192	0.749894209332456	66.5927758991229	0.749894209332456	65.2143830289109	0.749894209332456	64.1098235410212	0.749894209332456	60.6910861060704	0.749894209332456	58.1001979065314
0.751622894018205	73.0940030698513	0.751622894018205	66.0884576142761	0.751622894018205	66.6233026213063	0.751622894018205	65.2404812062005	0.751622894018205	64.1328817867482	0.751622894018205	60.7089135484828	0.751622894018205	58.1132444138331
0.753355563733717	73.1390781599502	0.753355563733717	66.1209886385453	0.753355563733717	66.6538724933096	0.753355563733717	65.2666112521313	0.753355563733717	64.155965370131	0.753355563733717	60.7267610991899	0.753355563733717	58.1263043627588
0.755092227665434	73.1842257465636	0.755092227665434	66.1535750370087	0.755092227665434	66.6844855501365	0.755092227665434	65.2927731824069	0.755092227665434	64.1790742984669	0.755092227665434	60.7446287633754	0.755092227665434	58.1393777537642
0.756832895020974	73.2294459151504	0.756832895020974	66.1862168801851	0.756832895020974	66.715141826777	0.756832895020974	65.3189670127089	0.756832895020974	64.2022085790332	0.756832895020974	60.7625165462007	0.756832895020974	58.1524645872872
0.758577575029184	73.2747387512172	0.758577575029184	66.2189142386294	0.758577575029184	66.7458413582076	0.758577575029184	65.3451927586967	0.758577575029184	64.2253682190872	0.758577575029184	60.7804244528048	0.758577575029184	58.165564863748
0.760326276940182	73.3201043403177	0.760326276940182	66.2516671829336	0.760326276940182	66.7765841793911	0.760326276940182	65.371450436008	0.760326276940182	64.2485532258663	0.760326276940182	60.7983524883042	0.760326276940182	58.1786785835491
0.762079010025412	73.3655427680535	0.762079010025412	66.2844757837259	0.762079010025412	66.8073703252769	0.762079010025412	65.3977400602585	0.762079010025412	64.2717636065879	0.762079010025412	60.8163006577935	0.762079010025412	58.1918057470752
0.763835783577691	73.4110541200735	0.763835783577691	66.317340111671	0.763835783577691	66.8381998308006	0.763835783577691	65.424061647042	0.763835783577691	64.2949993684495	0.763835783577691	60.8342689663446	0.763835783577691	58.2049463546936
0.765596606911256	73.4566384820743	0.765596606911256	66.3502602374704	0.765596606911256	66.8690727308844	0.765596606911256	65.4504152119305	0.765596606911256	64.3182605186288	0.765596606911256	60.8522574190074	0.765596606911256	58.2181004067537
0.767361489361819	73.5022959398001	0.767361489361819	66.3832362318615	0.767361489361819	66.8999890604366	0.767361489361819	65.4768007704743	0.767361489361819	64.341547064284	0.767361489361819	60.8702660208096	0.767361489361819	58.2312679035875
0.76913044028661	73.5480265790426	0.76913044028661	66.4162681656185	0.76913044028661	66.9309488543523	0.76913044028661	65.5032183382018	0.76913044028661	64.3648590125531	0.76913044028661	60.8882947767566	0.76913044028661	58.2444488455096
0.77090346906443	73.5938304856413	0.77090346906443	66.4493561095518	0.77090346906443	66.9619521475127	0.77090346906443	65.5296679306198	0.77090346906443	64.3881963705548	0.77090346906443	60.9063436918318	0.77090346906443	58.2576432328168
0.772680585095702	73.6397077454833	0.772680585095702	66.4825001345078	0.772680585095702	66.9929989747855	0.772680585095702	65.5561495632132	0.772680585095702	64.4115591453881	0.772680585095702	60.9244127709964	0.772680585095702	58.2708510657888
0.774461797802519	73.6856584445036	0.774461797802519	66.5157003113697	0.774461797802519	67.0240893710248	0.774461797802519	65.5826632514455	0.774461797802519	64.4349473441322	0.774461797802519	60.9425020191897	0.774461797802519	58.2840723446875
0.776247116628692	73.7316826686846	0.776247116628692	66.5489567110563	0.776247116628692	67.0552233710711	0.776247116628692	65.6092090107584	0.776247116628692	64.4583609738472	0.776247116628692	60.9606114413289	0.776247116628692	58.2973070697578
0.778036551039804	73.7777805040568	0.778036551039804	66.5822694045231	0.778036551039804	67.0864010097514	0.778036551039804	65.6357868565722	0.778036551039804	64.4818000415734	0.778036551039804	60.9787410423091	0.778036551039804	58.3105552412269
0.779830110523259	73.8239520366983	0.779830110523259	66.6156384627614	0.779830110523259	67.1176223218789	0.779830110523259	65.6623968042854	0.779830110523259	64.5052645543316	0.779830110523259	60.9968908270035	0.779830110523259	58.3238168593049
0.78162780458833	73.8701973527352	0.78162780458833	66.6490639567986	0.78162780458833	67.1488873422535	0.78162780458833	65.6890388692753	0.78162780458833	64.5287545191236	0.78162780458833	61.0150608002635	0.78162780458833	58.3370919241846
0.783429642766212	73.9165165383413	0.783429642766212	66.6825459576983	0.783429642766212	67.1801961056614	0.783429642766212	65.7157130668975	0.783429642766212	64.5522699429317	0.783429642766212	61.0332509669185	0.783429642766212	58.3503804360415
0.785235634610072	73.9629096797385	0.785235634610072	66.71608453656	0.785235634610072	67.211548646875	0.785235634610072	65.7424194124862	0.785235634610072	64.5758108327187	0.785235634610072	61.0514613317761	0.785235634610072	58.363682395034
0.787045789695099	74.0093768631965	0.787045789695099	66.7496797645193	0.787045789695099	67.2429450006536	0.787045789695099	65.7691579213544	0.787045789695099	64.5993771954284	0.787045789695099	61.069691899622	0.787045789695099	58.3769978013031
0.788860117618554	74.055918175033	0.788860117618554	66.7833317127475	0.788860117618554	67.2743852017424	0.788860117618554	65.7959286087934	0.788860117618554	64.6229690379856	0.788860117618554	61.0879426752202	0.788860117618554	58.390326654973
0.790678627999825	74.1025337016136	0.790678627999825	66.817040452452	0.790678627999825	67.3058692848734	0.790678627999825	65.8227314900736	0.790678627999825	64.6465863672955	0.790678627999825	61.1062136633131	0.790678627999825	58.4036689561505
0.792501330480472	74.1492235293521	0.792501330480472	66.8508060548759	0.792501330480472	67.3373972847649	0.792501330480472	65.8495665804439	0.792501330480472	64.6702291902448	0.792501330480472	61.124504868621	0.792501330480472	58.4170247049256
0.794328234724281	74.1959877447103	0.794328234724281	66.8846285912982	0.794328234724281	67.3689692361218	0.794328234724281	65.8764338951318	0.794328234724281	64.6938975137006	0.794328234724281	61.142816295843	0.794328234724281	58.4303939013712
0.796159350417319	74.2428264341981	0.796159350417319	66.9185081330338	0.796159350417319	67.4005851736352	0.796159350417319	65.9033334493439	0.796159350417319	64.7175913445114	0.796159350417319	61.1611479496563	0.796159350417319	58.443776545543
0.797994687267977	74.2897396843736	0.797994687267977	66.9524447514331	0.797994687267977	67.4322451319828	0.797994687267977	65.9302652582656	0.797994687267977	64.7413106895068	0.797994687267977	61.1794998347165	0.797994687267977	58.4571726374802
0.799834255007028	74.3367275818429	0.799834255007028	66.9864385178823	0.799834255007028	67.4639491458289	0.799834255007028	65.957229337061	0.799834255007028	64.7650555554973	0.799834255007028	61.1978719556578	0.799834255007028	58.4705821772046
0.801678063387679	74.3837902132605	0.801678063387679	67.0204895038033	0.801678063387679	67.4956972498239	0.801678063387679	65.9842257008732	0.801678063387679	64.7888259492748	0.801678063387679	61.2162643170928	0.801678063387679	58.4840051647216
0.803526122185617	74.4309276653291	0.803526122185617	67.0545977806537	0.803526122185617	67.5274894786051	0.803526122185617	66.0112543648244	0.803526122185617	64.8126218776122	0.803526122185617	61.2346769236125	0.803526122185617	58.4974416000194
0.805378441199067	74.4781400247995	0.805378441199067	67.0887634199265	0.805378441199067	67.5593258667961	0.805378441199067	66.0383153440156	0.805378441199067	64.836443347264	0.805378441199067	61.2531097797867	0.805378441199067	58.5108914830697
0.807235030248838	74.5254273784712	0.807235030248838	67.1229864931504	0.807235030248838	67.5912064490069	0.807235030248838	66.065408653527	0.807235030248838	64.8602903649657	0.807235030248838	61.2715628901636	0.807235030248838	58.5243548138271
0.809095899178382	74.5727898131916	0.809095899178382	67.1572670718897	0.809095899178382	67.6231312598341	0.809095899178382	66.0925343084177	0.809095899178382	64.8841629374346	0.809095899178382	61.2900362592702	0.809095899178382	58.5378315922299
0.810961057853841	74.6202274158569	0.810961057853841	67.1916052277439	0.810961057853841	67.6551003338608	0.810961057853841	66.1196923237262	0.810961057853841	64.9080610713689	0.810961057853841	61.308529891612	0.810961057853841	58.5513218181994
0.812830516164099	74.6677402734115	0.812830516164099	67.2260010323483	0.812830516164099	67.6871137056567	0.812830516164099	66.14688271447	0.812830516164099	64.9319847734488	0.812830516164099	61.3270437916733	0.812830516164099	58.5648254916405
0.81470428402084	74.7153284728484	0.81470428402084	67.2604545573734	0.81470428402084	67.7191714097779	0.81470428402084	66.1741054956457	0.81470428402084	64.9559340503357	0.81470428402084	61.3455779639173	0.81470428402084	58.5783426124413
0.816582371358592	74.7629921012089	0.816582371358592	67.2949658745252	0.816582371358592	67.7512734807672	0.816582371358592	66.2013606822293	0.816582371358592	64.9799089086729	0.816582371358592	61.3641324127856	0.816582371358592	58.5918731804734
0.81846478813479	74.8107312455832	0.81846478813479	67.3295350555449	0.81846478813479	67.7834199531538	0.81846478813479	66.2286482891761	0.81846478813479	65.0039093550851	0.81846478813479	61.3827071426991	0.81846478813479	58.6054171955919
0.820351544329818	74.8585459931097	0.820351544329818	67.3641621722091	0.820351544329818	67.8156108614534	0.820351544329818	66.2559683314207	0.820351544329818	65.0279353961787	0.820351544329818	61.4013021580572	0.820351544329818	58.6189746576355
0.822242649947071	74.9064364309757	0.822242649947071	67.3988472963298	0.822242649947071	67.8478462401685	0.822242649947071	66.283320823877	0.822242649947071	65.0519870385422	0.822242649947071	61.4199174632385	0.822242649947071	58.6325455664263
0.824138115013002	74.9544026464172	0.824138115013002	67.433590499754	0.824138115013002	67.8801261237881	0.824138115013002	66.3107057814385	0.824138115013002	65.0760642887454	0.824138115013002	61.4385530626002	0.824138115013002	58.6461299217702
0.826037949577179	75.0024447267187	0.826037949577179	67.4683918543643	0.826037949577179	67.9124505467877	0.826037949577179	66.338123218978	0.826037949577179	65.1001671533404	0.826037949577179	61.4572089604789	0.826037949577179	58.6597277234564
0.827942163712334	75.0505627592136	0.827942163712334	67.5032514320779	0.827942163712334	67.9448195436295	0.827942163712334	66.3655731513478	0.827942163712334	65.124295638861	0.827942163712334	61.4758851611899	0.827942163712334	58.6733389712582
0.829850767514423	75.0987568312841	0.829850767514423	67.5381693048478	0.829850767514423	67.9772331487623	0.829850767514423	66.3930555933798	0.829850767514423	65.1484497518229	0.829850767514423	61.4945816690277	0.829850767514423	58.6869636649323
0.831763771102671	75.1470270303612	0.831763771102671	67.5731455446617	0.831763771102671	68.0096913966215	0.831763771102671	66.4205705598856	0.831763771102671	65.1726294987241	0.831763771102671	61.5132984882659	0.831763771102671	58.7006018042192
0.833681184619634	75.1953734439249	0.833681184619634	67.6081802235424	0.833681184619634	68.0421943216292	0.833681184619634	66.4481180656563	0.833681184619634	65.1968348860444	0.833681184619634	61.5320356231572	0.833681184619634	58.7142533888434
0.835603018231248	75.2437961595039	0.835603018231248	67.6432734135481	0.835603018231248	68.074741958194	0.835603018231248	66.4756981254626	0.835603018231248	65.2210659202458	0.835603018231248	61.5507930779337	0.835603018231248	58.7279184185129
0.837529282126883	75.2922952646761	0.837529282126883	67.6784251867715	0.837529282126883	68.1073343407115	0.837529282126883	66.5033107540552	0.837529282126883	65.2453226077727	0.837529282126883	61.5695708568065	0.837529282126883	58.7415968929198
0.839459986519397	75.3408708470682	0.839459986519397	67.7136356153408	0.839459986519397	68.1399715035636	0.839459986519397	66.5309559661643	0.839459986519397	65.2696049550514	0.839459986519397	61.5883689639659	0.839459986519397	58.7552888117402
0.841395141645195	75.3895229943563	0.841395141645195	67.7489047714188	0.841395141645195	68.1726534811192	0.841395141645195	66.5586337765	0.841395141645195	65.2939129684907	0.841395141645195	61.6071874035819	0.841395141645195	58.7689941746338
0.843334757764275	75.4382517942653	0.843334757764275	67.7842327272034	0.843334757764275	68.2053803077337	0.843334757764275	66.5863441997523	0.843334757764275	65.3182466544817	0.843334757764275	61.6260261798034	0.843334757764275	58.7827129812447
0.84527884516029	75.4870573345694	0.84527884516029	67.8196195549275	0.84527884516029	68.2381520177495	0.84527884516029	66.6140872505912	0.84527884516029	65.3426060193979	0.84527884516029	61.644885296759	0.84527884516029	58.7964452312008
0.847227414140597	75.5359397030919	0.847227414140597	67.8550653268586	0.847227414140597	68.2709686454954	0.847227414140597	66.6418629436664	0.847227414140597	65.3669910695953	0.847227414140597	61.6637647585567	0.847227414140597	58.810190924114
0.849180475036314	75.5848989877054	0.849180475036314	67.8905701152992	0.849180475036314	68.3038302252871	0.849180475036314	66.6696712936077	0.849180475036314	65.3914018114122	0.849180475036314	61.6826645692839	0.849180475036314	58.8239500595805
0.851138038202377	75.6339352763319	0.851138038202377	67.9261339925866	0.851138038202377	68.3367367914273	0.851138038202377	66.6975123150251	0.851138038202377	65.4158382511697	0.851138038202377	61.7015847330075	0.851138038202377	58.8377226371806
0.85310011401759	75.6830486569426	0.85310011401759	67.961757031093	0.85310011401759	68.3696883782052	0.85310011401759	66.7253860225084	0.85310011401759	65.4403003951715	0.85310011401759	61.720525253774	0.85310011401759	58.8515086564788
0.855066712884683	75.7322392175582	0.855066712884683	67.9974393032252	0.855066712884683	68.4026850198969	0.855066712884683	66.7532924306277	0.855066712884683	65.4647882497038	0.855066712884683	61.7394861356096	0.855066712884683	58.8653081170238
0.85703784523037	75.7815070462487	0.85703784523037	68.0331808814247	0.85703784523037	68.4357267507654	0.85703784523037	66.7812315539334	0.85703784523037	65.4893018210358	0.85703784523037	61.75846738252	0.85703784523037	58.8791210183485
0.859013521505396	75.8308522311338	0.859013521505396	68.0689818381679	0.859013521505396	68.4688136050605	0.859013521505396	66.8092034069558	0.859013521505396	65.5138411154191	0.859013521505396	61.7774689984907	0.859013521505396	58.8929473599704
0.860993752184601	75.8802748603824	0.860993752184601	68.1048422459656	0.860993752184601	68.5019456170187	0.860993752184601	66.8372080042057	0.860993752184601	65.5384061390885	0.860993752184601	61.7964909874869	0.860993752184601	58.9067871413909
0.86297854776697	75.9297750222135	0.86297854776697	68.1407621773635	0.86297854776697	68.5351228208637	0.86297854776697	66.8652453601743	0.86297854776697	65.5629968982615	0.86297854776697	61.8155333534536	0.86297854776697	58.9206403620963
0.864967918775693	75.9793528048952	0.864967918775693	68.1767417049418	0.864967918775693	68.5683452508059	0.864967918775693	66.8933154893329	0.864967918775693	65.5876133991386	0.864967918775693	61.8345961003155	0.864967918775693	58.934507021557
0.866961875758217	76.0290082967456	0.866961875758217	68.2127809013154	0.866961875758217	68.6016129410426	0.866961875758217	66.9214184061335	0.866961875758217	65.6122556479032	0.866961875758217	61.8536792319774	0.866961875758217	58.948387119228
0.868960429286302	76.0787415861326	0.868960429286302	68.2488798391335	0.868960429286302	68.6349259257581	0.868960429286302	66.9495541250082	0.868960429286302	65.636923650722	0.868960429286302	61.8727827523237	0.868960429286302	58.9622806545488
0.870963589956081	76.1285527614735	0.870963589956081	68.28503859108	0.870963589956081	68.6682842391237	0.870963589956081	66.97772266037	0.870963589956081	65.6616174137446	0.870963589956081	61.8919066652191	0.870963589956081	58.9761876269435
0.872971368388112	76.178441911236	0.872971368388112	68.3212572298735	0.872971368388112	68.7016879152976	0.872971368388112	67.0059240266123	0.872971368388112	65.6863369431038	0.872971368388112	61.9110509745079	0.872971368388112	58.9901080358207
0.874983775227436	76.2284091239373	0.874983775227436	68.3575358282668	0.874983775227436	68.7351369884249	0.874983775227436	67.0341582381089	0.874983775227436	65.7110822449158	0.874983775227436	61.9302156840148	0.874983775227436	59.0040418805738
0.877000821143635	76.2784544881446	0.877000821143635	68.3938744590474	0.877000821143635	68.7686314926381	0.877000821143635	67.0624253092146	0.877000821143635	65.7358533252797	0.877000821143635	61.9494007975444	0.877000821143635	59.0179891605808
0.879022516830885	76.3285780924753	0.879022516830885	68.430273195037	0.879022516830885	68.8021714620563	0.879022516830885	67.0907252542646	0.879022516830885	65.7606501902783	0.879022516830885	61.9686063188814	0.879022516830885	59.0319498752045
0.881048873008014	76.3787800255965	0.881048873008014	68.4667321090918	0.881048873008014	68.8357569307859	0.881048873008014	67.1190580875752	0.881048873008014	65.7854728459777	0.881048873008014	61.9878322517908	0.881048873008014	59.0459240237923
0.883079900418563	76.4290603762259	0.883079900418563	68.5032512741026	0.883079900418563	68.8693879329203	0.883079900418563	67.1474238234431	0.883079900418563	65.8103212984274	0.883079900418563	62.0070786000177	0.883079900418563	59.0599116056766
0.885115609830836	76.4794192331309	0.885115609830836	68.5398307629942	0.885115609830836	68.90306450254	0.885115609830836	67.1758224761461	0.885115609830836	65.8351955536603	0.885115609830836	62.0263453672875	0.885115609830836	59.0739126201746
0.887156012037961	76.5298566851295	0.887156012037961	68.576470648726	0.887156012037961	68.9367866737127	0.887156012037961	67.2042540599428	0.887156012037961	65.8600956176931	0.887156012037961	62.0456325573059	0.887156012037961	59.0879270665883
0.889201117857949	76.5803728210897	0.889201117857949	68.6131710042918	0.889201117857949	68.9705544804932	0.889201117857949	67.2327185890729	0.889201117857949	65.885021496526	0.889201117857949	62.064940173759	0.889201117857949	59.1019549442048
0.891250938133746	76.6309677299299	0.891250938133746	68.6499319027193	0.891250938133746	69.0043679569236	0.891250938133746	67.2612160777569	0.891250938133746	65.9099731961429	0.891250938133746	62.0842682203132	0.891250938133746	59.1159962522961
0.893305483733295	76.681641500619	0.893305483733295	68.6867534170709	0.893305483733295	69.0382271370328	0.893305483733295	67.2897465401964	0.893305483733295	65.9349507225112	0.893305483733295	62.1036167006154	0.893305483733295	59.1300509901193
0.895364765549594	76.7323942221763	0.895364765549594	68.7236356204431	0.895364765549594	69.0721320548375	0.895364765549594	67.3183099905742	0.895364765549594	65.9599540815825	0.895364765549594	62.1229856182929	0.895364765549594	59.1441191569164
0.897428794500749	76.7832259836714	0.897428794500749	68.7605785859665	0.897428794500749	69.1060827443411	0.897428794500749	67.3469064430542	0.897428794500749	65.9849832792919	0.897428794500749	62.1423749769538	0.897428794500749	59.1582007519146
0.899497581530035	76.8341368742249	0.899497581530035	68.7975823868061	0.899497581530035	69.1400792395346	0.899497581530035	67.3755359117813	0.899497581530035	66.0100383215586	0.899497581530035	62.1617847801863	0.899497581530035	59.1722957743263
0.901571137605957	76.8851269830077	0.901571137605957	68.834647096161	0.901571137605957	69.1741215743963	0.901571137605957	67.404198410882	0.901571137605957	66.0351192142856	0.901571137605957	62.1812150315597	0.901571137605957	59.186404223349
0.903649473722302	76.9361963992413	0.903649473722302	68.8717727872645	0.903649473722302	69.2082097828915	0.903649473722302	67.4328939544639	0.903649473722302	66.0602259633601	0.903649473722302	62.2006657346237	0.903649473722302	59.2005260981656
0.9057326008982	76.9873452121982	0.9057326008982	68.9089595333839	0.9057326008982	69.2423438989733	0.9057326008982	67.4616225566159	0.9057326008982	66.0853585746533	0.9057326008982	62.2201368929088	0.9057326008982	59.2146613979441
0.907820530178186	77.0385735112015	0.907820530178186	68.9462074078209	0.907820530178186	69.2765239565817	0.907820530178186	67.4903842314085	0.907820530178186	66.1105170540203	0.907820530178186	62.2396285099261	0.907820530178186	59.228810121838
0.909913272632252	77.0898813856254	0.909913272632252	68.9835164839112	0.909913272632252	69.3107499896445	0.909913272632252	67.5191789928933	0.909913272632252	66.1357014073008	0.909913272632252	62.2591405891678	0.909913272632252	59.2429722689859
0.91201083935591	77.1412689248947	0.91201083935591	69.0208868350244	0.91201083935591	69.3450220320766	0.91201083935591	67.5480068551039	0.91201083935591	66.1609116403184	0.91201083935591	62.2786731341067	0.91201083935591	59.257147838512
0.91411324147025	77.1927362184854	0.91411324147025	69.0583185345643	0.91411324147025	69.3793401177807	0.91411324147025	67.576867832055	0.91411324147025	66.1861477588811	0.91411324147025	62.2982261481966	0.91411324147025	59.2713368295261
0.916220490122	77.2442833559245	0.916220490122	69.095811655969	0.916220490122	69.4137042806466	0.916220490122	67.6057619377432	0.916220490122	66.2114097687814	0.916220490122	62.3177996348723	0.916220490122	59.2855392411231
0.918332596483581	77.2959104267901	0.918332596483581	69.1333662727102	0.918332596483581	69.4481145545518	0.918332596483581	67.6346891861467	0.918332596483581	66.236697675796	0.918332596483581	62.3373935975494	0.918332596483581	59.2997550723837
0.920449571753171	77.3476175207114	0.920449571753171	69.1709824582939	0.920449571753171	69.4825709733613	0.920449571753171	67.6636495912253	0.920449571753171	66.2620114856863	0.920449571753171	62.3570080396247	0.920449571753171	59.3139843223743
0.922571427154763	77.3994047273689	0.922571427154763	69.20866028626	0.922571427154763	69.5170735709277	0.922571427154763	67.6926431669206	0.922571427154763	66.2873512041979	0.922571427154763	62.376642964476	0.922571427154763	59.3282269901465
0.924698173938223	77.4512721364944	0.924698173938223	69.2463998301823	0.924698173938223	69.5516223810911	0.924698173938223	67.7216699271561	0.924698173938223	66.3127168370614	0.924698173938223	62.3962983754624	0.924698173938223	59.3424830747381
0.926829823379349	77.503219837871	0.926829823379349	69.2842011636688	0.926829823379349	69.5862174376794	0.926829823379349	67.7507298858373	0.926829823379349	66.3381083899917	0.926829823379349	62.4159742759239	0.926829823379349	59.3567525751721
0.928966386779936	77.5552479213332	0.928966386779936	69.3220643603613	0.928966386779936	69.6208587745078	0.928966386779936	67.7798230568512	0.928966386779936	66.3635258686885	0.928966386779936	62.4356706691819	0.928966386779936	59.3710354904576
0.93110787546783	77.6073564767671	0.93110787546783	69.3599894939354	0.93110787546783	69.6555464253795	0.93110787546783	67.8089494540672	0.93110787546783	66.3889692788364	0.93110787546783	62.4553875585392	0.93110787546783	59.3853318195894
0.933254300796991	77.6595455941103	0.933254300796991	69.3979766381008	0.933254300796991	69.6902804240853	0.933254300796991	67.8381090913365	0.933254300796991	66.4144386261047	0.933254300796991	62.4751249472796	0.933254300796991	59.3996415615481
0.935405674147552	77.711815363352	0.935405674147552	69.4360258666011	0.935405674147552	69.7250608044036	0.935405674147552	67.8673019824924	0.935405674147552	66.4399339161476	0.935405674147552	62.4948828386685	0.935405674147552	59.4139647153003
0.93756200692588	77.764165874533	0.93756200692588	69.4741372532136	0.93756200692588	69.7598876001009	0.93756200692588	67.8965281413506	0.93756200692588	66.4654551546041	0.93756200692588	62.5146612359526	0.93756200692588	59.4283012797983
0.939723310564638	77.816597217746	0.939723310564638	69.5123108717497	0.939723310564638	69.794760844931	0.939723310564638	67.9257875817085	0.939723310564638	66.4910023470985	0.939723310564638	62.5344601423603	0.939723310564638	59.4426512539806
0.941889596522841	77.8691094831353	0.941889596522841	69.5505467960546	0.941889596522841	69.829680572636	0.941889596522841	67.9550803173463	0.941889596522841	66.51657549924	0.941889596522841	62.5542795611011	0.941889596522841	59.4570146367717
0.944060876285923	77.9217027608974	0.944060876285923	69.5888451000071	0.944060876285923	69.8646468169457	0.944060876285923	67.984406362026	0.944060876285923	66.5421746166227	0.944060876285923	62.5741194953664	0.944060876285923	59.471391427082
0.946237161365793	77.9743771412804	0.946237161365793	69.6272058575201	0.946237161365793	69.8996596115775	0.946237161365793	68.0137657294924	0.946237161365793	66.5677997048261	0.946237161365793	62.5939799483291	0.946237161365793	59.4857816238081
0.948418463300897	78.0271327145847	0.948418463300897	69.6656291425403	0.948418463300897	69.9347189902372	0.948418463300897	68.0431584334723	0.948418463300897	66.593450769415	0.948418463300897	62.6138609231437	0.948418463300897	59.5001852258328
0.950604793656281	78.0799695711626	0.950604793656281	69.7041150290479	0.950604793656281	69.9698249866182	0.950604793656281	68.0725844876753	0.950604793656281	66.6191278159393	0.950604793656281	62.6337624229466	0.950604793656281	59.514602232025
0.952796164023652	78.1328878014187	0.952796164023652	69.7426635910573	0.952796164023652	70.004977634402	0.952796164023652	68.1020439057932	0.952796164023652	66.6448308499343	0.952796164023652	62.6536844508556	0.952796164023652	59.52903264124
0.954992586021436	78.1858874958096	0.954992586021436	69.7812749026165	0.954992586021436	70.0401769672582	0.954992586021436	68.1315367015008	0.954992586021436	66.6705598769207	0.954992586021436	62.6736270099707	0.954992586021436	59.5434764523191
0.957194071294844	78.2389687448444	0.957194071294844	69.819949037807	0.957194071294844	70.0754230188444	0.957194071294844	68.161062888455	0.957194071294844	66.6963149024048	0.957194071294844	62.6935901033736	0.957194071294844	59.5579336640901
0.959400631515933	78.2921316390846	0.959400631515933	69.8586860707446	0.959400631515933	70.1107158228061	0.959400631515933	68.1906224802959	0.959400631515933	66.7220959318781	0.959400631515933	62.7135737341277	0.959400631515933	59.5724042753672
0.961612278383665	78.3453762691439	0.961612278383665	69.8974860755782	0.961612278383665	70.1460554127772	0.961612278383665	68.220215490646	0.961612278383665	66.747902970818	0.961612278383665	62.7335779052786	0.961612278383665	59.586888284951
0.96382902362397	78.3987027256887	0.96382902362397	69.9363491264911	0.96382902362397	70.1814418223797	0.96382902362397	68.2498419331108	0.96382902362397	66.7737360246875	0.96382902362397	62.7536026198539	0.96382902362397	59.6013856916285
0.966050878989813	78.4521110994379	0.966050878989813	69.9752752976997	0.966050878989813	70.2168750852235	0.966050878989813	68.2795018212783	0.966050878989813	66.799595098935	0.966050878989813	62.7736478808631	0.966050878989813	59.6158964941732
0.968277856261249	78.505601481163	0.968277856261249	70.0142646634544	0.968277856261249	70.2523552349071	0.968277856261249	68.3091951687199	0.968277856261249	66.825480198995	0.968277856261249	62.7937136912978	0.968277856261249	59.6304206913452
0.97050996724549	78.5591739616884	0.97050996724549	70.0533172980394	0.97050996724549	70.2878823050171	0.97050996724549	68.3389219889897	0.97050996724549	66.8513913302877	0.97050996724549	62.8138000541319	0.97050996724549	59.6449582818912
0.972747223776965	78.6128286318911	0.972747223776965	70.0924332757725	0.972747223776965	70.3234563291283	0.972747223776965	68.3686822956247	0.972747223776965	66.8773284982191	0.972747223776965	62.8339069723215	0.972747223776965	59.6595092645444
0.974989637717387	78.666565582701	0.974989637717387	70.1316126710049	0.974989637717387	70.359077340804	0.974989637717387	68.3984761021453	0.974989637717387	66.9032917081813	0.974989637717387	62.8540344488046	0.974989637717387	59.6740736380249
0.977237220955811	78.7203849051011	0.977237220955811	70.170855558122	0.977237220955811	70.3947453735958	0.977237220955811	68.4283034220546	0.977237220955811	66.9292809655521	0.977237220955811	62.874182486502	0.977237220955811	59.6886514010393
0.979489985408699	78.7742866901273	0.979489985408699	70.2101620115423	0.979489985408699	70.4304604610436	0.979489985408699	68.4581642688394	0.979489985408699	66.9552962756957	0.979489985408699	62.8943510883164	0.979489985408699	59.7032425522812
0.981747943019984	78.8282710288685	0.981747943019984	70.2495321057185	0.981747943019984	70.4662226366758	0.981747943019984	68.4880586559694	0.981747943019984	66.9813376439622	0.981747943019984	62.9145402571333	0.981747943019984	59.7178470904307
0.984011105761134	78.8823380124669	0.984011105761134	70.2889659151364	0.984011105761134	70.5020319340094	0.984011105761134	68.5179865968976	0.984011105761134	67.0074050756879	0.984011105761134	62.9347499958203	0.984011105761134	59.7324650141552
0.98627948563121	78.9364877321179	0.98627948563121	70.3284635143159	0.98627948563121	70.5378883865498	0.98627948563121	68.5479481050606	0.98627948563121	67.0334985761954	0.98627948563121	62.9549803072277	0.98627948563121	59.7470963221086
0.988553094656939	78.9907202790702	0.988553094656939	70.3680249778103	0.988553094656939	70.573792027791	0.988553094656939	68.5779431938781	0.988553094656939	67.0596181507935	0.988553094656939	62.9752311941882	0.988553094656939	59.7617410129319
0.990831944892768	79.045035744626	0.990831944892768	70.4076503802065	0.990831944892768	70.6097428912154	0.990831944892768	68.6079718767535	0.990831944892768	67.0857638047773	0.990831944892768	62.9955026595173	0.990831944892768	59.7763990852532
0.993116048420934	79.0994342201408	0.993116048420934	70.4473397961251	0.993116048420934	70.6457410102943	0.993116048420934	68.6380341670738	0.993116048420934	67.1119355434286	0.993116048420934	63.015794706013	0.993116048420934	59.7910705376875
0.995405417351527	79.1539157970236	0.995405417351527	70.4870933002204	0.995405417351527	70.6817864184874	0.995405417351527	68.6681300782093	0.995405417351527	67.1381333720153	0.995405417351527	63.0361073364559	0.995405417351527	59.8057553688369
0.997700063822553	79.2084805667374	0.997700063822553	70.5269109671801	0.997700063822553	70.7178791492434	0.997700063822553	68.6982596235142	0.997700063822553	67.1643572957921	0.997700063822553	63.0564405536097	0.997700063822553	59.8204535772906
1	79.2631286207986	1	70.5667928717257	1	70.7540192359996	1	68.7284228163263	1	67.19060732	1	63.0767943602205	1	59.8351651616252
1.0023052380779	79.3178600507773	1.0023052380779	70.6067390886122	1.0023052380779	70.7902067121819	1.0023052380779	68.7586196699672	1.0023052380779	67.2168834498671	1.0023052380779	63.0971687590174	1.0023052380779	59.8498901204042
1.0046157902784	79.3726749482978	1.0046157902784	70.6467496926281	1.0046157902784	70.8264416112052	1.0046157902784	68.7888501977423	1.0046157902784	67.2431856906077	1.0046157902784	63.1175637527126	1.0046157902784	59.8646284521785
1.0069316688518	79.4275734050379	1.0069316688518	70.6868247585957	1.0069316688518	70.8627239664734	1.0069316688518	68.8191144129409	1.0069316688518	67.2695140474232	1.0069316688518	63.137979344001	1.0069316688518	59.8793801554865
1.00925288607668	79.4825555127299	1.00925288607668	70.7269643613707	1.00925288607668	70.8990538113791	1.00925288607668	68.8494123288361	1.00925288607668	67.2958685255017	1.00925288607668	63.1584155355605	1.00925288607668	59.8941452288536
1.0115794542599	79.5376213631599	1.0115794542599	70.7671685758426	1.0115794542599	70.9354311793039	1.0115794542599	68.8797439586853	1.0115794542599	67.3222491300183	1.0115794542599	63.1788723300523	1.0115794542599	59.9089236707929
1.01391138573668	79.5927710481681	1.01391138573668	70.8074374769343	1.01391138573668	70.9718561036183	1.01391138573668	68.9101093157297	1.01391138573668	67.3486558661349	1.01391138573668	63.1993497301204	1.01391138573668	59.9237154798048
1.0162486928707	79.6480046596494	1.0162486928707	70.8477711396022	1.0162486928707	71.0083286176819	1.0162486928707	68.9405084131947	1.0162486928707	67.3750887390004	1.0162486928707	63.2198477383922	1.0162486928707	59.9385206543771
1.01859138805412	79.7033222895524	1.01859138805412	70.8881696388365	1.01859138805412	71.0448487548435	1.01859138805412	68.9709412642899	1.01859138805412	67.4015477537509	1.01859138805412	63.2403663574781	1.01859138805412	59.9533391929854
1.02093948370768	79.7587240298808	1.02093948370768	70.928633049661	1.02093948370768	71.0814165484407	1.02093948370768	69.0014078822091	1.02093948370768	67.4280329155095	1.02093948370768	63.260905589972	1.02093948370768	59.9681710940927
1.02329299228075	79.8142099726924	1.02329299228075	70.9691614471327	1.02329299228075	71.1180320318006	1.02329299228075	69.0319082801304	1.02329299228075	67.4545442293867	1.02329299228075	63.2814654384509	1.02329299228075	59.9830163561497
1.02565192625141	79.8697802100996	1.02565192625141	71.0097549063427	1.02565192625141	71.1546952382393	1.02565192625141	69.0624424712162	1.02565192625141	67.4810817004799	1.02565192625141	63.3020459054753	1.02565192625141	59.9978749775947
1.02801629812647	79.9254348342697	1.02801629812647	71.0504135024152	1.02801629812647	71.191406201062	1.02801629812647	69.0930104686135	1.02801629812647	67.5076453338741	1.02801629812647	63.3226469935891	1.02801629812647	60.0127469568537
1.03038612044162	79.9811739374245	1.03038612044162	71.0911373105083	1.03038612044162	71.2281649535635	1.03038612044162	69.1236122854535	1.03038612044162	67.5342351346415	1.03038612044162	63.3432687053195	1.03038612044162	60.0276322923407
1.0327614057614	80.0369976118408	1.0327614057614	71.1319264058135	1.0327614057614	71.2649715290277	1.0327614057614	69.1542479348521	1.0327614057614	67.5608511078419	1.0327614057614	63.3639110431775	1.0327614057614	60.0425309824571
1.03514216667934	80.0929059498505	1.03514216667934	71.172780863556	1.03514216667934	71.301825960728	1.03514216667934	69.1849174299099	1.03514216667934	67.5874932585224	1.03514216667934	63.3845740096574	1.03514216667934	60.0574430255926
1.03752841581801	80.14889904384	1.03752841581801	71.2137007589944	1.03752841581801	71.338728281927	1.03752841581801	69.2156207837118	1.03752841581801	67.6141615917178	1.03752841581801	63.4052576072373	1.03752841581801	60.0723684201244
1.03992016582906	80.2049769862514	1.03992016582906	71.254686167421	1.03992016582906	71.375678525877	1.03992016582906	69.2463580093278	1.03992016582906	67.6408561124503	1.03992016582906	63.425961838379	1.03992016582906	60.087307164418
1.0423174293933	80.2611398695815	1.0423174293933	71.2957371641618	1.0423174293933	71.4126767258196	1.0423174293933	69.2771291198124	1.0423174293933	67.66757682573	1.0423174293933	63.4466867055278	1.0423174293933	60.1022592568266
1.0447202192208	80.3173877863827	1.0447202192208	71.336853824576	1.0447202192208	71.4497229149861	1.0447202192208	69.3079341282051	1.0447202192208	67.6943237365546	1.0447202192208	63.4674322111131	1.0447202192208	60.1172246956917
1.0471285480509	80.3737208292626	1.0471285480509	71.3780362240569	1.0471285480509	71.4868171265973	1.0471285480509	69.3387730475302	1.0471285480509	67.7210968499096	1.0471285480509	63.4881983575479	1.0471285480509	60.1322034793427
1.04954242865232	80.4301390908844	1.04954242865232	71.4192844380309	1.04954242865232	71.5239593938636	1.04954242865232	69.369645890797	1.04954242865232	67.7478961707683	1.04954242865232	63.5089851472291	1.04954242865232	60.1471956060972
1.05196187382322	80.4866426639665	1.05196187382322	71.4605985419583	1.05196187382322	71.5611497499853	1.05196187382322	69.4005526709998	1.05196187382322	67.7747217040922	1.05196187382322	63.5297925825376	1.05196187382322	60.1622010742609
1.05438689639126	80.5432316412834	1.05438689639126	71.5019786113329	1.05438689639126	71.5983882281521	1.05438689639126	69.4314934011179	1.05438689639126	67.8015734548303	1.05438689639126	63.5506206658384	1.05438689639126	60.1772198821278
1.05681750921366	80.5999061156649	1.05681750921366	71.5434247216822	1.05681750921366	71.6356748615436	1.05681750921366	69.4624680941159	1.05681750921366	67.82845142792	1.05681750921366	63.5714693994804	1.05681750921366	60.1922520279802
1.05925372517729	80.6566661799967	1.05925372517729	71.584936948567	1.05925372517729	71.6730096833294	1.05925372517729	69.4934767629436	1.05925372517729	67.8553556282866	1.05925372517729	63.5923387857965	1.05925372517729	60.2072975100886
1.06169555719872	80.7135119272207	1.06169555719872	71.6265153675822	1.06169555719872	71.7103927266687	1.06169555719872	69.5245194205357	1.06169555719872	67.8822860608436	1.06169555719872	63.613228827104	1.06169555719872	60.2223563267119
1.06414301822432	80.7704434503344	1.06414301822432	71.6681600543558	1.06414301822432	71.7478240247108	1.06414301822432	69.5555960798127	1.06414301822432	67.9092427304928	1.06414301822432	63.6341395257042	1.06414301822432	60.2374284760975
1.06659612123026	80.8274608423914	1.06659612123026	71.7098710845497	1.06659612123026	71.7853036105949	1.06659612123026	69.5867067536803	1.06659612123026	67.9362256421242	1.06659612123026	63.6550708838828	1.06659612123026	60.2525139564812
1.06905487922266	80.8845641965018	1.06905487922266	71.7516485338595	1.06905487922266	71.82283151745	1.06905487922266	69.6178514550295	1.06905487922266	67.9632348006161	1.06905487922266	63.6760229039098	1.06905487922266	60.2676127660872
1.07151930523761	80.9417536058316	1.07151930523761	71.7934924780142	1.07151930523761	71.8604077783956	1.07151930523761	69.6490301967369	1.07151930523761	67.9902702108352	1.07151930523761	63.6969955880393	1.07151930523761	60.2827249031284
1.07398941234124	80.9990291636033	1.07398941234124	71.8354029927767	1.07398941234124	71.8980324265409	1.07398941234124	69.6802429916649	1.07398941234124	68.0173318776367	1.07398941234124	63.7179889385102	1.07398941234124	60.2978503658061
1.07646521362983	81.0563909630958	1.07646521362983	71.8773801539433	1.07646521362983	71.9357054949854	1.07646521362983	69.7114898526611	1.07646521362983	68.0444198058642	1.07646521362983	63.7390029575457	1.07646521362983	60.3129891523104
1.07894672222983	81.1138390976445	1.07894672222983	71.9194240373441	1.07894672222983	71.9734270168189	1.07894672222983	69.7427707925591	1.07894672222983	68.0715340003501	1.07894672222983	63.7600376473534	1.07894672222983	60.32814126082
1.08143395129794	81.1713736606415	1.08143395129794	71.9615347188428	1.08143395129794	72.0111970251213	1.08143395129794	69.7740858241781	1.08143395129794	68.0986744659152	1.08143395129794	63.7810930101256	1.08143395129794	60.3433066895024
1.0839269140212	81.2289947455356	1.0839269140212	72.003712274337	1.0839269140212	72.0490155529628	1.0839269140212	69.8054349603234	1.0839269140212	68.1258412073691	1.0839269140212	63.8021690480393	1.0839269140212	60.3584854365138
1.08642562361707	81.2867024458325	1.08642562361707	72.0459567797575	1.08642562361707	72.0868826334041	1.08642562361707	69.8368182137857	1.08642562361707	68.1530342295102	1.08642562361707	63.823265763256	1.08642562361707	60.3736774999992
1.08893009333343	81.3444968550945	1.08893009333343	72.0882683110694	1.08893009333343	72.1247982994961	1.08893009333343	69.868235597342	1.08893009333343	68.1802535371256	1.08893009333343	63.8443831579222	1.08893009333343	60.3888828780926
1.09144033644876	81.4023780669412	1.09144033644876	72.130646944271	1.09144033644876	72.1627625842803	1.09144033644876	69.8996871237553	1.09144033644876	68.2074991349914	1.09144033644876	63.8655212341688	1.09144033644876	60.4041015689168
1.09395636627209	81.4603461750493	1.09395636627209	72.1730927553945	1.09395636627209	72.2007755207886	1.09395636627209	69.9311728057744	1.09395636627209	68.2347710278726	1.09395636627209	63.8866799941119	1.09395636627209	60.4193335705835
1.09647819614319	81.5184012731524	1.09647819614319	72.2156058205059	1.09647819614319	72.2388371420436	1.09647819614319	69.9626926561346	1.09647819614319	68.2620692205231	1.09647819614319	63.9078594398524	1.09647819614319	60.4345788811935
1.09900583943252	81.5765434550416	1.09900583943252	72.2581862157049	1.09900583943252	72.2769474810582	1.09900583943252	69.994246687557	1.09900583943252	68.289393717686	1.09900583943252	63.9290595734761	1.09900583943252	60.4498374988367
1.10153930954141	81.6347728145655	1.10153930954141	72.3008340171249	1.10153930954141	72.3151065708363	1.10153930954141	70.0258349127492	1.10153930954141	68.3167445240934	1.10153930954141	63.9502803970537	1.10153930954141	60.465109421592
1.10407861990207	81.6930894456299	1.10407861990207	72.343549300933	1.10407861990207	72.3533144443723	1.10407861990207	70.0574573444052	1.10407861990207	68.3441216444667	1.10407861990207	63.9715219126413	1.10407861990207	60.4803946475275
1.10662378397767	81.7514934421984	1.10662378397767	72.3863321433303	1.10662378397767	72.3915711346514	1.10662378397767	70.089113995205	1.10662378397767	68.3715250835164	1.10662378397767	63.9927841222797	1.10662378397767	60.4956931747003
1.1091748152624	81.8099848982922	1.1091748152624	72.4291826205513	1.1091748152624	72.4298766746496	1.1091748152624	70.1208048778155	1.1091748152624	68.3989548459424	1.1091748152624	64.0140670279951	1.1091748152624	60.5110050011571
1.11173172728159	81.8685639079902	1.11173172728159	72.4721008088648	1.11173172728159	72.4682310973338	1.11173172728159	70.1525300048898	1.11173172728159	68.4264109364341	1.11173172728159	64.035370631799	1.11173172728159	60.5263301249336
1.11429453359173	81.9272305654292	1.11429453359173	72.515086784573	1.11429453359173	72.5066344356617	1.11429453359173	70.1842893890677	1.11429453359173	68.4538933596699	1.11429453359173	64.0566949356879	1.11429453359173	60.5416685440549
1.11686324778056	81.9859849648041	1.11686324778056	72.5581406240121	1.11686324778056	72.5450867225822	1.11686324778056	70.2160830429756	1.11686324778056	68.4814021203182	1.11686324778056	64.0780399416439	1.11686324778056	60.5570202565354
1.11943788346715	82.0448272003678	1.11943788346715	72.6012624035521	1.11943788346715	72.5835879910349	1.11943788346715	70.2479109792265	1.11943788346715	68.5089372230366	1.11943788346715	64.0994056516343	1.11943788346715	60.5723852603791
1.12201845430196	82.1037573664313	1.12201845430196	72.6444521995968	1.12201845430196	72.6221382739506	1.12201845430196	70.2797732104204	1.12201845430196	68.5364986724723	1.12201845430196	64.120792067612	1.12201845430196	60.5877635535793
1.12460497396693	82.1627755573639	1.12460497396693	72.6877100885841	1.12460497396693	72.6607376042514	1.12460497396693	70.3116697491439	1.12460497396693	68.5640864732624	1.12460497396693	64.1421991915152	1.12460497396693	60.6031551341189
1.12719745617551	82.2218818675934	1.12719745617551	72.7310361469855	1.12719745617551	72.6993860148504	1.12719745617551	70.3436006079706	1.12719745617551	68.5917006300336	1.12719745617551	64.1636270252678	1.12719745617551	60.6185599999703
1.1297959146728	82.2810763916058	1.1297959146728	72.7744304513066	1.1297959146728	72.7380835386519	1.1297959146728	70.375565799461	1.1297959146728	68.6193411474023	1.1297959146728	64.1850755707793	1.1297959146728	60.6339781490956
1.13240036323556	82.3403592239459	1.13240036323556	72.8178930780868	1.13240036323556	72.7768302085516	1.13240036323556	70.4075653361626	1.13240036323556	68.6470080299748	1.13240036323556	64.2065448299448	1.13240036323556	60.6494095794464
1.13501081567231	82.3997304592171	1.13501081567231	72.8614241038995	1.13501081567231	72.8156260574364	1.13501081567231	70.4395992306101	1.13501081567231	68.6747012823474	1.13501081567231	64.228034804645	1.13501081567231	60.6648542889641
1.13762728582343	82.4591901920817	1.13762728582343	72.9050236053521	1.13762728582343	72.8544711181848	1.13762728582343	70.4716674953253	1.13762728582343	68.7024209091064	1.13762728582343	64.2495454967466	1.13762728582343	60.6803122755798
1.14024978756117	82.5187385172607	1.14024978756117	72.9486916590858	1.14024978756117	72.8933654236665	1.14024978756117	70.503770142817	1.14024978756117	68.7301669148279	1.14024978756117	64.271076908102	1.14024978756117	60.6957835372145
1.14287833478977	82.5783755295341	1.14287833478977	72.9924283417759	1.14287833478977	72.932309006743	1.14287833478977	70.5359071855817	1.14287833478977	68.7579393040782	1.14287833478977	64.2926290405494	1.14287833478977	60.7112680717789
1.14551294144554	82.6381013237411	1.14551294144554	73.0362337301318	1.14551294144554	72.9713019002671	1.14551294144554	70.5680786361027	1.14551294144554	68.7857380814139	1.14551294144554	64.3142018959131	1.14551294144554	60.7267658771736
1.14815362149688	82.6979159947801	1.14815362149688	73.0801079008968	1.14815362149688	73.0103441370833	1.14815362149688	70.6002845068512	1.14815362149688	68.8135632513816	1.14815362149688	64.3357954760033	1.14815362149688	60.7422769512892
1.15080038894444	82.7578196376087	1.15080038894444	73.1240509308482	1.15080038894444	73.0494357500279	1.15080038894444	70.6325248102856	1.15080038894444	68.8414148185184	1.15080038894444	64.3574097826161	1.15080038894444	60.7578012920063
1.15345325782109	82.8178123472438	1.15345325782109	73.1680628967976	1.15345325782109	73.0885767719287	1.15345325782109	70.6647995588519	1.15345325782109	68.8692927873514	1.15345325782109	64.3790448175339	1.15345325782109	60.7733388971952
1.1561122421921	82.8778942187621	1.1561122421921	73.2121438755904	1.1561122421921	73.1277672356055	1.1561122421921	70.6971087649836	1.1561122421921	68.8971971623984	1.1561122421921	64.4007005825252	1.1561122421921	60.7888897647168
1.15877735615513	82.9380653472997	1.15877735615513	73.2562939441063	1.15877735615513	73.1670071738699	1.15877735615513	70.729452441102	1.15877735615513	68.9251279481675	1.15877735615513	64.4223770793447	1.15877735615513	60.8044538924217
1.16144861384034	82.9983258280525	1.16144861384034	73.3005131792591	1.16144861384034	73.2062966195252	1.16144861384034	70.761830599616	1.16144861384034	68.9530851491574	1.16144861384034	64.4440743097332	1.16144861384034	60.8200312781507
1.16412602941049	83.0586757562761	1.16412602941049	73.3448016579966	1.16412602941049	73.2456356053669	1.16412602941049	70.7942432529226	1.16412602941049	68.9810687698574	1.16412602941049	64.4657922754181	1.16412602941049	60.8356219197351
1.16680961706096	83.1191152272863	1.16680961706096	73.3891594573011	1.16680961706096	73.2850241641823	1.16680961706096	70.8266904134061	1.16680961706096	69.0090788147472	1.16680961706096	64.487530978113	1.16680961706096	60.8512258149961
1.16949939101987	83.1796443364586	1.16949939101987	73.4335866541887	1.16949939101987	73.3244623287512	1.16949939101987	70.8591720934392	1.16949939101987	69.0371152882975	1.16949939101987	64.5092904195178	1.16949939101987	60.8668429617454
1.17219536554813	83.2402631792289	1.17219536554813	73.47808332571	1.17219536554813	73.3639501318449	1.17219536554813	70.8916883053824	1.17219536554813	69.0651781949695	1.17219536554813	64.5310706013192	1.17219536554813	60.8824733577849
1.17489755493953	83.3009718510933	1.17489755493953	73.5226495489497	1.17489755493953	73.4034876062274	1.17489755493953	70.9242390615844	1.17489755493953	69.0932675392155	1.17489755493953	64.5528715251901	1.17489755493953	60.8981170009071
1.17760597352081	83.3617704476081	1.17760597352081	73.5672854010269	1.17760597352081	73.4430747846547	1.17760597352081	70.9568243743816	1.17760597352081	69.1213833254785	1.17760597352081	64.5746931927902	1.17760597352081	60.9137738888947
1.18032063565173	83.4226590643904	1.18032063565173	73.6119909590948	1.18032063565173	73.4827116998752	1.18032063565173	70.9894442560991	1.18032063565173	69.1495255581923	1.18032063565173	64.5965356057659	1.18032063565173	60.9294440195211
1.18304155572516	83.4836377971175	1.18304155572516	73.656766300341	1.18304155572516	73.5223983846296	1.18304155572516	71.02209871905	1.18304155572516	69.177694241782	1.18304155572516	64.61839876575	1.18304155572516	60.9451273905501
1.18576874816716	83.5447067415277	1.18576874816716	73.7016115019876	1.18576874816716	73.5621348716512	1.18576874816716	71.0547877755356	1.18576874816716	69.2058893806636	1.18576874816716	64.6402826743624	1.18576874816716	60.960823999736
1.18850222743702	83.60586599342	1.18850222743702	73.7465266412907	1.18850222743702	73.6019211936654	1.18850222743702	71.0875114378459	1.18850222743702	69.2341109792442	1.18850222743702	64.6621873332095	1.18850222743702	60.9765338448238
1.19124200802738	83.6671156486542	1.19124200802738	73.7915117955412	1.19124200802738	73.6417573833906	1.19124200802738	71.120269718259	1.19124200802738	69.2623590419221	1.19124200802738	64.6841127438848	1.19124200802738	60.9922569235494
1.19398810446427	83.7284558031512	1.19398810446427	73.8365670420642	1.19398810446427	73.6816434735376	1.19398810446427	71.1530626290417	1.19398810446427	69.2906335730869	1.19398810446427	64.7060589079686	1.19398810446427	61.0079932336389
1.19674053130724	83.7898865528932	1.19674053130724	73.8816924582191	1.19674053130724	73.7215794968097	1.19674053130724	71.1858901824494	1.19674053130724	69.3189345771195	1.19674053130724	64.7280258270282	1.19674053130724	61.0237427728097
1.19949930314938	83.8514079939234	1.19949930314938	73.9268881214001	1.19949930314938	73.7615654859032	1.19949930314938	71.218752390726	1.19949930314938	69.347262058392	1.19949930314938	64.7500135026181	1.19949930314938	61.0395055387697
1.20226443461741	83.9130202223465	1.20226443461741	73.9721541090356	1.20226443461741	73.8016014735071	1.20226443461741	71.2516492661042	1.20226443461741	69.3756160212682	1.20226443461741	64.7720219362795	1.20226443461741	61.0552815292176
1.2050359403718	83.9747233343287	1.2050359403718	74.0174904985888	1.2050359403718	73.8416874923031	1.2050359403718	71.2845808208055	1.2050359403718	69.4039964701031	1.2050359403718	64.7940511295411	1.2050359403718	61.0710707418432
1.20781383510678	84.0365174260976	1.20781383510678	74.0628973675571	1.20781383510678	73.881823574966	1.20781383510678	71.3175470670402	1.20781383510678	69.4324034092435	1.20781383510678	64.8161010839186	1.20781383510678	61.0868731743272
1.21059813355048	84.0984025939426	1.21059813355048	74.1083747934729	1.21059813355048	73.9220097541634	1.21059813355048	71.3505480170075	1.21059813355048	69.4608368430275	1.21059813355048	64.8381718009152	1.21059813355048	61.1026888243411
1.21338885046498	84.160378934215	1.21338885046498	74.1539228539029	1.21338885046498	73.9622460625562	1.21338885046498	71.3835836828955	1.21338885046498	69.4892967757852	1.21338885046498	64.860263282021	1.21338885046498	61.1185176895476
1.21618600064637	84.222446543328	1.21618600064637	74.1995416264484	1.21618600064637	74.002532532798	1.21618600064637	71.4166540768815	1.21618600064637	69.5177832118381	1.21618600064637	64.8823755287138	1.21618600064637	61.1343597676006
1.21898959892487	84.2846055177567	1.21898959892487	74.2452311887458	1.21898959892487	74.042869197536	1.21898959892487	71.4497592111317	1.21898959892487	69.5462961554997	1.21898959892487	64.9045085424587	1.21898959892487	61.1502150561448
1.22179966016487	84.3468559540386	1.22179966016487	74.2909916184656	1.22179966016487	74.0832560894102	1.22179966016487	71.4828990978017	1.22179966016487	69.5748356110754	1.22179966016487	64.9266623247083	1.22179966016487	61.1660835528163
1.22461619926505	84.4091979487732	1.22461619926505	74.3368229933135	1.22461619926505	74.1236932410541	1.22461619926505	71.5160737490362	1.22461619926505	69.6034015828623	1.22461619926505	64.9488368769027	1.22461619926505	61.1819652552424
1.22743923115841	84.4716315986225	1.22743923115841	74.3827253910298	1.22743923115841	74.1641806850945	1.22743923115841	71.5492831769692	1.22743923115841	69.6319940751495	1.22743923115841	64.9710322004696	1.22743923115841	61.1978601610417
1.23026877081238	84.5341570003111	1.23026877081238	74.4286988893896	1.23026877081238	74.2047184541516	1.23026877081238	71.582527393724	1.23026877081238	69.6606130922182	1.23026877081238	64.9932482968244	1.23026877081238	61.213768267824
1.23310483322891	84.5967742506261	1.23310483322891	74.4747435662027	1.23310483322891	74.2453065808392	1.23310483322891	71.6158064114136	1.23310483322891	69.6892586383417	1.23310483322891	65.0154851673701	1.23310483322891	61.2296895731904
1.23594743344451	84.6594834464175	1.23594743344451	74.520859499314	1.23594743344451	74.2859450977643	1.23594743344451	71.6491202421402	1.23594743344451	69.7179307177854	1.23594743344451	65.0377428134975	1.23594743344451	61.2456240747336
1.23879658653037	84.7222846845978	1.23879658653037	74.5670467666031	1.23879658653037	74.3266340375278	1.23879658653037	71.6824688979957	1.23879658653037	69.746629334807	1.23879658653037	65.0600212365852	1.23879658653037	61.2615717700377
1.24165230759241	84.785178062143	1.24165230759241	74.6133054459846	1.24165230759241	74.3673734327242	1.24165230759241	71.7158523910617	1.24165230759241	69.7753544936562	1.24165230759241	65.0823204379997	1.24165230759241	61.2775326566782
1.24451461177139	84.8481636760916	1.24451461177139	74.6596356154081	1.24451461177139	74.4081633159416	1.24451461177139	71.7492707334093	1.24451461177139	69.8041061985752	1.24451461177139	65.1046404190953	1.24451461177139	61.2935067322222
1.24738351424294	84.9112416235459	1.24738351424294	74.7060373528581	1.24738351424294	74.449003719762	1.24738351424294	71.7827239370996	1.24738351424294	69.8328844537987	1.24738351424294	65.1269811812146	1.24738351424294	61.3094939942283
1.25025903021772	84.974412001671	1.25025903021772	74.7525107363542	1.25025903021772	74.4898946767611	1.25025903021772	71.8162120141834	1.25025903021772	69.8616892635537	1.25025903021772	65.1493427256877	1.25025903021772	61.3254944402468
1.25314117494142	85.0376749076958	1.25314117494142	74.799055843951	1.25314117494142	74.5308362195088	1.25314117494142	71.8497349767014	1.25314117494142	69.8905206320597	1.25314117494142	65.1717250538333	1.25314117494142	61.3415080678198
1.25602996369487	85.1010304389127	1.25602996369487	74.8456727537382	1.25602996369487	74.5718283805687	1.25602996369487	71.8832928366844	1.25602996369487	69.9193785635289	1.25602996369487	65.1941281669579	1.25602996369487	61.357534874481
1.25892541179417	85.1644786926777	1.25892541179417	74.8923615438408	1.25892541179417	74.6128711924986	1.25892541179417	71.916885606153	1.25892541179417	69.9482630621658	1.25892541179417	65.2165520663564	1.25892541179417	61.3735748577557
1.26182753459067	85.2280197664107	1.26182753459067	74.9391222924188	1.26182753459067	74.6539646878504	1.26182753459067	71.950513297118	1.26182753459067	69.9771741321679	1.26182753459067	65.2389967533119	1.26182753459067	61.3896280151614
1.26473634747115	85.2916537575954	1.26473634747115	74.9859550776673	1.26473634747115	74.69510889917	1.26473634747115	71.9841759215806	1.26473634747115	70.0061117777254	1.26473634747115	65.2614622290957	1.26473634747115	61.4056943442071
1.26765186585785	85.3553807637797	1.26765186585785	75.032859977817	1.26765186585785	74.7363038589977	1.26765186585785	72.0178734915319	1.26765186585785	70.0350760030212	1.26765186585785	65.2839484949676	1.26765186585785	61.4217738423939
1.27057410520854	85.4192008825757	1.27057410520854	75.0798370711335	1.27057410520854	74.7775495998682	1.27057410520854	72.0516060189534	1.27057410520854	70.0640668122311	1.27057410520854	65.3064555521758	1.27057410520854	61.4378665072148
1.27350308101666	85.4831142116595	1.27350308101666	75.1268864359179	1.27350308101666	74.8188461543103	1.27350308101666	72.0853735158172	1.27350308101666	70.0930842095238	1.27350308101666	65.3289834019569	1.27350308101666	61.4539723361548
1.27643880881134	85.5471208487721	1.27643880881134	75.1740081505068	1.27643880881134	74.8601935548476	1.27643880881134	72.1191759940854	1.27643880881134	70.122128199061	1.27643880881134	65.3515320455362	1.27643880881134	61.4700913266909
1.27938130415752	85.6112208917186	1.27938130415752	75.2212022932719	1.27938130415752	74.9015918339978	1.27938130415752	72.153013465711	1.27938130415752	70.1511987849975	1.27938130415752	65.3741014841273	1.27938130415752	61.4862234762922
1.28233058265602	85.6754144383689	1.28233058265602	75.2684689426206	1.28233058265602	74.9430410242734	1.28233058265602	72.1868859426373	1.28233058265602	70.1802959714811	1.28233058265602	65.3966917189328	1.28233058265602	61.5023687824201
1.28528665994362	85.7397015866579	1.28528665994362	75.3158081769956	1.28528665994362	74.9845411581816	1.28528665994362	72.2207934367985	1.28528665994362	70.2094197626529	1.28528665994362	65.4193027511437	1.28528665994362	61.5185272425279
1.28824955169313	85.8040824345851	1.28824955169313	75.3632200748752	1.28824955169313	75.0260922682242	1.28824955169313	72.2547359601193	1.28824955169313	70.238570162647	1.28824955169313	65.44193458194	1.28824955169313	61.5346988540613
1.29121927361353	85.8685570802153	1.29121927361353	75.4107047147732	1.29121927361353	75.0676943868977	1.29121927361353	72.2887135245152	1.29121927361353	70.267747175591	1.29121927361353	65.4645872124903	1.29121927361353	61.5508836144582
1.29419584144999	85.9331256216782	1.29419584144999	75.4582621752391	1.29419584144999	75.1093475466936	1.29419584144999	72.3227261418927	1.29419584144999	70.2969508056056	1.29419584144999	65.4872606439521	1.29419584144999	61.5670815211489
1.29717927098396	85.9977881571691	1.29717927098396	75.5058925348579	1.29717927098396	75.1510517800982	1.29717927098396	72.3567738241488	1.29717927098396	70.3261810568052	1.29717927098396	65.509954877472	1.29717927098396	61.583292571556
1.30016957803329	86.0625447849484	1.30016957803329	75.5535958722505	1.30016957803329	75.1928071195929	1.30016957803329	72.390856583172	1.30016957803329	70.3554379332974	1.30016957803329	65.5326699141854	1.30016957803329	61.5995167630944
1.3031667784523	86.1273956033422	1.3031667784523	75.6013722660732	1.3031667784523	75.2346135976539	1.3031667784523	72.4249744308416	1.3031667784523	70.3847214391835	1.3031667784523	65.5554057552168	1.3031667784523	61.6157540931717
1.30617088813184	86.1923407107424	1.30617088813184	75.6492217950183	1.30617088813184	75.2764712467528	1.30617088813184	72.4591273790278	1.30617088813184	70.4140315785581	1.30617088813184	65.5781624016798	1.30617088813184	61.6320045591877
1.30918192299941	86.2573802056064	1.30918192299941	75.6971445378139	1.30918192299941	75.3183800993563	1.30918192299941	72.4933154395923	1.30918192299941	70.4433683555098	1.30918192299941	65.6009398546771	1.30918192299941	61.648268158535
1.3121998990192	86.3225141864576	1.3121998990192	75.745140573224	1.3121998990192	75.3603401879261	1.3121998990192	72.5275386243879	1.3121998990192	70.4727317741206	1.3121998990192	65.6237381153007	1.3121998990192	61.6645448885987
1.31522483219224	86.3877427518858	1.31522483219224	75.7932099800482	1.31522483219224	75.4023515449195	1.31522483219224	72.5617969452588	1.31522483219224	70.5021218384664	1.31522483219224	65.6465571846317	1.31522483219224	61.6808347467564
1.31825673855641	86.4530660005464	1.31825673855641	75.8413528371225	1.31825673855641	75.4444142027892	1.31825673855641	72.5960904140404	1.31825673855641	70.5315385526169	1.31825673855641	65.6693970637406	1.31825673855641	61.6971377303785
1.32129563418658	86.5184840311615	1.32129563418658	75.8895692233184	1.32129563418658	75.4865281939831	1.32129563418658	72.6304190425598	1.32129563418658	70.5609819206355	1.32129563418658	65.6922577536874	1.32129563418658	61.7134538368281
1.32434153519467	86.5839969425195	1.32434153519467	75.9378592175439	1.32434153519467	75.528693550945	1.32434153519467	72.6647828426352	1.32434153519467	70.5904519465798	1.32434153519467	65.7151392555212	1.32434153519467	61.7297830634612
1.32739445772974	86.6496048334755	1.32739445772974	75.9862228987427	1.32739445772974	75.5709103061139	1.32739445772974	72.6991818260769	1.32739445772974	70.6199486345012	1.32739445772974	65.738041570281	1.32739445772974	61.7461254076263
1.33045441797809	86.715307802951	1.33045441797809	76.0346603458948	1.33045441797809	75.6131784919246	1.33045441797809	72.7336160046865	1.33045441797809	70.6494719884452	1.33045441797809	65.760964698995	1.33045441797809	61.7624808666649
1.33352143216332	86.7811059499347	1.33352143216332	76.0831716380164	1.33352143216332	75.6554981408079	1.33352143216332	72.7680853902575	1.33352143216332	70.6790220124514	1.33352143216332	65.7839086426811	1.33352143216332	61.7788494379116
1.33659551654644	86.8469993734819	1.33659551654644	76.1317568541599	1.33659551654644	75.69786928519	1.33659551654644	72.8025899945749	1.33659551654644	70.7085987105535	1.33659551654644	65.8068734023468	1.33659551654644	61.7952311186937
1.33967668742594	86.9129881727152	1.33967668742594	76.1804160734138	1.33967668742594	75.7402919574932	1.33967668742594	72.8371298294158	1.33967668742594	70.7382020867796	1.33967668742594	65.8298589789895	1.33967668742594	61.8116259063316
1.34276496113786	86.9790724468244	1.34276496113786	76.2291493749031	1.34276496113786	75.7827661901357	1.34276496113786	72.8717049065493	1.34276496113786	70.7678321451518	1.34276496113786	65.8528653735962	1.34276496113786	61.8280337981386
1.34586035405595	87.0452522950665	1.34586035405595	76.2779568377892	1.34586035405595	75.8252920155318	1.34586035405595	72.9063152377363	1.34586035405595	70.7974888896869	1.34586035405595	65.8758925871436	1.34586035405595	61.8444547914213
1.34896288259165	87.1115278167661	1.34896288259165	76.3268385412698	1.34896288259165	75.8678694660917	1.34896288259165	72.9409608347297	1.34896288259165	70.8271723243958	1.34896288259165	65.8989406205985	1.34896288259165	61.8608888834792
1.35207256319428	87.1778991113154	1.35207256319428	76.375794564579	1.35207256319428	75.9104985742219	1.35207256319428	72.9756417092746	1.35207256319428	70.8568824532839	1.35207256319428	65.9220094749174	1.35207256319428	61.8773360716051
1.35518941235104	87.2443662781743	1.35518941235104	76.4248249869875	1.35518941235104	75.9531793723251	1.35518941235104	73.0103578731085	1.35518941235104	70.8866192803512	1.35518941235104	65.9450991510471	1.35518941235104	61.8937963530849
1.35831344658715	87.3109294168706	1.35831344658715	76.4739298878026	1.35831344658715	75.9959118928003	1.35831344658715	73.0451093379608	1.35831344658715	70.9163828095923	1.35831344658715	65.9682096499242	1.35831344658715	61.910269725198
1.36144468246595	87.3775886270001	1.36144468246595	76.5231093463681	1.36144468246595	76.0386961680428	1.36144468246595	73.0798961155535	1.36144468246595	70.9461730449963	1.36144468246595	65.9913409724754	1.36144468246595	61.9267561852169
1.36458313658892	87.4443440082268	1.36458313658892	76.5723634420645	1.36458313658892	76.0815322304445	1.36458313658892	73.1147182176008	1.36458313658892	70.9759899905471	1.36458313658892	66.0144931196175	1.36458313658892	61.9432557304074
1.36772882559585	87.5111956602828	1.36772882559585	76.6216922543092	1.36772882559585	76.1244201123937	1.36772882559585	73.1495756558094	1.36772882559585	71.0058336502232	1.36772882559585	66.0376660922577	1.36772882559585	61.9597683580289
1.37088176616485	87.5781436829689	1.37088176616485	76.6710958625561	1.37088176616485	76.1673598462753	1.37088176616485	73.1844684418787	1.37088176616485	71.0357040279981	1.37088176616485	66.0608598912933	1.37088176616485	61.9762940653339
1.37404197501252	87.6451881761541	1.37404197501252	76.7205743462959	1.37404197501252	76.2103514644708	1.37404197501252	73.2193965875004	1.37404197501252	71.06560112784	1.37404197501252	66.0840745176121	1.37404197501252	61.9928328495688
1.37720946889395	87.7123292397763	1.37720946889395	76.7701277850564	1.37720946889395	76.2533949993586	1.37720946889395	73.2543601043592	1.37720946889395	71.0955249537122	1.37720946889395	66.1073099720919	1.37720946889395	62.0093847079733
1.38038426460289	87.7795669738422	1.38038426460289	76.8197562584023	1.38038426460289	76.2964904833138	1.38038426460289	73.2893590041323	1.38038426460289	71.1254755095727	1.38038426460289	66.1305662556013	1.38038426460289	62.0259496377806
1.38356637897178	87.8469014784274	1.38356637897178	76.8694598459349	1.38356637897178	76.3396379487082	1.38356637897178	73.3243932984896	1.38356637897178	71.1554527993748	1.38356637897178	66.1538433689992	1.38356637897178	62.0425276362176
1.38675582887189	87.9143328536766	1.38675582887189	76.919238627293	1.38675582887189	76.382837427911	1.38675582887189	73.3594629990942	1.38675582887189	71.1854568270668	1.38675582887189	66.1771413131352	1.38675582887189	62.0591187005048
1.38995263121335	87.9818611998037	1.38995263121335	76.9690926821523	1.38995263121335	76.426088953288	1.38995263121335	73.3945681176019	1.38995263121335	71.2154875965921	1.38995263121335	66.2004600888491	1.38995263121335	62.0757228278566
1.3931568029453	88.049486617092	1.3931568029453	77.0190220902256	1.3931568029453	76.4693925572022	1.3931568029453	73.4297086656616	1.3931568029453	71.2455451118894	1.3931568029453	66.2237996969719	1.3931568029453	62.0923400154809
1.39636836105594	88.1172092058942	1.39636836105594	77.0690269312628	1.39636836105594	76.512748272014	1.39636836105594	73.464884654915	1.39636836105594	71.2756293768926	1.39636836105594	66.2471601383248	1.39636836105594	62.1089702605795
1.39958732257262	88.1850290666329	1.39958732257262	77.1191072850513	1.39958732257262	76.5561561300807	1.39958732257262	73.5000960969974	1.39958732257262	71.3057403955309	1.39958732257262	66.2705414137202	1.39958732257262	62.125613560348
1.40281370456196	88.2529462998001	1.40281370456196	77.1692632314157	1.40281370456196	76.599616163757	1.40281370456196	73.535343003537	1.40281370456196	71.3358781717289	1.40281370456196	66.2939435239608	1.40281370456196	62.1422699119759
1.40604752412991	88.320961005958	1.40604752412991	77.2194948502178	1.40604752412991	76.6431284053953	1.40604752412991	73.5706253861553	1.40604752412991	71.3660427094068	1.40604752412991	66.3173664698407	1.40604752412991	62.1589393126466
1.40928879842187	88.3890732857387	1.40928879842187	77.2698022213571	1.40928879842187	76.6866928873451	1.40928879842187	73.6059432564671	1.40928879842187	71.39623401248	1.40928879842187	66.3408102521446	1.40928879842187	62.1756217595375
1.41253754462275	88.4572832398445	1.41253754462275	77.3201854247703	1.41253754462275	76.7303096419536	1.41253754462275	73.6412966260808	1.41253754462275	71.4264520848597	1.41253754462275	66.3642748716482	1.41253754462275	62.19231724982
1.41579377995708	88.5255909690481	1.41579377995708	77.3706445404318	1.41579377995708	76.7739787015655	1.41579377995708	73.6766855065981	1.41579377995708	71.4566969304525	1.41579377995708	66.3877603291184	1.41579377995708	62.2090257806594
1.41905752168909	88.5939965741926	1.41905752168909	77.4211796483536	1.41905752168909	76.8177000985233	1.41905752168909	73.7121099096143	1.41905752168909	71.486968553161	1.41905752168909	66.411266625313	1.41905752168909	62.2257473492154
1.42232878712282	88.6625001561918	1.42232878712282	77.4717908285852	1.42232878712282	76.8614738651672	1.42232878712282	73.7475698467183	1.42232878712282	71.5172669568832	1.42232878712282	66.434793760981	1.42232878712282	62.2424819526416
1.42560759360219	88.7311018160301	1.42560759360219	77.522478161214	1.42560759360219	76.9053000338354	1.42560759360219	73.7830653294926	1.42560759360219	71.5475921455129	1.42560759360219	66.4583417368627	1.42560759360219	62.2592295880858
1.4288939585111	88.799801654763	1.4288939585111	77.573241726365	1.4288939585111	76.9491786368637	1.4288939585111	73.8185963695137	1.4288939585111	71.57794412294	1.4288939585111	66.4819105536896	1.4288939585111	62.2759902526901
1.43218789927354	88.8685997735167	1.43218789927354	77.6240816042012	1.43218789927354	76.9931097065862	1.43218789927354	73.8541629783517	1.43218789927354	71.60832289305	1.43218789927354	66.5055002121844	1.43218789927354	62.2927639435908
1.43548943335366	88.9374962734889	1.43548943335366	77.6749978749233	1.43548943335366	77.0370932753348	1.43548943335366	73.8897651675705	1.43548943335366	71.6387284597245	1.43548943335366	66.5291107130613	1.43548943335366	62.3095506579187
1.43879857825585	89.0064912559484	1.43879857825585	77.7259906187701	1.43879857825585	77.0811293754398	1.43879857825585	73.9254029487281	1.43879857825585	71.6691608268411	1.43879857825585	66.5527420570259	1.43879857825585	62.3263503927986
1.44211535152487	89.0755848222357	1.44211535152487	77.7770599160183	1.44211535152487	77.1252180392293	1.44211535152487	73.9610763333766	1.44211535152487	71.6996199982735	1.44211535152487	66.5763942447751	1.44211535152487	62.3431631453501
1.44543977074593	89.1447770737625	1.44543977074593	77.8282058469827	1.44543977074593	77.1693592990302	1.44543977074593	73.996785333062	1.44543977074593	71.7301059778915	1.44543977074593	66.6000672769977	1.44543977074593	62.3599889126869
1.44877185354476	89.2140681120127	1.44877185354476	77.8794284920163	1.44877185354476	77.2135531871675	1.44877185354476	74.0325299593246	1.44877185354476	71.7606187695609	1.44877185354476	66.6237611543737	1.44877185354476	62.3768276919174
1.45211161758774	89.2834580385417	1.45211161758774	77.9307279315102	1.45211161758774	77.2577997359645	1.45211161758774	74.0683102236987	1.45211161758774	71.791158377144	1.45211161758774	66.6474758775749	1.45211161758774	62.3936794801445
1.45545908058197	89.3529469549772	1.45545908058197	77.9821042458939	1.45545908058197	77.3020989777433	1.45545908058197	74.1041261377131	1.45545908058197	71.8217248044993	1.45545908058197	66.6712114472649	1.45545908058197	62.4105442744655
1.45881426027535	89.4225349630188	1.45881426027535	78.0335575156349	1.45881426027535	77.3464509448244	1.45881426027535	74.1399777128909	1.45881426027535	71.8523180554815	1.45881426027535	66.6949678640988	1.45881426027535	62.4274220719726
1.46217717445672	89.4922221644388	1.46217717445672	78.0850878212396	1.46217717445672	77.390855669527	1.46217717445672	74.1758649607496	1.46217717445672	71.882938133942	1.46217717445672	66.7187451287238	1.46217717445672	62.4443128697524
1.46554784095591	89.5620086610815	1.46554784095591	78.1366952432523	1.46554784095591	77.4353131841691	1.46554784095591	74.2117878928011	1.46554784095591	71.9135850437284	1.46554784095591	66.7425432417786	1.46554784095591	62.4612166648864
1.46892627764387	89.6318945548642	1.46892627764387	78.1883798622562	1.46892627764387	77.4798235210676	1.46892627764387	74.2477465205521	1.46892627764387	71.9442587886849	1.46892627764387	66.7663622038942	1.46892627764387	62.4781334544506
1.47231250243272	89.7018799477767	1.47231250243272	78.240141758873	1.47231250243272	77.524386712538	1.47231250243272	74.2837408555038	1.47231250243272	71.9749593726523	1.47231250243272	66.7902020156933	1.47231250243272	62.4950632355161
1.47570653327589	89.7719649418819	1.47570653327589	78.2919810137628	1.47570653327589	77.5690027908951	1.47570653327589	74.3197709091519	1.47570653327589	72.005686799468	1.47570653327589	66.8140626777907	1.47570653327589	62.5120060051485
1.47910838816821	89.8421496393155	1.47910838816821	78.3438977076247	1.47910838816821	77.6136717884525	1.47910838816821	74.3558366929871	1.47910838816821	72.0364410729661	1.47910838816821	66.8379441907933	1.47910838816821	62.5289617604086
1.48251808514595	89.9124341422865	1.48251808514595	78.3958919211965	1.48251808514595	77.6583937375232	1.48251808514595	74.3919382184949	1.48251808514595	72.0672221969774	1.48251808514595	66.8618465553	1.48251808514595	62.5459304983518
1.48593564228701	89.9828185530773	1.48593564228701	78.4479637352548	1.48593564228701	77.7031686704191	1.48593564228701	74.4280754971555	1.48593564228701	72.0980301753296	1.48593564228701	66.8857697719022	1.48593564228701	62.5629122160286
1.48936107771092	90.0533029740438	1.48936107771092	78.5001132306151	1.48936107771092	77.7479966194515	1.48936107771092	74.4642485404445	1.48936107771092	72.1288650118472	1.48936107771092	66.9097138411832	1.48936107771092	62.5799069104846
1.492794409579	90.1238875076153	1.492794409579	78.5523404881318	1.492794409579	77.7928776169312	1.492794409579	74.500457359832	1.492794409579	72.1597267103514	1.492794409579	66.9336787637187	1.492794409579	62.5969145787603
1.49623565609443	90.1945722562952	1.49623565609443	78.6046455886986	1.49623565609443	77.8378116951683	1.49623565609443	74.5367019667835	1.49623565609443	72.1906152746608	1.49623565609443	66.9576645400768	1.49623565609443	62.6139352178913
1.49968483550237	90.2653573226605	1.49968483550237	78.657028613248	1.49968483550237	77.8827988864724	1.49968483550237	74.5729823727596	1.49968483550237	72.2215307085906	1.49968483550237	66.981671170818	1.49968483550237	62.6309688249084
1.50314196609002	90.3362428093626	1.50314196609002	78.709489642752	1.50314196609002	77.9278392231528	1.50314196609002	74.6092985892162	1.50314196609002	72.2524730159532	1.50314196609002	67.0056986564953	1.50314196609002	62.6480153968375
1.50660706618674	90.4072288191268	1.50660706618674	78.7620287582215	1.50660706618674	77.9729327375183	1.50660706618674	74.6456506276043	1.50660706618674	72.2834422005584	1.50660706618674	67.029746997654	1.50660706618674	62.6650749306997
1.51008015416415	90.478315454753	1.51008015416415	78.814646040707	1.51008015416415	78.0180794618776	1.51008015416415	74.6820384993705	1.51008015416415	72.3144382662127	1.51008015416415	67.0538161948322	1.51008015416415	62.6821474235113
1.51356124843621	90.5495028191155	1.51356124843621	78.8673415712982	1.51356124843621	78.0632794285393	1.51356124843621	74.7184622159568	1.51356124843621	72.3454612167202	1.51356124843621	67.0779062485605	1.51356124843621	62.6992328722842
1.51705036745934	90.6207910151634	1.51705036745934	78.9201154311244	1.51705036745934	78.1085326698116	1.51705036745934	74.7549217888005	1.51705036745934	72.3765110558822	1.51705036745934	67.1020171593622	1.51705036745934	62.7163312740252
1.5205475297325	90.6921801459205	1.5205475297325	78.9729677013544	1.5205475297325	78.1538392180029	1.5205475297325	74.7914172293346	1.5205475297325	72.4075877874974	1.5205475297325	67.1261489277534	1.5205475297325	62.7334426257367
1.52405275379729	90.7636703144856	1.52405275379729	79.0258984631965	1.52405275379729	78.1991991054218	1.52405275379729	74.8279485489878	1.52405275379729	72.4386914153617	1.52405275379729	67.1503015542428	1.52405275379729	62.7505669244167
1.52756605823807	90.8352616240325	1.52756605823807	79.0789077978987	1.52756605823807	78.2446123643767	1.52756605823807	74.8645157591845	1.52756605823807	72.4698219432686	1.52756605823807	67.1744750393321	1.52756605823807	62.7677041670582
1.53108746168203	90.9069541778106	1.53108746168203	79.1319957867489	1.53108746168203	78.2900790271765	1.53108746168203	74.9011188713447	1.53108746168203	72.5009793750093	1.53108746168203	67.1986693835158	1.53108746168203	62.7848543506502
1.53461698279929	90.9787480791444	1.53461698279929	79.1851625110745	1.53461698279929	78.3355991261302	1.53461698279929	74.9377578968843	1.53461698279929	72.5321637143722	1.53461698279929	67.2228845872814	1.53461698279929	62.8020174721769
1.53815464030304	91.0506434314341	1.53815464030304	79.2384080522433	1.53815464030304	78.3811726935474	1.53815464030304	74.9744328472153	1.53815464030304	72.5633749651435	1.53815464030304	67.2471206511094	1.53815464030304	62.8191935286182
1.54170045294956	91.1226403381556	1.54170045294956	79.2917324916624	1.54170045294956	78.4267997617379	1.54170045294956	75.0111437337455	1.54170045294956	72.5946131311071	1.54170045294956	67.2713775754733	1.54170045294956	62.8363825169497
1.54525443953841	91.1947389028608	1.54525443953841	79.3451359107795	1.54525443953841	78.4724803630123	1.54525443953841	75.0478905678787	1.54525443953841	72.6258782160448	1.54525443953841	67.2956553608397	1.54525443953841	62.8535844341426
1.54881661891248	91.2669392291774	1.54881661891248	79.3986183910821	1.54881661891248	78.5182145296817	1.54881661891248	75.0846733610148	1.54881661891248	72.6571702237357	1.54881661891248	67.3199540076685	1.54881661891248	62.8707992771638
1.55238700995808	91.3392414208095	1.55238700995808	79.452180014098	1.55238700995808	78.5640022940577	1.55238700995808	75.1214921245501	1.55238700995808	72.6884891579572	1.55238700995808	67.3442735164125	1.55238700995808	62.8880270429759
1.55596563160507	91.4116455815374	1.55596563160507	79.5058208613953	1.55596563160507	78.609843688453	1.55596563160507	75.1583468698769	1.55596563160507	72.7198350224845	1.55596563160507	67.3686138875181	1.55596563160507	62.9052677285374
1.55955250282695	91.484151815218	1.55955250282695	79.5595410145822	1.55955250282695	78.6557387451811	1.55955250282695	75.1952376083838	1.55955250282695	72.7512078210905	1.55955250282695	67.3929751214249	1.55955250282695	62.9225213308026
1.56314764264095	91.5567602257847	1.56314764264095	79.6133405553076	1.56314764264095	78.7016874965562	1.56314764264095	75.232164351456	1.56314764264095	72.7826075575464	1.56314764264095	67.4173572185657	1.56314764264095	62.9397878467217
1.56675107010815	91.6294709172478	1.56675107010815	79.6672195652607	1.56675107010815	78.7476899748937	1.56675107010815	75.2691271104749	1.56675107010815	72.8140342356214	1.56675107010815	67.4417601793671	1.56675107010815	62.9570672732408
1.57036280433355	91.7022839936946	1.57036280433355	79.7211781261713	1.57036280433355	78.7937462125101	1.57036280433355	75.3061258968184	1.57036280433355	72.8454878590826	1.57036280433355	67.4661840042487	1.57036280433355	62.9743596073019
1.57398286446622	91.7751995592894	1.57398286446622	79.7752163198099	1.57398286446622	78.8398562417231	1.57398286446622	75.3431607218613	1.57398286446622	72.8769684316955	1.57398286446622	67.4906286936241	1.57398286446622	62.991664845843
1.57761126969935	91.8482177182738	1.57761126969935	79.8293342279877	1.57761126969935	78.8860200948514	1.57761126969935	75.3802315969747	1.57761126969935	72.9084759572237	1.57761126969935	67.5150942479002	1.57761126969935	63.0089829857983
1.58124803927038	91.9213385749668	1.58124803927038	79.8835319325565	1.58124803927038	78.9322378042155	1.58124803927038	75.4173385335265	1.58124803927038	72.9400104394292	1.58124803927038	67.5395806674775	1.58124803927038	63.026314024098
1.58489319246111	91.9945622337651	1.58489319246111	79.9378095154093	1.58489319246111	78.9785094021368	1.58489319246111	75.4544815428815	1.58489319246111	72.9715718820721	1.58489319246111	67.5640879527504	1.58489319246111	63.0436579576682
1.58854674859778	92.067888799143	1.58854674859778	79.9921670584798	1.58854674859778	79.0248349209387	1.58854674859778	75.491660636401	1.58854674859778	73.0031602889111	1.58854674859778	67.588616104107	1.58854674859778	63.0610147834315
1.59220872705117	92.1413183756526	1.59220872705117	80.0466046437428	1.59220872705117	79.0712143929457	1.59220872705117	75.5288758254437	1.59220872705117	73.0347756637032	1.59220872705117	67.613165121929	1.59220872705117	63.0783844983065
1.59587914723673	92.2148510679244	1.59587914723673	80.1011223532142	1.59587914723673	79.1176478504844	1.59587914723673	75.5661271213648	1.59587914723673	73.066418010204	1.59587914723673	67.6377350065922	1.59587914723673	63.0957670992081
1.59955802861467	92.2884869806666	1.59955802861467	80.1557202689511	1.59955802861467	79.1641353258827	1.59955802861467	75.6034145355169	1.59955802861467	73.0980873321674	1.59955802861467	67.6623257584661	1.59955802861467	63.1131625830475
1.60324539069004	92.3622262186662	1.60324539069004	80.210398473052	1.60324539069004	79.2106768514708	1.60324539069004	75.6407380792495	1.60324539069004	73.1297836333463	1.60324539069004	67.6869373779144	1.60324539069004	63.1305709467322
1.60694125301288	92.4360688867885	1.60694125301288	80.2651570476564	1.60694125301288	79.2572724595803	1.60694125301288	75.6780977639093	1.60694125301288	73.1615069174918	1.60694125301288	67.7115698652945	1.60694125301288	63.1479921871661
1.61064563517827	92.5100150899775	1.61064563517827	80.3199960749456	1.61064563517827	79.3039221825453	1.61064563517827	75.7154936008404	1.61064563517827	73.193257188354	1.61064563517827	67.7362232209581	1.61064563517827	63.1654263012494
1.61435855682649	92.5840649332559	1.61435855682649	80.3749156371422	1.61435855682649	79.3506260527015	1.61435855682649	75.7529256013839	1.61435855682649	73.2250344496815	1.61435855682649	67.7608974452508	1.61435855682649	63.1828732858789
1.61808003764307	92.6582185217258	1.61808003764307	80.4299158165104	1.61808003764307	79.397384102387	1.61808003764307	75.7903937768785	1.61808003764307	73.2568387052221	1.61808003764307	67.7855925385127	1.61808003764307	63.2003331379478
1.62181009735893	92.7324759605681	1.62181009735893	80.4849966953561	1.62181009735893	79.4441963639421	1.62181009735893	75.8278981386603	1.62181009735893	73.2886699587221	1.62181009735893	67.8103085010778	1.62181009735893	63.2178058543458
1.62554875575048	92.806837355043	1.62554875575048	80.5401583560271	1.62554875575048	79.4910628697095	1.62554875575048	75.8654386980628	1.62554875575048	73.3205282139267	1.62554875575048	67.8350453332745	1.62554875575048	63.2352914319592
1.62929603263972	92.8813028104903	1.62929603263972	80.5954008809127	1.62929603263972	79.5379836520339	1.62929603263972	75.9030154664173	1.62929603263972	73.3524134745804	1.62929603263972	67.8598030354255	1.62929603263972	63.2527898676709
1.63305194789433	92.9558724323294	1.63305194789433	80.6507243524446	1.63305194789433	79.584958743263	1.63305194789433	75.9406284550526	1.63305194789433	73.3843257444263	1.63305194789433	67.8845816078479	1.63305194789433	63.2703011583605
1.63681652142781	93.0305463260595	1.63681652142781	80.7061288530959	1.63681652142781	79.6319881757468	1.63681652142781	75.978277675295	1.63681652142781	73.4162650272068	1.63681652142781	67.9093810508532	1.63681652142781	63.2878253009041
1.64058977319954	93.1053245972597	1.64058977319954	80.7616144653824	1.64058977319954	79.6790719818378	1.64058977319954	76.0159631384689	1.64058977319954	73.4482313266635	1.64058977319954	67.9342013647474	1.64058977319954	63.3053622921748
1.64437172321493	93.1802073515892	1.64437172321493	80.8171812718616	1.64437172321493	79.7262101938915	1.64437172321493	76.0536848558964	1.64437172321493	73.4802246465369	1.64437172321493	67.9590425498311	1.64437172321493	63.3229121290423
1.64816239152551	93.2551946947875	1.64816239152551	80.8728293551335	1.64816239152551	79.7734028442659	1.64816239152551	76.0914428388975	1.64816239152551	73.5122449905669	1.64816239152551	67.9839046063992	1.64816239152551	63.3404748083731
1.65196179822901	93.3302867326747	1.65196179822901	80.9285587978405	1.65196179822901	79.8206499653223	1.65196179822901	76.1292370987901	1.65196179822901	73.5442923624927	1.65196179822901	68.0087875347417	1.65196179822901	63.3580503270305
1.65576996346953	93.4054835711511	1.65576996346953	80.9843696826672	1.65576996346953	79.8679515894245	1.65576996346953	76.1670676468902	1.65576996346953	73.5763667660528	1.65576996346953	68.033691335143	1.65576996346953	63.3756386818749
1.65958690743756	93.4807853161982	1.65958690743756	81.0402620923409	1.65958690743756	79.9153077489396	1.65958690743756	76.2049344945119	1.65958690743756	73.6084682049849	1.65958690743756	68.0586160078821	1.65958690743756	63.3932398697633
1.66341265037017	93.556192073878	1.66341265037017	81.0962361096314	1.66341265037017	79.9627184762379	1.66341265037017	76.2428376529674	1.66341265037017	73.6405966830264	1.66341265037017	68.0835615532331	1.66341265037017	63.41085388755
1.66724721255106	93.631703950334	1.66724721255106	81.1522918173512	1.66724721255106	80.0101838036927	1.66724721255106	76.2807771335673	1.66724721255106	73.672752203914	1.66724721255106	68.1085279714647	1.66724721255106	63.428480732086
1.67109061431071	93.7073210517905	1.67109061431071	81.2084292983557	1.67109061431071	80.0577037636807	1.67109061431071	76.3187529476203	1.67109061431071	73.704934771384	1.67109061431071	68.1335152628408	1.67109061431071	63.4461204002195
1.67494287602644	93.7830434845535	1.67494287602644	81.264648635543	1.67494287602644	80.1052783885821	1.67494287602644	76.3567651064336	1.67494287602644	73.7371443891723	1.67494287602644	68.1585234276199	1.67494287602644	63.4637728887958
1.67880401812256	93.8588713550106	1.67880401812256	81.3209499118542	1.67880401812256	80.1529077107803	1.67880401812256	76.3948136213127	1.67880401812256	73.7693810610144	1.67880401812256	68.1835524660558	1.67880401812256	63.4814381946573
1.68267406107047	93.9348047696309	1.68267406107047	81.3773332102734	1.68267406107047	80.2005917626625	1.68267406107047	76.4328985035616	1.68267406107047	73.8016447906455	1.68267406107047	68.208602378397	1.68267406107047	63.4991163146434
1.68655302538874	94.0108438349657	1.68655302538874	81.433798613828	1.68655302538874	80.2483305766193	1.68655302538874	76.471019764483	1.68655302538874	73.8339355818005	1.68655302538874	68.2336731648874	1.68655302538874	63.5168072455909
1.69044093164326	94.086988657648	1.69044093164326	81.4903462055884	1.69044093164326	80.2961241850453	1.69044093164326	76.5091774153781	1.69044093164326	73.8662534382142	1.69044093164326	68.2587648257661	1.69044093164326	63.5345109843337
1.69433780044733	94.1632393443932	1.69433780044733	81.5469760686685	1.69433780044733	80.3439726203385	1.69433780044733	76.5473714675469	1.69433780044733	73.8985983636211	1.69433780044733	68.283877361267	1.69433780044733	63.5522275277031
1.69824365246174	94.2395960019993	1.69824365246174	81.6036882862254	1.69824365246174	80.3918759149011	1.69824365246174	76.5856019322879	1.69824365246174	73.9309703617556	1.69824365246174	68.3090107716197	1.69824365246174	63.5699568725275
1.70215850839495	94.3160587373465	1.70215850839495	81.6604829414599	1.70215850839495	80.4398341011392	1.70215850839495	76.6238688208987	1.70215850839495	73.9633694363522	1.70215850839495	68.3341650570489	1.70215850839495	63.587699015633
1.70608238900312	94.392627657398	1.70608238900312	81.7173601176161	1.70608238900312	80.4878472114629	1.70608238900312	76.6621721446756	1.70608238900312	73.9957955911452	1.70608238900312	68.3593402177746	1.70608238900312	63.6054539538427
1.71001531509029	94.4693028691996	1.71001531509029	81.774319897982	1.71001531509029	80.5359152782863	1.71001531509029	76.700511914914	1.71001531509029	74.0282488298691	1.71001531509029	68.3845362540124	1.71001531509029	63.6232216839773
1.71395730750843	94.5460844798805	1.71395730750843	81.8313623658894	1.71395730750843	80.5840383340279	1.71395730750843	76.7388881429081	1.71395730750843	74.0607291562584	1.71395730750843	68.4097531659732	1.71395730750843	63.6410022028551
1.71790838715759	94.6229725966528	1.71790838715759	81.8884876047137	1.71790838715759	80.6322164111105	1.71790838715759	76.7773008399515	1.71790838715759	74.0932365740478	1.71790838715759	68.4349909538634	1.71790838715759	63.6587955072916
1.72186857498601	94.6999673268122	1.72186857498601	81.9456956978745	1.72186857498601	80.6804495419611	1.72186857498601	76.8157500173366	1.72186857498601	74.1257710869721	1.72186857498601	68.4602496178852	1.72186857498601	63.6766015941001
1.7258378919902	94.7770687777378	1.7258378919902	82.0029867288352	1.7258378919902	80.7287377590112	1.7258378919902	76.8542356863552	1.7258378919902	74.1583326987664	1.7258378919902	68.485529158236	1.7258378919902	63.6944204600914
1.7298163592151	94.8542770568926	1.7298163592151	82.0603607811035	1.7298163592151	80.7770810946971	1.7298163592151	76.8927578582983	1.7298163592151	74.1909214131662	1.7298163592151	68.5108295751093	1.7298163592151	63.7122521020738
1.73380399775414	94.9315922718233	1.73380399775414	82.1178179382314	1.73380399775414	80.8254795814594	1.73380399775414	76.9313165444563	1.73380399775414	74.2235372339072	1.73380399775414	68.536150868694	1.73380399775414	63.7300965168534
1.73780082874938	95.0090145301608	1.73780082874938	82.1753582838149	1.73780082874938	80.8739332517436	1.73780082874938	76.969911756119	1.73780082874938	74.2561801647254	1.73780082874938	68.5614930391749	1.73780082874938	63.747953701234
1.74180687339161	95.08654393962	1.74180687339161	82.2329819014947	1.74180687339161	80.922442138	1.74180687339161	77.0085435045755	1.74180687339161	74.2888502093576	1.74180687339161	68.5868560867326	1.74180687339161	63.765823652017
1.7458221529205	95.1641806080005	1.7458221529205	82.2906888749559	1.7458221529205	80.9710062726835	1.7458221529205	77.0472118011147	1.7458221529205	74.3215473715407	1.7458221529205	68.6122400115435	1.7458221529205	63.7837063660017
1.74984668862466	95.2419246431864	1.74984668862466	82.3484792879281	1.74984668862466	81.0196256882545	1.74984668862466	77.085916657025	1.74984668862466	74.3542716550124	1.74984668862466	68.63764481378	1.74984668862466	63.8016018399852
1.75388050184176	95.3197761531461	1.75388050184176	82.4063532241859	1.75388050184176	81.0683004171778	1.75388050184176	77.1246580835942	1.75388050184176	74.387023063511	1.75388050184176	68.6630704936104	1.75388050184176	63.8195100707622
1.75792361395869	95.3977352459336	1.75792361395869	82.4643107675484	1.75792361395869	81.117030491924	1.75792361395869	77.1634360921102	1.75792361395869	74.4198016007751	1.75792361395869	68.6885170511991	1.75792361395869	63.8374310551256
1.76197604641163	95.4758020296873	1.76197604641163	82.5223520018796	1.76197604641163	81.1658159449683	1.76197604641163	77.2022506938605	1.76197604641163	74.4526072705445	1.76197604641163	68.7139844867065	1.76197604641163	63.8553647898661
1.76603782068616	95.5539766126313	1.76603782068616	82.5804770110887	1.76603782068616	81.2146568087917	1.76603782068616	77.2411019001325	1.76603782068616	74.4854400765594	1.76603782068616	68.7394728002891	1.76603782068616	63.8733112717723
1.77010895831742	95.6322591030749	1.77010895831742	82.6386858791298	1.77010895831742	81.2635531158802	1.77010895831742	77.2799897222135	1.77010895831742	74.5183000225609	1.77010895831742	68.7649819920996	1.77010895831742	63.8912704976309
1.77418948089017	95.7106496094131	1.77418948089017	82.6969786900022	1.77418948089017	81.3125048987255	1.77418948089017	77.3189141713907	1.77418948089017	74.5511871122908	1.77418948089017	68.790512062287	1.77418948089017	63.9092424642264
1.77827941003892	95.7891482401264	1.77827941003892	82.7553555277504	1.77827941003892	81.3615121898248	1.77827941003892	77.3578752589515	1.77827941003892	74.5841013494921	1.77827941003892	68.8160630109962	1.77827941003892	63.9272271683417
1.78237876744809	95.8677551037815	1.78237876744809	82.8138164764646	1.78237876744809	81.4105750216809	1.78237876744809	77.3968729961832	1.78237876744809	74.6170427379084	1.78237876744809	68.841634838369	1.78237876744809	63.9452246067575
1.78648757485205	95.9464703090309	1.78648757485205	82.87236162028	1.78648757485205	81.4596934268024	1.78648757485205	77.4359073943736	1.78648757485205	74.6500112812844	1.78648757485205	68.867227544543	1.78648757485205	63.9632347762529
1.79060585403529	96.0252939646138	1.79060585403529	82.9309910433778	1.79060585403529	81.5088674377037	1.79060585403529	77.4749784648105	1.79060585403529	74.6830069833661	1.79060585403529	68.8928411296526	1.79060585403529	63.9812576736049
1.79473362683253	96.1042261793553	1.79473362683253	82.9897048299845	1.79473362683253	81.5580970869049	1.79473362683253	77.5140862187819	1.79473362683253	74.7160298479	1.79473362683253	68.9184755938284	1.79473362683253	63.999293295589
1.79887091512879	96.1832670621675	1.79887091512879	83.0485030643727	1.79887091512879	81.6073824069324	1.79887091512879	77.5532306675765	1.79887091512879	74.7490798786343	1.79887091512879	68.9441309371978	1.79887091512879	64.0173416389786
1.80301774085957	96.262416722049	1.80301774085957	83.1073858308607	1.80301774085957	81.6567234303184	1.80301774085957	77.592411822483	1.80301774085957	74.7821570793182	1.80301774085957	68.9698071598845	1.80301774085957	64.0354027005458
1.80717412601093	96.3416752680857	1.80717412601093	83.1663532138127	1.80717412601093	81.7061201896013	1.80717412601093	77.631629694791	1.80717412601093	74.815261453702	1.80717412601093	68.9955042620089	1.80717412601093	64.0534764770608
1.8113400926196	96.4210428094503	1.8113400926196	83.225405297639	1.8113400926196	81.7555727173257	1.8113400926196	77.6708842957904	1.8113400926196	74.8483930055373	1.8113400926196	69.021222243688	1.8113400926196	64.071562965292
1.81551566277314	96.5005194554028	1.81551566277314	83.2845421667964	1.81551566277314	81.8050810460429	1.81551566277314	77.7101756367719	1.81551566277314	74.8815517385771	1.81551566277314	69.0469611050357	1.81551566277314	64.0896621620065
1.81970085860998	96.5801053152908	1.81970085860998	83.3437639057873	1.81970085860998	81.8546452083099	1.81970085860998	77.7495037290266	1.81970085860998	74.9147376565759	1.81970085860998	69.0727208461625	1.81970085860998	64.1077740639697
1.82389570231964	96.6598004985496	1.82389570231964	83.4030705991612	1.82389570231964	81.9042652366908	1.82389570231964	77.7888685838466	1.82389570231964	74.9479507632894	1.82389570231964	69.0985014671757	1.82389570231964	64.1258986679454
1.82810021614274	96.7396051147021	1.82810021614274	83.4624623315136	1.82810021614274	81.953941163756	1.82810021614274	77.8282702125247	1.82810021614274	74.9811910624748	1.82810021614274	69.1243029681794	1.82810021614274	64.144035970696
1.83231442237121	96.8195192733594	1.83231442237121	83.5219391874867	1.83231442237121	82.0036730220825	1.83231442237121	77.8677086263547	1.83231442237121	75.014458557891	1.83231442237121	69.1501253492749	1.83231442237121	64.1621859689823
1.83653834334835	96.8995430842205	1.83653834334835	83.5815012517694	1.83653834334835	82.0534608442543	1.83653834334835	77.9071838366311	1.83653834334835	75.0477532532981	1.83653834334835	69.17596861056	1.83653834334835	64.180348659564
1.84077200146896	96.9796766570731	1.84077200146896	83.6411486090974	1.84077200146896	82.103304662862	1.84077200146896	77.9466958546496	1.84077200146896	75.0810751524583	1.84077200146896	69.20183275213	1.84077200146896	64.198524039199
1.84501541917947	97.059920101793	1.84501541917947	83.7008813442532	1.84501541917947	82.153204510503	1.84501541917947	77.9862446917068	1.84501541917947	75.114424259135	1.84501541917947	69.2277177740768	1.84501541917947	64.2167121046441
1.84926861897808	97.1402735283451	1.84926861897808	83.7606995420665	1.84926861897808	82.2031604197822	1.84926861897808	78.0258303591007	1.84926861897808	75.1478005770936	1.84926861897808	69.2536236764897	1.84926861897808	64.2349128526547
1.85353162341481	97.2207370467827	1.85353162341481	83.8206032874138	1.85353162341481	82.253172423311	1.85353162341481	78.0654528681301	1.85353162341481	75.1812041101011	1.85353162341481	69.279550459455	1.85353162341481	64.253126279985
1.8578044550917	97.3013107672486	1.8578044550917	83.880592665219	1.8578044550917	82.3032405537083	1.8578044550917	78.1051122300953	1.8578044550917	75.2146348619264	1.8578044550917	69.3054981230562	1.8578044550917	64.2713523833878
1.86208713666287	97.3819947999745	1.86208713666287	83.9406677604532	1.86208713666287	82.3533648436001	1.86208713666287	78.1448084562978	1.86208713666287	75.2480928363402	1.86208713666287	69.3314666673741	1.86208713666287	64.2895911596148
1.86637969083467	97.4627892552816	1.86637969083467	84.000828658135	1.86637969083467	82.40354532562	1.86637969083467	78.1845415580407	1.86637969083467	75.2815780371151	1.86637969083467	69.3574560924868	1.86637969083467	64.3078426054165
1.8706821403658	97.5436942435807	1.8706821403658	84.0610754433305	1.8706821403658	82.4537820324086	1.8706821403658	78.2243115466281	1.8706821403658	75.3150904680256	1.8706821403658	69.3834663984696	1.8706821403658	64.3261067175422
1.87499450806742	97.6247098753722	1.87499450806742	84.1214082011533	1.87499450806742	82.5040749966145	1.87499450806742	78.2641184333661	1.87499450806742	75.3486301328482	1.87499450806742	69.4094975853954	1.87499450806742	64.3443834927403
1.87931681680327	97.7058362612466	1.87931681680327	84.1818270167649	1.87931681680327	82.5544242508934	1.87931681680327	78.303962229562	1.87931681680327	75.3821970353615	1.87931681680327	69.4355496533344	1.87931681680327	64.3626729277578
1.8836490894898	97.7870735118843	1.8836490894898	84.2423319753745	1.8836490894898	82.6048298279091	1.8836490894898	78.3438429465249	1.8836490894898	75.4157911793462	1.8836490894898	69.4616226023542	1.8836490894898	64.3809750193409
1.88799134909629	97.8684217380561	1.88799134909629	84.3029231622393	1.88799134909629	82.6552917603328	1.88799134909629	78.3837605955654	1.88799134909629	75.449412568585	1.88799134909629	69.4877164325202	1.88799134909629	64.3992897642348
1.89234361864498	97.9498810506232	1.89234361864498	84.3636006626645	1.89234361864498	82.7058100808439	1.89234361864498	78.423715187996	1.89234361864498	75.4830612068628	1.89234361864498	69.5138311438951	1.89234361864498	64.4176171591835
1.89670592121115	98.0314515605375	1.89670592121115	84.4243645620035	1.89670592121115	82.7563848221296	1.89670592121115	78.4637067351311	1.89670592121115	75.5167370979668	1.89670592121115	69.5399667365393	1.89670592121115	64.4359572009304
1.9010782799233	98.1131333788417	1.9010782799233	84.485214945658	1.9010782799233	82.8070160168849	1.9010782799233	78.5037352482868	1.9010782799233	75.5504402456864	1.9010782799233	69.5661232105111	1.9010782799233	64.4543098862179
1.90546071796325	98.1949266166693	1.90546071796325	84.546151899078	1.90546071796325	82.8577036978132	1.90546071796325	78.5438007387811	1.90546071796325	75.5841706538134	1.90546071796325	69.592300565866	1.90546071796325	64.4726752117872
1.90985325856624	98.2768313852452	1.90985325856624	84.607175507762	1.90985325856624	82.9084478976261	1.90985325856624	78.5839032179341	1.90985325856624	75.6179283261418	1.90985325856624	69.6184988026579	1.90985325856624	64.4910531743792
1.91425592502109	98.3588477958855	1.91425592502109	84.6682858572571	1.91425592502109	82.9592486490432	1.91425592502109	78.624042697068	1.91425592502109	75.6517132664681	1.91425592502109	69.644717920938	1.91425592502109	64.5094437707336
1.91866874067029	98.4409759599978	1.91866874067029	84.7294830331591	1.91866874067029	83.0101059847928	1.91866874067029	78.6642191875071	1.91866874067029	75.6855254785913	1.91866874067029	69.6709579207556	1.91866874067029	64.5278469975895
1.92309172891016	98.5232159890815	1.92309172891016	84.7907671211125	1.92309172891016	83.0610199376114	1.92309172891016	78.7044327005776	1.92309172891016	75.7193649663128	1.92309172891016	69.6972188021579	1.92309172891016	64.5462628516854
1.92752491319094	98.6055679947278	1.92752491319094	84.852138206811	1.92752491319094	83.1119905402441	1.92752491319094	78.7446832476084	1.92752491319094	75.7532317334366	1.92752491319094	69.72350056519	1.92752491319094	64.5646913297588
1.93196831701692	98.6880320886201	1.93196831701692	84.913596375997	1.93196831701692	83.1630178254448	1.93196831701692	78.7849708399303	1.93196831701692	75.7871257837691	1.93196831701692	69.7498032098951	1.93196831701692	64.5831324285467
1.93642196394661	98.7706083825338	1.93642196394661	84.9751417144622	1.93642196394661	83.2141018259757	1.93642196394661	78.8252954888767	1.93642196394661	75.8210471211197	1.93642196394661	69.7761267363142	1.93642196394661	64.6015861447857
1.94088587759278	98.8532969883369	1.94088587759278	85.0367743080477	1.94088587759278	83.2652425746084	1.94088587759278	78.8656572057834	1.94088587759278	75.8549957493002	1.94088587759278	69.8024711444867	1.94088587759278	64.6200524752113
1.94536008162266	98.9360980179899	1.94536008162266	85.0984942426435	1.94536008162266	83.3164401041228	1.94536008162266	78.9060560019886	1.94536008162266	75.8889716721251	1.94536008162266	69.82883643445	1.94536008162266	64.638531416559
1.94984459975805	99.0190115835462	1.94984459975805	85.1603016041897	1.94984459975805	83.367694447308	1.94984459975805	78.946491888833	1.94984459975805	75.9229748934118	1.94984459975805	69.8552226062396	1.94984459975805	64.6570229655633
1.95433945577539	99.1020377971519	1.95433945577539	85.2221964786755	1.95433945577539	83.4190056369623	1.95433945577539	78.9869648776602	1.95433945577539	75.9570054169804	1.95433945577539	69.8816296598894	1.95433945577539	64.6755271189586
1.95884467350599	99.1851767710467	1.95884467350599	85.28417895214	1.95884467350599	83.4703737058928	1.95884467350599	79.0274749798161	1.95884467350599	75.991063246654	1.95884467350599	69.9080575954314	1.95884467350599	64.6940438734785
1.96336027683605	99.2684286175631	1.96336027683605	85.346249110672	1.96336027683605	83.5217986869162	1.96336027683605	79.0680222066495	1.96336027683605	76.0251483862585	1.96336027683605	69.9345064128961	1.96336027683605	64.7125732258564
1.96788628970684	99.3517934491274	1.96788628970684	85.4084070404105	1.96788628970684	83.5732806128583	1.96788628970684	79.108606569512	1.96788628970684	76.0592608396227	1.96788628970684	69.9609761123123	1.96788628970684	64.7311151728253
1.97242273611485	99.4352713782596	1.97242273611485	85.4706528275441	1.97242273611485	83.6248195165542	1.97242273611485	79.1492280797581	1.97242273611485	76.0934006105785	1.97242273611485	69.9874666937071	1.97242273611485	64.7496697111178
1.97696964011186	99.5188625175735	1.97696964011186	85.5329865583119	1.97696964011186	83.6764154308487	1.97696964011186	79.1898867487451	1.97696964011186	76.1275677029607	1.97696964011186	70.0139781571064	1.97696964011186	64.768236837466
1.9815270258051	99.6025669797769	1.9815270258051	85.5954083190032	1.9815270258051	83.7280683885961	1.9815270258051	79.2305825878332	1.9815270258051	76.1617621206072	1.9815270258051	70.0405105025341	1.9815270258051	64.7868165486021
1.98609491735737	99.6863848776719	1.98609491735737	85.6579181959576	1.98609491735737	83.7797784226603	1.98609491735737	79.2713156083859	1.98609491735737	76.1959838673593	1.98609491735737	70.0670637300132	1.98609491735737	64.8054088412577
1.99067333898719	99.770316324155	1.99067333898719	85.7205162755653	1.99067333898719	83.8315455659149	1.99067333898719	79.3120858217696	1.99067333898719	76.230232947061	1.99067333898719	70.0936378395648	1.99067333898719	64.8240137121643
1.99526231496888	99.8543614322173	1.99526231496888	85.783202644267	1.99526231496888	83.8833698512435	1.99526231496888	79.3528932393538	1.99526231496888	76.2645093635598	1.99526231496888	70.120232831209	1.99526231496888	64.8426311580532
1.99986186963274	99.9385203149447	1.99986186963274	85.8459773885541	1.99986186963274	83.9352513115395	1.99986186963274	79.3937378725114	1.99986186963274	76.2988131207065	1.99986186963274	70.1468487049645	1.99986186963274	64.8612611756556
2.00447202736516	100.022793085518	2.00447202736516	85.9088405949691	2.00447202736516	83.9871899797062	2.00447202736516	79.4346197326185	2.00447202736516	76.333144222355	2.00447202736516	70.1734854608487	2.00447202736516	64.8799037617024
2.00909281260873	100.107179857213	2.00909281260873	85.9717923501053	2.00909281260873	84.0391858886572	2.00909281260873	79.4755388310543	2.00909281260873	76.3675026723626	2.00909281260873	70.2001430988777	2.00909281260873	64.8985589129246
2.01372424986239	100.191680743402	2.01372424986239	86.0348327406069	2.01372424986239	84.0912390713162	2.01372424986239	79.5164951792018	2.01372424986239	76.40188847459	2.01372424986239	70.2268216190665	2.01372424986239	64.917226626053
2.01836636368156	100.276295857551	2.01836636368156	86.0979618531695	2.01836636368156	84.143349560617	2.01836636368156	79.5574887884472	2.01836636368156	76.4363016329015	2.01836636368156	70.2535210214292	2.01836636368156	64.9359068978185
2.02301917867827	100.361025313222	2.02301917867827	86.16117977454	2.02301917867827	84.1955173895039	2.02301917867827	79.5985196701802	2.02301917867827	76.4707421511645	2.02301917867827	70.2802413059783	2.02301917867827	64.9545997249519
2.02768271952128	100.445869224074	2.02768271952128	86.2244865915168	2.02768271952128	84.2477425909317	2.02768271952128	79.6395878357942	2.02768271952128	76.5052100332502	2.02768271952128	70.3069824727257	2.02768271952128	64.973305104184
2.03235701093622	100.530827703862	2.03235701093622	86.2878823909496	2.03235701093622	84.3000251978655	2.03235701093622	79.6806932966861	2.03235701093622	76.5397052830334	2.03235701093622	70.3337445216823	2.03235701093622	64.9920230322458
2.03704207770572	100.615900866437	2.03704207770572	86.35136725974	2.03704207770572	84.3523652432811	2.03704207770572	79.7218360642565	2.03704207770572	76.5742279043922	2.03704207770572	70.3605274528577	2.03704207770572	65.0107535058683
2.04173794466953	100.701088825745	2.04173794466953	86.4149412848412	2.04173794466953	84.4047627601651	2.04173794466953	79.76301614991	2.04173794466953	76.6087779012085	2.04173794466953	70.3873312662609	2.04173794466953	65.0294965217826
2.04644463672467	100.78639169583	2.04644463672467	86.4786045532585	2.04644463672467	84.4572177815146	2.04644463672467	79.8042335650546	2.04644463672467	76.6433552773681	2.04644463672467	70.4141559618999	2.04644463672467	65.04825207672
2.05116217882557	100.871809590834	2.05116217882557	86.542357152049	2.05116217882557	84.509730340338	2.05116217882557	79.8454883211024	2.05116217882557	76.6779600367601	2.05116217882557	70.441001539782	2.05116217882557	65.0670201674122
2.05589059598414	100.957342624993	2.05589059598414	86.6061991683222	2.05589059598414	84.5623004696542	2.05589059598414	79.8867804294695	2.05589059598414	76.7125921832778	2.05589059598414	70.4678679999137	2.05589059598414	65.0858007905907
2.06062991327	101.042990912642	2.06062991327	86.6701306892397	2.06062991327	84.6149282024933	2.06062991327	79.9281099015758	2.06062991327	76.7472517208179	2.06062991327	70.4947553423006	2.06062991327	65.1045939429876
2.06538015581053	101.128754568215	2.06538015581053	86.7341518020154	2.06538015581053	84.6676135718967	2.06538015581053	79.9694767488454	2.06538015581053	76.7819386532813	2.06538015581053	70.5216635669478	2.06538015581053	65.1233996213352
2.07014134879104	101.21463370624	2.07014134879104	86.7982625939159	2.07014134879104	84.7203566109166	2.07014134879104	80.0108809827064	2.07014134879104	76.8166529845727	2.07014134879104	70.5485926738598	2.07014134879104	65.1422178223661
2.07491351745491	101.300628441345	2.07491351745491	86.8624631522602	2.07491351745491	84.7731573526169	2.07491351745491	80.052322614591	2.07491351745491	76.8513947186005	2.07491351745491	70.5755426630403	2.07491351745491	65.1610485428131
2.0796966871037	101.386738888256	2.0796966871037	86.9267535644204	2.0796966871037	84.8260158300727	2.0796966871037	80.0938016559358	2.0796966871037	76.8861638592774	2.0796966871037	70.6025135344925	2.0796966871037	65.1798917794097
2.08449088309729	101.472965161796	2.08449088309729	86.991133917821	2.08449088309729	84.8789320763706	2.08449088309729	80.1353181181817	2.08449088309729	76.92096041052	2.08449088309729	70.6295052882193	2.08449088309729	65.1987475288895
2.08929613085404	101.559307376886	2.08929613085404	87.0556042999399	2.08929613085404	84.9319061246086	2.08929613085404	80.1768720127736	2.08929613085404	76.955784376249	2.08929613085404	70.656517924223	2.08929613085404	65.2176157879867
2.09411245585089	101.645765648548	2.09411245585089	87.1201647983079	2.09411245585089	84.9849380078966	2.09411245585089	80.2184633511612	2.09411245585089	76.990635760389	2.09411245585089	70.6835514425053	2.09411245585089	65.2364965534361
2.09893988362352	101.7323400919	2.09893988362352	87.184815500509	2.09893988362352	85.0380277593559	2.09893988362352	80.2600921447984	2.09893988362352	77.0255145668691	2.09893988362352	70.7106058430678	2.09893988362352	65.2553898219727
2.10377843976648	101.819030822161	2.10377843976648	87.2495564941806	2.10377843976648	85.09117541212	2.10377843976648	80.3017584051437	2.10377843976648	77.0604207996223	2.10377843976648	70.7376811259116	2.10377843976648	65.2742955903323
2.10862814993329	101.905837954647	2.10862814993329	87.3143878670137	2.10862814993329	85.1443809993339	2.10862814993329	80.3434621436602	2.10862814993329	77.0953544625859	2.10862814993329	70.7647772910376	2.10862814993329	65.2932138552511
2.11348903983665	101.992761604774	2.11348903983665	87.3793097067528	2.11348903983665	85.1976445541549	2.11348903983665	80.3852033718155	2.11348903983665	77.1303155597016	2.11348903983665	70.7918943384464	2.11348903983665	65.312144613466
2.1183611352485	102.079801888059	2.1183611352485	87.4443221011961	2.1183611352485	85.2509661097523	2.1183611352485	80.426982101082	2.1183611352485	77.1653040949153	2.1183611352485	70.8190322681383	2.1183611352485	65.3310878617144
2.12324446200022	102.166958920116	2.12324446200022	87.5094251381956	2.12324446200022	85.3043456993072	2.12324446200022	80.4687983429369	2.12324446200022	77.2003200721772	2.12324446200022	70.8461910801137	2.12324446200022	65.3500435967345
2.12813904598271	102.254232816661	2.12813904598271	87.5746189056574	2.12813904598271	85.3577833560135	2.12813904598271	80.5106521088621	2.12813904598271	77.235363495442	2.12813904598271	70.8733707743726	2.12813904598271	65.3690118152651
2.13304491314658	102.341623693508	2.13304491314658	87.6399034915417	2.13304491314658	85.4112791130771	2.13304491314658	80.5525434103443	2.13304491314658	77.2704343686687	2.13304491314658	70.9005713509152	2.13304491314658	65.3879925140458
2.13796208950223	102.429131666574	2.13796208950223	87.7052789838629	2.13796208950223	85.4648330037163	2.13796208950223	80.5944722588752	2.13796208950223	77.3055326958211	2.13796208950223	70.9277928097413	2.13796208950223	65.4069856898169
2.14289060112006	102.516756851873	2.14289060112006	87.7707454706895	2.14289060112006	85.5184450611619	2.14289060112006	80.6364386659515	2.14289060112006	77.3406584808671	2.14289060112006	70.955035150851	2.14289060112006	65.4259913393195
2.14783047413053	102.604499365523	2.14783047413053	87.8363030401449	2.14783047413053	85.5721153186575	2.14783047413053	80.6784426430749	2.14783047413053	77.3758117277794	2.14783047413053	70.9822983742444	2.14783047413053	65.4450094592953
2.15278173472437	102.692359323739	2.15278173472437	87.9019517804069	2.15278173472437	85.6258438094592	2.15278173472437	80.7204842017522	2.15278173472437	77.4109924405352	2.15278173472437	71.0095824799216	2.15278173472437	65.4640400464872
2.15774440915267	102.780336842841	2.15774440915267	87.9676917797079	2.15774440915267	85.6796305668357	2.15774440915267	80.7625633534953	2.15774440915267	77.4462006231164	2.15774440915267	71.036887467883	2.15774440915267	65.4830830976387
2.16271852372702	102.868432039247	2.16271852372702	88.0335231263353	2.16271852372702	85.7334756240689	2.16271852372702	80.8046801098213	2.16271852372702	77.4814362795096	2.16271852372702	71.064213338129	2.16271852372702	65.5021386094943
2.1677041048197	102.956645029478	2.1677041048197	88.0994459086314	2.1677041048197	85.7873790144535	2.1677041048197	80.8468344822527	2.1677041048197	77.516699413706	2.1677041048197	71.0915600906602	2.1677041048197	65.5212065787995
2.17270117886374	103.044975930155	2.17270117886374	88.1654602149938	2.17270117886374	85.8413407712969	2.17270117886374	80.889026482317	2.17270117886374	77.5519900297017	2.17270117886374	71.1189277254777	2.17270117886374	65.5402870023004
2.17770977235316	103.133424858003	2.17770977235316	88.2315661338751	2.17770977235316	85.8953609279201	2.17770977235316	80.9312561215475	2.17770977235316	77.5873081314976	2.17770977235316	71.1463162425827	2.17770977235316	65.5593798767447
2.182729911843	103.221991929847	2.182729911843	88.2977637537833	2.182729911843	85.9494395176569	2.182729911843	80.9735234114826	2.182729911843	77.6226537230991	2.182729911843	71.1737256419767	2.182729911843	65.5784851988805
2.18776162394955	103.310677262615	2.18776162394955	88.3640531632821	2.18776162394955	86.0035765738546	2.18776162394955	81.0158283636663	2.18776162394955	77.658026808517	2.18776162394955	71.2011559236618	2.18776162394955	65.5976029654573
2.19280493535045	103.399480973337	2.19280493535045	88.4304344509904	2.19280493535045	86.0577721298737	2.19280493535045	81.0581709896481	2.19280493535045	77.6934273917666	2.19280493535045	71.2286070876404	2.19280493535045	65.6167331732255
2.19785987278483	103.488403179146	2.19785987278483	88.4969077055834	2.19785987278483	86.1120262190883	2.19785987278483	81.1005513009833	2.19785987278483	77.7288554768685	2.19785987278483	71.2560791339153	2.19785987278483	65.6358758189368
2.20292646305346	103.577443997276	2.20292646305346	88.5634730157916	2.20292646305346	86.166338874886	2.20292646305346	81.1429693092324	2.20292646305346	77.7643110678479	2.20292646305346	71.28357206249	2.20292646305346	65.6550308993438
2.2080047330189	103.666603545067	2.2080047330189	88.630130470402	2.2080047330189	86.2207101306678	2.2080047330189	81.1854250259621	2.2080047330189	77.7997941687353	2.2080047330189	71.3110858733684	2.2080047330189	65.6741984112005
2.21309470960564	103.755881939958	2.21309470960564	88.6968801582574	2.21309470960564	86.2751400198487	2.21309470960564	81.2279184627447	2.21309470960564	77.8353047835663	2.21309470960564	71.338620566555	2.21309470960564	65.6933783512618
2.21819641980022	103.845279299495	2.21819641980022	88.763722168257	2.21819641980022	86.3296285758573	2.21819641980022	81.2704496311581	2.21819641980022	77.8708429163815	2.21819641980022	71.366176142055	2.21819641980022	65.7125707162841
2.2233098906514	103.934795741324	2.2233098906514	88.8306565893563	2.2233098906514	86.3841758321362	2.2233098906514	81.3130185427864	2.2233098906514	77.9064085712266	2.2233098906514	71.3937525998742	2.2233098906514	65.7317755030248
2.2284351492703	104.024431383199	2.2284351492703	88.8976835105676	2.2284351492703	86.4387818221418	2.2284351492703	81.3556252092195	2.2284351492703	77.9420017521527	2.2284351492703	71.4213499400192	2.2284351492703	65.7509927082428
2.23357222283053	104.114186342974	2.23357222283053	88.9648030209594	2.23357222283053	86.4934465793447	2.23357222283053	81.3982696420533	2.23357222283053	77.9776224632159	2.23357222283053	71.4489681624973	2.23357222283053	65.7702223286981
2.23872113856834	104.204060738609	2.23872113856834	89.0320152096574	2.23872113856834	86.5481701372296	2.23872113856834	81.4409518528896	2.23872113856834	78.0132707084776	2.23872113856834	71.4766072673166	2.23872113856834	65.7894643611522
2.24388192378277	104.294054688167	2.24388192378277	89.0993201658439	2.24388192378277	86.6029525292954	2.24388192378277	81.4836718533365	2.24388192378277	78.0489464920047	2.24388192378277	71.5042672544861	2.24388192378277	65.8087188023678
2.24905460583578	104.384168309816	2.24905460583578	89.1667179787586	2.24905460583578	86.6577937890552	2.24905460583578	81.5264296550083	2.24905460583578	78.0846498178694	2.24905460583578	71.5319481240155	2.24905460583578	65.8279856491092
2.25423921215243	104.474401721829	2.25423921215243	89.2342087376981	2.25423921215243	86.7126939500367	2.25423921215243	81.5692252695253	2.25423921215243	78.1203806901489	2.25423921215243	71.5596498759157	2.25423921215243	65.8472648981418
2.25943577022098	104.564755042583	2.25943577022098	89.3017925320163	2.25943577022098	86.7676530457818	2.25943577022098	81.6120587085142	2.25943577022098	78.1561391129264	2.25943577022098	71.5873725101983	2.25943577022098	65.8665565462327
2.26464430759306	104.655228390561	2.26464430759306	89.3694694511248	2.26464430759306	86.8226711098472	2.26464430759306	81.6549299836079	2.26464430759306	78.1919250902902	2.26464430759306	71.615116026876	2.26464430759306	65.8858605901504
2.26986485188382	104.745821884351	2.26986485188382	89.4372395844924	2.26986485188382	86.8777481758043	2.26986485188382	81.6978391064459	2.26986485188382	78.2277386263341	2.26986485188382	71.6428804259627	2.26986485188382	65.9051770266648
2.27509743077207	104.836535642646	2.27509743077207	89.505103021646	2.27509743077207	86.9328842772389	2.27509743077207	81.740786088674	2.27509743077207	78.2635797251575	2.27509743077207	71.670665707473	2.27509743077207	65.9245058525476
2.28034207200042	104.927369784243	2.28034207200042	89.5730598521701	2.28034207200042	86.9880794477519	2.28034207200042	81.7837709419443	2.28034207200042	78.2994483908655	2.28034207200042	71.6984718714229	2.28034207200042	65.9438470645717
2.28559880337543	105.018324428048	2.28559880337543	89.6411101657073	2.28559880337543	87.0433337209589	2.28559880337543	81.8267936779158	2.28559880337543	78.3353446275685	2.28559880337543	71.7262989178296	2.28559880337543	65.9632006595119
2.29086765276777	105.109399693072	2.29086765276777	89.7092540519582	2.29086765276777	87.0986471304908	2.29086765276777	81.8698543082538	2.29086765276777	78.371268439383	2.29086765276777	71.7541468467113	2.29086765276777	65.9825666341443
2.29614864811236	105.20059569843	2.29614864811236	89.7774916006817	2.29614864811236	87.1540197099933	2.29614864811236	81.9129528446305	2.29614864811236	78.4072198304307	2.29614864811236	71.7820156580875	2.29614864811236	66.0019449852468
2.30144181740851	105.291912563346	2.30144181740851	89.845822901695	2.30144181740851	87.2094514931273	2.30144181740851	81.9560892987246	2.30144181740851	78.4431988048393	2.30144181740851	71.8099053519791	2.30144181740851	66.021335709599
2.30674718872007	105.383350407149	2.30674718872007	89.914248044874	2.30674718872007	87.2649425135691	2.30674718872007	81.9992636822217	2.30674718872007	78.4792053667423	2.30674718872007	71.8378159284082	2.30674718872007	66.0407388039822
2.3120647901756	105.474909349276	2.3120647901756	89.9827671201532	2.3120647901756	87.32049280501	2.3120647901756	82.042476006814	2.3120647901756	78.5152395202787	2.3120647901756	71.8657473873982	2.3120647901756	66.0601542651792
2.31739464996848	105.56658950927	2.31739464996848	90.0513802175256	2.31739464996848	87.3761024011572	2.31739464996848	82.0857262842007	2.31739464996848	78.5513012695937	2.31739464996848	71.8936997289741	2.31739464996848	66.0795820899748
2.32273679635711	105.658391006781	2.32273679635711	90.1200874270436	2.32273679635711	87.4317713357329	2.32273679635711	82.1290145260881	2.32273679635711	78.5873906188382	2.32273679635711	71.9216729531621	2.32273679635711	66.0990222751554
2.32809125766501	105.750313961567	2.32809125766501	90.1888888388182	2.32809125766501	87.4874996424752	2.32809125766501	82.1723407441892	2.32809125766501	78.6235075721689	2.32809125766501	71.94966705999	2.32809125766501	66.1184748175094
2.333458062281	105.842358493493	2.333458062281	90.2577845430199	2.333458062281	87.5432873551379	2.333458062281	82.2157049502242	2.333458062281	78.6596521337486	2.333458062281	71.9776820494871	2.333458062281	66.1379397138267
2.33883723865935	105.934524722533	2.33883723865935	90.3267746298784	2.33883723865935	87.5991345074903	2.33883723865935	82.2591071559202	2.33883723865935	78.695824307746	2.33883723865935	72.0057179216843	2.33883723865935	66.1574169608994
2.34422881531992	106.026812768768	2.34422881531992	90.3958591896829	2.34422881531992	87.6550411333178	2.34422881531992	82.3025473730116	2.34422881531992	78.7320240983358	2.34422881531992	72.0337746766139	2.34422881531992	66.1769065555211
2.34963282084831	106.119222752387	2.34963282084831	90.465038312782	2.34963282084831	87.7110072664215	2.34963282084831	82.34602561324	2.34963282084831	78.768251509699	2.34963282084831	72.06185231431	2.34963282084831	66.1964084944878
2.35504928389601	106.211754793686	2.35504928389601	90.5343120895845	2.35504928389601	87.7670329406188	2.35504928389601	82.389541888354	2.35504928389601	78.8045065460223	2.35504928389601	72.0899508348084	2.35504928389601	66.2159227745969
2.36047823318058	106.304409013074	2.36047823318058	90.6036806105585	2.36047823318058	87.8231181897429	2.36047823318058	82.4330962101099	2.36047823318058	78.8407892114988	2.36047823318058	72.1180702381465	2.36047823318058	66.2354493926481
2.36591969748576	106.397185531063	2.36591969748576	90.6731439662327	2.36591969748576	87.8792630476434	2.36591969748576	82.476688590271	2.36591969748576	78.8770995103276	2.36591969748576	72.1462105243634	2.36591969748576	66.2549883454429
2.37137370566166	106.490084468279	2.37137370566166	90.7427022471955	2.37137370566166	87.935467548186	2.37137370566166	82.5203190406081	2.37137370566166	78.9134374467141	2.37137370566166	72.1743716935001	2.37137370566166	66.274539629785
2.37684028662488	106.583105945454	2.37684028662488	90.8123555440957	2.37684028662488	87.9917317252529	2.37684028662488	82.5639875728994	2.37684028662488	78.9498030248699	2.37684028662488	72.2025537455993	2.37684028662488	66.2941032424799
2.38231946935869	106.67625008343	2.38231946935869	90.8821039476427	2.38231946935869	88.0480556127427	2.38231946935869	82.6076941989309	2.38231946935869	78.9861962490129	2.38231946935869	72.2307566807057	2.38231946935869	66.3136791803354
2.38781128291318	106.769517003159	2.38781128291318	90.9519475486062	2.38781128291318	88.1044392445705	2.38781128291318	82.6514389304958	2.38781128291318	79.0226171233673	2.38781128291318	72.2589804988658	2.38781128291318	66.3332674401611
2.39331575640539	106.862906825702	2.39331575640539	91.0218864378169	2.39331575640539	88.1608826546679	2.39331575640539	82.6952217793951	2.39331575640539	79.0590656521635	2.39331575640539	72.2872252001279	2.39331575640539	66.352868018769
2.39883291901949	106.956419672231	2.39883291901949	91.0919207061661	2.39883291901949	88.2173858769835	2.39883291901949	82.7390427574373	2.39883291901949	79.0955418396385	2.39883291901949	72.3154907845426	2.39883291901949	66.372480912973
2.40436280000693	107.050055664028	2.40436280000693	91.1620504446061	2.40436280000693	88.2739489454822	2.40436280000693	82.7829018764389	2.40436280000693	79.1320456900355	2.40436280000693	72.3437772521623	2.40436280000693	66.3921061195893
2.4099054286866	107.143814922485	2.4099054286866	91.2322757441506	2.4099054286866	88.3305718941464	2.4099054286866	82.8267991482239	2.4099054286866	79.1685772076043	2.4099054286866	72.3720846030414	2.4099054286866	66.4117436354363
2.41546083444494	107.237697569103	2.41546083444494	91.3025966958742	2.41546083444494	88.3872547569748	2.41546083444494	82.8707345846242	2.41546083444494	79.2051363966011	2.41546083444494	72.4004128372364	2.41546083444494	66.4313934573345
2.42102904673618	107.331703725497	2.42102904673618	91.3730133909131	2.42102904673618	88.4439975679835	2.42102904673618	82.9147081974797	2.42102904673618	79.2417232612888	2.42102904673618	72.4287619548061	2.42102904673618	66.4510555821067
2.42661009508242	107.42583351339	2.42661009508242	91.443525920465	2.42661009508242	88.5008003612057	2.42661009508242	82.9587199986381	2.42661009508242	79.2783378059364	2.42661009508242	72.4571319558112	2.42661009508242	66.4707300065781
2.43220400907382	107.520087054618	2.43220400907382	91.5141343757894	2.43220400907382	88.5576631706918	2.43220400907382	83.002769999955	2.43220400907382	79.3149800348199	2.43220400907382	72.4855228403148	2.43220400907382	66.4904167275758
2.43781081836875	107.614464471126	2.43781081836875	91.5848388482073	2.43781081836875	88.6145860305093	2.43781081836875	83.0468582132942	2.43781081836875	79.3516499522219	2.43781081836875	72.5139346083821	2.43781081836875	66.5101157419296
2.44343055269397	107.708965884974	2.44343055269397	91.6556394291021	2.44343055269397	88.6715689747433	2.44343055269397	83.0909846505276	2.44343055269397	79.3883475624314	2.44343055269397	72.5423672600806	2.44343055269397	66.5298270464714
2.44906324184475	107.803591418332	2.44906324184475	91.726536209919	2.44906324184475	88.7286120374962	2.44906324184475	83.1351493235349	2.44906324184475	79.4250728697443	2.44906324184475	72.57082079548	2.44906324184475	66.5495506380357
2.45470891568503	107.89834119348	2.45470891568503	91.7975292821656	2.45470891568503	88.7857152528881	2.45470891568503	83.1793522442045	2.45470891568503	79.4618258784632	2.45470891568503	72.5992952146527	2.45470891568503	66.5692865134592
2.46036760414763	107.993215332813	2.46036760414763	91.8686187374118	2.46036760414763	88.8428786550564	2.46036760414763	83.2235934244325	2.46036760414763	79.4986065928973	2.46036760414763	72.627790517673	2.46036760414763	66.5890346695809
2.46603933723434	108.088213958838	2.46603933723434	91.9398046672901	2.46603933723434	88.9001022781567	2.46603933723434	83.2678728761237	2.46603933723434	79.5354150173628	2.46603933723434	72.6563067046179	2.46603933723434	66.6087951032426
2.47172414501613	108.183337194173	2.47172414501613	92.0110871634957	2.47172414501613	88.957386156362	2.47172414501613	83.3121906111911	2.47172414501613	79.5722511561825	2.47172414501613	72.6848437755669	2.47172414501613	66.6285678112882
2.47742205763329	108.278585161549	2.47742205763329	92.0824663177864	2.47742205763329	89.0147303238633	2.47742205763329	83.356546641556	2.47742205763329	79.6091150136864	2.47742205763329	72.7134017306017	2.47742205763329	66.6483527905643
2.48313310529557	108.373957983812	2.48313310529557	92.1539422219834	2.48313310529557	89.0721348148696	2.48313310529557	83.4009409791483	2.48313310529557	79.6460065942111	2.48313310529557	72.7419805698068	2.48313310529557	66.6681500379199
2.48885731828239	108.469455783919	2.48885731828239	92.2255149679705	2.48885731828239	89.1295996636079	2.48885731828239	83.4453736359062	2.48885731828239	79.6829259021001	2.48885731828239	72.7705802932691	2.48885731828239	66.6879595502066
2.49459472694295	108.565078684941	2.49459472694295	92.2971846476952	2.49459472694295	89.1871249043233	2.49459472694295	83.4898446237765	2.49459472694295	79.7198729417041	2.49459472694295	72.7992009010781	2.49459472694295	66.7077813242784
2.50034536169643	108.660826810063	2.50034536169643	92.3689513531681	2.50034536169643	89.2447105712793	2.50034536169643	83.5343539547148	2.50034536169643	79.7568477173805	2.50034536169643	72.8278423933261	2.50034536169643	66.7276153569922
2.50610925303211	108.756700282583	2.50610925303211	92.4408151764634	2.50610925303211	89.3023566987574	2.50610925303211	83.578901640685	2.50610925303211	79.7938502334941	2.50610925303211	72.8565047701077	2.50610925303211	66.7474616452071
2.51188643150958	108.852699225913	2.51188643150958	92.512776209719	2.51188643150958	89.3600633210577	2.51188643150958	83.62348769366	2.51188643150958	79.8308804944164	2.51188643150958	72.8851880315207	2.51188643150958	66.7673201857853
2.51767692775886	108.948823763579	2.51767692775886	92.5848345451368	2.51767692775886	89.4178304724987	2.51767692775886	83.6681121256213	2.51767692775886	79.8679385045263	2.51767692775886	72.9138921776651	2.51767692775886	66.7871909755911
2.52348077248058	109.045074019224	2.52348077248058	92.6569902749824	2.52348077248058	89.4756581874175	2.52348077248058	83.7127749485591	2.52348077248058	79.9050242682094	2.52348077248058	72.9426172086442	2.52348077248058	66.8070740114919
2.52929799644614	109.141450116601	2.52929799644614	92.7292434915857	2.52929799644614	89.5335465001698	2.52929799644614	83.7574761744726	2.52929799644614	79.942137789859	2.52929799644614	72.9713631245636	2.52929799644614	66.8269692903577
2.53512863049791	109.237952179582	2.53512863049791	92.8015942873407	2.53512863049791	89.59149544513	2.53512863049791	83.8022158153699	2.53512863049791	79.9792790738752	2.53512863049791	73.0001299255321	2.53512863049791	66.8468768090611
2.54097270554931	109.334580332152	2.54097270554931	92.874042754706	2.54097270554931	89.6495050566912	2.54097270554931	83.8469938832679	2.54097270554931	80.0164481246654	2.54097270554931	73.0289176116613	2.54097270554931	66.8667965644775
2.54683025258504	109.43133469841	2.54683025258504	92.9465889862046	2.54683025258504	89.7075753692656	2.54683025258504	83.8918103901925	2.54683025258504	80.0536449466444	2.54683025258504	73.0577261830656	2.54683025258504	66.8867285534852
2.55270130266125	109.528215402573	2.55270130266125	93.0192330744243	2.55270130266125	89.7657064172843	2.55270130266125	83.9366653481789	2.55270130266125	80.0908695442342	2.55270130266125	73.0865556398623	2.55270130266125	66.9066727729651
2.55858588690565	109.625222568972	2.55858588690565	93.0919751120176	2.55858588690565	89.8238982351973	2.55858588690565	83.9815587692711	2.55858588690565	80.128121921864	2.55858588690565	73.115405982172	2.55858588690565	66.926629219801
2.56448403651772	109.722356322054	2.56448403651772	93.1648151917023	2.56448403651772	89.882150857474	2.56448403651772	84.0264906655224	2.56448403651772	80.1654020839705	2.56448403651772	73.1442772101179	2.56448403651772	66.9465978908796
2.57039578276886	109.819616786382	2.57039578276886	93.237753406261	2.57039578276886	89.9404643186027	2.57039578276886	84.0714610489952	2.57039578276886	80.2027100349979	2.57039578276886	73.1731693238267	2.57039578276886	66.9665787830903
2.57632115700258	109.917004086635	2.57632115700258	93.3107898485418	2.57632115700258	89.9988386530914	2.57632115700258	84.1164699317612	2.57632115700258	80.2400457793975	2.57632115700258	73.2020823234277	2.57632115700258	66.9865718933255
2.5822601906346	110.01451834761	2.5822601906346	93.383924611458	2.5822601906346	90.0572738954671	2.5822601906346	84.1615173259013	2.5822601906346	80.2774093216283	2.5822601906346	73.2310162090536	2.5822601906346	67.0065772184806
2.58821291515309	110.112159694218	2.58821291515309	93.4571577879889	2.58821291515309	90.1157700802766	2.58821291515309	84.2066032435058	2.58821291515309	80.3148006661568	2.58821291515309	73.2599709808403	2.58821291515309	67.0265947554537
2.59417936211881	110.20992825149	2.59417936211881	93.5304894711791	2.59417936211881	90.1743272420859	2.59417936211881	84.2517276966745	2.59417936211881	80.3522198174567	2.59417936211881	73.2889466389267	2.59417936211881	67.046624501146
2.60015956316527	110.30782414457	2.60015956316527	93.6039197541393	2.60015956316527	90.2329454154809	2.60015956316527	84.2968906975165	2.60015956316527	80.3896667800097	2.60015956316527	73.3179431834551	2.60015956316527	67.0666664524615
2.6061535499989	110.405847498722	2.6061535499989	93.6774487300461	2.6061535499989	90.2916246350672	2.6061535499989	84.3420922581503	2.6061535499989	80.4271415583048	2.6061535499989	73.3469606145709	2.6061535499989	67.0867206063076
2.61216135439921	110.503998439328	2.61216135439921	93.7510764921424	2.61216135439921	90.3503649354701	2.61216135439921	84.3873323907042	2.61216135439921	80.4646441568386	2.61216135439921	73.3759989324228	2.61216135439921	67.1067869595942
2.61818300821898	110.602277091886	2.61818300821898	93.8248031337374	2.61818300821898	90.4091663513349	2.61818300821898	84.4326111073158	2.61818300821898	80.5021745801154	2.61818300821898	73.405058137163	2.61818300821898	67.1268655092347
2.62421854338444	110.700683582012	2.62421854338444	93.8986287482068	2.62421854338444	90.4680289173267	2.62421854338444	84.4779284201325	2.62421854338444	80.5397328326473	2.62421854338444	73.4341382289468	2.62421854338444	67.1469562521452
2.63026799189538	110.79921803544	2.63026799189538	93.9725534289927	2.63026799189538	90.5269526681308	2.63026799189538	84.5232843413113	2.63026799189538	80.5773189189538	2.63026799189538	73.4632392079332	2.63026799189538	67.167059185245
2.63633138582538	110.897880578024	2.63633138582538	94.0465772696042	2.63633138582538	90.5859376384527	2.63633138582538	84.568678883019	2.63633138582538	80.6149328435624	2.63633138582538	73.4923610742842	2.63633138582538	67.1871743054567
2.64240875732195	110.996671335733	2.64240875732195	94.1207003636173	2.64240875732195	90.6449838630178	2.64240875732195	84.6141120574322	2.64240875732195	80.6525746110084	2.64240875732195	73.5215038281656	2.64240875732195	67.2073016097058
2.6485001386067	111.095590434659	2.6485001386067	94.1949228046749	2.6485001386067	90.7040913765723	2.6485001386067	84.6595838767371	2.6485001386067	80.6902442258346	2.6485001386067	73.5506674697466	2.6485001386067	67.2274410949209
2.65460556197554	111.19463800101	2.65460556197554	94.2692446864874	2.65460556197554	90.7632602138822	2.65460556197554	84.70509435313	2.65460556197554	80.7279416925918	2.65460556197554	73.5798519991999	2.65460556197554	67.2475927580341
2.66072505979881	111.293814161114	2.66072505979881	94.3436661028323	2.66072505979881	90.8224904097344	2.66072505979881	84.750643498817	2.66072505979881	80.7656670158388	2.66072505979881	73.6090574167018	2.66072505979881	67.2677565959803
2.66685866452148	111.393119041416	2.66685866452148	94.4181871475546	2.66685866452148	90.8817819989363	2.66685866452148	84.7962313260143	2.66685866452148	80.8034202001421	2.66685866452148	73.638283722432	2.66685866452148	67.2879326056979
2.67300640866331	111.492552768486	2.67300640866331	94.4928079145674	2.67300640866331	90.9411350163157	2.67300640866331	84.841857846948	2.67300640866331	80.8412012500762	2.67300640866331	73.6675309165741	2.67300640866331	67.3081207841284
2.67916832481903	111.592115469007	2.67916832481903	94.567528497851	2.67916832481903	91.0005494967212	2.67916832481903	84.8875230738542	2.67916832481903	80.8790101702234	2.67916832481903	73.6967989993151	2.67916832481903	67.3283211282166
2.68534444565851	111.691807269788	2.68534444565851	94.6423489914542	2.68534444565851	91.0600254750225	2.68534444565851	84.9332270189793	2.68534444565851	80.9168469651742	2.68534444565851	73.7260879708458	2.68534444565851	67.3485336349106
2.69153480392692	111.791628297753	2.69153480392692	94.7172694894936	2.69153480392692	91.1195629861097	2.69153480392692	84.9789696945796	2.69153480392692	80.954711639527	2.69153480392692	73.7553978313609	2.69153480392692	67.3687583011617
2.69773943244492	111.89157867995	2.69773943244492	94.7922900861543	2.69773943244492	91.1791620648942	2.69773943244492	85.0247511129219	2.69773943244492	80.9926041978883	2.69773943244492	73.7847285810584	2.69773943244492	67.3889951239246
2.70395836410884	111.991658543545	2.70395836410884	94.8674108756895	2.70395836410884	91.2388227463083	2.70395836410884	85.0705712862829	2.70395836410884	81.0305246448726	2.70395836410884	73.8140802201406	2.70395836410884	67.4092441001573
2.71019163189084	112.091868015828	2.71019163189084	94.9426319524213	2.71019163189084	91.2985450653054	2.71019163189084	85.11643022695	2.71019163189084	81.0684729851024	2.71019163189084	73.8434527488131	2.71019163189084	67.4295052268213
2.71643926883908	112.192207224206	2.71643926883908	95.0179534107404	2.71643926883908	91.3583290568603	2.71643926883908	85.1623279472206	2.71643926883908	81.1064492232086	2.71643926883908	73.8728461672859	2.71643926883908	67.4497785008812
2.72270130807791	112.292676296209	2.72270130807791	95.0933753451065	2.72270130807791	91.4181747559689	2.72270130807791	85.2082644594027	2.72270130807791	81.1444533638301	2.72270130807791	73.9022604757724	2.72270130807791	67.4700639193054
2.72897778280804	112.39327535949	2.72897778280804	95.168897850048	2.72897778280804	91.4780821976484	2.72897778280804	85.2542397758146	2.72897778280804	81.1824854116139	2.72897778280804	73.93169567449	2.72897778280804	67.4903614790653
2.73526872630671	112.49400454182	2.73526872630671	95.244521020163	2.73526872630671	91.5380514169378	2.73526872630671	85.3002539087852	2.73526872630671	81.2205453712155	2.73526872630671	73.9611517636604	2.73526872630671	67.510671177136
2.74157417192788	112.594863971096	2.74157417192788	95.3202449501185	2.74157417192788	91.5980824488972	2.74157417192788	85.3463068706537	2.74157417192788	81.2586332472983	2.74157417192788	73.9906287435088	2.74157417192788	67.5309930104961
2.7478941531024	112.695853775333	2.7478941531024	95.3960697346511	2.7478941531024	91.6581753286087	2.7478941531024	85.3923986737703	2.7478941531024	81.2967490445342	2.7478941531024	74.0201266142647	2.7478941531024	67.5513269761275
2.75422870333817	112.79697408267	2.75422870333817	95.4719954685672	2.75422870333817	91.7183300911758	2.75422870333817	85.4385293304953	2.75422870333817	81.3348927676033	2.75422870333817	74.0496453761615	2.75422870333817	67.5716730710158
2.76057785622035	112.89822502137	2.76057785622035	95.5480222467429	2.76057785622035	91.778546771724	2.76057785622035	85.4846988532002	2.76057785622035	81.3730644211943	2.76057785622035	74.0791850294367	2.76057785622035	67.5920312921499
2.76694164541151	112.999606719816	2.76694164541151	95.6241501641242	2.76694164541151	91.8388254054006	2.76694164541151	85.5309072542667	2.76694164541151	81.4112640100038	2.76694164541151	74.1087455743321	2.76694164541151	67.6124016365224
2.77332010465184	113.101119306515	2.77332010465184	95.7003793157273	2.77332010465184	91.8991660273747	2.77332010465184	85.5771545460876	2.77332010465184	81.4494915387372	2.77332010465184	74.1383270110932	2.77332010465184	67.6327841011295
2.77971326775929	113.202762910096	2.77971326775929	95.7767097966386	2.77971326775929	91.9595686728375	2.77971326775929	85.6234407410664	2.77971326775929	81.4877470121081	2.77971326775929	74.16792933997	2.77971326775929	67.6531786829709
2.78612116862977	113.304537659314	2.78612116862977	95.8531417020149	2.78612116862977	92.0200333770025	2.78612116862977	85.6697658516176	2.78612116862977	81.5260304348386	2.78612116862977	74.1975525612167	2.78612116862977	67.6735853790499
2.79254384123734	113.406443683044	2.79254384123734	95.9296751270838	2.79254384123734	92.0805601751052	2.79254384123734	85.7161298901662	2.79254384123734	81.5643418116594	2.79254384123734	74.2271966750914	2.79254384123734	67.6940041863736
2.79898131963436	113.508481110288	2.79898131963436	96.0063101671433	2.79898131963436	92.1411491024033	2.79898131963436	85.7625328691485	2.79898131963436	81.6026811473096	2.79898131963436	74.2568616818569	2.79898131963436	67.7144351019524
2.80543363795171	113.610650070169	2.80543363795171	96.0830469175624	2.80543363795171	92.2018001941771	2.80543363795171	85.8089748010117	2.80543363795171	81.6410484465367	2.80543363795171	74.2865475817799	2.80543363795171	67.7348781228007
2.81190083039894	113.712950691935	2.81190083039894	96.1598854737813	2.81190083039894	92.2625134857291	2.81190083039894	85.8554556982141	2.81190083039894	81.6794437140971	2.81190083039894	74.3162543751316	2.81190083039894	67.7553332459364
2.81838293126445	113.815383104959	2.81838293126445	96.2368259313111	2.81838293126445	92.3232890123843	2.81838293126445	85.9019755732248	2.81838293126445	81.7178669547555	2.81838293126445	74.3459820621876	2.81838293126445	67.7758004683812
2.82487997491571	113.917947438739	2.82487997491571	96.3138683857345	2.82487997491571	92.3841268094906	2.82487997491571	85.9485344385243	2.82487997491571	81.7563181732853	2.82487997491571	74.3757306432277	2.82487997491571	67.7962797871604
2.83139199579938	114.020643822896	2.83139199579938	96.3910129327055	2.83139199579938	92.4450269124181	2.83139199579938	85.9951323066041	2.83139199579938	81.7947973744687	2.83139199579938	74.4055001185362	2.83139199579938	67.8167711993032
2.83791902844156	114.123472387177	2.83791902844156	96.4682596679501	2.83791902844156	92.5059893565602	2.83791902844156	86.0417691899671	2.83791902844156	81.8333045630963	2.83791902844156	74.4352904884019	2.83791902844156	67.8372747018425
2.84446110744792	114.226433261454	2.84446110744792	96.5456086872656	2.84446110744792	92.5670141773326	2.84446110744792	86.0884451011273	2.84446110744792	81.8718397439676	2.84446110744792	74.4651017531179	2.84446110744792	67.8577902918148
2.85101826750391	114.329526575725	2.85101826750391	96.6230600865217	2.85101826750391	92.6281014101743	2.85101826750391	86.1351600526101	2.85101826750391	81.9104029218908	2.85101826750391	74.4949339129819	2.85101826750391	67.8783179662608
2.85759054337495	114.432752460111	2.85759054337495	96.7006139616602	2.85759054337495	92.6892510905472	2.85759054337495	86.1819140569521	2.85759054337495	81.9489941016829	2.85759054337495	74.5247869682962	2.85759054337495	67.8988577222247
2.86417796990658	114.536111044863	2.86417796990658	96.7782704086948	2.86417796990658	92.7504632539361	2.86417796990658	86.2287071267013	2.86417796990658	81.9876132881696	2.86417796990658	74.5546609193675	2.86417796990658	67.9194095567545
2.87078058202469	114.639602460354	2.87078058202469	96.8560295237122	2.87078058202469	92.8117379358492	2.87078058202469	86.2755392744174	2.87078058202469	82.0262604861854	2.87078058202469	74.5845557665071	2.87078058202469	67.9399734669023
2.87739841473567	114.743226837085	2.87739841473567	96.9338914028712	2.87739841473567	92.8730751718179	2.87739841473567	86.3224105126712	2.87739841473567	82.0649357005737	2.87739841473567	74.6144715100311	2.87739841473567	67.9605494497239
2.88403150312661	114.846984305685	2.88403150312661	97.0118561424037	2.88403150312661	92.9344749973967	2.88403150312661	86.3693208540454	2.88403150312661	82.1036389361868	2.88403150312661	74.64440815026	2.88403150312661	67.9811375022791
2.89067988236548	114.950874996906	2.89067988236548	97.0899238386143	2.89067988236548	92.9959374481637	2.89067988236548	86.4162703111339	2.89067988236548	82.1423701978859	2.89067988236548	74.6743656875192	2.89067988236548	68.0017376216316
2.89734358770132	115.05489904163	2.89734358770132	97.1680945878809	2.89734358770132	93.0574625597206	2.89734358770132	86.4632588965424	2.89734358770132	82.1811294905409	2.89734358770132	74.7043441221385	2.89734358770132	68.0223498048488
2.90402265446445	115.159056570864	2.90402265446445	97.2463684866544	2.90402265446445	93.1190503676923	2.90402265446445	86.5102866228883	2.90402265446445	82.2199168190311	2.90402265446445	74.7343434544528	2.90402265446445	68.0429740490024
2.91071711806661	115.263347715744	2.91071711806661	97.3247456314591	2.91071711806661	93.1807009077275	2.91071711806661	86.5573535028007	2.91071711806661	82.2587321882443	2.91071711806661	74.7643636848014	2.91071711806661	68.0636103511679
2.91742701400117	115.367772607533	2.91742701400117	97.4032261188931	2.91742701400117	93.2424142154989	2.91742701400117	86.6044595489201	2.91742701400117	82.2975756030776	2.91742701400117	74.7944048135287	2.91742701400117	68.0842587084247
2.92415237784334	115.47233137762	2.92415237784334	97.481810045628	2.92415237784334	93.3041903267025	2.92415237784334	86.6516047738993	2.92415237784334	82.336447068437	2.92415237784334	74.8244668409838	2.92415237784334	68.1049191178563
2.93089324525032	115.577024157523	2.93089324525032	97.5604975084093	2.93089324525032	93.3660292770586	2.93089324525032	86.6987891904026	2.93089324525032	82.3753465892376	2.93089324525032	74.8545497675205	2.93089324525032	68.1255915765503
2.93764965196153	115.68185107889	2.93764965196153	97.6392886040565	2.93764965196153	93.4279311023112	2.93764965196153	86.7460128111063	2.93764965196153	82.4142741704036	2.93764965196153	74.8846535934976	2.93764965196153	68.1462760815983
2.94442163379876	115.786812273495	2.94442163379876	97.7181834294634	2.94442163379876	93.4898958382285	2.94442163379876	86.7932756486984	2.94442163379876	82.4532298168684	2.94442163379876	74.9147783192789	2.94442163379876	68.1669726300957
2.95120922666639	115.891907873241	2.95120922666639	97.7971820815978	2.95120922666639	93.5519235206027	2.95120922666639	86.8405777158792	2.95120922666639	82.4922135335742	2.95120922666639	74.9449239452329	2.95120922666639	68.1876812191423
2.95801246655155	115.99713801016	2.95801246655155	97.8762846575026	2.95801246655155	93.6140141852503	2.95801246655155	86.8879190253607	2.95801246655155	82.5312253254728	2.95801246655155	74.9750904717334	2.95801246655155	68.208401845842
2.96483138952434	116.102502816414	2.96483138952434	97.9554912542948	2.96483138952434	93.6761678680119	2.96483138952434	86.9352995898671	2.96483138952434	82.5702651975248	2.96483138952434	75.0052778991587	2.96483138952434	68.2291345073025
2.97166603173803	116.208002424292	2.97166603173803	98.0348019691666	2.97166603173803	93.7383846047527	2.97166603173803	86.9827194221346	2.97166603173803	82.6093331547004	2.97166603173803	75.0354862278927	2.97166603173803	68.2498792006359
2.97851642942919	116.313636966214	2.97851642942919	98.1142168993849	2.97851642942919	93.8006644313622	2.97851642942919	87.0301785349115	2.97851642942919	82.6484292019787	2.97851642942919	75.0657154583238	2.97851642942919	68.2706359229583
2.98538261891796	116.419406574729	2.98538261891796	98.1937361422919	2.98538261891796	93.8630073837545	2.98538261891796	87.0776769409585	2.98538261891796	82.6875533443482	2.98538261891796	75.0959655908458	2.98538261891796	68.2914046713902
2.99226463660819	116.525311382516	2.99226463660819	98.2733597953051	2.99226463660819	93.925413497868	2.99226463660819	87.1252146530482	2.99226463660819	82.7267055868067	2.99226463660819	75.1262366258575	2.99226463660819	68.3121854430559
2.99916251898765	116.631351522385	2.99916251898765	98.3530879559174	2.99916251898765	93.9878828096662	2.99916251898765	87.1727916839657	2.99916251898765	82.7658859343614	2.99916251898765	75.1565285637629	2.99916251898765	68.3329782350842
3.00607630262823	116.737527127275	3.00607630262823	98.4329207216974	3.00607630262823	94.0504153551371	3.00607630262823	87.2204080465082	3.00607630262823	82.8050943920286	3.00607630262823	75.186841404971	3.00607630262823	68.353783044608
3.01300602418612	116.843838330255	3.01300602418612	98.5128581902894	3.01300602418612	94.1130111702936	3.01300602418612	87.2680637534854	3.01300602418612	82.8443309648342	3.01300602418612	75.2171751498961	3.01300602418612	68.3745998687644
3.01995172040202	116.950285264526	3.01995172040202	98.5929004594137	3.01995172040202	94.1756702911735	3.01995172040202	87.3157588177192	3.01995172040202	82.8835956578134	3.01995172040202	75.2475297989576	3.01995172040202	68.3954287046949
3.02691342810131	117.05686806342	3.02691342810131	98.6730476268667	3.02691342810131	94.2383927538395	3.02691342810131	87.3634932520442	3.02691342810131	82.9228884760109	3.02691342810131	75.2779053525804	3.02691342810131	68.4162695495451
3.03389118419427	117.1635868604	3.03389118419427	98.753299790521	3.03389118419427	94.3011785943796	3.03389118419427	87.4112670693071	3.03389118419427	82.9622094244806	3.03389118419427	75.3083018111944	3.03389118419427	68.437122400465
3.04088502567628	117.270441789058	3.04088502567628	98.8336570483259	3.04088502567628	94.3640278489067	3.04088502567628	87.4590802823674	3.04088502567628	83.0015585082863	3.04088502567628	75.3387191752349	3.04088502567628	68.4579872546087
3.04789498962798	117.377432983122	3.04789498962798	98.9141194983068	3.04789498962798	94.4269405535591	3.04789498962798	87.5069329040969	3.04789498962798	83.0409357325008	3.04789498962798	75.3691574451424	3.04789498962798	68.4788641091349
3.05492111321551	117.484560576447	3.05492111321551	98.9946872385664	3.05492111321551	94.4899167445003	3.05492111321551	87.5548249473804	3.05492111321551	83.0803411022067	3.05492111321551	75.399616621363	3.05492111321551	68.4997529612064
3.06196343369068	117.591824703023	3.06196343369068	99.0753603672839	3.06196343369068	94.5529564579191	3.06196343369068	87.6027564251148	3.06196343369068	83.1197746224962	3.06196343369068	75.4300967043478	3.06196343369068	68.5206538079905
3.06902198839116	117.699225496972	3.06902198839116	99.1561389827159	3.06902198839116	94.61605973003	3.06902198839116	87.65072735021	3.06902198839116	83.1592362984709	3.06902198839116	75.4605976945536	3.06902198839116	68.5415666466587
3.07609681474071	117.806763092548	3.07609681474071	99.2370231831958	3.07609681474071	94.6792265970729	3.07609681474071	87.6987377355885	3.07609681474071	83.198726135242	3.07609681474071	75.4911195924426	3.07609681474071	68.5624914743871
3.08318795024935	117.914437624136	3.08318795024935	99.318013067135	3.08318795024935	94.7424570953133	3.08318795024935	87.7467875941857	3.08318795024935	83.2382441379305	3.08318795024935	75.5216623984823	3.08318795024935	68.583428288356
3.09029543251359	118.022249226257	3.09029543251359	99.3991087330219	3.09029543251359	94.8057512610425	3.09029543251359	87.7948769389495	3.09029543251359	83.2777903116668	3.09029543251359	75.5522261131459	3.09029543251359	68.6043770857502
3.09741929921658	118.130198033563	3.09741929921658	99.480310279423	3.09741929921658	94.8691091305774	3.09741929921658	87.843005782841	3.09741929921658	83.3173646615911	3.09741929921658	75.5828107369118	3.09741929921658	68.625337863759
3.10455958812836	118.238284180839	3.10455958812836	99.5616178049825	3.10455958812836	94.9325307402609	3.10455958812836	87.8911741388338	3.10455958812836	83.3569671928533	3.10455958812836	75.6134162702641	3.10455958812836	68.6463106195759
3.11171633710602	118.346507803005	3.11171633710602	99.6430314084228	3.11171633710602	94.9960161264617	3.11171633710602	87.9393820199146	3.11171633710602	83.396597910613	3.11171633710602	75.6440427136926	3.11171633710602	68.6672953503993
3.11888958409394	118.454869035113	3.11888958409394	99.7245511885445	3.11888958409394	95.0595653255747	3.11888958409394	87.9876294390832	3.11888958409394	83.4362568200395	3.11888958409394	75.6746900676924	3.11888958409394	68.6882920534315
3.12607936712396	118.563368012351	3.12607936712396	99.8061772442264	3.12607936712396	95.1231783740207	3.12607936712396	88.0359164093522	3.12607936712396	83.4759439263118	3.12607936712396	75.7053583327644	3.12607936712396	68.7093007258798
3.13328572431559	118.672004870039	3.13328572431559	99.887909674426	3.13328572431559	95.1868553082467	3.13328572431559	88.0842429437471	3.13328572431559	83.5156592346189	3.13328572431559	75.7360475094151	3.13328572431559	68.7303213649557
3.14050869387622	118.780779743633	3.14050869387622	99.9697485781796	3.14050869387622	95.2505961647261	3.14050869387622	88.1326090553068	3.14050869387622	83.5554027501594	3.14050869387622	75.7667575981566	3.14050869387622	68.7513539678754
3.14774831410132	118.889692768722	3.14774831410132	100.051694054602	3.14774831410132	95.3144009799584	3.14774831410132	88.1810147570832	3.14774831410132	83.5951744781418	3.14774831410132	75.7974885995068	3.14774831410132	68.7723985318596
3.15500462337463	118.998744081032	3.15500462337463	100.133746202888	3.15500462337463	95.3782697904696	3.15500462337463	88.2294600621412	3.15500462337463	83.6349744237844	3.15500462337463	75.8282405139891	3.15500462337463	68.7934550541334
3.16227766016838	119.107933816423	3.16227766016838	100.21590512231	3.16227766016838	95.4422026328121	3.16227766016838	88.2779449835591	3.16227766016838	83.6748025923156	3.16227766016838	75.8590133421328	3.16227766016838	68.8145235319267
3.16956746304349	119.217262110889	3.16956746304349	100.298170912221	3.16956746304349	95.506199543565	3.16956746304349	88.3264695344283	3.16956746304349	83.7146589889734	3.16956746304349	75.8898070844731	3.16956746304349	68.8356039624738
3.17687407064977	119.32672910056	3.17687407064977	100.380543672053	3.17687407064977	95.5702605593338	3.17687407064977	88.3750337278536	3.17687407064977	83.754543619006	3.17687407064977	75.9206217415506	3.17687407064977	68.8566963430138
3.18419752172613	119.436334921704	3.18419752172613	100.463023501319	3.18419752172613	95.634385716751	3.18419752172613	88.4236375769529	3.18419752172613	83.7944564876713	3.18419752172613	75.9514573139121	3.18419752172613	68.8778006707902
3.19153785510076	119.546079710721	3.19153785510076	100.54561049961	3.19153785510076	95.6985750524756	3.19153785510076	88.4722810948576	3.19153785510076	83.8343976002373	3.19153785510076	75.98231380211	3.19153785510076	68.8989169430513
3.1988951096914	119.65596360415	3.1988951096914	100.628304766597	3.1988951096914	95.7628286031936	3.1988951096914	88.5209642947127	3.1988951096914	83.8743669619821	3.1988951096914	76.0131912067026	3.1988951096914	68.92004515705
3.20626932450547	119.765986738667	3.20626932450547	100.711106402033	3.20626932450547	95.8271464056179	3.20626932450547	88.5696871896761	3.20626932450547	83.9143645781936	3.20626932450547	76.0440895282542	3.20626932450547	68.9411853100437
3.21366053864032	119.87614925108	3.21366053864032	100.794015505751	3.21366053864032	95.8915284964884	3.21366053864032	88.6184497929196	3.21366053864032	83.9543904541698	3.21366053864032	76.0750087673348	3.21366053864032	68.9623373992947
3.22106879128343	119.986451278339	3.22106879128343	100.877032177662	3.22106879128343	95.9559749125721	3.22106879128343	88.6672521176285	3.22106879128343	83.9944445952189	3.22106879128343	76.1059489245206	3.22106879128343	68.9835014220699
3.22849412171264	120.096892957528	3.22849412171264	100.960156517761	3.22849412171264	96.0204856906633	3.22849412171264	88.7160941770014	3.22849412171264	84.0345270066591	3.22849412171264	76.1369100003936	3.22849412171264	69.004677375641
3.23593656929628	120.20747442587	3.23593656929628	101.043388626122	3.23593656929628	96.0850608675832	3.23593656929628	88.7649759842506	3.23593656929628	84.0746376938186	3.23593656929628	76.1678919955418	3.23593656929628	69.0258652572842
3.24339617349349	120.318195820723	3.24339617349349	101.126728602901	3.24339617349349	96.1497004801807	3.24339617349349	88.8138975526022	3.24339617349349	84.114776662036	3.24339617349349	76.1988949105593	3.24339617349349	69.0470650642806
3.25087297385434	120.429057279584	3.25087297385434	101.210176548333	3.25087297385434	96.2144045653318	3.25087297385434	88.8628588952956	3.25087297385434	84.1549439166597	3.25087297385434	76.229918746046	3.25087297385434	69.068276793916
3.25836701002009	120.540058940089	3.25836701002009	101.293732562738	3.25836701002009	96.2791731599401	3.25836701002009	88.9118600255843	3.25836701002009	84.1951394630486	3.25836701002009	76.2609635026081	3.25836701002009	69.0895004434811
3.26587832172336	120.65120094001	3.26587832172336	101.377396746515	3.26587832172336	96.3440063009368	3.26587832172336	88.9609009567352	3.26587832172336	84.2353633065716	3.26587832172336	76.2920291808578	3.26587832172336	69.1107360102711
3.27340694878838	120.762483417259	3.27340694878838	101.461169200144	3.27340694878838	96.4089040252807	3.27340694878838	89.0099817020293	3.27340694878838	84.2756154526079	3.27340694878838	76.3231157814133	3.27340694878838	69.1319834915863
3.28095293113119	120.873906509885	3.28095293113119	101.54505002419	3.28095293113119	96.473866369958	3.28095293113119	89.059102274761	3.28095293113119	84.3158959065469	3.28095293113119	76.3542233048993	3.28095293113119	69.1532428847315
3.28851630875983	120.985470356077	3.28851630875983	101.629039319296	3.28851630875983	96.5388933719832	3.28851630875983	89.1082626882391	3.28851630875983	84.3562046737883	3.28851630875983	76.3853517519462	3.28851630875983	69.1745141870166
3.29609712177458	121.097175094163	3.29609712177458	101.713137186191	3.29609712177458	96.6039850683983	3.29609712177458	89.1574629557857	3.29609712177458	84.3965417597421	3.29609712177458	76.4165011231907	3.29609712177458	69.1957973957561
3.30369541036815	121.209020862609	3.30369541036815	101.797343725684	3.30369541036815	96.6691414962732	3.30369541036815	89.2067030907373	3.30369541036815	84.4369071698285	3.30369541036815	76.4476714192759	3.30369541036815	69.2170925082696
3.31131121482591	121.321007800021	3.31131121482591	101.881659038668	3.31131121482591	96.734362692706	3.31131121482591	89.2559831064442	3.31131121482591	84.4773009094781	3.31131121482591	76.478862640851	3.31131121482591	69.2383995218813
3.31894457552611	121.433136045145	3.31894457552611	101.966083226116	3.31894457552611	96.7996486948228	3.31894457552611	89.3053030162706	3.31894457552611	84.517722984132	3.31894457552611	76.5100747885714	3.31894457552611	69.2597184339204
3.32659553294005	121.545405736866	3.32659553294005	102.050616389087	3.32659553294005	96.8649995397778	3.32659553294005	89.3546628335949	3.32659553294005	84.5581733992414	3.32659553294005	76.5413078630988	3.32659553294005	69.281049241721
3.33426412763235	121.65781701421	3.33426412763235	102.135258628722	3.33426412763235	96.9304152647534	3.33426412763235	89.4040625718095	3.33426412763235	84.5986521602681	3.33426412763235	76.5725618651012	3.33426412763235	69.3023919426222
3.34195040026114	121.770370016343	3.34195040026114	102.220010046245	3.34195040026114	96.9958959069604	3.34195040026114	89.4535022443209	3.34195040026114	84.6391592726842	3.34195040026114	76.6038367952529	3.34195040026114	69.3237465339678
3.34965439157828	121.883064882571	3.34965439157828	102.304870742963	3.34965439157828	97.061441503638	3.34965439157828	89.5029818645499	3.34965439157828	84.6796947419722	3.34965439157828	76.6351326542347	3.34965439157828	69.3451130131066
3.35737614242955	121.995901752341	3.35737614242955	102.389840820266	3.35737614242955	97.1270520920536	3.35737614242955	89.5525014459313	3.35737614242955	84.7202585736253	3.35737614242955	76.6664494427335	3.35737614242955	69.3664913773924
3.36511569375491	122.108880765241	3.36511569375491	102.47492037963	3.36511569375491	97.1927277095036	3.36511569375491	89.6020610019142	3.36511569375491	84.7608507731469	3.36511569375491	76.6977871614427	3.36511569375491	69.3878816241841
3.37287308658869	122.222002061001	3.37287308658869	102.560109522612	3.37287308658869	97.2584683933125	3.37287308658869	89.6516605459621	3.37287308658869	84.801471346051	3.37287308658869	76.7291458110623	3.37287308658869	69.4092837508452
3.38064836205982	122.33526577949	3.38064836205982	102.645408350856	3.38064836205982	97.3242741808338	3.38064836205982	89.7013000915526	3.38064836205982	84.8421202978621	3.38064836205982	76.7605253922984	3.38064836205982	69.4306977547444
3.38844156139203	122.448672060722	3.38844156139203	102.730816966088	3.38844156139203	97.3901451094496	3.38844156139203	89.7509796521776	3.38844156139203	84.8827976341153	3.38844156139203	76.7919259058637	3.38844156139203	69.4521236332555
3.39625272590409	122.562221044849	3.39625272590409	102.816335470119	3.39625272590409	97.456081216571	3.39625272590409	89.8006992413437	3.39625272590409	84.9235033603564	3.39625272590409	76.8233473524775	3.39625272590409	69.4735613837572
3.40408189701001	122.675912872169	3.40408189701001	102.901963964845	3.40408189701001	97.5220825396378	3.40408189701001	89.8504588725717	3.40408189701001	84.9642374821413	3.40408189701001	76.8547897328654	3.40408189701001	69.4950110036331
3.41192911621929	122.789747683119	3.41192911621929	102.987702552246	3.41192911621929	97.5881491161188	3.41192911621929	89.9002585593967	3.41192911621929	85.005000005037	3.41192911621929	76.8862530477597	3.41192911621929	69.5164724902721
3.41979442513709	122.90372561828	3.41979442513709	103.073551334387	3.41979442513709	97.654280983512	3.41979442513709	89.9500983153686	3.41979442513709	85.045790934621	3.41979442513709	76.9177372978992	3.41979442513709	69.5379458410678
3.4276778654645	123.017846818376	3.4276778654645	103.15951041342	3.4276778654645	97.7204781793444	3.4276778654645	89.9999781540516	3.4276778654645	85.0866102764812	3.4276778654645	76.949242484029	3.4276778654645	69.5594310534193
3.43557947899875	123.132111424273	3.43557947899875	103.245579891578	3.43557947899875	97.7867407411723	3.43557947899875	90.0498980890245	3.43557947899875	85.1274580362165	3.43557947899875	76.9807686069012	3.43557947899875	69.5809281247304
3.44349930763338	123.246519576981	3.44349930763338	103.331759871183	3.44349930763338	97.8530687065811	3.44349930763338	90.0998581338808	3.44349930763338	85.1683342194362	3.44349930763338	77.0123156672742	3.44349930763338	69.6024370524101
3.45143739335856	123.361071417652	3.45143739335856	103.418050454642	3.45143739335856	97.9194621131858	3.45143739335856	90.1498583022285	3.45143739335856	85.2092388317605	3.45143739335856	77.0438836659133	3.45143739335856	69.6239578338727
3.45939377826122	123.475767087583	3.45939377826122	103.504451744447	3.45939377826122	97.9859209986305	3.45939377826122	90.1998986076904	3.45939377826122	85.2501718788203	3.45939377826122	77.0754726035902	3.45939377826122	69.6454904665372
3.46736850452532	123.590606728215	3.46736850452532	103.590963843175	3.46736850452532	98.0524454005892	3.46736850452532	90.2499790639038	3.46736850452532	85.291133366257	3.46736850452532	77.1070824810835	3.46736850452532	69.6670349478281
3.47536161443206	123.705590481132	3.47536161443206	103.677586853492	3.47536161443206	98.1190353567651	3.47536161443206	90.3000996845208	3.47536161443206	85.3321232997232	3.47536161443206	77.1387132991782	3.47536161443206	69.6885912751748
3.48337315036012	123.820718488063	3.48337315036012	103.764320878148	3.48337315036012	98.1856909048913	3.48337315036012	90.3502604832085	3.48337315036012	85.373141684882	3.48337315036012	77.1703650586663	3.48337315036012	69.7101594460121
3.49140315478586	123.935990890881	3.49140315478586	103.851166019979	3.49140315478586	98.2524120827304	3.49140315478586	90.4004614736485	3.49140315478586	85.4141885274072	3.49140315478586	77.2020377603465	3.49140315478586	69.7317394577797
3.49945167028357	124.051407831604	3.49945167028357	103.938122381909	3.49945167028357	98.319198928075	3.49945167028357	90.4507026695375	3.49945167028357	85.4552638329838	3.49945167028357	77.2337314050241	3.49945167028357	69.7533313079225
3.50751873952568	124.166969452395	3.50751873952568	104.025190066949	3.50751873952568	98.3860514787474	3.50751873952568	90.5009840845869	3.50751873952568	85.4963676073071	3.50751873952568	77.2654459935113	3.50751873952568	69.7749349938908
3.51560440528298	124.282675895561	3.51560440528298	104.112369178195	3.51560440528298	98.4529697725999	3.51560440528298	90.551305732523	3.51560440528298	85.5374998560839	3.51560440528298	77.2971815266271	3.51560440528298	69.7965505131399
3.52370871042487	124.398527303557	3.52370871042487	104.199659818831	3.52370871042487	98.5199538475149	3.52370871042487	90.6016676270872	3.52370871042487	85.5786605850314	3.52370871042487	77.3289380051973	3.52370871042487	69.8181778631304
3.53183169791957	124.514523818981	3.53183169791957	104.28706209213	3.53183169791957	98.5870037414047	3.53183169791957	90.6520697820357	3.53183169791957	85.6198497998778	3.53183169791957	77.3607154300546	3.53183169791957	69.839817041328
3.53997341083435	124.630665584578	3.53997341083435	104.37457610145	3.53997341083435	98.654119492212	3.53997341083435	90.7025122111399	3.53997341083435	85.6610675063624	3.53997341083435	77.3925138020385	3.53997341083435	69.8614680452038
3.54813389233576	124.746952743239	3.54813389233576	104.462201950238	3.54813389233576	98.7213011379095	3.54813389233576	90.7529949281862	3.54813389233576	85.7023137102352	3.54813389233576	77.4243331219954	3.54813389233576	69.883130872234
3.55631318568985	124.863385438001	3.55631318568985	104.549939742029	3.55631318568985	98.7885487165003	3.55631318568985	90.8035179469759	3.55631318568985	85.7435884172573	3.55631318568985	77.4561733907786	3.55631318568985	69.9048055199002
3.56451133426244	124.979963812048	3.56451133426244	104.637789580444	3.56451133426244	98.855862266018	3.56451133426244	90.8540812813258	3.56451133426244	85.7848916332009	3.56451133426244	77.4880346092484	3.56451133426244	69.9264919856891
3.57272838151929	125.09668800871	3.57272838151929	104.725751569194	3.57272838151929	98.9232418245263	3.57272838151929	90.9046849450674	3.57272838151929	85.8262233638488	3.57272838151929	77.5199167782719	3.57272838151929	69.9481902670928
3.58096437102636	125.213558171465	3.58096437102636	104.813825812078	3.58096437102636	98.9906874301198	3.58096437102636	90.9553289520479	3.58096437102636	85.8675836149952	3.58096437102636	77.5518198987234	3.58096437102636	69.9699003616086
3.58921934645005	125.330574443937	3.58921934645005	104.902012412984	3.58921934645005	99.0581991209236	3.58921934645005	91.0060133161292	3.58921934645005	85.9089723924452	3.58921934645005	77.5837439714839	3.58921934645005	69.9916222667393
3.59749335155742	125.447736969899	3.59749335155742	104.990311475887	3.59749335155742	99.1257769350933	3.59749335155742	91.0567380511888	3.59749335155742	85.9503897020148	3.59749335155742	77.6156889974417	3.59749335155742	70.0133559799927
3.60578643021642	125.565045893269	3.60578643021642	105.078723104852	3.60578643021642	99.1934209108153	3.60578643021642	91.1075031711194	3.60578643021642	85.9918355495314	3.60578643021642	77.6476549774919	3.60578643021642	70.0351014988822
3.61409862639613	125.682501358115	3.61409862639613	105.167247404033	3.61409862639613	99.2611310863071	3.61409862639613	91.158308689829	3.61409862639613	86.0333099408332	3.61409862639613	77.6796419125368	3.61409862639613	70.0568588209264
3.62242998416699	125.800103508653	3.62242998416699	105.255884477673	3.62242998416699	99.3289074998166	3.62242998416699	91.2091546212411	3.62242998416699	86.0748128817696	3.62242998416699	77.7116498034857	3.62242998416699	70.0786279436493
3.63078054770101	125.917852489246	3.63078054770101	105.344634430104	3.63078054770101	99.3967501896231	3.63078054770101	91.2600409792944	3.63078054770101	86.1163443782011	3.63078054770101	77.743678651255	3.63078054770101	70.1004088645801
3.63915036127207	126.035748444407	3.63915036127207	105.433497365748	3.63915036127207	99.4646591940366	3.63915036127207	91.3109677779431	3.63915036127207	86.1579044359995	3.63915036127207	77.7757284567682	3.63915036127207	70.1222015812536
3.64753946925608	126.153791518797	3.64753946925608	105.522473389116	3.64753946925608	99.5326345513985	3.64753946925608	91.3619350311569	3.64753946925608	86.1994930610475	3.64753946925608	77.8077992209559	3.64753946925608	70.1440060912099
3.65594791613125	126.271981857226	3.65594791613125	105.61156260481	3.65594791613125	99.6006763000811	3.65594791613125	91.4129427529209	3.65594791613125	86.2411102592392	3.65594791613125	77.839890944756	3.65594791613125	70.1658223919944
3.66437574647833	126.390319604653	3.66437574647833	105.700765117521	3.66437574647833	99.6687844784881	3.66437574647833	91.4639909572359	3.66437574647833	86.2827560364797	3.66437574647833	77.8720036291133	3.66437574647833	70.187650481158
3.67282300498085	126.508804906186	3.67282300498085	105.790081032031	3.67282300498085	99.7369591250545	3.67282300498085	91.5150796581182	3.67282300498085	86.3244303986856	3.67282300498085	77.9041372749801	3.67282300498085	70.209490356257
3.68128973642531	126.627437907085	3.68128973642531	105.879510453212	3.68128973642531	99.8052002782466	3.68128973642531	91.5662088695995	3.68128973642531	86.3661333517844	3.68128973642531	77.9362918833157	3.68128973642531	70.231342014853
3.6897759857015	126.746218752758	3.6897759857015	105.969053486026	3.6897759857015	99.8735079765623	3.6897759857015	91.6173786057274	3.6897759857015	86.4078649017151	3.6897759857015	77.9684674550867	3.6897759857015	70.2532054545132
3.69828179780266	126.865147588762	3.69828179780266	106.058710235527	3.69828179780266	99.941882258531	3.69828179780266	91.6685888805649	3.69828179780266	86.4496250544278	3.69828179780266	78.0006639912668	3.69828179780266	70.2750806728102
3.70680721782576	126.984224560806	3.70680721782576	106.148480806858	3.70680721782576	100.010323162714	3.70680721782576	91.719839708191	3.70680721782576	86.4914138158841	3.70680721782576	78.0328814928372	3.70680721782576	70.296967667322
3.71535229097173	127.10344981475	3.71535229097173	106.238365305255	3.71535229097173	100.078830727703	3.71535229097173	91.7711311027002	3.71535229097173	86.5332311920566	3.71535229097173	78.0651199607863	3.71535229097173	70.318866435632
3.72391706254568	127.222823496603	3.72391706254568	106.328363836045	3.72391706254568	100.147404992123	3.72391706254568	91.8224630782028	3.72391706254568	86.5750771889295	3.72391706254568	78.0973793961098	3.72391706254568	70.3407769753293
3.73250157795721	127.342345752527	3.73250157795721	106.418476504646	3.73250157795721	100.21604599463	3.73250157795721	91.8738356488249	3.73250157795721	86.6169518124982	3.73250157795721	78.1296597998105	3.73250157795721	70.3626992840083
3.74110588272053	127.462016728834	3.74110588272053	106.508703416567	3.74110588272053	100.284753773912	3.74110588272053	91.9252488287085	3.74110588272053	86.6588550687695	3.74110588272053	78.161961172899	3.74110588272053	70.3846333592688
3.74973002245484	127.581836571987	3.74973002245484	106.599044677409	3.74973002245484	100.35352836869	3.74973002245484	91.9767026320114	3.74973002245484	86.7007869637616	3.74973002245484	78.1942835163927	3.74973002245484	70.4065791987165
3.75837404288444	127.701805428601	3.75837404288444	106.689500392865	3.75837404288444	100.422369817715	3.75837404288444	92.0281970729072	3.75837404288444	86.7427475035039	3.75837404288444	78.226626831317	3.75837404288444	70.4285367999622
3.76703798983909	127.821923445445	3.76703798983909	106.780070668722	3.76703798983909	100.491278159772	3.76703798983909	92.0797321655856	3.76703798983909	86.7847366940374	3.76703798983909	78.2589911187041	3.76703798983909	70.4505061606224
3.77572190925416	127.942190769438	3.77572190925416	106.870755610856	3.77572190925416	100.560253433677	3.77572190925416	92.131307924252	3.77572190925416	86.8267545414146	3.77572190925416	78.291376379594	3.77572190925416	70.472487278319
3.78442584717093	128.06260754765	3.78442584717093	106.961555325239	3.78442584717093	100.629295678278	3.78442584717093	92.1829243631282	3.78442584717093	86.8688010516992	3.78442584717093	78.323782615034	3.78442584717093	70.4944801506798
3.79314984973682	128.183173927308	3.79314984973682	107.052469917932	3.79314984973682	100.698404932457	3.79314984973682	92.2345814964516	3.79314984973682	86.9108762309665	3.79314984973682	78.3562098260789	3.79314984973682	70.5164847753378
3.80189396320561	128.303890055787	3.80189396320561	107.143499495092	3.80189396320561	100.767581235127	3.80189396320561	92.2862793384758	3.80189396320561	86.9529800853032	3.80189396320561	78.3886580137908	3.80189396320561	70.5385011499316
3.81065823393773	128.424756080619	3.81065823393773	107.234644162966	3.81065823393773	100.836824625233	3.81065823393773	92.3380179034705	3.81065823393773	86.9951126208076	3.81065823393773	78.4211271792396	3.81065823393773	70.5605292721055
3.81944270840047	128.545772149486	3.81944270840047	107.325904027898	3.81944270840047	100.906135141754	3.81944270840047	92.3897972057215	3.81944270840047	87.0372738435895	3.81944270840047	78.4536173235025	3.81944270840047	70.5825691395094
3.82824743316823	128.666938410226	3.82824743316823	107.417279196322	3.82824743316823	100.9755128237	3.82824743316823	92.4416172595308	3.82824743316823	87.0794637597701	3.82824743316823	78.4861284476641	3.82824743316823	70.6046207497986
3.83707245492279	128.78825501083	3.83707245492279	107.508769774767	3.83707245492279	101.044957710116	3.83707245492279	92.4934780792165	3.83707245492279	87.1216823754822	3.83707245492279	78.5186605528168	3.83707245492279	70.6266841006342
3.84591782045354	128.909722099442	3.84591782045354	107.600375869855	3.84591782045354	101.114469840078	3.84591782045354	92.545379679113	3.84591782045354	87.1639296968701	3.84591782045354	78.5512136400605	3.84591782045354	70.6487591896828
3.85478357665772	129.031339824361	3.85478357665772	107.692097588302	3.85478357665772	101.184049252694	3.85478357665772	92.5973220735707	3.85478357665772	87.2062057300899	3.85478357665772	78.5837877105025	3.85478357665772	70.6708460146166
3.86366977054069	129.153108334041	3.86366977054069	107.78393503692	3.86366977054069	101.253695987106	3.86366977054069	92.6493052769566	3.86366977054069	87.2485104813091	3.86366977054069	78.6163827652578	3.86366977054069	70.6929445731136
3.87257644921617	129.27502777709	3.87257644921617	107.875888322612	3.87257644921617	101.32341008249	3.87257644921617	92.7013293036537	3.87257644921617	87.2908439567068	3.87257644921617	78.6489988054492	3.87257644921617	70.7150548628573
3.88150365990648	129.39709830227	3.88150365990648	107.967957552377	3.88150365990648	101.393191578054	3.88150365990648	92.7533941680616	3.88150365990648	87.3332061624737	3.88150365990648	78.6816358322068	3.88150365990648	70.7371768815368
3.89045144994281	129.5193200585	3.89045144994281	108.06014283331	3.89045144994281	101.463040513038	3.89045144994281	92.8054998845961	3.89045144994281	87.3755971048122	3.89045144994281	78.7142938466686	3.89045144994281	70.759310626847
3.89941986676543	129.641693194853	3.89941986676543	108.152444272599	3.89941986676543	101.532956926716	3.89941986676543	92.8576464676893	3.89941986676543	87.4180167899365	3.89941986676543	78.74697284998	3.89941986676543	70.7814560964882
3.90840895792402	129.764217860558	3.90840895792402	108.244861977526	3.90840895792402	101.602940858396	3.90840895792402	92.9098339317901	3.90840895792402	87.4604652240721	3.90840895792402	78.7796728432945	3.90840895792402	70.8036132881668
3.91741877107783	129.886894204999	3.91741877107783	108.33739605547	3.91741877107783	101.672992347419	3.91741877107783	92.9620622913634	3.91741877107783	87.5029424134566	3.91741877107783	78.8123938277728	3.91741877107783	70.8257821995945
3.926449353996	130.009722377717	3.926449353996	108.430046613905	3.926449353996	101.743111433159	3.926449353996	93.0143315608908	3.926449353996	87.545448364339	3.926449353996	78.8451358045837	3.926449353996	70.8479628284889
3.93550075455777	130.13270252841	3.93550075455777	108.5228137604	3.93550075455777	101.813298155023	3.93550075455777	93.0666417548705	3.93550075455777	87.5879830829801	3.93550075455777	78.8778987749035	3.93550075455777	70.8701551725732
3.94457302075278	130.255834806929	3.94457302075278	108.615697602621	3.94457302075278	101.883552552451	3.94457302075278	93.1189928878171	3.94457302075278	87.6305465756525	3.94457302075278	78.9106827399164	3.94457302075278	70.8923592295763
3.95366620068128	130.379119363287	3.95366620068128	108.708698248326	3.95366620068128	101.95387466492	3.95366620068128	93.1713849742618	3.95366620068128	87.6731388486404	3.95366620068128	78.9434877008143	3.95366620068128	70.914574997233
3.9627803425544	130.502556347649	3.9627803425544	108.801815805374	3.9627803425544	102.024264531936	3.9627803425544	93.2238180287525	3.9627803425544	87.71575990824	3.9627803425544	78.9763136587968	3.9627803425544	70.9368024732835
3.9719154946944	130.62614591034	3.9719154946944	108.895050381717	3.9719154946944	102.094722193042	3.9719154946944	93.2762920658537	3.9719154946944	87.7584097607591	3.9719154946944	79.0091606150715	3.9719154946944	70.9590416554741
3.98107170553497	130.749888201842	3.98107170553497	108.988402085404	3.98107170553497	102.165247687813	3.98107170553497	93.3288071001464	3.98107170553497	87.8010884125173	3.98107170553497	79.0420285708535	3.98107170553497	70.9812925415566
3.99024902362142	130.873783372793	3.99024902362142	109.08187102458	3.99024902362142	102.235841055859	3.99024902362142	93.3813631462285	3.99024902362142	87.843795869846	3.99024902362142	79.0749175273661	3.99024902362142	71.0035551292886
3.99944749761098	130.997831573991	3.99944749761098	109.175457307489	3.99944749761098	102.306502336823	3.99944749761098	93.4339602187146	3.99944749761098	87.8865321390885	3.99944749761098	79.1078274858402	3.99944749761098	71.0258294164335
4.00866717627303	131.122032956392	4.00866717627303	109.26916104247	4.00866717627303	102.377231570383	4.00866717627303	93.486598332236	4.00866717627303	87.9292972266	4.00866717627303	79.1407584475146	4.00866717627303	71.0481154007605
4.0179081084894	131.246387671108	4.0179081084894	109.362982337958	4.0179081084894	102.44802879625	4.0179081084894	93.5392775014407	4.0179081084894	87.9720911387473	4.0179081084894	79.1737104136361	4.0179081084894	71.0704130800444
4.02717034325459	131.370895869411	4.02717034325459	109.456921302488	4.02717034325459	102.51889405417	4.02717034325459	93.5919977409938	4.02717034325459	88.0149138819092	4.02717034325459	79.2066833854592	4.02717034325459	71.0927224520659
4.03645392967605	131.495557702733	4.03645392967605	109.55097804469	4.03645392967605	102.589827383922	4.03645392967605	93.6447590655769	4.03645392967605	88.0577654624766	4.03645392967605	79.2396773642464	4.03645392967605	71.1150435146116
4.04575891697443	131.620373322663	4.04575891697443	109.645152673293	4.04575891697443	102.66082882532	4.04575891697443	93.6975614898888	4.04575891697443	88.100645886852	4.04575891697443	79.2726923512683	4.04575891697443	71.1373762654738
4.05508535448384	131.745342880951	4.05508535448384	109.739445297124	4.05508535448384	102.731898418214	4.05508535448384	93.7504050286448	4.05508535448384	88.1435551614498	4.05508535448384	79.3057283478031	4.05508535448384	71.1597207024506
4.06443329165213	131.870466529504	4.06443329165213	109.833856025107	4.06443329165213	102.803036202484	4.06443329165213	93.8032896965776	4.06443329165213	88.1864932926967	4.06443329165213	79.3387853551373	4.06443329165213	71.1820768233458
4.07380277804113	131.995744420392	4.07380277804113	109.928384966264	4.07380277804113	102.874242218049	4.07380277804113	93.8562155084366	4.07380277804113	88.2294602870308	4.07380277804113	79.3718633745651	4.07380277804113	71.2044446259693
4.08319386332692	132.121176705842	4.08319386332692	110.023032229716	4.08319386332692	102.945516504861	4.08319386332692	93.9091824789881	4.08319386332692	88.2724561509026	4.08319386332692	79.4049624073888	4.08319386332692	71.2268241081366
4.09260659730011	132.246763538242	4.09260659730011	110.117797924683	4.09260659730011	103.016859102905	4.09260659730011	93.9621906230156	4.09260659730011	88.3154808907745	4.09260659730011	79.4380824549189	4.09260659730011	71.2492152676691
4.10204102986607	132.372505070142	4.10204102986607	110.212682160482	4.10204102986607	103.088270052203	4.10204102986607	94.0152399553196	4.10204102986607	88.3585345131206	4.10204102986607	79.4712235184735	4.10204102986607	71.2716181023942
4.11149721104522	132.498401454251	4.11149721104522	110.307685046531	4.11149721104522	103.159749392809	4.11149721104522	94.0683304907177	4.11149721104522	88.4016170244272	4.11149721104522	79.5043855993791	4.11149721104522	71.2940326101448
4.1209751909733	132.624452843438	4.1209751909733	110.402806692344	4.1209751909733	103.231297164816	4.1209751909733	94.1214622440445	4.1209751909733	88.4447284311928	4.1209751909733	79.5375686989702	4.1209751909733	71.3164587887601
4.13047501990161	132.750659390735	4.13047501990161	110.498047207537	4.13047501990161	103.302913408348	4.13047501990161	94.1746352301519	4.13047501990161	88.4878687399276	4.13047501990161	79.5707728185891	4.13047501990161	71.3388966360848
4.1399967481973	132.877021249335	4.1399967481973	110.593406701825	4.1399967481973	103.374598163565	4.1399967481973	94.2278494639088	4.1399967481973	88.531037957154	4.1399967481973	79.6039979595865	4.1399967481973	71.3613461499697
4.14954042634363	133.003538572592	4.14954042634363	110.688885285022	4.14954042634363	103.446351470662	4.14954042634363	94.2811049602014	4.14954042634363	88.5742360894064	4.14954042634363	79.637244123321	4.14954042634363	71.3838073282714
4.15910610494022	133.130211514022	4.15910610494022	110.78448306704	4.15910610494022	103.518173369871	4.15910610494022	94.3344017339331	4.15910610494022	88.6174631432313	4.15910610494022	79.6705113111594	4.15910610494022	71.4062801688524
4.16869383470335	133.257040227302	4.16869383470335	110.880200157895	4.16869383470335	103.590063901456	4.16869383470335	94.3877398000245	4.16869383470335	88.6607191251874	4.16869383470335	79.7037995244766	4.16869383470335	71.4287646695811
4.17830366646622	133.384024866274	4.17830366646622	110.976036667699	4.17830366646622	103.662023105718	4.17830366646622	94.4411191734135	4.17830366646622	88.7040040418453	4.17830366646622	79.7371087646558	4.17830366646622	71.4512608283318
4.18793565117918	133.511165584939	4.18793565117918	111.071992706666	4.18793565117918	103.734051022993	4.18793565117918	94.4945398690554	4.18793565117918	88.7473178997877	4.18793565117918	79.770439033088	4.18793565117918	71.4737686429848
4.19758983991008	133.638462537463	4.19758983991008	111.168068385112	4.19758983991008	103.806147693652	4.19758983991008	94.5480019019225	4.19758983991008	88.7906607056097	4.19758983991008	79.8037903311726	4.19758983991008	71.4962881114261
4.20726628384444	133.765915878174	4.20726628384444	111.264263813451	4.20726628384444	103.878313158102	4.20726628384444	94.601505287005	4.20726628384444	88.8340324659182	4.20726628384444	79.8371626603173	4.20726628384444	71.5188192315478
4.21696503428582	133.893525761564	4.21696503428582	111.360579102199	4.21696503428582	103.950547456786	4.21696503428582	94.65505003931	4.21696503428582	88.8774331873325	4.21696503428582	79.8705560219377	4.21696503428582	71.541362001248
4.22668614265603	134.021292342288	4.22668614265603	111.457014361974	4.22668614265603	104.02285063018	4.22668614265603	94.7086361738623	4.22668614265603	88.920862876484	4.22668614265603	79.9039704174579	4.22668614265603	71.5639164184307
4.23642966049541	134.149215775164	4.23642966049541	111.553569703492	4.23642966049541	104.095222718798	4.23642966049541	94.7622637057041	4.23642966049541	88.9643215400161	4.23642966049541	79.9374058483101	4.23642966049541	71.5864824810055
4.24619563946313	134.277296215174	4.24619563946313	111.650245237575	4.24619563946313	104.167663763189	4.24619563946313	94.8159326498948	4.24619563946313	89.0078091845847	4.24619563946313	79.9708623159347	4.24619563946313	71.6090601868886
4.25598413133743	134.405533817466	4.25598413133743	111.747041075142	4.25598413133743	104.240173803937	4.25598413133743	94.8696430215118	4.25598413133743	89.0513258168576	4.25598413133743	80.0043398217804	4.25598413133743	71.6316495340015
4.26579518801593	134.53392873735	4.26579518801593	111.843957327217	4.26579518801593	104.312752881664	4.26579518801593	94.9233948356495	4.26579518801593	89.0948714435151	4.26579518801593	80.0378383673042	4.26579518801593	71.6542505202722
4.27562886151586	134.662481130302	4.27562886151586	111.940994104924	4.27562886151586	104.385401037024	4.27562886151586	94.9771881074202	4.27562886151586	89.1384460712495	4.27562886151586	80.0713579539714	4.27562886151586	71.6768631436344
4.2854852039744	134.791191151961	4.2854852039744	112.03815151949	4.2854852039744	104.458118310712	4.2854852039744	95.0310228519538	4.2854852039744	89.1820497067655	4.2854852039744	80.1048985832555	4.2854852039744	71.6994874020277
4.29536426764887	134.920058958133	4.29536426764887	112.135429682244	4.29536426764887	104.530904743454	4.29536426764887	95.0848990843974	4.29536426764887	89.2256823567799	4.29536426764887	80.1384602566385	4.29536426764887	71.722123293398
4.30526610491711	135.049084704789	4.30526610491711	112.232828704617	4.30526610491711	104.603760376016	4.30526610491711	95.1388168199163	4.30526610491711	89.269344028022	4.30526610491711	80.1720429756104	4.30526610491711	71.7447708156969
4.31519076827765	135.178268548065	4.31519076827765	112.330348698144	4.31519076827765	104.676685249197	4.31519076827765	95.192776073693	4.31519076827765	89.3130347272331	4.31519076827765	80.20564674167	4.31519076827765	71.7674299668821
4.32513831035009	135.307610644262	4.32513831035009	112.427989774461	4.32513831035009	104.749679403834	4.32513831035009	95.246776860928	4.32513831035009	89.3567544611671	4.32513831035009	80.239271556324	4.32513831035009	71.7901007449174
4.33510878387529	135.437111149849	4.33510878387529	112.525752045308	4.33510878387529	104.8227428808	4.33510878387529	95.3008191968393	4.33510878387529	89.40050323659	4.33510878387529	80.2729174210877	4.33510878387529	71.8127831477725
4.34510224171572	135.566770221459	4.34510224171572	112.623635622528	4.34510224171572	104.895875721005	4.34510224171572	95.3549030966627	4.34510224171572	89.4442810602801	4.34510224171572	80.3065843374848	4.34510224171572	71.8354771734232
4.35511873685569	135.696588015893	4.35511873685569	112.721640618067	4.35511873685569	104.969077965393	4.35511873685569	95.4090285756518	4.35511873685569	89.4880879390281	4.35511873685569	80.3402723070474	4.35511873685569	71.8581828198511
4.36515832240166	135.826564690117	4.36515832240166	112.819767143976	4.36515832240166	105.042349654947	4.36515832240166	95.4631956490781	4.36515832240166	89.5319238796372	4.36515832240166	80.3739813313159	4.36515832240166	71.8809000850443
4.37522105158252	135.956700401267	4.37522105158252	112.918015312408	4.37522105158252	105.115690830686	4.37522105158252	95.5174043322307	4.37522105158252	89.5757888889227	4.37522105158252	80.4077114118392	4.37522105158252	71.9036289669964
4.38530697774986	136.086995306643	4.38530697774986	113.016385235621	4.38530697774986	105.189101533664	4.38530697774986	95.5716546404167	4.38530697774986	89.6196829737123	4.38530697774986	80.4414625501746	4.38530697774986	71.9263694637073
4.39541615437825	136.217449563714	4.39541615437825	113.114877025975	4.39541615437825	105.262581804974	4.39541615437825	95.625946588961	4.39541615437825	89.6636061408464	4.39541615437825	80.4752347478878	4.39541615437825	71.9491215731831
4.40554863506553	136.348063330116	4.40554863506553	113.213490795937	4.40554863506553	105.336131685744	4.40554863506553	95.6802801932065	4.40554863506553	89.7075583971773	4.40554863506553	80.5090280065531	4.40554863506553	71.9718852934357
[truncated: 2,356 more rows]
