# Supplementary material for: How crystallization additives govern halide perovskite grain growth
Source: Nat Commun. 2025 Nov 10;16:9894. doi: 10.1038/s41467-025-65484-7 (PMC12603034; doi:10.1038/s41467-025-65484-7)
Supplement: Supplementary file 3 — Source Data [file 41467_2025_65484_MOESM3_ESM.zip › Data files/Fig S3.txt]

ITO
26.103
35.016
42.44
43.976
47.3
49.418
52.532
52.797
52.819
53.512
54.325
54.646
56.941
56.961
57.423
57.867
58.427
62.254
62.911
63.793
63.793
64.825
64.873
65.758
67.505
67.723
67.763
67.849
68.242
68.91
70.842
72.408
73.059
73.202
73.424
74.988
75.344
76.336
76.575
79.235
80.657
81.451
82.37
82.929
83.628
83.934
84.04
84.132
86.187
87.118
87.136
87.735
88.379
89.911
91.984
92.816
93.091
93.37
95.189
96.086
96.457
97.851
100.128
100.434
105.829
106.188
107.379
109.196
110.239
110.271
111.926
112.638
113.25
113.322
114.419
116.159
117.372
117.613
118.455
118.536
118.707
121.143
124.345
124.887
126.477
127.275
129.505
131.453
138.622
140.366
143.632
145.049
155.361
155.588
155.917
156.029
158.751
159.421
162.938
166.516
168.276
182.352
187.96
202.127
207.346
215.826
216.735
253.141
PTAA
23.785
26.574
28.107
29.017
30.389
32.03
32.139
32.463
35.511
35.61
35.903
35.946
36.609
37.818
40.273
41.15
42.165
42.211
42.422
43.246
43.533
43.888
46.372
46.539
48.291
49.848
49.934
50.306
50.306
50.521
51.056
51.359
51.997
56.859
57.335
57.571
58.188
60.451
60.765
61.179
61.577
61.615
62.96
63.561
63.86
64.133
64.831
66.368
66.456
66.985
67.014
67.095
67.205
67.355
68.769
69.794
70.143
70.612
70.88
71.274
71.972
72.005
72.215
72.295
72.37
72.563
73.72
73.966
74.087
74.338
74.38
74.796
75.811
76.23
76.848
77.125
77.13
77.261
78.1
78.581
79.048
79.191
79.975
80.503
80.815
81.275
81.385
81.713
82.671
82.985
83.069
84.931
85.727
86.129
86.761
87.083
89.435
90.697
92.69
93.112
94.185
94.629
94.969
95.095
97.584
97.894
99.401
101.685
101.811
103.129
104.285
104.4
104.901
107.632
108.858
111.631
112.841
113.524
113.964
113.964
114.103
114.622
114.704
115.573
116.086
117.837
118.084
120.838
123.091
124.092
127.598
130.151
130.345
133.733
136.524
137.182
138.036
139.348
145.82
155.048
157.206
157.442
160.667
160.803
164.715
175.784
184.421
189.41
197.442
197.581
199.532
201.917
242.657
259.059
