# Supplementary material for: How crystallization additives govern halide perovskite grain growth
Source: Nat Commun. 2025 Nov 10;16:9894. doi: 10.1038/s41467-025-65484-7 (PMC12603034; doi:10.1038/s41467-025-65484-7)
Supplement: Supplementary file 3 — Source Data [file 41467_2025_65484_MOESM3_ESM.zip › Data files/Fig S31.txt]

		ref	with thio
10.0013	10.0013	0.33286	0.1508
10.0143	10.0143	0.32595	0.15482
10.0273	10.0273	0.33121	0.14921
10.0403	10.0403	0.3317	0.15037
10.0533	10.0533	0.3373	0.14487
10.0663	10.0663	0.3427	0.15062
10.0793	10.0793	0.34626	0.14896
10.0923	10.0923	0.32731	0.14274
10.1053	10.1053	0.33983	0.14518
10.1183	10.1183	0.35023	0.15271
10.1313	10.1313	0.34656	0.15247
10.1443	10.1443	0.34435	0.15086
10.1573	10.1573	0.34551	0.14559
10.1703	10.1703	0.35652	0.14285
10.1833	10.1833	0.33705	0.14695
10.1963	10.1963	0.33299	0.14688
10.2093	10.2093	0.32634	0.15269
10.2223	10.2223	0.33608	0.14695
10.2353	10.2353	0.31662	0.14395
10.2483	10.2483	0.32797	0.1453
10.2613	10.2613	0.32982	0.13896
10.2743	10.2743	0.34321	0.13523
10.2873	10.2873	0.32682	0.13592
10.3003	10.3003	0.32542	0.1401
10.3133	10.3133	0.32962	0.14902
10.3263	10.3263	0.32645	0.14742
10.3393	10.3393	0.33318	0.14084
10.3523	10.3523	0.32489	0.14956
10.3653	10.3653	0.3357	0.14718
10.3783	10.3783	0.33672	0.14813
10.3913	10.3913	0.34843	0.14801
10.4043	10.4043	0.33568	0.14141
10.4173	10.4173	0.33698	0.14036
10.4303	10.4303	0.34116	0.14595
10.4433	10.4433	0.32919	0.15014
10.4563	10.4563	0.32975	0.15226
10.4693	10.4693	0.33526	0.14835
10.4823	10.4823	0.34252	0.14881
10.4953	10.4953	0.32793	0.14474
10.5083	10.5083	0.34362	0.13931
10.5213	10.5213	0.33934	0.14211
10.5343	10.5343	0.32158	0.1447
10.5473	10.5473	0.32252	0.14548
10.5603	10.5603	0.33891	0.14789
10.5733	10.5733	0.33584	0.1448
10.5863	10.5863	0.32979	0.14557
10.5993	10.5993	0.33052	0.15061
10.6123	10.6123	0.31764	0.151
10.6253	10.6253	0.32264	0.14754
10.6383	10.6383	0.31943	0.1449
10.6513	10.6513	0.3137	0.13909
10.6643	10.6643	0.3222	0.13526
10.6773	10.6773	0.32799	0.14224
10.6903	10.6903	0.32471	0.14425
10.7033	10.7033	0.31703	0.14104
10.7163	10.7163	0.31279	0.14369
10.7293	10.7293	0.30495	0.14325
10.7423	10.7423	0.31735	0.14201
10.7553	10.7553	0.32091	0.14321
10.7683	10.7683	0.31688	0.14228
10.7813	10.7813	0.32239	0.14134
10.7943	10.7943	0.32859	0.13717
10.8073	10.8073	0.3424	0.13611
10.8203	10.8203	0.33244	0.13713
10.8333	10.8333	0.31885	0.13793
10.8463	10.8463	0.30468	0.14572
10.8593	10.8593	0.31801	0.15077
10.8723	10.8723	0.32718	0.14586
10.8853	10.8853	0.33251	0.14199
10.8983	10.8983	0.33015	0.13753
10.9113	10.9113	0.31586	0.13907
10.9243	10.9243	0.32991	0.14285
10.9373	10.9373	0.30447	0.14178
10.9503	10.9503	0.29923	0.13913
10.9633	10.9633	0.31075	0.14032
10.9763	10.9763	0.32134	0.14082
10.9893	10.9893	0.33112	0.13938
11.0023	11.0023	0.32115	0.14318
11.0153	11.0153	0.33857	0.1404
11.0283	11.0283	0.32671	0.13157
11.0413	11.0413	0.31757	0.13132
11.0543	11.0543	0.32414	0.14174
11.0673	11.0673	0.30624	0.13167
11.0803	11.0803	0.33662	0.1401
11.0933	11.0933	0.31397	0.14235
11.1063	11.1063	0.33524	0.14292
11.1193	11.1193	0.31074	0.14096
11.1323	11.1323	0.31227	0.14226
11.1453	11.1453	0.30832	0.14069
11.1583	11.1583	0.31701	0.13739
11.1713	11.1713	0.32355	0.14102
11.1843	11.1843	0.30449	0.14191
11.1973	11.1973	0.33598	0.14502
11.2103	11.2103	0.32815	0.13804
11.2233	11.2233	0.33024	0.13868
11.2363	11.2363	0.30563	0.13451
11.2493	11.2493	0.32438	0.14024
11.2623	11.2623	0.33278	0.14117
11.2753	11.2753	0.32061	0.13949
11.2883	11.2883	0.32594	0.138
11.3013	11.3013	0.30757	0.14707
11.3143	11.3143	0.30257	0.13993
11.3273	11.3273	0.32368	0.13061
11.3403	11.3403	0.30571	0.13805
11.3533	11.3533	0.29778	0.13746
11.3663	11.3663	0.3046	0.13493
11.3793	11.3793	0.30675	0.14799
11.3923	11.3923	0.30867	0.14207
11.4053	11.4053	0.33439	0.14224
11.4183	11.4183	0.28642	0.14626
11.4313	11.4313	0.30422	0.14078
11.4443	11.4443	0.29946	0.14136
11.4573	11.4573	0.28937	0.13696
11.4703	11.4703	0.31688	0.14606
11.4833	11.4833	0.28472	0.1351
11.4963	11.4963	0.32464	0.14484
11.5093	11.5093	0.32023	0.13517
11.5223	11.5223	0.3041	0.14059
11.5353	11.5353	0.32621	0.13648
11.5483	11.5483	0.31605	0.14189
11.5613	11.5613	0.31928	0.13941
11.5743	11.5743	0.30839	0.13481
11.5873	11.5873	0.32339	0.13814
11.6003	11.6003	0.31186	0.13988
11.6133	11.6133	0.31501	0.14107
11.6263	11.6263	0.31881	0.14276
11.6393	11.6393	0.312	0.14104
11.6523	11.6523	0.29664	0.14177
11.6653	11.6653	0.30938	0.14181
11.6783	11.6783	0.3032	0.14654
11.6913	11.6913	0.30327	0.14044
11.7043	11.7043	0.29712	0.13781
11.7173	11.7173	0.32126	0.13221
11.7303	11.7303	0.31991	0.12993
11.7433	11.7433	0.321	0.1359
11.7563	11.7563	0.30573	0.13615
11.7693	11.7693	0.31038	0.13456
11.7823	11.7823	0.32633	0.13845
11.7953	11.7953	0.32432	0.1384
11.8083	11.8083	0.3243	0.14176
11.8213	11.8213	0.31195	0.13736
11.8343	11.8343	0.31005	0.13256
11.8473	11.8473	0.30787	0.13733
11.8603	11.8603	0.3059	0.13919
11.8733	11.8733	0.32155	0.13892
11.8863	11.8863	0.31732	0.1388
11.8993	11.8993	0.30158	0.14017
11.9123	11.9123	0.29518	0.13829
11.9253	11.9253	0.29968	0.13896
11.9383	11.9383	0.31642	0.13922
11.9513	11.9513	0.31415	0.13679
11.9643	11.9643	0.30277	0.13422
11.9773	11.9773	0.30161	0.13469
11.9903	11.9903	0.30006	0.13847
12.0033	12.0033	0.29986	0.13325
12.0163	12.0163	0.29591	0.12962
12.0293	12.0293	0.2943	0.13373
12.0423	12.0423	0.30101	0.13645
12.0553	12.0553	0.30625	0.14102
12.0683	12.0683	0.30408	0.1366
12.0813	12.0813	0.30622	0.13107
12.0943	12.0943	0.3071	0.13767
12.1073	12.1073	0.3013	0.13543
12.1203	12.1203	0.30936	0.13236
12.1333	12.1333	0.30473	0.13179
12.1463	12.1463	0.3106	0.13531
12.1593	12.1593	0.3079	0.13599
12.1723	12.1723	0.30188	0.13668
12.1853	12.1853	0.29467	0.13111
12.1983	12.1983	0.30555	0.13002
12.2113	12.2113	0.30583	0.13417
12.2243	12.2243	0.30765	0.13134
12.2373	12.2373	0.30791	0.13309
12.2503	12.2503	0.3012	0.13531
12.2633	12.2633	0.31444	0.13355
12.2763	12.2763	0.31128	0.13096
12.2893	12.2893	0.30711	0.13188
12.3023	12.3023	0.3026	0.13371
12.3153	12.3153	0.30576	0.13352
12.3283	12.3283	0.29142	0.13666
12.3413	12.3413	0.30441	0.13731
12.3543	12.3543	0.30954	0.13488
12.3673	12.3673	0.30213	0.14039
12.3803	12.3803	0.29971	0.13112
12.3933	12.3933	0.30835	0.12608
12.4063	12.4063	0.29494	0.13234
12.4193	12.4193	0.29316	0.129
12.4323	12.4323	0.29216	0.13276
12.4453	12.4453	0.30002	0.13571
12.4583	12.4583	0.28704	0.13816
12.4713	12.4713	0.27813	0.13868
12.4843	12.4843	0.29403	0.13869
12.4973	12.4973	0.29855	0.13482
12.5103	12.5103	0.27895	0.1343
12.5233	12.5233	0.2808	0.12805
12.5363	12.5363	0.29456	0.13683
12.5493	12.5493	0.29062	0.13898
12.5623	12.5623	0.28607	0.13183
12.5753	12.5753	0.29786	0.13484
12.5883	12.5883	0.28599	0.12857
12.6013	12.6013	0.29082	0.13536
12.6143	12.6143	0.3087	0.13627
12.6273	12.6273	0.29332	0.139
12.6403	12.6403	0.28787	0.13267
12.6533	12.6533	0.29995	0.1363
12.6663	12.6663	0.29124	0.13436
12.6793	12.6793	0.31098	0.13254
12.6923	12.6923	0.30602	0.13308
12.7053	12.7053	0.33477	0.13189
12.7183	12.7183	0.3015	0.13447
12.7313	12.7313	0.3019	0.13613
12.7443	12.7443	0.29303	0.13958
12.7573	12.7573	0.30637	0.13922
12.7703	12.7703	0.30007	0.1353
12.7833	12.7833	0.31304	0.13757
12.7963	12.7963	0.29144	0.1391
12.8093	12.8093	0.28183	0.13602
12.8223	12.8223	0.31536	0.13081
12.8353	12.8353	0.30308	0.1337
12.8483	12.8483	0.28823	0.13637
12.8613	12.8613	0.28778	0.13625
12.8743	12.8743	0.31297	0.13708
12.8873	12.8873	0.31146	0.13271
12.9003	12.9003	0.28998	0.13349
12.9133	12.9133	0.2829	0.13159
12.9263	12.9263	0.30265	0.14185
12.9393	12.9393	0.28819	0.13802
12.9523	12.9523	0.29583	0.13466
12.9653	12.9653	0.3121	0.13304
12.9783	12.9783	0.30006	0.13297
12.9913	12.9913	0.28511	0.13575
13.0043	13.0043	0.28683	0.13595
13.0173	13.0173	0.29142	0.12847
13.0303	13.0303	0.30021	0.13024
13.0433	13.0433	0.29558	0.13743
13.0563	13.0563	0.28677	0.13113
13.0693	13.0693	0.30196	0.13597
13.0823	13.0823	0.30533	0.13349
13.0953	13.0953	0.29177	0.13117
13.1083	13.1083	0.27782	0.13536
13.1213	13.1213	0.27354	0.13179
13.1343	13.1343	0.28424	0.13183
13.1473	13.1473	0.28418	0.13129
13.1603	13.1603	0.29199	0.12627
13.1733	13.1733	0.29884	0.12976
13.1863	13.1863	0.30084	0.12913
13.1993	13.1993	0.31182	0.12947
13.2123	13.2123	0.30741	0.1318
13.2253	13.2253	0.29851	0.13087
13.2383	13.2383	0.29335	0.1334
13.2513	13.2513	0.29243	0.13273
13.2643	13.2643	0.29083	0.13044
13.2773	13.2773	0.28607	0.13187
13.2903	13.2903	0.27635	0.13156
13.3033	13.3033	0.28209	0.12986
13.3163	13.3163	0.2971	0.12913
13.3293	13.3293	0.29656	0.13073
13.3423	13.3423	0.29716	0.13444
13.3553	13.3553	0.2919	0.13437
13.3683	13.3683	0.28637	0.1273
13.3813	13.3813	0.2916	0.12391
13.3943	13.3943	0.2931	0.13076
13.4073	13.4073	0.28969	0.13479
13.4203	13.4203	0.29516	0.13519
13.4333	13.4333	0.28373	0.13694
13.4463	13.4463	0.28667	0.13409
13.4593	13.4593	0.28457	0.13058
13.4723	13.4723	0.28745	0.13298
13.4853	13.4853	0.28981	0.14078
13.4983	13.4983	0.28753	0.14661
13.5113	13.5113	0.28788	0.14351
13.5243	13.5243	0.28372	0.13764
13.5373	13.5373	0.30557	0.13441
13.5503	13.5503	0.28841	0.13051
13.5633	13.5633	0.29766	0.13051
13.5763	13.5763	0.29854	0.13717
13.5893	13.5893	0.28533	0.1348
13.6023	13.6023	0.28473	0.14316
13.6153	13.6153	0.29788	0.14109
13.6283	13.6283	0.31086	0.14083
13.6413	13.6413	0.31307	0.13608
13.6543	13.6543	0.311	0.13842
13.6673	13.6673	0.31267	0.14651
13.6803	13.6803	0.31031	0.14707
13.6933	13.6933	0.31209	0.14166
13.7063	13.7063	0.30654	0.14779
13.7193	13.7193	0.31194	0.1463
13.7323	13.7323	0.32638	0.15263
13.7453	13.7453	0.31429	0.15824
13.7583	13.7583	0.3061	0.15353
13.7713	13.7713	0.32618	0.16027
13.7843	13.7843	0.32308	0.15957
13.7973	13.7973	0.32681	0.15423
13.8103	13.8103	0.33874	0.17184
13.8233	13.8233	0.34382	0.17386
13.8363	13.8363	0.35108	0.17459
13.8493	13.8493	0.3235	0.18259
13.8623	13.8623	0.36331	0.18792
13.8753	13.8753	0.36631	0.1915
13.8883	13.8883	0.37621	0.20221
13.9013	13.9013	0.39428	0.20753
13.9143	13.9143	0.41169	0.21306
13.9273	13.9273	0.38124	0.22435
13.9403	13.9403	0.43931	0.23823
13.9533	13.9533	0.4458	0.25392
13.9663	13.9663	0.44776	0.28005
13.9793	13.9793	0.48116	0.30741
13.9923	13.9923	0.49242	0.32204
14.0053	14.0053	0.549	0.36326
14.0183	14.0183	0.58824	0.41743
14.0313	14.0313	0.6055	0.47606
14.0443	14.0443	0.63405	0.5419
14.0573	14.0573	0.6893	0.62277
14.0703	14.0703	0.7053	0.71614
14.0833	14.0833	0.74054	0.75856
14.0963	14.0963	0.81456	0.70934
14.1093	14.1093	0.85114	0.61984
14.1223	14.1223	0.85961	0.56345
14.1353	14.1353	0.9007	0.52605
14.1483	14.1483	0.86629	0.50927
14.1613	14.1613	0.87307	0.54692
14.1743	14.1743	0.83923	0.62276
14.1873	14.1873	0.84427	0.73383
14.2003	14.2003	0.8605	0.86234
14.2133	14.2133	0.89342	0.9831
14.2263	14.2263	0.9153	1
14.2393	14.2393	0.90839	0.82832
14.2523	14.2523	0.89357	0.64399
14.2653	14.2653	0.8389	0.48703
14.2783	14.2783	0.75093	0.32415
14.2913	14.2913	0.67878	0.21789
14.3043	14.3043	0.57824	0.17571
14.3173	14.3173	0.49161	0.15463
14.3303	14.3303	0.44894	0.14988
14.3433	14.3433	0.41503	0.14668
14.3563	14.3563	0.37754	0.14263
14.3693	14.3693	0.35476	0.14185
14.3823	14.3823	0.33148	0.14022
14.3953	14.3953	0.29991	0.14054
14.4083	14.4083	0.28831	0.13932
14.4213	14.4213	0.30003	0.1374
14.4343	14.4343	0.29967	0.1357
14.4473	14.4473	0.29001	0.1305
14.4603	14.4603	0.2848	0.13731
14.4733	14.4733	0.27899	0.13825
14.4863	14.4863	0.27464	0.13338
14.4993	14.4993	0.27339	0.13138
14.5123	14.5123	0.28517	0.12927
14.5253	14.5253	0.28249	0.13098
14.5383	14.5383	0.28459	0.13628
14.5513	14.5513	0.28045	0.13514
14.5643	14.5643	0.27145	0.13438
14.5773	14.5773	0.28268	0.13093
14.5903	14.5903	0.28164	0.1276
14.6033	14.6033	0.27477	0.13151
14.6163	14.6163	0.27262	0.13185
14.6293	14.6293	0.27405	0.13148
14.6423	14.6423	0.29	0.1321
14.6553	14.6553	0.28736	0.13208
14.6683	14.6683	0.27024	0.13225
14.6813	14.6813	0.27544	0.13242
14.6943	14.6943	0.28121	0.13182
14.7073	14.7073	0.28518	0.12856
14.7203	14.7203	0.2883	0.12497
14.7333	14.7333	0.28583	0.1242
14.7463	14.7463	0.27966	0.1251
14.7593	14.7593	0.26582	0.12484
14.7723	14.7723	0.26996	0.13128
14.7853	14.7853	0.27884	0.13309
14.7983	14.7983	0.28014	0.13198
14.8113	14.8113	0.27654	0.12965
14.8243	14.8243	0.2786	0.12788
14.8373	14.8373	0.27774	0.13128
14.8503	14.8503	0.27252	0.1274
14.8633	14.8633	0.27663	0.12898
14.8763	14.8763	0.28827	0.12747
14.8893	14.8893	0.28456	0.13107
14.9023	14.9023	0.29981	0.13476
14.9153	14.9153	0.28658	0.13511
14.9283	14.9283	0.2629	0.13259
14.9413	14.9413	0.28014	0.13248
14.9543	14.9543	0.27544	0.13802
14.9673	14.9673	0.27248	0.13225
14.9803	14.9803	0.27469	0.12701
14.9933	14.9933	0.26989	0.13159
15.0063	15.0063	0.27878	0.12512
15.0193	15.0193	0.29673	0.12448
15.0323	15.0323	0.28521	0.1325
15.0453	15.0453	0.25927	0.13078
15.0583	15.0583	0.28216	0.13116
15.0713	15.0713	0.27835	0.12874
15.0843	15.0843	0.26357	0.13305
15.0973	15.0973	0.27505	0.12912
15.1103	15.1103	0.26448	0.13192
15.1233	15.1233	0.27684	0.13221
15.1363	15.1363	0.26417	0.12492
15.1493	15.1493	0.266	0.13009
15.1623	15.1623	0.27975	0.12854
15.1753	15.1753	0.26973	0.13225
15.1883	15.1883	0.28013	0.12353
15.2013	15.2013	0.28131	0.126
15.2143	15.2143	0.26065	0.12483
15.2273	15.2273	0.27945	0.12969
15.2403	15.2403	0.26103	0.12814
15.2533	15.2533	0.26949	0.12866
15.2663	15.2663	0.2951	0.13226
15.2793	15.2793	0.2699	0.13346
15.2923	15.2923	0.2688	0.13074
15.3053	15.3053	0.29503	0.12626
15.3183	15.3183	0.27185	0.12986
15.3313	15.3313	0.26563	0.13279
15.3443	15.3443	0.28105	0.12115
15.3573	15.3573	0.27671	0.12588
15.3703	15.3703	0.27932	0.12797
15.3833	15.3833	0.27065	0.12814
15.3963	15.3963	0.2699	0.12212
15.4093	15.4093	0.2845	0.1244
15.4223	15.4223	0.27493	0.1165
15.4353	15.4353	0.27405	0.12488
15.4483	15.4483	0.27815	0.1216
15.4613	15.4613	0.28632	0.13038
15.4743	15.4743	0.27248	0.12769
15.4873	15.4873	0.27233	0.12233
15.5003	15.5003	0.28366	0.12132
15.5133	15.5133	0.29951	0.12465
15.5263	15.5263	0.2832	0.1288
15.5393	15.5393	0.28402	0.12444
15.5523	15.5523	0.27993	0.12709
15.5653	15.5653	0.2664	0.12563
15.5783	15.5783	0.26806	0.12794
15.5913	15.5913	0.2671	0.12579
15.6043	15.6043	0.26972	0.12687
15.6173	15.6173	0.27278	0.12597
15.6303	15.6303	0.27235	0.12747
15.6433	15.6433	0.28294	0.1224
15.6563	15.6563	0.27879	0.1185
15.6693	15.6693	0.27042	0.11739
15.6823	15.6823	0.27018	0.11495
15.6953	15.6953	0.26858	0.12217
15.7083	15.7083	0.27374	0.12808
15.7213	15.7213	0.283	0.12344
15.7343	15.7343	0.28651	0.1215
15.7473	15.7473	0.2814	0.12152
15.7603	15.7603	0.27482	0.1167
15.7733	15.7733	0.2632	0.12211
15.7863	15.7863	0.2706	0.1243
15.7993	15.7993	0.26928	0.12298
15.8123	15.8123	0.26385	0.11692
15.8253	15.8253	0.26671	0.11562
15.8383	15.8383	0.26617	0.1224
15.8513	15.8513	0.25698	0.12608
15.8643	15.8643	0.25261	0.12683
15.8773	15.8773	0.25719	0.12507
15.8903	15.8903	0.25711	0.11839
15.9033	15.9033	0.25769	0.11716
15.9163	15.9163	0.26759	0.1243
15.9293	15.9293	0.26763	0.12396
15.9423	15.9423	0.26502	0.12088
15.9553	15.9553	0.26605	0.12214
15.9683	15.9683	0.26254	0.12446
15.9813	15.9813	0.26887	0.1277
15.9943	15.9943	0.26522	0.12542
16.0073	16.0073	0.26417	0.12361
16.0203	16.0203	0.26909	0.12584
16.0333	16.0333	0.27132	0.126
16.0463	16.0463	0.27729	0.12327
16.0593	16.0593	0.26092	0.12168
16.0723	16.0723	0.26615	0.12237
16.0853	16.0853	0.27121	0.12385
16.0983	16.0983	0.25973	0.12191
16.1113	16.1113	0.26429	0.11811
16.1243	16.1243	0.26847	0.12398
16.1373	16.1373	0.26121	0.12733
16.1503	16.1503	0.26412	0.12362
16.1633	16.1633	0.27073	0.12379
16.1763	16.1763	0.27142	0.12422
16.1893	16.1893	0.25953	0.12038
16.2023	16.2023	0.26754	0.1216
16.2153	16.2153	0.26077	0.12203
16.2283	16.2283	0.27606	0.12181
16.2413	16.2413	0.27491	0.12243
16.2543	16.2543	0.26884	0.11734
16.2673	16.2673	0.26856	0.11839
16.2803	16.2803	0.26242	0.12095
16.2933	16.2933	0.26534	0.12407
16.3063	16.3063	0.26842	0.11756
16.3193	16.3193	0.24913	0.12271
16.3323	16.3323	0.26017	0.11768
16.3453	16.3453	0.25957	0.12052
16.3583	16.3583	0.26989	0.11853
16.3713	16.3713	0.27522	0.12297
16.3843	16.3843	0.25724	0.11922
16.3973	16.3973	0.27343	0.11837
16.4103	16.4103	0.27136	0.11891
16.4233	16.4233	0.27319	0.11817
16.4363	16.4363	0.24557	0.11626
16.4493	16.4493	0.27785	0.12225
16.4623	16.4623	0.27031	0.12347
16.4753	16.4753	0.26849	0.11708
16.4883	16.4883	0.24592	0.11833
16.5013	16.5013	0.26275	0.1185
16.5143	16.5143	0.27644	0.1136
16.5273	16.5273	0.25971	0.11827
16.5403	16.5403	0.27249	0.12271
16.5533	16.5533	0.25326	0.11635
16.5663	16.5663	0.27746	0.11038
16.5793	16.5793	0.26821	0.12071
16.5923	16.5923	0.25521	0.12537
16.6053	16.6053	0.25182	0.1264
16.6183	16.6183	0.24469	0.11947
16.6313	16.6313	0.26986	0.11836
16.6443	16.6443	0.27259	0.12294
16.6573	16.6573	0.27088	0.12401
16.6703	16.6703	0.25655	0.12036
16.6833	16.6833	0.26987	0.12379
16.6963	16.6963	0.26908	0.11768
16.7093	16.7093	0.26502	0.12494
16.7223	16.7223	0.25336	0.12034
16.7353	16.7353	0.25871	0.12095
16.7483	16.7483	0.26018	0.1262
16.7613	16.7613	0.27232	0.11751
16.7743	16.7743	0.26364	0.12015
16.7873	16.7873	0.24993	0.11558
16.8003	16.8003	0.24522	0.1165
16.8133	16.8133	0.24346	0.11805
16.8263	16.8263	0.25881	0.12069
16.8393	16.8393	0.25689	0.11938
16.8523	16.8523	0.25789	0.11924
16.8653	16.8653	0.26519	0.11976
16.8783	16.8783	0.25789	0.10994
16.8913	16.8913	0.26114	0.11131
16.9043	16.9043	0.26392	0.11773
16.9173	16.9173	0.26637	0.11334
16.9303	16.9303	0.27244	0.11198
16.9433	16.9433	0.27025	0.1148
16.9563	16.9563	0.26195	0.11401
16.9693	16.9693	0.26199	0.11454
16.9823	16.9823	0.25917	0.11613
16.9953	16.9953	0.25173	0.12042
17.0083	17.0083	0.24543	0.11981
17.0213	17.0213	0.25177	0.12037
17.0343	17.0343	0.25022	0.11649
17.0473	17.0473	0.26646	0.11816
17.0603	17.0603	0.26637	0.12077
17.0733	17.0733	0.24793	0.11783
17.0863	17.0863	0.25784	0.11797
17.0993	17.0993	0.26481	0.116
17.1123	17.1123	0.25585	0.11907
17.1253	17.1253	0.2506	0.12058
17.1383	17.1383	0.25963	0.11995
17.1513	17.1513	0.25349	0.11878
17.1643	17.1643	0.24822	0.11512
17.1773	17.1773	0.25646	0.12017
17.1903	17.1903	0.25387	0.11903
17.2033	17.2033	0.24819	0.1163
17.2163	17.2163	0.26178	0.12131
17.2293	17.2293	0.27056	0.11921
17.2423	17.2423	0.26282	0.11904
17.2553	17.2553	0.25298	0.1216
17.2683	17.2683	0.24628	0.11779
17.2813	17.2813	0.25656	0.11726
17.2943	17.2943	0.26362	0.11747
17.3073	17.3073	0.26971	0.11701
17.3203	17.3203	0.27149	0.11626
17.3333	17.3333	0.25129	0.11264
17.3463	17.3463	0.24688	0.12
17.3593	17.3593	0.26039	0.11691
17.3723	17.3723	0.2536	0.11067
17.3853	17.3853	0.24986	0.11777
17.3983	17.3983	0.2515	0.1236
17.4113	17.4113	0.25003	0.11853
17.4243	17.4243	0.25531	0.11748
17.4373	17.4373	0.25287	0.11563
17.4503	17.4503	0.25959	0.11901
17.4633	17.4633	0.25749	0.12047
17.4763	17.4763	0.26557	0.11552
17.4893	17.4893	0.26508	0.11819
17.5023	17.5023	0.25499	0.11148
17.5153	17.5153	0.25919	0.11433
17.5283	17.5283	0.25588	0.11777
17.5413	17.5413	0.25972	0.11687
17.5543	17.5543	0.26328	0.12
17.5673	17.5673	0.25587	0.1161
17.5803	17.5803	0.25236	0.1162
17.5933	17.5933	0.25316	0.11206
17.6063	17.6063	0.26297	0.11516
17.6193	17.6193	0.25795	0.1162
17.6323	17.6323	0.24522	0.11376
17.6453	17.6453	0.25668	0.11468
17.6583	17.6583	0.25702	0.1206
17.6713	17.6713	0.25927	0.11616
17.6843	17.6843	0.25358	0.11748
17.6973	17.6973	0.26649	0.11732
17.7103	17.7103	0.2561	0.11301
17.7233	17.7233	0.25685	0.11801
17.7363	17.7363	0.25476	0.11381
17.7493	17.7493	0.25542	0.11698
17.7623	17.7623	0.26532	0.11583
17.7753	17.7753	0.25584	0.11987
17.7883	17.7883	0.24797	0.10867
17.8013	17.8013	0.23862	0.10972
17.8143	17.8143	0.25663	0.11357
17.8273	17.8273	0.24431	0.1131
17.8403	17.8403	0.27198	0.11433
17.8533	17.8533	0.25437	0.11183
17.8663	17.8663	0.2486	0.12221
17.8793	17.8793	0.27849	0.11668
17.8923	17.8923	0.26029	0.11366
17.9053	17.9053	0.26924	0.11904
17.9183	17.9183	0.26101	0.11521
17.9313	17.9313	0.26762	0.11528
17.9443	17.9443	0.24725	0.11775
17.9573	17.9573	0.25271	0.11646
17.9703	17.9703	0.25966	0.11971
17.9833	17.9833	0.25671	0.11371
17.9963	17.9963	0.25597	0.11023
18.0093	18.0093	0.26838	0.11388
18.0223	18.0223	0.24097	0.1153
18.0353	18.0353	0.26593	0.11634
18.0483	18.0483	0.26101	0.11344
18.0613	18.0613	0.2733	0.11549
18.0743	18.0743	0.25266	0.11606
18.0873	18.0873	0.2379	0.12021
18.1003	18.1003	0.24594	0.11763
18.1133	18.1133	0.25165	0.11263
18.1263	18.1263	0.23603	0.11592
18.1393	18.1393	0.26007	0.11132
18.1523	18.1523	0.24826	0.11204
18.1653	18.1653	0.24694	0.11731
18.1783	18.1783	0.25616	0.11492
18.1913	18.1913	0.25665	0.10882
18.2043	18.2043	0.26286	0.10814
18.2173	18.2173	0.25085	0.10858
18.2303	18.2303	0.24213	0.11427
18.2433	18.2433	0.24054	0.11424
18.2563	18.2563	0.24094	0.11432
18.2693	18.2693	0.24014	0.11694
18.2823	18.2823	0.25285	0.11204
18.2953	18.2953	0.25335	0.1126
18.3083	18.3083	0.2472	0.11572
18.3213	18.3213	0.26642	0.11384
18.3343	18.3343	0.26579	0.11551
18.3473	18.3473	0.25736	0.11891
18.3603	18.3603	0.25034	0.11688
18.3733	18.3733	0.23812	0.11495
18.3863	18.3863	0.24035	0.11781
18.3993	18.3993	0.24319	0.11658
18.4123	18.4123	0.25061	0.11369
18.4253	18.4253	0.24229	0.11514
18.4383	18.4383	0.23873	0.11521
18.4513	18.4513	0.26545	0.11642
18.4643	18.4643	0.26201	0.11888
18.4773	18.4773	0.24759	0.11414
18.4903	18.4903	0.26228	0.10878
18.5033	18.5033	0.26134	0.11117
18.5163	18.5163	0.24777	0.1122
18.5293	18.5293	0.24072	0.11283
18.5423	18.5423	0.24323	0.11234
18.5553	18.5553	0.25261	0.1129
18.5683	18.5683	0.2479	0.11629
18.5813	18.5813	0.25015	0.11369
18.5943	18.5943	0.25125	0.11542
18.6073	18.6073	0.24541	0.11626
18.6203	18.6203	0.25206	0.11034
18.6333	18.6333	0.25304	0.11079
18.6463	18.6463	0.25455	0.11483
18.6593	18.6593	0.25171	0.11647
18.6723	18.6723	0.25686	0.11387
18.6853	18.6853	0.25642	0.11171
18.6983	18.6983	0.25255	0.11303
18.7113	18.7113	0.2509	0.11245
18.7243	18.7243	0.25147	0.11602
18.7373	18.7373	0.25261	0.1118
18.7503	18.7503	0.25388	0.11173
18.7633	18.7633	0.26342	0.11236
18.7763	18.7763	0.26725	0.11337
18.7893	18.7893	0.26769	0.1102
18.8023	18.8023	0.25587	0.11467
18.8153	18.8153	0.24449	0.11235
18.8283	18.8283	0.22998	0.11103
18.8413	18.8413	0.24315	0.11195
18.8543	18.8543	0.2406	0.11027
18.8673	18.8673	0.23511	0.11035
18.8803	18.8803	0.24653	0.10567
18.8933	18.8933	0.25672	0.10684
18.9063	18.9063	0.25202	0.11293
18.9193	18.9193	0.25831	0.11528
18.9323	18.9323	0.26368	0.1084
18.9453	18.9453	0.25009	0.11043
18.9583	18.9583	0.24539	0.11357
18.9713	18.9713	0.2468	0.11377
18.9843	18.9843	0.22663	0.11208
18.9973	18.9973	0.24289	0.11374
19.0103	19.0103	0.25025	0.11596
19.0233	19.0233	0.24462	0.10736
19.0363	19.0363	0.25896	0.11208
19.0493	19.0493	0.25695	0.11379
19.0623	19.0623	0.24373	0.11266
19.0753	19.0753	0.2426	0.10705
19.0883	19.0883	0.25469	0.11078
19.1013	19.1013	0.24744	0.1157
19.1143	19.1143	0.24829	0.11804
19.1273	19.1273	0.25857	0.11507
19.1403	19.1403	0.2547	0.11236
19.1533	19.1533	0.23543	0.1154
19.1663	19.1663	0.2385	0.11387
19.1793	19.1793	0.24081	0.1179
19.1923	19.1923	0.24924	0.1134
19.2053	19.2053	0.24444	0.11205
19.2183	19.2183	0.23082	0.1148
19.2313	19.2313	0.24406	0.10927
19.2443	19.2443	0.25572	0.10777
19.2573	19.2573	0.26798	0.11591
19.2703	19.2703	0.24506	0.11284
19.2833	19.2833	0.24528	0.10475
19.2963	19.2963	0.23387	0.11032
19.3093	19.3093	0.23545	0.1078
19.3223	19.3223	0.23986	0.10568
19.3353	19.3353	0.26832	0.11132
19.3483	19.3483	0.25849	0.10966
19.3613	19.3613	0.24771	0.11185
19.3743	19.3743	0.26071	0.11827
19.3873	19.3873	0.2614	0.11662
19.4003	19.4003	0.23502	0.11056
19.4133	19.4133	0.2416	0.10641
19.4263	19.4263	0.25058	0.11038
19.4393	19.4393	0.25672	0.10732
19.4523	19.4523	0.23989	0.10955
19.4653	19.4653	0.254	0.11024
19.4783	19.4783	0.255	0.11089
19.4913	19.4913	0.24276	0.1109
19.5043	19.5043	0.24275	0.11123
19.5173	19.5173	0.23133	0.11552
19.5303	19.5303	0.24971	0.11605
19.5433	19.5433	0.26331	0.11522
19.5563	19.5563	0.24689	0.10966
19.5693	19.5693	0.24224	0.11008
19.5823	19.5823	0.25098	0.10681
19.5953	19.5953	0.25415	0.10765
19.6083	19.6083	0.24547	0.10839
19.6213	19.6213	0.24861	0.11179
19.6343	19.6343	0.25398	0.11025
19.6473	19.6473	0.24787	0.11245
19.6603	19.6603	0.23174	0.11773
19.6733	19.6733	0.23506	0.11528
19.6863	19.6863	0.23994	0.11506
19.6993	19.6993	0.23516	0.11175
19.7123	19.7123	0.237	0.11087
19.7253	19.7253	0.24116	0.11383
19.7383	19.7383	0.25081	0.117
19.7513	19.7513	0.24755	0.11775
19.7643	19.7643	0.25243	0.11915
19.7773	19.7773	0.25647	0.11634
19.7903	19.7903	0.25092	0.11117
19.8033	19.8033	0.25475	0.11162
19.8163	19.8163	0.26225	0.1136
19.8293	19.8293	0.2651	0.11653
19.8423	19.8423	0.25991	0.11811
19.8553	19.8553	0.25093	0.11964
19.8683	19.8683	0.24933	0.11886
19.8813	19.8813	0.26377	0.12165
19.8943	19.8943	0.28035	0.13039
19.9073	19.9073	0.2848	0.13102
19.9203	19.9203	0.29594	0.1361
19.9333	19.9333	0.30913	0.14548
19.9463	19.9463	0.30148	0.1499
19.9593	19.9593	0.30109	0.15313
19.9723	19.9723	0.30516	0.15746
19.9853	19.9853	0.30448	0.17223
19.9983	19.9983	0.31253	0.19261
20.0113	20.0113	0.3155	0.20608
20.0243	20.0243	0.33019	0.20524
20.0373	20.0373	0.34871	0.19247
20.0503	20.0503	0.35396	0.19069
20.0633	20.0633	0.35461	0.18789
20.0763	20.0763	0.3447	0.19121
20.0893	20.0893	0.34178	0.194
20.1023	20.1023	0.36007	0.19383
20.1153	20.1153	0.35943	0.19294
20.1283	20.1283	0.33224	0.17518
20.1413	20.1413	0.33247	0.16039
20.1543	20.1543	0.32819	0.14988
20.1673	20.1673	0.30226	0.14535
20.1803	20.1803	0.30933	0.13533
20.1933	20.1933	0.29518	0.12843
20.2063	20.2063	0.28275	0.11308
20.2193	20.2193	0.2881	0.11705
20.2323	20.2323	0.26888	0.11366
20.2453	20.2453	0.26213	0.11011
20.2583	20.2583	0.23626	0.12148
20.2713	20.2713	0.23186	0.11519
20.2843	20.2843	0.23748	0.11363
20.2973	20.2973	0.24604	0.10931
20.3103	20.3103	0.24199	0.11601
20.3233	20.3233	0.25485	0.10693
20.3363	20.3363	0.2545	0.11299
20.3493	20.3493	0.24846	0.10799
20.3623	20.3623	0.24432	0.11535
20.3753	20.3753	0.24964	0.11697
20.3883	20.3883	0.25953	0.11224
20.4013	20.4013	0.23647	0.11189
20.4143	20.4143	0.25217	0.11392
20.4273	20.4273	0.23936	0.11507
20.4403	20.4403	0.23299	0.11281
20.4533	20.4533	0.24281	0.10933
20.4663	20.4663	0.24516	0.11766
20.4793	20.4793	0.25057	0.10772
20.4923	20.4923	0.26595	0.11641
20.5053	20.5053	0.24736	0.11635
20.5183	20.5183	0.26177	0.11112
20.5313	20.5313	0.22478	0.11261
20.5443	20.5443	0.24259	0.11205
20.5573	20.5573	0.24574	0.10868
20.5703	20.5703	0.23137	0.11117
20.5833	20.5833	0.25077	0.10532
20.5963	20.5963	0.24254	0.11235
20.6093	20.6093	0.23388	0.1062
20.6223	20.6223	0.25214	0.10512
20.6353	20.6353	0.24134	0.10552
20.6483	20.6483	0.24305	0.11476
20.6613	20.6613	0.23649	0.10578
20.6743	20.6743	0.24566	0.10226
20.6873	20.6873	0.24775	0.10569
20.7003	20.7003	0.2572	0.11152
20.7133	20.7133	0.25203	0.11319
20.7263	20.7263	0.24168	0.10768
20.7393	20.7393	0.23747	0.11281
20.7523	20.7523	0.24341	0.10824
20.7653	20.7653	0.25088	0.10983
20.7783	20.7783	0.24766	0.10777
20.7913	20.7913	0.232	0.10701
20.8043	20.8043	0.24373	0.11001
20.8173	20.8173	0.23683	0.10844
20.8303	20.8303	0.24008	0.10978
20.8433	20.8433	0.2391	0.10612
20.8563	20.8563	0.25743	0.11013
20.8693	20.8693	0.24503	0.10927
20.8823	20.8823	0.23304	0.10887
20.8953	20.8953	0.23226	0.10862
20.9083	20.9083	0.23607	0.10756
20.9213	20.9213	0.24133	0.11231
20.9343	20.9343	0.24493	0.11224
20.9473	20.9473	0.24512	0.11456
20.9603	20.9603	0.24594	0.11494
20.9733	20.9733	0.25078	0.11571
20.9863	20.9863	0.24607	0.11754
20.9993	20.9993	0.23877	0.11527
21.0123	21.0123	0.23531	0.11557
21.0253	21.0253	0.24446	0.1147
21.0383	21.0383	0.24677	0.11579
21.0513	21.0513	0.23919	0.11044
21.0643	21.0643	0.23594	0.10795
21.0773	21.0773	0.23768	0.11217
21.0903	21.0903	0.24572	0.10924
21.1033	21.1033	0.2329	0.10885
21.1163	21.1163	0.2318	0.10959
21.1293	21.1293	0.23878	0.10684
21.1423	21.1423	0.23265	0.10697
21.1553	21.1553	0.2412	0.10802
21.1683	21.1683	0.24616	0.10727
21.1813	21.1813	0.24097	0.10606
21.1943	21.1943	0.23565	0.10707
21.2073	21.2073	0.2413	0.10818
21.2203	21.2203	0.2467	0.10882
21.2333	21.2333	0.24209	0.1078
21.2463	21.2463	0.24425	0.10484
21.2593	21.2593	0.23914	0.10751
21.2723	21.2723	0.23576	0.11022
21.2853	21.2853	0.23633	0.1056
21.2983	21.2983	0.23509	0.10592
21.3113	21.3113	0.23289	0.11154
21.3243	21.3243	0.23286	0.10862
21.3373	21.3373	0.23905	0.10966
21.3503	21.3503	0.23938	0.11205
21.3633	21.3633	0.23858	0.10687
21.3763	21.3763	0.23819	0.1032
21.3893	21.3893	0.22719	0.10817
21.4023	21.4023	0.22729	0.11173
21.4153	21.4153	0.23461	0.11298
21.4283	21.4283	0.23392	0.10853
21.4413	21.4413	0.23452	0.10601
21.4543	21.4543	0.24749	0.11196
21.4673	21.4673	0.23167	0.11256
21.4803	21.4803	0.23698	0.10504
21.4933	21.4933	0.21968	0.11202
21.5063	21.5063	0.23582	0.11632
21.5193	21.5193	0.23744	0.10748
21.5323	21.5323	0.24588	0.11223
21.5453	21.5453	0.23302	0.11412
21.5583	21.5583	0.22221	0.11299
21.5713	21.5713	0.24106	0.11716
21.5843	21.5843	0.23692	0.11235
21.5973	21.5973	0.2423	0.10985
21.6103	21.6103	0.26136	0.10905
21.6233	21.6233	0.253	0.10803
21.6363	21.6363	0.21893	0.1151
21.6493	21.6493	0.24796	0.11115
21.6623	21.6623	0.23732	0.10657
21.6753	21.6753	0.2462	0.10855
21.6883	21.6883	0.26271	0.10079
21.7013	21.7013	0.23406	0.11038
21.7143	21.7143	0.24349	0.10941
21.7273	21.7273	0.25969	0.10743
21.7403	21.7403	0.23451	0.10771
21.7533	21.7533	0.23223	0.11394
21.7663	21.7663	0.23092	0.10424
21.7793	21.7793	0.24052	0.10807
21.7923	21.7923	0.24898	0.10639
21.8053	21.8053	0.24821	0.10639
21.8183	21.8183	0.24134	0.10253
21.8313	21.8313	0.24837	0.10627
21.8443	21.8443	0.25829	0.10928
21.8573	21.8573	0.24354	0.11114
21.8703	21.8703	0.24934	0.10347
21.8833	21.8833	0.25662	0.10603
21.8963	21.8963	0.26035	0.10746
21.9093	21.9093	0.23798	0.11043
21.9223	21.9223	0.21687	0.1054
21.9353	21.9353	0.23765	0.10411
21.9483	21.9483	0.23598	0.10576
21.9613	21.9613	0.23467	0.11123
21.9743	21.9743	0.23661	0.10604
21.9873	21.9873	0.24917	0.10284
22.0003	22.0003	0.26013	0.11106
22.0133	22.0133	0.2437	0.11137
22.0263	22.0263	0.24228	0.10873
22.0393	22.0393	0.25569	0.11428
22.0523	22.0523	0.25183	0.11054
22.0653	22.0653	0.22245	0.11072
22.0783	22.0783	0.2246	0.09942
22.0913	22.0913	0.24042	0.10376
22.1043	22.1043	0.24106	0.10869
22.1173	22.1173	0.25378	0.10914
22.1303	22.1303	0.23321	0.11037
22.1433	22.1433	0.25011	0.11295
22.1563	22.1563	0.25497	0.10965
22.1693	22.1693	0.23774	0.1107
22.1823	22.1823	0.22249	0.10642
22.1953	22.1953	0.2394	0.10688
22.2083	22.2083	0.24328	0.10648
22.2213	22.2213	0.24444	0.10977
22.2343	22.2343	0.24085	0.10941
22.2473	22.2473	0.23125	0.10548
22.2603	22.2603	0.23661	0.10167
22.2733	22.2733	0.25119	0.10434
22.2863	22.2863	0.24924	0.10575
22.2993	22.2993	0.23112	0.10738
22.3123	22.3123	0.23382	0.10629
22.3253	22.3253	0.24882	0.10367
22.3383	22.3383	0.24065	0.10482
22.3513	22.3513	0.24693	0.10402
22.3643	22.3643	0.24138	0.10327
22.3773	22.3773	0.23295	0.10854
22.3903	22.3903	0.23989	0.10957
22.4033	22.4033	0.24797	0.1059
22.4163	22.4163	0.24634	0.10619
22.4293	22.4293	0.23643	0.10298
22.4423	22.4423	0.23619	0.09885
22.4553	22.4553	0.24215	0.10482
22.4683	22.4683	0.23849	0.10747
22.4813	22.4813	0.23075	0.10551
22.4943	22.4943	0.23569	0.10723
22.5073	22.5073	0.24453	0.10975
22.5203	22.5203	0.24578	0.11349
22.5333	22.5333	0.24859	0.11001
22.5463	22.5463	0.24076	0.10533
22.5593	22.5593	0.22608	0.10658
22.5723	22.5723	0.24096	0.10496
22.5853	22.5853	0.24992	0.10386
22.5983	22.5983	0.23558	0.10779
22.6113	22.6113	0.2261	0.11343
22.6243	22.6243	0.22489	0.1126
22.6373	22.6373	0.23748	0.10745
22.6503	22.6503	0.24198	0.10629
22.6633	22.6633	0.23168	0.10879
22.6763	22.6763	0.2194	0.10908
22.6893	22.6893	0.23763	0.11001
22.7023	22.7023	0.24331	0.11295
22.7153	22.7153	0.24173	0.10485
22.7283	22.7283	0.22817	0.10657
22.7413	22.7413	0.23718	0.10806
22.7543	22.7543	0.24117	0.11445
22.7673	22.7673	0.25336	0.10667
22.7803	22.7803	0.24734	0.10989
22.7933	22.7933	0.22478	0.10966
22.8063	22.8063	0.23315	0.10903
22.8193	22.8193	0.25641	0.11259
22.8323	22.8323	0.25037	0.11136
22.8453	22.8453	0.2538	0.10925
22.8583	22.8583	0.23463	0.11403
22.8713	22.8713	0.23707	0.11135
22.8843	22.8843	0.23	0.11811
22.8973	22.8973	0.22167	0.11189
22.9103	22.9103	0.23885	0.10876
22.9233	22.9233	0.24463	0.11091
22.9363	22.9363	0.23872	0.10926
22.9493	22.9493	0.23486	0.10727
22.9623	22.9623	0.23303	0.11263
22.9753	22.9753	0.22743	0.10893
22.9883	22.9883	0.23648	0.09933
23.0013	23.0013	0.23671	0.10792
23.0143	23.0143	0.2468	0.11047
23.0273	23.0273	0.23342	0.10892
23.0403	23.0403	0.23283	0.10547
23.0533	23.0533	0.22919	0.1079
23.0663	23.0663	0.2491	0.10338
23.0793	23.0793	0.23991	0.11259
23.0923	23.0923	0.23277	0.1077
23.1053	23.1053	0.24585	0.1077
23.1183	23.1183	0.23512	0.10951
23.1313	23.1313	0.23803	0.11299
23.1443	23.1443	0.24186	0.10596
23.1573	23.1573	0.23342	0.10611
23.1703	23.1703	0.24595	0.10165
23.1833	23.1833	0.24045	0.10411
23.1963	23.1963	0.23968	0.11147
23.2093	23.2093	0.23537	0.10636
23.2223	23.2223	0.23923	0.10848
23.2353	23.2353	0.24175	0.1091
23.2483	23.2483	0.23542	0.11089
23.2613	23.2613	0.2329	0.10569
23.2743	23.2743	0.24617	0.10495
23.2873	23.2873	0.23014	0.10617
23.3003	23.3003	0.24207	0.10238
23.3133	23.3133	0.24014	0.10739
23.3263	23.3263	0.23733	0.11131
23.3393	23.3393	0.24394	0.11307
23.3523	23.3523	0.22975	0.10919
23.3653	23.3653	0.24346	0.11346
23.3783	23.3783	0.25395	0.11032
23.3913	23.3913	0.25134	0.11139
23.4043	23.4043	0.26061	0.11222
23.4173	23.4173	0.26226	0.11706
23.4303	23.4303	0.2685	0.12073
23.4433	23.4433	0.26124	0.12359
23.4563	23.4563	0.26443	0.12003
23.4693	23.4693	0.28084	0.12335
23.4823	23.4823	0.28074	0.12665
23.4953	23.4953	0.2902	0.13034
23.5083	23.5083	0.31371	0.1419
23.5213	23.5213	0.3175	0.15308
23.5343	23.5343	0.32113	0.17384
23.5473	23.5473	0.33596	0.18863
23.5603	23.5603	0.34624	0.21416
23.5733	23.5733	0.35364	0.23563
23.5863	23.5863	0.35853	0.2564
23.5993	23.5993	0.36233	0.2525
23.6123	23.6123	0.37368	0.21986
23.6253	23.6253	0.38174	0.19278
23.6383	23.6383	0.37356	0.17999
23.6513	23.6513	0.34559	0.18298
23.6643	23.6643	0.32949	0.16565
23.6773	23.6773	0.33401	0.13872
23.6903	23.6903	0.32099	0.11913
23.7033	23.7033	0.28914	0.11469
23.7163	23.7163	0.27611	0.11625
23.7293	23.7293	0.26655	0.10851
23.7423	23.7423	0.25418	0.10874
23.7553	23.7553	0.24759	0.11254
23.7683	23.7683	0.2529	0.11143
23.7813	23.7813	0.24967	0.11017
23.7943	23.7943	0.24123	0.10806
23.8073	23.8073	0.24583	0.1105
23.8203	23.8203	0.24913	0.11282
23.8333	23.8333	0.24415	0.10774
23.8463	23.8463	0.24021	0.10407
23.8593	23.8593	0.24468	0.10681
23.8723	23.8723	0.23594	0.10758
23.8853	23.8853	0.24627	0.10782
23.8983	23.8983	0.24639	0.10991
23.9113	23.9113	0.24121	0.10671
23.9243	23.9243	0.24106	0.10538
23.9373	23.9373	0.24181	0.10379
23.9503	23.9503	0.23818	0.10718
23.9633	23.9633	0.23026	0.10658
23.9763	23.9763	0.23279	0.10735
23.9893	23.9893	0.22808	0.11152
24.0023	24.0023	0.22439	0.10986
24.0153	24.0153	0.22756	0.10786
24.0283	24.0283	0.22704	0.10414
24.0413	24.0413	0.23364	0.1032
24.0543	24.0543	0.23986	0.10702
24.0673	24.0673	0.23254	0.10936
24.0803	24.0803	0.22938	0.10652
24.0933	24.0933	0.2287	0.10723
24.1063	24.1063	0.21584	0.10767
24.1193	24.1193	0.22057	0.10642
24.1323	24.1323	0.21868	0.10793
24.1453	24.1453	0.2281	0.10746
24.1583	24.1583	0.23225	0.10969
24.1713	24.1713	0.2343	0.10106
24.1843	24.1843	0.2339	0.09908
24.1973	24.1973	0.25185	0.10349
24.2103	24.2103	0.239	0.10922
24.2233	24.2233	0.24106	0.10797
24.2363	24.2363	0.24795	0.10664
24.2493	24.2493	0.23786	0.10725
24.2623	24.2623	0.233	0.10614
24.2753	24.2753	0.24861	0.10722
24.2883	24.2883	0.23346	0.10613
24.3013	24.3013	0.24494	0.10309
24.3143	24.3143	0.24745	0.11013
24.3273	24.3273	0.24719	0.11219
24.3403	24.3403	0.23864	0.10605
24.3533	24.3533	0.23503	0.11578
24.3663	24.3663	0.24359	0.11231
24.3793	24.3793	0.23506	0.11649
24.3923	24.3923	0.25217	0.11703
24.4053	24.4053	0.2575	0.11073
24.4183	24.4183	0.25365	0.11463
24.4313	24.4313	0.27279	0.12071
24.4443	24.4443	0.30226	0.11965
24.4573	24.4573	0.27556	0.12519
24.4703	24.4703	0.2969	0.13152
24.4833	24.4833	0.28505	0.13751
24.4963	24.4963	0.3036	0.14151
24.5093	24.5093	0.31787	0.15767
24.5223	24.5223	0.33812	0.16181
24.5353	24.5353	0.34409	0.18167
24.5483	24.5483	0.35916	0.20602
24.5613	24.5613	0.35602	0.23148
24.5743	24.5743	0.37448	0.27186
24.5873	24.5873	0.4041	0.30914
24.6003	24.6003	0.41816	0.29368
24.6133	24.6133	0.43041	0.22873
24.6263	24.6263	0.41605	0.20336
24.6393	24.6393	0.3936	0.19744
24.6523	24.6523	0.361	0.19647
24.6653	24.6653	0.35776	0.17777
24.6783	24.6783	0.3582	0.14575
24.6913	24.6913	0.34649	0.12131
24.7043	24.7043	0.31436	0.11773
24.7173	24.7173	0.29593	0.11
24.7303	24.7303	0.28992	0.10647
24.7433	24.7433	0.26661	0.10701
24.7563	24.7563	0.26309	0.10498
24.7693	24.7693	0.2532	0.10311
24.7823	24.7823	0.24479	0.10827
24.7953	24.7953	0.23985	0.1046
24.8083	24.8083	0.2374	0.1097
24.8213	24.8213	0.23934	0.10843
24.8343	24.8343	0.22778	0.1055
24.8473	24.8473	0.23971	0.10508
24.8603	24.8603	0.2427	0.1037
24.8733	24.8733	0.23206	0.10254
24.8863	24.8863	0.23768	0.10392
24.8993	24.8993	0.24584	0.10778
24.9123	24.9123	0.24021	0.10215
24.9253	24.9253	0.23908	0.10304
24.9383	24.9383	0.24586	0.10581
24.9513	24.9513	0.24028	0.10225
24.9643	24.9643	0.23332	0.10177
24.9773	24.9773	0.23797	0.10798
24.9903	24.9903	0.24351	0.10655
25.0033	25.0033	0.24385	0.10123
25.0163	25.0163	0.2377	0.10426
25.0293	25.0293	0.22297	0.10506
25.0423	25.0423	0.22916	0.10476
25.0553	25.0553	0.23503	0.10631
25.0683	25.0683	0.23616	0.10468
25.0813	25.0813	0.25195	0.10459
25.0943	25.0943	0.24975	0.10681
25.1073	25.1073	0.24312	0.10407
25.1203	25.1203	0.24328	0.10134
25.1333	25.1333	0.23674	0.10723
25.1463	25.1463	0.23781	0.10888
25.1593	25.1593	0.23619	0.1032
25.1723	25.1723	0.23307	0.10102
25.1853	25.1853	0.23813	0.10593
25.1983	25.1983	0.23087	0.10931
25.2113	25.2113	0.22898	0.10354
25.2243	25.2243	0.24039	0.10751
25.2373	25.2373	0.2465	0.10907
25.2503	25.2503	0.24303	0.10524
25.2633	25.2633	0.23841	0.1047
25.2763	25.2763	0.24043	0.10286
25.2893	25.2893	0.24223	0.10587
25.3023	25.3023	0.24787	0.10627
25.3153	25.3153	0.25099	0.11055
25.3283	25.3283	0.24578	0.1057
25.3413	25.3413	0.23621	0.10412
25.3543	25.3543	0.22933	0.10096
25.3673	25.3673	0.23579	0.10391
25.3803	25.3803	0.24794	0.11159
25.3933	25.3933	0.24409	0.10682
25.4063	25.4063	0.25053	0.10739
25.4193	25.4193	0.26184	0.11342
25.4323	25.4323	0.23862	0.10867
25.4453	25.4453	0.23788	0.10746
25.4583	25.4583	0.23857	0.11066
25.4713	25.4713	0.24299	0.10447
25.4843	25.4843	0.2567	0.10963
25.4973	25.4973	0.24397	0.11883
25.5103	25.5103	0.25731	0.11422
25.5233	25.5233	0.25045	0.10803
25.5363	25.5363	0.26368	0.11513
25.5493	25.5493	0.26796	0.11263
25.5623	25.5623	0.26733	0.11842
25.5753	25.5753	0.26507	0.1184
25.5883	25.5883	0.26202	0.11204
25.6013	25.6013	0.25285	0.11295
25.6143	25.6143	0.27325	0.1095
25.6273	25.6273	0.25172	0.11187
25.6403	25.6403	0.27613	0.11029
25.6533	25.6533	0.26916	0.11559
25.6663	25.6663	0.25675	0.11418
25.6793	25.6793	0.27288	0.11273
25.6923	25.6923	0.24537	0.11045
25.7053	25.7053	0.24119	0.11066
25.7183	25.7183	0.2675	0.10717
25.7313	25.7313	0.23596	0.10756
25.7443	25.7443	0.22583	0.10885
25.7573	25.7573	0.23854	0.11373
25.7703	25.7703	0.24562	0.10842
25.7833	25.7833	0.2392	0.10309
25.7963	25.7963	0.25795	0.1052
25.8093	25.8093	0.26053	0.10828
25.8223	25.8223	0.25309	0.09903
25.8353	25.8353	0.23862	0.10449
25.8483	25.8483	0.22959	0.10662
25.8613	25.8613	0.24199	0.10186
25.8743	25.8743	0.22945	0.10464
25.8873	25.8873	0.23101	0.10553
25.9003	25.9003	0.23956	0.10843
25.9133	25.9133	0.22986	0.11459
25.9263	25.9263	0.25488	0.10779
25.9393	25.9393	0.24298	0.10299
25.9523	25.9523	0.2342	0.1033
25.9653	25.9653	0.2321	0.10233
25.9783	25.9783	0.24315	0.10206
25.9913	25.9913	0.25112	0.10477
26.0043	26.0043	0.24667	0.10382
26.0173	26.0173	0.24931	0.1048
26.0303	26.0303	0.24309	0.1021
26.0433	26.0433	0.23612	0.10412
26.0563	26.0563	0.23113	0.10654
26.0693	26.0693	0.24166	0.10347
26.0823	26.0823	0.24812	0.09877
26.0953	26.0953	0.24592	0.1017
26.1083	26.1083	0.22715	0.10624
26.1213	26.1213	0.23959	0.10324
26.1343	26.1343	0.25193	0.10617
26.1473	26.1473	0.2313	0.10339
26.1603	26.1603	0.23409	0.10547
26.1733	26.1733	0.24056	0.10004
26.1863	26.1863	0.25295	0.09839
26.1993	26.1993	0.25045	0.10237
26.2123	26.2123	0.24387	0.10439
26.2253	26.2253	0.2386	0.10266
26.2383	26.2383	0.23058	0.10109
26.2513	26.2513	0.24114	0.10214
26.2643	26.2643	0.23297	0.10344
26.2773	26.2773	0.22869	0.10346
26.2903	26.2903	0.23042	0.10272
26.3033	26.3033	0.22896	0.10422
26.3163	26.3163	0.2331	0.10437
26.3293	26.3293	0.22912	0.10275
26.3423	26.3423	0.22926	0.10571
26.3553	26.3553	0.2318	0.1101
26.3683	26.3683	0.23034	0.10777
26.3813	26.3813	0.22859	0.10351
26.3943	26.3943	0.23288	0.10342
26.4073	26.4073	0.23521	0.10735
26.4203	26.4203	0.24376	0.11084
26.4333	26.4333	0.24807	0.1088
26.4463	26.4463	0.23701	0.10514
26.4593	26.4593	0.24174	0.1057
26.4723	26.4723	0.23893	0.10818
26.4853	26.4853	0.23162	0.10423
26.4983	26.4983	0.23437	0.10365
26.5113	26.5113	0.24352	0.10718
26.5243	26.5243	0.24242	0.10398
26.5373	26.5373	0.23047	0.10807
26.5503	26.5503	0.23379	0.11128
26.5633	26.5633	0.23944	0.11014
26.5763	26.5763	0.23178	0.11062
26.5893	26.5893	0.23513	0.1133
26.6023	26.6023	0.24298	0.10481
26.6153	26.6153	0.23121	0.10638
26.6283	26.6283	0.2384	0.11032
26.6413	26.6413	0.23639	0.11365
26.6543	26.6543	0.23287	0.11027
26.6673	26.6673	0.22825	0.10406
26.6803	26.6803	0.225	0.1033
26.6933	26.6933	0.23204	0.10553
26.7063	26.7063	0.24723	0.10524
26.7193	26.7193	0.23664	0.10433
26.7323	26.7323	0.24386	0.10309
26.7453	26.7453	0.24664	0.10446
26.7583	26.7583	0.23544	0.1021
26.7713	26.7713	0.24152	0.10319
26.7843	26.7843	0.24395	0.10238
26.7973	26.7973	0.23127	0.10028
26.8103	26.8103	0.23969	0.10226
26.8233	26.8233	0.23365	0.10229
26.8363	26.8363	0.23008	0.10499
26.8493	26.8493	0.22831	0.1094
26.8623	26.8623	0.24143	0.10766
26.8753	26.8753	0.25029	0.10668
26.8883	26.8883	0.22817	0.1069
26.9013	26.9013	0.22487	0.09979
26.9143	26.9143	0.23728	0.10244
26.9273	26.9273	0.22525	0.09848
26.9403	26.9403	0.22492	0.09955
26.9533	26.9533	0.22535	0.1015
26.9663	26.9663	0.22581	0.10848
26.9793	26.9793	0.21378	0.10162
26.9923	26.9923	0.2098	0.1098
27.0053	27.0053	0.2352	0.10594
27.0183	27.0183	0.22737	0.10922
27.0313	27.0313	0.24006	0.10482
27.0443	27.0443	0.25275	0.10702
27.0573	27.0573	0.23837	0.10151
27.0703	27.0703	0.21885	0.10612
27.0833	27.0833	0.2239	0.10348
27.0963	27.0963	0.2378	0.1045
27.1093	27.1093	0.23739	0.1064
27.1223	27.1223	0.23262	0.10163
27.1353	27.1353	0.2183	0.10539
27.1483	27.1483	0.21216	0.10477
27.1613	27.1613	0.23588	0.09238
27.1743	27.1743	0.24126	0.10252
27.1873	27.1873	0.23817	0.10529
27.2003	27.2003	0.24212	0.10638
27.2133	27.2133	0.24243	0.10188
27.2263	27.2263	0.23541	0.10327
27.2393	27.2393	0.24502	0.10496
27.2523	27.2523	0.24409	0.10934
27.2653	27.2653	0.21988	0.10382
27.2783	27.2783	0.23343	0.10672
27.2913	27.2913	0.23678	0.10928
27.3043	27.3043	0.23624	0.10769
27.3173	27.3173	0.22399	0.10461
27.3303	27.3303	0.22483	0.10704
27.3433	27.3433	0.22665	0.11276
27.3563	27.3563	0.2324	0.10645
27.3693	27.3693	0.23537	0.1036
27.3823	27.3823	0.2429	0.10177
27.3953	27.3953	0.24295	0.1057
27.4083	27.4083	0.23172	0.10678
27.4213	27.4213	0.22214	0.10772
27.4343	27.4343	0.24303	0.10522
27.4473	27.4473	0.23624	0.10479
27.4603	27.4603	0.2297	0.10901
27.4733	27.4733	0.23343	0.10658
27.4863	27.4863	0.23753	0.10879
27.4993	27.4993	0.24288	0.1106
27.5123	27.5123	0.23446	0.10939
27.5253	27.5253	0.23688	0.10282
27.5383	27.5383	0.23339	0.10192
27.5513	27.5513	0.22753	0.10562
27.5643	27.5643	0.22977	0.10714
27.5773	27.5773	0.24513	0.10907
27.5903	27.5903	0.24408	0.1122
27.6033	27.6033	0.25328	0.11433
27.6163	27.6163	0.25136	0.11265
27.6293	27.6293	0.2471	0.1107
27.6423	27.6423	0.25821	0.1089
27.6553	27.6553	0.25871	0.10785
27.6683	27.6683	0.25197	0.10923
27.6813	27.6813	0.2478	0.10899
27.6943	27.6943	0.253	0.10653
27.7073	27.7073	0.26153	0.10565
27.7203	27.7203	0.24896	0.10407
27.7333	27.7333	0.23499	0.1054
27.7463	27.7463	0.23473	0.10732
27.7593	27.7593	0.24095	0.10685
27.7723	27.7723	0.25428	0.10809
27.7853	27.7853	0.258	0.10631
27.7983	27.7983	0.25937	0.1054
27.8113	27.8113	0.24729	0.10701
27.8243	27.8243	0.23799	0.11007
27.8373	27.8373	0.24225	0.1053
27.8503	27.8503	0.24053	0.10587
27.8633	27.8633	0.24303	0.11051
27.8763	27.8763	0.24681	0.10541
27.8893	27.8893	0.24768	0.11039
27.9023	27.9023	0.24748	0.1133
27.9153	27.9153	0.23905	0.10818
27.9283	27.9283	0.23945	0.10848
27.9413	27.9413	0.22683	0.10854
27.9543	27.9543	0.24694	0.1091
27.9673	27.9673	0.25314	0.11184
27.9803	27.9803	0.23891	0.11355
27.9933	27.9933	0.25374	0.11487
28.0063	28.0063	0.25356	0.11367
28.0193	28.0193	0.26028	0.11671
28.0323	28.0323	0.24748	0.11474
28.0453	28.0453	0.25666	0.11783
28.0583	28.0583	0.2831	0.12067
28.0713	28.0713	0.27066	0.12809
28.0843	28.0843	0.27343	0.12614
28.0973	28.0973	0.28229	0.13002
28.1103	28.1103	0.29676	0.14214
28.1233	28.1233	0.31269	0.14198
28.1363	28.1363	0.32752	0.15288
28.1493	28.1493	0.3639	0.15414
28.1623	28.1623	0.36223	0.17955
28.1753	28.1753	0.39812	0.19323
28.1883	28.1883	0.42108	0.21659
28.2013	28.2013	0.4388	0.26003
28.2143	28.2143	0.46795	0.3255
28.2273	28.2273	0.5143	0.38345
28.2403	28.2403	0.56347	0.45217
28.2533	28.2533	0.58044	0.52036
28.2663	28.2663	0.64551	0.48142
28.2793	28.2793	0.65217	0.37284
28.2923	28.2923	0.67389	0.30863
28.3053	28.3053	0.64644	0.3024
28.3183	28.3183	0.61139	0.30718
28.3313	28.3313	0.59219	0.3103
28.3443	28.3443	0.53604	0.26127
28.3573	28.3573	0.56254	0.20498
28.3703	28.3703	0.51715	0.18
28.3833	28.3833	0.48268	0.15878
28.3963	28.3963	0.46113	0.16707
28.4093	28.4093	0.45253	0.17229
28.4223	28.4223	0.45248	0.18573
28.4353	28.4353	0.48322	0.20534
28.4483	28.4483	0.50411	0.21892
28.4613	28.4613	0.55946	0.23727
28.4743	28.4743	0.59449	0.28687
28.4873	28.4873	0.61957	0.33382
28.5003	28.5003	0.67902	0.40251
28.5133	28.5133	0.72967	0.52988
28.5263	28.5263	0.78988	0.64902
28.5393	28.5393	0.85708	0.78104
28.5523	28.5523	0.96533	0.75151
28.5653	28.5653	1	0.57169
28.5783	28.5783	0.95849	0.42521
28.5913	28.5913	0.87834	0.38912
28.6043	28.6043	0.79188	0.41996
28.6173	28.6173	0.74254	0.4313
28.6303	28.6303	0.70953	0.3671
28.6433	28.6433	0.64123	0.2635
28.6563	28.6563	0.57718	0.17514
28.6693	28.6693	0.51553	0.14761
28.6823	28.6823	0.44689	0.12803
28.6953	28.6953	0.38409	0.12048
28.7083	28.7083	0.32914	0.11922
28.7213	28.7213	0.30593	0.11365
28.7343	28.7343	0.29712	0.11701
28.7473	28.7473	0.28459	0.11265
28.7603	28.7603	0.27899	0.11377
28.7733	28.7733	0.25996	0.11419
28.7863	28.7863	0.25683	0.11173
28.7993	28.7993	0.25022	0.11161
28.8123	28.8123	0.2406	0.10848
28.8253	28.8253	0.23859	0.11016
28.8383	28.8383	0.25359	0.11015
28.8513	28.8513	0.26852	0.11112
28.8643	28.8643	0.247	0.10425
28.8773	28.8773	0.23931	0.10104
28.8903	28.8903	0.2371	0.10137
28.9033	28.9033	0.23511	0.10297
28.9163	28.9163	0.24029	0.10717
28.9293	28.9293	0.2379	0.1064
28.9423	28.9423	0.23819	0.10344
28.9553	28.9553	0.23458	0.10307
28.9683	28.9683	0.23223	0.10358
28.9813	28.9813	0.2304	0.1072
28.9943	28.9943	0.23408	0.10616
29.0073	29.0073	0.23681	0.10245
29.0203	29.0203	0.23224	0.10165
29.0333	29.0333	0.23105	0.10197
29.0463	29.0463	0.23091	0.10262
29.0593	29.0593	0.22836	0.10019
29.0723	29.0723	0.23041	0.10074
29.0853	29.0853	0.23311	0.10217
29.0983	29.0983	0.23241	0.10237
29.1113	29.1113	0.24201	0.10449
29.1243	29.1243	0.23403	0.10523
29.1373	29.1373	0.2262	0.10477
29.1503	29.1503	0.22298	0.10595
29.1633	29.1633	0.2312	0.10768
29.1763	29.1763	0.23244	0.10679
29.1893	29.1893	0.22776	0.10838
29.2023	29.2023	0.23067	0.10679
29.2153	29.2153	0.23255	0.1032
29.2283	29.2283	0.2396	0.10609
29.2413	29.2413	0.23468	0.10861
29.2543	29.2543	0.23903	0.10764
29.2673	29.2673	0.24207	0.10547
29.2803	29.2803	0.23344	0.10558
29.2933	29.2933	0.23382	0.10056
29.3063	29.3063	0.24097	0.09862
29.3193	29.3193	0.21686	0.10207
29.3323	29.3323	0.22396	0.10004
29.3453	29.3453	0.23348	0.10247
29.3583	29.3583	0.23292	0.09802
29.3713	29.3713	0.23441	0.10331
29.3843	29.3843	0.22073	0.10419
29.3973	29.3973	0.23639	0.10381
29.4103	29.4103	0.23971	0.10068
29.4233	29.4233	0.24529	0.10414
29.4363	29.4363	0.22579	0.10005
29.4493	29.4493	0.24144	0.09981
29.4623	29.4623	0.23962	0.10607
29.4753	29.4753	0.24366	0.10222
29.4883	29.4883	0.22555	0.10459
29.5013	29.5013	0.21696	0.1083
29.5143	29.5143	0.23984	0.106
29.5273	29.5273	0.24309	0.09838
29.5403	29.5403	0.22969	0.099
29.5533	29.5533	0.24653	0.10685
29.5663	29.5663	0.23645	0.10756
29.5793	29.5793	0.24376	0.10538
29.5923	29.5923	0.20981	0.10176
29.6053	29.6053	0.22744	0.10334
29.6183	29.6183	0.24337	0.09914
29.6313	29.6313	0.25219	0.10301
29.6443	29.6443	0.23614	0.10458
29.6573	29.6573	0.23422	0.10769
29.6703	29.6703	0.23	0.1055
29.6833	29.6833	0.24209	0.10752
29.6963	29.6963	0.23673	0.09958
29.7093	29.7093	0.24399	0.10885
29.7223	29.7223	0.2329	0.10231
29.7353	29.7353	0.22899	0.10218
29.7483	29.7483	0.25185	0.10353
29.7613	29.7613	0.24009	0.10255
29.7743	29.7743	0.24135	0.10484
29.7873	29.7873	0.24753	0.10708
29.8003	29.8003	0.23474	0.09729
29.8133	29.8133	0.23237	0.09742
29.8263	29.8263	0.24239	0.10671
29.8393	29.8393	0.24726	0.101
29.8523	29.8523	0.22474	0.09984
29.8653	29.8653	0.21182	0.10148
29.8783	29.8783	0.22044	0.09605
29.8913	29.8913	0.2203	0.0986
29.9043	29.9043	0.23807	0.10114
29.9173	29.9173	0.23368	0.10133
29.9303	29.9303	0.2315	0.10355
29.9433	29.9433	0.23694	0.10079
29.9563	29.9563	0.24058	0.1077
29.9693	29.9693	0.23737	0.10438
29.9823	29.9823	0.23587	0.102
29.9953	29.9953	0.2329	0.10442
30.0083	30.0083	0.23444	0.10324
30.0213	30.0213	0.23678	0.1034
30.0343	30.0343	0.23346	0.09465
30.0473	30.0473	0.23352	0.09533
30.0603	30.0603	0.23073	0.10192
30.0733	30.0733	0.23128	0.09957
30.0863	30.0863	0.22863	0.09783
30.0993	30.0993	0.22889	0.09731
30.1123	30.1123	0.22035	0.09372
30.1253	30.1253	0.22961	0.09298
30.1383	30.1383	0.248	0.09702
30.1513	30.1513	0.24483	0.09806
30.1643	30.1643	0.2267	0.09836
30.1773	30.1773	0.23104	0.10033
30.1903	30.1903	0.24041	0.1019
30.2033	30.2033	0.23016	0.10423
30.2163	30.2163	0.22971	0.10141
30.2293	30.2293	0.23843	0.09812
30.2423	30.2423	0.23547	0.09778
30.2553	30.2553	0.22649	0.09747
30.2683	30.2683	0.22545	0.09776
30.2813	30.2813	0.23347	0.10018
30.2943	30.2943	0.2367	0.10072
30.3073	30.3073	0.22331	0.10246
30.3203	30.3203	0.222	0.09877
30.3333	30.3333	0.23491	0.09613
30.3463	30.3463	0.23677	0.10353
30.3593	30.3593	0.23006	0.1029
30.3723	30.3723	0.22348	0.10048
30.3853	30.3853	0.23047	0.10557
30.3983	30.3983	0.2353	0.10403
30.4113	30.4113	0.22439	0.0993
30.4243	30.4243	0.22603	0.10233
30.4373	30.4373	0.23597	0.10158
30.4503	30.4503	0.22472	0.10142
30.4633	30.4633	0.22528	0.10113
30.4763	30.4763	0.22462	0.09494
30.4893	30.4893	0.21918	0.09529
30.5023	30.5023	0.23659	0.09809
30.5153	30.5153	0.23717	0.10069
30.5283	30.5283	0.23771	0.10211
30.5413	30.5413	0.23698	0.10144
30.5543	30.5543	0.21996	0.10169
30.5673	30.5673	0.21247	0.10152
30.5803	30.5803	0.22685	0.10233
30.5933	30.5933	0.23278	0.10053
30.6063	30.6063	0.23196	0.10079
30.6193	30.6193	0.23238	0.10422
30.6323	30.6323	0.2288	0.10494
30.6453	30.6453	0.23476	0.09784
30.6583	30.6583	0.23788	0.10013
30.6713	30.6713	0.23599	0.09921
30.6843	30.6843	0.24103	0.10533
30.6973	30.6973	0.23795	0.10366
30.7103	30.7103	0.2236	0.10665
30.7233	30.7233	0.22599	0.10051
30.7363	30.7363	0.21385	0.10507
30.7493	30.7493	0.2329	0.10624
30.7623	30.7623	0.24034	0.10198
30.7753	30.7753	0.2407	0.09803
30.7883	30.7883	0.2331	0.10369
30.8013	30.8013	0.23368	0.1081
30.8143	30.8143	0.23654	0.10156
30.8273	30.8273	0.2454	0.10707
30.8403	30.8403	0.24489	0.10128
30.8533	30.8533	0.24625	0.10785
30.8663	30.8663	0.24265	0.11087
30.8793	30.8793	0.25057	0.10997
30.8923	30.8923	0.24648	0.11414
30.9053	30.9053	0.2633	0.11059
30.9183	30.9183	0.25437	0.12181
30.9313	30.9313	0.26378	0.12119
30.9443	30.9443	0.26581	0.1314
30.9573	30.9573	0.27695	0.13211
30.9703	30.9703	0.27887	0.14106
30.9833	30.9833	0.2919	0.14976
30.9963	30.9963	0.27239	0.16752
31.0093	31.0093	0.31164	0.17581
31.0223	31.0223	0.31306	0.16782
31.0353	31.0353	0.30535	0.14563
31.0483	31.0483	0.31872	0.12844
31.0613	31.0613	0.29953	0.12783
31.0743	31.0743	0.30645	0.13063
31.0873	31.0873	0.2812	0.14406
31.1003	31.1003	0.27606	0.12805
31.1133	31.1133	0.28541	0.11536
31.1263	31.1263	0.29176	0.10744
31.1393	31.1393	0.26388	0.10686
31.1523	31.1523	0.24849	0.10601
31.1653	31.1653	0.26637	0.10509
31.1783	31.1783	0.2537	0.10034
31.1913	31.1913	0.23094	0.10096
31.2043	31.2043	0.24016	0.10342
31.2173	31.2173	0.24907	0.10483
31.2303	31.2303	0.24093	0.09756
31.2433	31.2433	0.23574	0.10492
31.2563	31.2563	0.23952	0.10397
31.2693	31.2693	0.23248	0.10358
31.2823	31.2823	0.2373	0.09781
31.2953	31.2953	0.24807	0.09874
31.3083	31.3083	0.24662	0.097
31.3213	31.3213	0.24001	0.10452
31.3343	31.3343	0.23197	0.10384
31.3473	31.3473	0.2356	0.10121
31.3603	31.3603	0.23105	0.10167
31.3733	31.3733	0.23147	0.10215
31.3863	31.3863	0.23911	0.1069
31.3993	31.3993	0.23757	0.10459
31.4123	31.4123	0.24024	0.10086
31.4253	31.4253	0.23345	0.10332
31.4383	31.4383	0.23012	0.10566
31.4513	31.4513	0.23038	0.1083
31.4643	31.4643	0.23138	0.10642
31.4773	31.4773	0.24547	0.10696
31.4903	31.4903	0.24845	0.10791
31.5033	31.5033	0.2431	0.10844
31.5163	31.5163	0.24962	0.10641
31.5293	31.5293	0.24901	0.10934
31.5423	31.5423	0.2441	0.11548
31.5553	31.5553	0.24883	0.11941
31.5683	31.5683	0.26772	0.12268
31.5813	31.5813	0.27304	0.12685
31.5943	31.5943	0.27855	0.13095
31.6073	31.6073	0.29846	0.13573
31.6203	31.6203	0.3148	0.14496
31.6333	31.6333	0.34729	0.15517
31.6463	31.6463	0.37847	0.16472
31.6593	31.6593	0.39857	0.18823
31.6723	31.6723	0.41248	0.23011
31.6853	31.6853	0.41803	0.27601
31.6983	31.6983	0.45429	0.32726
31.7113	31.7113	0.51061	0.38472
31.7243	31.7243	0.55953	0.41162
31.7373	31.7373	0.60912	0.37892
31.7503	31.7503	0.63514	0.31314
31.7633	31.7633	0.61328	0.26443
31.7763	31.7763	0.59843	0.25887
31.7893	31.7893	0.58738	0.26981
31.8023	31.8023	0.56677	0.28072
31.8153	31.8153	0.57651	0.28099
31.8283	31.8283	0.60013	0.25484
31.8413	31.8413	0.62919	0.23171
31.8543	31.8543	0.60597	0.23124
31.8673	31.8673	0.59688	0.26589
31.8803	31.8803	0.61402	0.28936
31.8933	31.8933	0.66691	0.35337
31.9063	31.9063	0.71074	0.41754
31.9193	31.9193	0.76201	0.47503
31.9323	31.9323	0.81262	0.48182
31.9453	31.9453	0.83591	0.46787
31.9583	31.9583	0.85165	0.48923
31.9713	31.9713	0.84338	0.55781
31.9843	31.9843	0.86438	0.60572
31.9973	31.9973	0.88183	0.57217
32.0103	32.0103	0.8557	0.4482
32.0233	32.0233	0.81413	0.34063
32.0363	32.0363	0.75148	0.29435
32.0493	32.0493	0.67298	0.29576
32.0623	32.0623	0.64688	0.29796
32.0753	32.0753	0.58004	0.28613
32.0883	32.0883	0.5553	0.21167
32.1013	32.1013	0.51105	0.15976
32.1143	32.1143	0.4469	0.13086
32.1273	32.1273	0.37136	0.11816
32.1403	32.1403	0.33198	0.11519
32.1533	32.1533	0.30719	0.10879
32.1663	32.1663	0.29774	0.10824
32.1793	32.1793	0.28173	0.11105
32.1923	32.1923	0.26718	0.10693
32.2053	32.2053	0.24846	0.10525
32.2183	32.2183	0.23945	0.10614
32.2313	32.2313	0.24331	0.10951
32.2443	32.2443	0.23649	0.10892
32.2573	32.2573	0.23405	0.10516
32.2703	32.2703	0.22141	0.10167
32.2833	32.2833	0.2241	0.10037
32.2963	32.2963	0.22832	0.09894
32.3093	32.3093	0.22574	0.09369
32.3223	32.3223	0.22904	0.10137
32.3353	32.3353	0.25176	0.10554
32.3483	32.3483	0.24223	0.10351
32.3613	32.3613	0.22999	0.09958
32.3743	32.3743	0.23383	0.10548
32.3873	32.3873	0.24025	0.0957
32.4003	32.4003	0.23169	0.10195
32.4133	32.4133	0.23593	0.10155
32.4263	32.4263	0.23998	0.09816
32.4393	32.4393	0.23126	0.09442
32.4523	32.4523	0.23364	0.09496
32.4653	32.4653	0.21995	0.0987
32.4783	32.4783	0.23522	0.10329
32.4913	32.4913	0.24432	0.10184
32.5043	32.5043	0.2269	0.10141
32.5173	32.5173	0.23434	0.10045
32.5303	32.5303	0.236	0.10023
32.5433	32.5433	0.24071	0.0994
32.5563	32.5563	0.23833	0.10083
32.5693	32.5693	0.23823	0.10016
32.5823	32.5823	0.22036	0.09903
32.5953	32.5953	0.22271	0.10047
32.6083	32.6083	0.23454	0.10414
32.6213	32.6213	0.23571	0.10078
32.6343	32.6343	0.22175	0.10108
32.6473	32.6473	0.21868	0.10039
32.6603	32.6603	0.2422	0.10381
32.6733	32.6733	0.25243	0.09897
32.6863	32.6863	0.23635	0.09958
32.6993	32.6993	0.22432	0.09601
32.7123	32.7123	0.2139	0.10044
32.7253	32.7253	0.22121	0.09926
32.7383	32.7383	0.22672	0.09699
32.7513	32.7513	0.22991	0.09875
32.7643	32.7643	0.22605	0.09839
32.7773	32.7773	0.23046	0.09963
32.7903	32.7903	0.22526	0.09636
32.8033	32.8033	0.22285	0.09529
32.8163	32.8163	0.22977	0.09748
32.8293	32.8293	0.22863	0.09662
32.8423	32.8423	0.22457	0.09188
32.8553	32.8553	0.23194	0.09135
32.8683	32.8683	0.23042	0.09272
32.8813	32.8813	0.22873	0.09476
32.8943	32.8943	0.23039	0.09537
32.9073	32.9073	0.22077	0.09319
32.9203	32.9203	0.21481	0.09443
32.9333	32.9333	0.21403	0.09623
32.9463	32.9463	0.21284	0.09616
32.9593	32.9593	0.21639	0.09367
32.9723	32.9723	0.21948	0.0949
32.9853	32.9853	0.22013	0.09826
32.9983	32.9983	0.22418	0.09722
33.0113	33.0113	0.2271	0.09426
33.0243	33.0243	0.22661	0.09298
33.0373	33.0373	0.22051	0.09896
33.0503	33.0503	0.21375	0.09995
33.0633	33.0633	0.22246	0.09902
33.0763	33.0763	0.22614	0.09961
33.0893	33.0893	0.22211	0.09697
33.1023	33.1023	0.22567	0.0963
33.1153	33.1153	0.22282	0.09937
33.1283	33.1283	0.22552	0.09524
33.1413	33.1413	0.22753	0.09187
33.1543	33.1543	0.2314	0.09297
33.1673	33.1673	0.23131	0.10055
33.1803	33.1803	0.23477	0.10024
33.1933	33.1933	0.21918	0.09778
33.2063	33.2063	0.21501	0.10084
33.2193	33.2193	0.2213	0.09828
33.2323	33.2323	0.21262	0.09674
33.2453	33.2453	0.22719	0.09552
33.2583	33.2583	0.2383	0.09371
33.2713	33.2713	0.22929	0.09487
33.2843	33.2843	0.22172	0.09733
33.2973	33.2973	0.22165	0.0938
33.3103	33.3103	0.21578	0.09349
33.3233	33.3233	0.22382	0.09777
33.3363	33.3363	0.21625	0.09802
33.3493	33.3493	0.23444	0.09826
33.3623	33.3623	0.23004	0.09776
33.3753	33.3753	0.23649	0.10421
33.3883	33.3883	0.22719	0.10255
33.4013	33.4013	0.22311	0.09553
33.4143	33.4143	0.22741	0.0963
33.4273	33.4273	0.23159	0.10475
33.4403	33.4403	0.21651	0.09608
33.4533	33.4533	0.22652	0.09889
33.4663	33.4663	0.22104	0.09365
33.4793	33.4793	0.22923	0.10225
33.4923	33.4923	0.23098	0.09834
33.5053	33.5053	0.24428	0.09793
33.5183	33.5183	0.23726	0.1027
33.5313	33.5313	0.22887	0.09734
33.5443	33.5443	0.23063	0.09732
33.5573	33.5573	0.21624	0.10479
33.5703	33.5703	0.2476	0.10342
33.5833	33.5833	0.22839	0.09591
33.5963	33.5963	0.22954	0.09876
33.6093	33.6093	0.21126	0.09313
33.6223	33.6223	0.2309	0.09799
33.6353	33.6353	0.21805	0.09549
33.6483	33.6483	0.21677	0.09675
33.6613	33.6613	0.2288	0.09633
33.6743	33.6743	0.23281	0.09923
33.6873	33.6873	0.22088	0.09667
33.7003	33.7003	0.22657	0.10013
33.7133	33.7133	0.23108	0.09517
33.7263	33.7263	0.21862	0.09877
33.7393	33.7393	0.22808	0.09296
33.7523	33.7523	0.21432	0.09256
33.7653	33.7653	0.23149	0.09139
33.7783	33.7783	0.22931	0.09766
33.7913	33.7913	0.22152	0.0968
33.8043	33.8043	0.20343	0.09043
33.8173	33.8173	0.21824	0.09224
33.8303	33.8303	0.21334	0.0931
33.8433	33.8433	0.22283	0.09315
33.8563	33.8563	0.21028	0.09367
33.8693	33.8693	0.20625	0.09822
33.8823	33.8823	0.22156	0.0957
33.8953	33.8953	0.22636	0.0927
33.9083	33.9083	0.22469	0.09615
33.9213	33.9213	0.22585	0.09047
33.9343	33.9343	0.20936	0.09083
33.9473	33.9473	0.22112	0.09128
33.9603	33.9603	0.23576	0.09526
33.9733	33.9733	0.23314	0.09318
33.9863	33.9863	0.23314	0.09058
33.9993	33.9993	0.23156	0.09283
34.0123	34.0123	0.2251	0.09654
34.0253	34.0253	0.22205	0.09861
34.0383	34.0383	0.22509	0.09537
34.0513	34.0513	0.23259	0.09417
34.0643	34.0643	0.21903	0.0965
34.0773	34.0773	0.22293	0.09924
34.0903	34.0903	0.22181	0.0954
34.1033	34.1033	0.22535	0.09071
34.1163	34.1163	0.21765	0.09577
34.1293	34.1293	0.215	0.0969
34.1423	34.1423	0.22297	0.09653
34.1553	34.1553	0.22419	0.0972
34.1683	34.1683	0.22377	0.09313
34.1813	34.1813	0.21671	0.09113
34.1943	34.1943	0.21571	0.09563
34.2073	34.2073	0.21718	0.09747
34.2203	34.2203	0.22201	0.09192
34.2333	34.2333	0.22505	0.09281
34.2463	34.2463	0.21909	0.09722
34.2593	34.2593	0.2133	0.09495
34.2723	34.2723	0.21876	0.09557
34.2853	34.2853	0.23043	0.09846
34.2983	34.2983	0.22287	0.09769
34.3113	34.3113	0.21986	0.09529
34.3243	34.3243	0.22431	0.0932
34.3373	34.3373	0.21933	0.09583
34.3503	34.3503	0.23034	0.09665
34.3633	34.3633	0.22741	0.09394
34.3763	34.3763	0.20824	0.09661
34.3893	34.3893	0.21696	0.09625
34.4023	34.4023	0.2231	0.09484
34.4153	34.4153	0.22126	0.09589
34.4283	34.4283	0.2235	0.09879
34.4413	34.4413	0.22222	0.09426
34.4543	34.4543	0.222	0.09424
34.4673	34.4673	0.23821	0.09258
34.4803	34.4803	0.2296	0.09318
34.4933	34.4933	0.22662	0.0968
34.5063	34.5063	0.21945	0.10119
34.5193	34.5193	0.23649	0.09793
34.5323	34.5323	0.23087	0.09826
34.5453	34.5453	0.21927	0.09479
34.5583	34.5583	0.22314	0.10134
34.5713	34.5713	0.22931	0.1006
34.5843	34.5843	0.22036	0.09149
34.5973	34.5973	0.22292	0.09676
34.6103	34.6103	0.21709	0.09479
34.6233	34.6233	0.22048	0.09247
34.6363	34.6363	0.23321	0.09489
34.6493	34.6493	0.20996	0.09432
34.6623	34.6623	0.21437	0.09963
34.6753	34.6753	0.21132	0.09632
34.6883	34.6883	0.23058	0.09999
34.7013	34.7013	0.22003	0.10156
34.7143	34.7143	0.22511	0.10079
34.7273	34.7273	0.23675	0.09508
34.7403	34.7403	0.24073	0.09453
34.7533	34.7533	0.23966	0.09858
34.7663	34.7663	0.23708	0.09629
34.7793	34.7793	0.24236	0.10093
34.7923	34.7923	0.24782	0.10064
34.8053	34.8053	0.25771	0.10414
34.8183	34.8183	0.26563	0.10807
34.8313	34.8313	0.26462	0.11862
34.8443	34.8443	0.25864	0.12508
34.8573	34.8573	0.24877	0.1343
34.8703	34.8703	0.28204	0.15236
34.8833	34.8833	0.30514	0.15179
34.8963	34.8963	0.28706	0.14478
34.9093	34.9093	0.29895	0.12949
34.9223	34.9223	0.30745	0.12354
34.9353	34.9353	0.28241	0.12735
34.9483	34.9483	0.28868	0.12974
34.9613	34.9613	0.29414	0.1317
34.9743	34.9743	0.32798	0.14362
34.9873	34.9873	0.30489	0.14122
35.0003	35.0003	0.32689	0.1411
35.0133	35.0133	0.3244	0.14146
35.0263	35.0263	0.32918	0.15706
35.0393	35.0393	0.34117	0.17872
35.0523	35.0523	0.33541	0.2031
35.0653	35.0653	0.34727	0.20381
35.0783	35.0783	0.36288	0.177
35.0913	35.0913	0.34662	0.14996
35.1043	35.1043	0.33292	0.13473
35.1173	35.1173	0.31094	0.13716
35.1303	35.1303	0.30398	0.14175
35.1433	35.1433	0.30682	0.14053
35.1563	35.1563	0.30918	0.14132
35.1693	35.1693	0.31202	0.12651
35.1823	35.1823	0.30328	0.11084
35.1953	35.1953	0.27819	0.10575
35.2083	35.2083	0.26264	0.10291
35.2213	35.2213	0.24702	0.09816
35.2343	35.2343	0.23585	0.09624
35.2473	35.2473	0.24792	0.09728
35.2603	35.2603	0.22664	0.0984
35.2733	35.2733	0.23486	0.098
35.2863	35.2863	0.22903	0.09223
35.2993	35.2993	0.21985	0.09848
35.3123	35.3123	0.21717	0.09757
35.3253	35.3253	0.22743	0.09547
35.3383	35.3383	0.21597	0.1001
35.3513	35.3513	0.21652	0.09588
35.3643	35.3643	0.22339	0.08909
35.3773	35.3773	0.21371	0.09065
35.3903	35.3903	0.21418	0.09344
35.4033	35.4033	0.23112	0.09226
35.4163	35.4163	0.22805	0.08953
35.4293	35.4293	0.22499	0.09518
35.4423	35.4423	0.23365	0.09785
35.4553	35.4553	0.23704	0.09808
35.4683	35.4683	0.22257	0.0915
35.4813	35.4813	0.21426	0.09005
35.4943	35.4943	0.21551	0.09679
35.5073	35.5073	0.21624	0.09868
35.5203	35.5203	0.21488	0.0943
35.5333	35.5333	0.22043	0.09227
35.5463	35.5463	0.22234	0.09565
35.5593	35.5593	0.2219	0.09419
35.5723	35.5723	0.22835	0.09307
35.5853	35.5853	0.23231	0.09564
35.5983	35.5983	0.23196	0.09728
35.6113	35.6113	0.22923	0.09906
35.6243	35.6243	0.23468	0.09851
35.6373	35.6373	0.23292	0.09829
35.6503	35.6503	0.22675	0.09949
35.6633	35.6633	0.22792	0.09781
35.6763	35.6763	0.22639	0.0946
35.6893	35.6893	0.22917	0.09691
35.7023	35.7023	0.22648	0.0968
35.7153	35.7153	0.22522	0.09342
35.7283	35.7283	0.22623	0.09166
35.7413	35.7413	0.21811	0.08924
35.7543	35.7543	0.21675	0.0906
35.7673	35.7673	0.21427	0.09516
35.7803	35.7803	0.20931	0.09445
35.7933	35.7933	0.21442	0.0922
35.8063	35.8063	0.21809	0.09139
35.8193	35.8193	0.21639	0.09006
35.8323	35.8323	0.2148	0.09117
35.8453	35.8453	0.21492	0.09226
35.8583	35.8583	0.22309	0.09255
35.8713	35.8713	0.22945	0.09117
35.8843	35.8843	0.22686	0.09034
35.8973	35.8973	0.22653	0.09459
35.9103	35.9103	0.23493	0.09379
35.9233	35.9233	0.22825	0.0947
35.9363	35.9363	0.23084	0.09174
35.9493	35.9493	0.2349	0.09235
35.9623	35.9623	0.22518	0.09349
35.9753	35.9753	0.22434	0.0903
[truncated: 693 more rows]
