# Supplementary material for: How crystallization additives govern halide perovskite grain growth
Source: Nat Commun. 2025 Nov 10;16:9894. doi: 10.1038/s41467-025-65484-7 (PMC12603034; doi:10.1038/s41467-025-65484-7)
Supplement: Supplementary file 3 — Source Data [file 41467_2025_65484_MOESM3_ESM.zip › Data files/Fig S32.txt]

MAPbI Thiourea		MAPbI ref
39.16646	0.01603	39.16646	0.02139
39.16615	0.01599	39.16615	0.02123
39.16585	0.01592	39.16585	0.02109
39.16554	0.01584	39.16554	0.02098
39.16524	0.01574	39.16524	0.02091
39.16493	0.01563	39.16493	0.02088
39.16463	0.01551	39.16463	0.02091
39.16432	0.01539	39.16432	0.02098
39.16402	0.01527	39.16402	0.02109
39.16371	0.01514	39.16371	0.02122
39.16341	0.01501	39.16341	0.02136
39.1631	0.01488	39.1631	0.0215
39.1628	0.01475	39.1628	0.02161
39.16249	0.01463	39.16249	0.02169
39.16219	0.01451	39.16219	0.02173
39.16188	0.0144	39.16188	0.02173
39.16158	0.01429	39.16158	0.02166
39.16127	0.01416	39.16127	0.02152
39.16097	0.01401	39.16097	0.0213
39.16066	0.01383	39.16066	0.02098
39.16036	0.01363	39.16036	0.02058
39.16005	0.01339	39.16005	0.02011
39.15975	0.01313	39.15975	0.0196
39.15944	0.01287	39.15944	0.01907
39.15914	0.01259	39.15914	0.01852
39.15883	0.01232	39.15883	0.01798
39.15853	0.01205	39.15853	0.01745
39.15822	0.01179	39.15822	0.01693
39.15792	0.01154	39.15792	0.01645
39.15761	0.01132	39.15761	0.01602
39.1573	0.01114	39.1573	0.01566
39.157	0.01101	39.157	0.01539
39.15669	0.01093	39.15669	0.01522
39.15639	0.01091	39.15639	0.01515
39.15608	0.01095	39.15608	0.01519
39.15578	0.01104	39.15578	0.01529
39.15547	0.01116	39.15547	0.01545
39.15517	0.01131	39.15517	0.01564
39.15486	0.01146	39.15486	0.01584
39.15456	0.0116	39.15456	0.01601
39.15425	0.01171	39.15425	0.01614
39.15395	0.01179	39.15395	0.01621
39.15364	0.01181	39.15364	0.01623
39.15334	0.01179	39.15334	0.01619
39.15303	0.01171	39.15303	0.01613
39.15273	0.01159	39.15273	0.01606
39.15242	0.01142	39.15242	0.016
39.15212	0.01123	39.15212	0.01598
39.15181	0.01101	39.15181	0.016
39.15151	0.01079	39.15151	0.01608
39.1512	0.01057	39.1512	0.01622
39.1509	0.01035	39.1509	0.01641
39.15059	0.01014	39.15059	0.01663
39.15029	0.00993	39.15029	0.01685
39.14998	0.00972	39.14998	0.01707
39.14968	0.00951	39.14968	0.01726
39.14937	0.00929	39.14937	0.0174
39.14906	0.00906	39.14906	0.0175
39.14876	0.00884	39.14876	0.01756
39.14845	0.00862	39.14845	0.01758
39.14815	0.00842	39.14815	0.01756
39.14784	0.00825	39.14784	0.01753
39.14754	0.00811	39.14754	0.01748
39.14723	0.008	39.14723	0.01743
39.14693	0.0079	39.14693	0.01737
39.14662	0.00782	39.14662	0.0173
39.14632	0.00774	39.14632	0.01721
39.14601	0.00765	39.14601	0.01706
39.14571	0.00754	39.14571	0.01684
39.1454	0.00743	39.1454	0.01656
39.1451	0.00731	39.1451	0.01623
39.14479	0.00718	39.14479	0.01588
39.14449	0.00704	39.14449	0.01553
39.14418	0.00691	39.14418	0.0152
39.14388	0.00677	39.14388	0.0149
39.14357	0.00661	39.14357	0.01462
39.14327	0.00644	39.14327	0.01436
39.14296	0.00626	39.14296	0.0141
39.14266	0.00606	39.14266	0.01382
39.14235	0.00584	39.14235	0.01352
39.14205	0.00562	39.14205	0.01321
39.14174	0.00541	39.14174	0.0129
39.14144	0.0052	39.14144	0.01262
39.14113	0.00501	39.14113	0.01238
39.14082	0.00484	39.14082	0.01219
39.14052	0.0047	39.14052	0.01207
39.14021	0.00461	39.14021	0.01199
39.13991	0.00456	39.13991	0.01196
39.1396	0.00455	39.1396	0.01197
39.1393	0.00456	39.1393	0.01202
39.13899	0.0046	39.13899	0.01212
39.13869	0.00463	39.13869	0.01226
39.13838	0.00466	39.13838	0.01244
39.13808	0.00469	39.13808	0.01265
39.13777	0.00473	39.13777	0.0129
39.13747	0.00479	39.13747	0.01317
39.13716	0.00489	39.13716	0.01347
39.13686	0.00503	39.13686	0.01377
39.13655	0.0052	39.13655	0.01405
39.13625	0.00538	39.13625	0.01431
39.13594	0.00554	39.13594	0.01452
39.13564	0.00565	39.13564	0.01469
39.13533	0.00567	39.13533	0.0148
39.13503	0.00559	39.13503	0.01487
39.13472	0.00541	39.13472	0.01489
39.13442	0.00515	39.13442	0.01485
39.13411	0.00484	39.13411	0.01476
39.13381	0.00449	39.13381	0.01463
39.1335	0.00417	39.1335	0.01445
39.1332	0.00388	39.1332	0.01424
39.13289	0.00365	39.13289	0.01403
39.13259	0.0035	39.13259	0.01384
39.13228	0.00342	39.13228	0.01369
39.13197	0.00342	39.13197	0.0136
39.13167	0.00348	39.13167	0.01358
39.13136	0.00359	39.13136	0.01365
39.13106	0.00372	39.13106	0.01381
39.13075	0.00389	39.13075	0.01404
39.13045	0.00406	39.13045	0.01431
39.13014	0.00425	39.13014	0.01462
39.12984	0.00444	39.12984	0.01494
39.12953	0.00462	39.12953	0.01526
39.12923	0.00478	39.12923	0.01556
39.12892	0.0049	39.12892	0.01584
39.12862	0.00498	39.12862	0.01609
39.12831	0.00502	39.12831	0.01631
39.12801	0.00502	39.12801	0.01651
39.1277	0.00499	39.1277	0.01668
39.1274	0.00495	39.1274	0.01685
39.12709	0.0049	39.12709	0.01699
39.12679	0.00487	39.12679	0.01709
39.12648	0.00486	39.12648	0.01715
39.12618	0.00488	39.12618	0.01713
39.12587	0.00492	39.12587	0.01703
39.12557	0.00498	39.12557	0.01683
39.12526	0.00505	39.12526	0.01655
39.12496	0.00513	39.12496	0.01619
39.12465	0.0052	39.12465	0.01579
39.12435	0.00528	39.12435	0.01536
39.12404	0.00538	39.12404	0.01492
39.12373	0.00549	39.12373	0.01449
39.12343	0.00564	39.12343	0.01405
39.12312	0.00583	39.12312	0.01359
39.12282	0.00604	39.12282	0.01312
39.12251	0.00626	39.12251	0.01261
39.12221	0.00648	39.12221	0.01209
39.1219	0.00666	39.1219	0.01156
39.1216	0.00679	39.1216	0.01103
39.12129	0.00687	39.12129	0.01052
39.12099	0.00688	39.12099	0.01005
39.12068	0.00685	39.12068	0.00964
39.12038	0.00679	39.12038	0.00929
39.12007	0.00671	39.12007	0.00903
39.11977	0.00663	39.11977	0.00886
39.11946	0.00656	39.11946	0.00879
39.11916	0.00651	39.11916	0.00882
39.11885	0.00649	39.11885	0.00893
39.11855	0.00648	39.11855	0.00911
39.11824	0.00649	39.11824	0.00936
39.11794	0.00649	39.11794	0.00964
39.11763	0.00648	39.11763	0.00995
39.11733	0.00646	39.11733	0.01027
39.11702	0.00642	39.11702	0.0106
39.11672	0.00637	39.11672	0.01092
39.11641	0.0063	39.11641	0.01122
39.11611	0.00621	39.11611	0.01151
39.1158	0.00612	39.1158	0.01178
39.1155	0.00602	39.1155	0.01203
39.11519	0.00593	39.11519	0.01226
39.11488	0.00587	39.11488	0.01247
39.11458	0.00582	39.11458	0.01267
39.11427	0.00582	39.11427	0.01284
39.11397	0.00586	39.11397	0.013
39.11366	0.00593	39.11366	0.01317
39.11336	0.00605	39.11336	0.01335
39.11305	0.00621	39.11305	0.01357
39.11275	0.00639	39.11275	0.0138
39.11244	0.0066	39.11244	0.01404
39.11214	0.00683	39.11214	0.01426
39.11183	0.00705	39.11183	0.01442
39.11153	0.00727	39.11153	0.0145
39.11122	0.00747	39.11122	0.01449
39.11092	0.00764	39.11092	0.01438
39.11061	0.00776	39.11061	0.01417
39.11031	0.00783	39.11031	0.01389
39.11	0.00785	39.11	0.01356
39.1097	0.0078	39.1097	0.01322
39.10939	0.0077	39.10939	0.01289
39.10909	0.00754	39.10909	0.01258
39.10878	0.00734	39.10878	0.01228
39.10848	0.0071	39.10848	0.01198
39.10817	0.00684	39.10817	0.01165
39.10787	0.00656	39.10787	0.01127
39.10756	0.0063	39.10756	0.01083
39.10726	0.00605	39.10726	0.01034
39.10695	0.00583	39.10695	0.00983
39.10664	0.00564	39.10664	0.00936
39.10634	0.0055	39.10634	0.00896
39.10603	0.00541	39.10603	0.00868
39.10573	0.00538	39.10573	0.00852
39.10542	0.00541	39.10542	0.00848
39.10512	0.00549	39.10512	0.00855
39.10481	0.00561	39.10481	0.00869
39.10451	0.00577	39.10451	0.0089
39.1042	0.00595	39.1042	0.00917
39.1039	0.00614	39.1039	0.0095
39.10359	0.00634	39.10359	0.00991
39.10329	0.00653	39.10329	0.01038
39.10298	0.00671	39.10298	0.01089
39.10268	0.00688	39.10268	0.01142
39.10237	0.00704	39.10237	0.01192
39.10207	0.00719	39.10207	0.01236
39.10176	0.00732	39.10176	0.01271
39.10146	0.00745	39.10146	0.01297
39.10115	0.00756	39.10115	0.01313
39.10085	0.00768	39.10085	0.01322
39.10054	0.00781	39.10054	0.01325
39.10024	0.00794	39.10024	0.01323
39.09993	0.00807	39.09993	0.01319
39.09963	0.00817	39.09963	0.01314
39.09932	0.00823	39.09932	0.01307
39.09902	0.00826	39.09902	0.01299
39.09871	0.00824	39.09871	0.01289
39.0984	0.00818	39.0984	0.01277
39.0981	0.00809	39.0981	0.01261
39.09779	0.00797	39.09779	0.01243
39.09749	0.00783	39.09749	0.01223
39.09718	0.0077	39.09718	0.01202
39.09688	0.00756	39.09688	0.01182
39.09657	0.00744	39.09657	0.01166
39.09627	0.00734	39.09627	0.01154
39.09596	0.00728	39.09596	0.01147
39.09566	0.00726	39.09566	0.01143
39.09535	0.00729	39.09535	0.0114
39.09505	0.00737	39.09505	0.01137
39.09474	0.00749	39.09474	0.01133
39.09444	0.00766	39.09444	0.01127
39.09413	0.00785	39.09413	0.01121
39.09383	0.00805	39.09383	0.01115
39.09352	0.00824	39.09352	0.01113
39.09322	0.00841	39.09322	0.01114
39.09291	0.00855	39.09291	0.01119
39.09261	0.00867	39.09261	0.01128
39.0923	0.00878	39.0923	0.01141
39.092	0.00887	39.092	0.01157
39.09169	0.00897	39.09169	0.01176
39.09139	0.00908	39.09139	0.01199
39.09108	0.0092	39.09108	0.01226
39.09078	0.00932	39.09078	0.01255
39.09047	0.00944	39.09047	0.01286
39.09017	0.00955	39.09017	0.01316
39.08986	0.00965	39.08986	0.01342
39.08955	0.00972	39.08955	0.01363
39.08925	0.00977	39.08925	0.01377
39.08894	0.00981	39.08894	0.01384
39.08864	0.00984	39.08864	0.01383
39.08833	0.00988	39.08833	0.01376
39.08803	0.00992	39.08803	0.01362
39.08772	0.00997	39.08772	0.01345
39.08742	0.01002	39.08742	0.01323
39.08711	0.01006	39.08711	0.01299
39.08681	0.01009	39.08681	0.01275
39.0865	0.0101	39.0865	0.01251
39.0862	0.01007	39.0862	0.0123
39.08589	0.01001	39.08589	0.01213
39.08559	0.00989	39.08559	0.01202
39.08528	0.00974	39.08528	0.01198
39.08498	0.00955	39.08498	0.01201
39.08467	0.00933	39.08467	0.01212
39.08437	0.0091	39.08437	0.0123
39.08406	0.00886	39.08406	0.01255
39.08376	0.00862	39.08376	0.01283
39.08345	0.0084	39.08345	0.01312
39.08315	0.00819	39.08315	0.01339
39.08284	0.00801	39.08284	0.0136
39.08254	0.00785	39.08254	0.01373
39.08223	0.00772	39.08223	0.01379
39.08193	0.00761	39.08193	0.01378
39.08162	0.00751	39.08162	0.0137
39.08131	0.00742	39.08131	0.01358
39.08101	0.00733	39.08101	0.01344
39.0807	0.00723	39.0807	0.01329
39.0804	0.00711	39.0804	0.01315
39.08009	0.00698	39.08009	0.01302
39.07979	0.00685	39.07979	0.01293
39.07948	0.00672	39.07948	0.01288
39.07918	0.00662	39.07918	0.01287
39.07887	0.00655	39.07887	0.01292
39.07857	0.00651	39.07857	0.01302
39.07826	0.00651	39.07826	0.01317
39.07796	0.00654	39.07796	0.01336
39.07765	0.00659	39.07765	0.01358
39.07735	0.00665	39.07735	0.0138
39.07704	0.00672	39.07704	0.01399
39.07674	0.00678	39.07674	0.01414
39.07643	0.00681	39.07643	0.01423
39.07613	0.00682	39.07613	0.01427
39.07582	0.00679	39.07582	0.01425
39.07552	0.00675	39.07552	0.01418
39.07521	0.0067	39.07521	0.01407
39.07491	0.00665	39.07491	0.01392
39.0746	0.00659	39.0746	0.01374
39.0743	0.00652	39.0743	0.01356
39.07399	0.00643	39.07399	0.01338
39.07369	0.00631	39.07369	0.01325
39.07338	0.00614	39.07338	0.01317
39.07307	0.00593	39.07307	0.01315
39.07277	0.00567	39.07277	0.01319
39.07246	0.00539	39.07246	0.01327
39.07216	0.0051	39.07216	0.01338
39.07185	0.00482	39.07185	0.0135
39.07155	0.00457	39.07155	0.01362
39.07124	0.00437	39.07124	0.01372
39.07094	0.00423	39.07094	0.01378
39.07063	0.00415	39.07063	0.01378
39.07033	0.00412	39.07033	0.01373
39.07002	0.00414	39.07002	0.01362
39.06972	0.00422	39.06972	0.01346
39.06941	0.00433	39.06941	0.01324
39.06911	0.00448	39.06911	0.01297
39.0688	0.00464	39.0688	0.01264
39.0685	0.00482	39.0685	0.01226
39.06819	0.005	39.06819	0.01183
39.06789	0.00518	39.06789	0.0114
39.06758	0.00536	39.06758	0.011
39.06728	0.00551	39.06728	0.01065
39.06697	0.00565	39.06697	0.01038
39.06667	0.00577	39.06667	0.01019
39.06636	0.00587	39.06636	0.01008
39.06606	0.00596	39.06606	0.01002
39.06575	0.00603	39.06575	0.01
39.06545	0.00611	39.06545	0.01
39.06514	0.0062	39.06514	0.01002
39.06484	0.0063	39.06484	0.01004
39.06453	0.00643	39.06453	0.01008
39.06422	0.00658	39.06422	0.01013
39.06392	0.00674	39.06392	0.01019
39.06361	0.00692	39.06361	0.01023
39.06331	0.00711	39.06331	0.01026
39.063	0.0073	39.063	0.01024
39.0627	0.00749	39.0627	0.01019
39.06239	0.00769	39.06239	0.01009
39.06209	0.00789	39.06209	0.00994
39.06178	0.00809	39.06178	0.00978
39.06148	0.00828	39.06148	0.00961
39.06117	0.00846	39.06117	0.00948
39.06087	0.00861	39.06087	0.0094
39.06056	0.00874	39.06056	0.00941
39.06026	0.00882	39.06026	0.0095
39.05995	0.00887	39.05995	0.00967
39.05965	0.00887	39.05965	0.00989
39.05934	0.00884	39.05934	0.01012
39.05904	0.00877	39.05904	0.01035
39.05873	0.00867	39.05873	0.01056
39.05843	0.00857	39.05843	0.01073
39.05812	0.00846	39.05812	0.01088
39.05782	0.00835	39.05782	0.01101
39.05751	0.00826	39.05751	0.01115
39.05721	0.00819	39.05721	0.0113
39.0569	0.00814	39.0569	0.01149
39.0566	0.0081	39.0566	0.01172
39.05629	0.00807	39.05629	0.01198
39.05598	0.00805	39.05598	0.01227
39.05568	0.00802	39.05568	0.01257
39.05537	0.00799	39.05537	0.01284
39.05507	0.00796	39.05507	0.01307
39.05476	0.00793	39.05476	0.01322
39.05446	0.00791	39.05446	0.01327
39.05415	0.00792	39.05415	0.01322
39.05385	0.00795	39.05385	0.0131
39.05354	0.00803	39.05354	0.01294
39.05324	0.00816	39.05324	0.01278
39.05293	0.00833	39.05293	0.01263
39.05263	0.00852	39.05263	0.01252
39.05232	0.00872	39.05232	0.01244
39.05202	0.0089	39.05202	0.01234
39.05171	0.00903	39.05171	0.01221
39.05141	0.0091	39.05141	0.012
39.0511	0.00912	39.0511	0.01169
39.0508	0.00908	39.0508	0.01127
39.05049	0.00902	39.05049	0.01074
39.05019	0.00894	39.05019	0.01012
39.04988	0.00887	39.04988	0.00944
39.04958	0.00884	39.04958	0.00874
39.04927	0.00885	39.04927	0.00804
39.04897	0.0089	39.04897	0.00741
39.04866	0.00898	39.04866	0.00687
39.04836	0.0091	39.04836	0.00646
39.04805	0.00922	39.04805	0.0062
39.04774	0.00934	39.04774	0.00608
39.04744	0.00944	39.04744	0.0061
39.04713	0.0095	39.04713	0.00624
39.04683	0.00952	39.04683	0.00646
39.04652	0.00949	39.04652	0.00673
39.04622	0.00942	39.04622	0.00702
39.04591	0.00933	39.04591	0.00731
39.04561	0.00921	39.04561	0.00757
39.0453	0.00907	39.0453	0.00779
39.045	0.00892	39.045	0.00799
39.04469	0.00877	39.04469	0.00817
39.04439	0.00863	39.04439	0.00832
39.04408	0.00849	39.04408	0.00844
39.04378	0.00836	39.04378	0.00853
39.04347	0.00825	39.04347	0.00857
39.04317	0.00815	39.04317	0.00858
39.04286	0.00807	39.04286	0.00855
39.04256	0.008	39.04256	0.0085
39.04225	0.00794	39.04225	0.00845
39.04195	0.00791	39.04195	0.00839
39.04164	0.00791	39.04164	0.00832
39.04134	0.00795	39.04134	0.00825
39.04103	0.00802	39.04103	0.00818
39.04073	0.00812	39.04073	0.00811
39.04042	0.00824	39.04042	0.00807
39.04012	0.00837	39.04012	0.00806
39.03981	0.0085	39.03981	0.00812
39.03951	0.00864	39.03951	0.00826
39.0392	0.00877	39.0392	0.00848
39.03889	0.00889	39.03889	0.00877
39.03859	0.009	39.03859	0.00912
39.03828	0.00908	39.03828	0.00949
39.03798	0.00915	39.03798	0.00985
39.03767	0.0092	39.03767	0.01017
39.03737	0.00923	39.03737	0.01041
39.03706	0.00924	39.03706	0.01054
39.03676	0.00925	39.03676	0.01056
39.03645	0.00926	39.03645	0.01048
39.03615	0.00928	39.03615	0.01032
39.03584	0.00933	39.03584	0.01012
39.03554	0.0094	39.03554	0.00992
39.03523	0.00951	39.03523	0.00975
39.03493	0.00965	39.03493	0.00965
39.03462	0.00982	39.03462	0.00962
39.03432	0.01	39.03432	0.00968
39.03401	0.01017	39.03401	0.00982
39.03371	0.0103	39.03371	0.01001
39.0334	0.01038	39.0334	0.01025
39.0331	0.01041	39.0331	0.01052
39.03279	0.01036	39.03279	0.01081
39.03249	0.01026	39.03249	0.01113
39.03218	0.01011	39.03218	0.01147
39.03188	0.00993	39.03188	0.01182
39.03157	0.00975	39.03157	0.01218
39.03127	0.00958	39.03127	0.01254
39.03096	0.00944	39.03096	0.01292
39.03065	0.00934	39.03065	0.01332
39.03035	0.00926	39.03035	0.01376
39.03004	0.00919	39.03004	0.01426
39.02974	0.00912	39.02974	0.01481
39.02943	0.00904	39.02943	0.01536
39.02913	0.00893	39.02913	0.01589
39.02882	0.0088	39.02882	0.01635
39.02852	0.00865	39.02852	0.0167
39.02821	0.00849	39.02821	0.01692
39.02791	0.00832	39.02791	0.01703
39.0276	0.00815	39.0276	0.01704
39.0273	0.00798	39.0273	0.01697
39.02699	0.00783	39.02699	0.01683
39.02669	0.0077	39.02669	0.01665
39.02638	0.00761	39.02638	0.01643
39.02608	0.00756	39.02608	0.01619
39.02577	0.00755	39.02577	0.01594
39.02547	0.00757	39.02547	0.01568
39.02516	0.00763	39.02516	0.01542
39.02486	0.00772	39.02486	0.01516
39.02455	0.00784	39.02455	0.01491
39.02425	0.008	39.02425	0.01467
39.02394	0.00818	39.02394	0.01443
39.02364	0.00839	39.02364	0.01419
39.02333	0.00862	39.02333	0.01395
39.02303	0.00886	39.02303	0.01373
39.02272	0.00909	39.02272	0.01354
39.02241	0.0093	39.02241	0.0134
39.02211	0.00948	39.02211	0.01332
39.0218	0.00964	39.0218	0.01329
39.0215	0.00977	39.0215	0.01327
39.02119	0.00987	39.02119	0.01325
39.02089	0.00996	39.02089	0.01321
39.02058	0.01003	39.02058	0.01312
39.02028	0.01008	39.02028	0.01301
39.01997	0.01011	39.01997	0.01287
39.01967	0.01012	39.01967	0.01273
39.01936	0.0101	39.01936	0.01259
39.01906	0.01005	39.01906	0.01248
39.01875	0.00998	39.01875	0.01239
39.01845	0.00989	39.01845	0.01234
39.01814	0.00981	39.01814	0.01231
39.01784	0.00973	39.01784	0.0123
39.01753	0.00967	39.01753	0.01231
39.01723	0.00961	39.01723	0.01234
39.01692	0.00956	39.01692	0.01237
39.01662	0.00951	39.01662	0.01239
39.01631	0.00945	39.01631	0.01242
39.01601	0.00938	39.01601	0.01243
39.0157	0.00931	39.0157	0.01244
39.0154	0.00924	39.0154	0.01246
39.01509	0.00917	39.01509	0.01249
39.01479	0.00912	39.01479	0.01255
39.01448	0.00907	39.01448	0.01264
39.01418	0.00905	39.01418	0.01276
39.01387	0.00904	39.01387	0.01289
39.01356	0.00904	39.01356	0.01303
39.01326	0.00904	39.01326	0.01314
39.01295	0.00905	39.01295	0.01322
39.01265	0.00904	39.01265	0.01324
39.01234	0.00901	39.01234	0.01323
39.01204	0.00896	39.01204	0.01317
39.01173	0.00887	39.01173	0.01312
39.01143	0.00876	39.01143	0.01308
39.01112	0.00863	39.01112	0.01309
39.01082	0.00848	39.01082	0.01316
39.01051	0.00833	39.01051	0.01329
39.01021	0.00818	39.01021	0.01347
39.0099	0.00803	39.0099	0.01367
39.0096	0.0079	39.0096	0.01387
39.00929	0.00778	39.00929	0.01405
39.00899	0.00766	39.00899	0.01416
39.00868	0.00755	39.00868	0.0142
39.00838	0.00744	39.00838	0.01414
39.00807	0.00732	39.00807	0.014
39.00777	0.0072	39.00777	0.01377
39.00746	0.00709	39.00746	0.01347
39.00716	0.00699	39.00716	0.01313
39.00685	0.0069	39.00685	0.01276
39.00655	0.00682	39.00655	0.01238
39.00624	0.00675	39.00624	0.01201
39.00594	0.00667	39.00594	0.01166
39.00563	0.00659	39.00563	0.01134
39.00532	0.00649	39.00532	0.01105
39.00502	0.00636	39.00502	0.0108
39.00471	0.0062	39.00471	0.01058
39.00441	0.00602	39.00441	0.0104
39.0041	0.00581	39.0041	0.01026
39.0038	0.00559	39.0038	0.01015
39.00349	0.00537	39.00349	0.01007
39.00319	0.00514	39.00319	0.00999
39.00288	0.00489	39.00288	0.00993
39.00258	0.00463	39.00258	0.00988
39.00227	0.00438	39.00227	0.00985
39.00197	0.00413	39.00197	0.00985
39.00166	0.00391	39.00166	0.00986
39.00136	0.00373	39.00136	0.00989
39.00105	0.00358	39.00105	0.00992
39.00075	0.00348	39.00075	0.00992
39.00044	0.00342	39.00044	0.00989
39.00014	0.00338	39.00014	0.00984
38.99983	0.00338	38.99983	0.00976
38.99953	0.0034	38.99953	0.00968
38.99922	0.00344	38.99922	0.0096
38.99892	0.00353	38.99892	0.00955
38.99861	0.00365	38.99861	0.00954
38.99831	0.0038	38.99831	0.00956
38.998	0.00397	38.998	0.00963
38.9977	0.00415	38.9977	0.00971
38.99739	0.00432	38.99739	0.0098
38.99709	0.00448	38.99709	0.00986
38.99678	0.0046	38.99678	0.00988
38.99647	0.00469	38.99647	0.00988
38.99617	0.00475	38.99617	0.00987
38.99586	0.00476	38.99586	0.00986
38.99556	0.00474	38.99556	0.0099
38.99525	0.00468	38.99525	0.00999
38.99495	0.00461	38.99495	0.01014
38.99464	0.00452	38.99464	0.01036
38.99434	0.00443	38.99434	0.01061
38.99403	0.00435	38.99403	0.01087
38.99373	0.0043	38.99373	0.01112
38.99342	0.00428	38.99342	0.01133
38.99312	0.0043	38.99312	0.01146
38.99281	0.00435	38.99281	0.0115
38.99251	0.00442	38.99251	0.0114
38.9922	0.0045	38.9922	0.01116
38.9919	0.00455	38.9919	0.01078
38.99159	0.00459	38.99159	0.01031
38.99129	0.00459	38.99129	0.00978
38.99098	0.00457	38.99098	0.00927
38.99068	0.00452	38.99068	0.00882
38.99037	0.00447	38.99037	0.00846
38.99007	0.00441	38.99007	0.00822
38.98976	0.00437	38.98976	0.00808
38.98946	0.00434	38.98946	0.00803
38.98915	0.00434	38.98915	0.00803
38.98885	0.00437	38.98885	0.00806
38.98854	0.00443	38.98854	0.00811
38.98823	0.00453	38.98823	0.00815
38.98793	0.00465	38.98793	0.00818
38.98762	0.00479	38.98762	0.00817
38.98732	0.00495	38.98732	0.00811
38.98701	0.00511	38.98701	0.00799
38.98671	0.00526	38.98671	0.00783
38.9864	0.0054	38.9864	0.00764
38.9861	0.00552	38.9861	0.00746
38.98579	0.00564	38.98579	0.00731
38.98549	0.00576	38.98549	0.00722
38.98518	0.00588	38.98518	0.00719
38.98488	0.00601	38.98488	0.00722
38.98457	0.00615	38.98457	0.00731
38.98427	0.00627	38.98427	0.00743
38.98396	0.00637	38.98396	0.00758
38.98366	0.00644	38.98366	0.00775
38.98335	0.00647	38.98335	0.00791
38.98305	0.00647	38.98305	0.00805
38.98274	0.00644	38.98274	0.00816
38.98244	0.00639	38.98244	0.00821
38.98213	0.00634	38.98213	0.00822
38.98183	0.00629	38.98183	0.0082
38.98152	0.00625	38.98152	0.00816
38.98122	0.00621	38.98122	0.0081
38.98091	0.00617	38.98091	0.00804
38.98061	0.00614	38.98061	0.00799
38.9803	0.00612	38.9803	0.00793
38.97999	0.0061	38.97999	0.00788
38.97969	0.0061	38.97969	0.00784
38.97938	0.00612	38.97938	0.00782
38.97908	0.00616	38.97908	0.00786
38.97877	0.00623	38.97877	0.00797
38.97847	0.00633	38.97847	0.00816
38.97816	0.00645	38.97816	0.00844
38.97786	0.00659	38.97786	0.00879
38.97755	0.00675	38.97755	0.00919
38.97725	0.00693	38.97725	0.00959
38.97694	0.00714	38.97694	0.00998
38.97664	0.00738	38.97664	0.01032
38.97633	0.00764	38.97633	0.01061
38.97603	0.00792	38.97603	0.01085
38.97572	0.00819	38.97572	0.01106
38.97542	0.00842	38.97542	0.01126
38.97511	0.00861	38.97511	0.01147
38.97481	0.00872	38.97481	0.01168
38.9745	0.00877	38.9745	0.01189
38.9742	0.00876	38.9742	0.01208
38.97389	0.00871	38.97389	0.01224
38.97359	0.00866	38.97359	0.01235
38.97328	0.00863	38.97328	0.01242
38.97298	0.00863	38.97298	0.01247
38.97267	0.00868	38.97267	0.01253
38.97237	0.00878	38.97237	0.01262
38.97206	0.00892	38.97206	0.01276
38.97176	0.0091	38.97176	0.01295
38.97145	0.00929	38.97145	0.01316
38.97114	0.00947	38.97114	0.01337
38.97084	0.00965	38.97084	0.01354
38.97053	0.00979	38.97053	0.01366
38.97023	0.0099	38.97023	0.01372
38.96992	0.00997	38.96992	0.01374
38.96962	0.01	38.96962	0.01373
38.96931	0.00999	38.96931	0.01373
38.96901	0.00994	38.96901	0.01372
38.9687	0.00986	38.9687	0.01372
38.9684	0.00976	38.9684	0.01371
38.96809	0.00965	38.96809	0.0137
38.96779	0.00954	38.96779	0.01367
38.96748	0.00943	38.96748	0.01363
38.96718	0.00932	38.96718	0.01358
38.96687	0.0092	38.96687	0.01354
38.96657	0.00905	38.96657	0.01352
38.96626	0.00888	38.96626	0.01353
38.96596	0.00869	38.96596	0.01356
38.96565	0.00849	38.96565	0.01362
38.96535	0.00829	38.96535	0.01371
38.96504	0.0081	38.96504	0.0138
38.96474	0.00791	38.96474	0.01387
38.96443	0.00773	38.96443	0.0139
38.96413	0.00757	38.96413	0.01388
38.96382	0.00741	38.96382	0.01378
38.96352	0.00727	38.96352	0.01359
38.96321	0.00716	38.96321	0.0133
38.9629	0.00707	38.9629	0.01293
38.9626	0.00702	38.9626	0.01249
38.96229	0.00702	38.96229	0.01204
38.96199	0.00706	38.96199	0.01158
38.96168	0.00715	38.96168	0.01116
38.96138	0.00725	38.96138	0.01077
38.96107	0.00736	38.96107	0.01042
38.96077	0.00745	38.96077	0.01012
38.96046	0.00751	38.96046	0.00988
38.96016	0.00751	38.96016	0.00969
38.95985	0.00748	38.95985	0.00956
38.95955	0.0074	38.95955	0.00947
38.95924	0.00729	38.95924	0.00941
38.95894	0.00718	38.95894	0.00935
38.95863	0.00707	38.95863	0.00927
38.95833	0.00699	38.95833	0.00917
38.95802	0.00695	38.95802	0.00903
38.95772	0.00694	38.95772	0.00888
38.95741	0.00696	38.95741	0.00873
38.95711	0.007	38.95711	0.0086
38.9568	0.00704	38.9568	0.00852
38.9565	0.00708	38.9565	0.00848
38.95619	0.00711	38.95619	0.0085
38.95589	0.00712	38.95589	0.00856
38.95558	0.00711	38.95558	0.00866
38.95528	0.00709	38.95528	0.00879
38.95497	0.00705	38.95497	0.00894
38.95466	0.007	38.95466	0.0091
38.95436	0.00693	38.95436	0.00926
38.95405	0.00684	38.95405	0.00942
38.95375	0.00675	38.95375	0.00955
38.95344	0.00666	38.95344	0.00965
38.95314	0.00659	38.95314	0.00969
38.95283	0.00653	38.95283	0.00967
38.95253	0.0065	38.95253	0.00959
38.95222	0.00649	38.95222	0.00948
38.95192	0.00648	38.95192	0.00935
38.95161	0.00646	38.95161	0.00923
38.95131	0.00642	38.95131	0.00914
38.951	0.00635	38.951	0.00909
38.9507	0.00626	38.9507	0.00908
38.95039	0.00615	38.95039	0.00911
38.95009	0.00602	38.95009	0.00916
38.94978	0.00588	38.94978	0.0092
38.94948	0.00573	38.94948	0.00923
38.94917	0.00557	38.94917	0.00921
38.94887	0.00542	38.94887	0.00914
38.94856	0.00527	38.94856	0.00902
38.94826	0.00512	38.94826	0.00883
38.94795	0.00499	38.94795	0.00859
38.94765	0.00486	38.94765	0.00829
38.94734	0.00475	38.94734	0.00794
38.94704	0.00466	38.94704	0.00754
38.94673	0.00458	38.94673	0.00712
38.94643	0.00454	38.94643	0.0067
38.94612	0.00452	38.94612	0.00631
38.94581	0.00454	38.94581	0.00597
38.94551	0.00458	38.94551	0.00569
38.9452	0.00465	38.9452	0.00548
38.9449	0.00474	38.9449	0.00534
38.94459	0.00485	38.94459	0.00526
38.94429	0.00498	38.94429	0.00524
38.94398	0.00512	38.94398	0.00528
38.94368	0.00528	38.94368	0.00541
38.94337	0.00546	38.94337	0.00562
38.94307	0.00564	38.94307	0.00593
38.94276	0.00583	38.94276	0.00632
38.94246	0.006	38.94246	0.00679
38.94215	0.00615	38.94215	0.0073
38.94185	0.00626	38.94185	0.00782
38.94154	0.00635	38.94154	0.00833
38.94124	0.0064	38.94124	0.0088
38.94093	0.00643	38.94093	0.00921
38.94063	0.00644	38.94063	0.00955
38.94032	0.00644	38.94032	0.00983
38.94002	0.00643	38.94002	0.01006
38.93971	0.00641	38.93971	0.01024
38.93941	0.00639	38.93941	0.0104
38.9391	0.00638	38.9391	0.01055
38.9388	0.00637	38.9388	0.01069
38.93849	0.00638	38.93849	0.01084
38.93819	0.00641	38.93819	0.01101
38.93788	0.00647	38.93788	0.01121
38.93757	0.00656	38.93757	0.01144
38.93727	0.00668	38.93727	0.01169
38.93696	0.0068	38.93696	0.01195
38.93666	0.00692	38.93666	0.01221
38.93635	0.00702	38.93635	0.01243
38.93605	0.00709	38.93605	0.01259
38.93574	0.00712	38.93574	0.01268
38.93544	0.0071	38.93544	0.01266
38.93513	0.00704	38.93513	0.01254
38.93483	0.00695	38.93483	0.01232
38.93452	0.00684	38.93452	0.01201
38.93422	0.00673	38.93422	0.01164
38.93391	0.00662	38.93391	0.01124
38.93361	0.00653	38.93361	0.01084
38.9333	0.00647	38.9333	0.01049
38.933	0.00643	38.933	0.01022
38.93269	0.00641	38.93269	0.01006
38.93239	0.0064	38.93239	0.01
38.93208	0.00638	38.93208	0.01
38.93178	0.00634	38.93178	0.01002
38.93147	0.00627	38.93147	0.01001
38.93117	0.00617	38.93117	0.00992
38.93086	0.00603	38.93086	0.00973
38.93056	0.00589	38.93056	0.00941
38.93025	0.00575	38.93025	0.00899
38.92995	0.00565	38.92995	0.0085
38.92964	0.00558	38.92964	0.00797
38.92933	0.00557	38.92933	0.00745
38.92903	0.00562	38.92903	0.00696
38.92872	0.00574	38.92872	0.00651
38.92842	0.0059	38.92842	0.00612
38.92811	0.00611	38.92811	0.00577
38.92781	0.00634	38.92781	0.00549
38.9275	0.00658	38.9275	0.00526
38.9272	0.0068	38.9272	0.00512
38.92689	0.007	38.92689	0.00507
38.92659	0.00717	38.92659	0.00513
38.92628	0.00731	38.92628	0.00531
38.92598	0.00743	38.92598	0.00562
38.92567	0.00753	38.92567	0.00604
38.92537	0.00762	38.92537	0.00656
38.92506	0.00769	38.92506	0.00714
38.92476	0.00775	38.92476	0.00776
38.92445	0.00779	38.92445	0.00839
38.92415	0.0078	38.92415	0.00897
38.92384	0.00778	38.92384	0.00948
38.92354	0.00774	38.92354	0.0099
38.92323	0.00767	38.92323	0.01021
38.92293	0.00758	38.92293	0.01043
38.92262	0.00748	38.92262	0.01058
38.92232	0.00737	38.92232	0.0107
38.92201	0.00728	38.92201	0.01082
38.92171	0.00719	38.92171	0.01096
38.9214	0.00711	38.9214	0.01114
38.9211	0.00705	38.9211	0.01137
38.92079	0.007	38.92079	0.01166
38.92048	0.00696	38.92048	0.012
38.92018	0.00694	38.92018	0.01238
38.91987	0.00695	38.91987	0.01279
38.91957	0.00699	38.91957	0.01323
38.91926	0.00709	38.91926	0.01367
38.91896	0.00724	38.91896	0.01411
38.91865	0.00744	38.91865	0.01451
38.91835	0.00768	38.91835	0.01487
38.91804	0.00794	38.91804	0.01515
38.91774	0.00821	38.91774	0.01536
38.91743	0.00848	38.91743	0.0155
38.91713	0.00873	38.91713	0.01558
38.91682	0.00895	38.91682	0.0156
38.91652	0.00914	38.91652	0.01557
38.91621	0.00931	38.91621	0.01548
38.91591	0.00945	38.91591	0.01534
38.9156	0.00957	38.9156	0.01513
38.9153	0.00968	38.9153	0.01488
38.91499	0.00977	38.91499	0.0146
38.91469	0.00986	38.91469	0.01432
38.91438	0.00993	38.91438	0.01408
38.91408	0.00998	38.91408	0.01392
38.91377	0.01003	38.91377	0.01386
38.91347	0.01008	38.91347	0.01394
38.91316	0.01012	38.91316	0.01416
38.91286	0.01016	38.91286	0.01452
38.91255	0.0102	38.91255	0.015
38.91224	0.01022	38.91224	0.01557
38.91194	0.01021	38.91194	0.01615
38.91163	0.01017	38.91163	0.0167
38.91133	0.01008	38.91133	0.01714
38.91102	0.00994	38.91102	0.0174
38.91072	0.00975	38.91072	0.01745
38.91041	0.00951	38.91041	0.01728
38.91011	0.00923	38.91011	0.01692
38.9098	0.00892	38.9098	0.01643
38.9095	0.00858	38.9095	0.01587
38.90919	0.00824	38.90919	0.0153
38.90889	0.00789	38.90889	0.01479
38.90858	0.00756	38.90858	0.01436
38.90828	0.00726	38.90828	0.01403
38.90797	0.00699	38.90797	0.01379
38.90767	0.00676	38.90767	0.01363
38.90736	0.00658	38.90736	0.01352
38.90706	0.00643	38.90706	0.01345
38.90675	0.00631	38.90675	0.01339
38.90645	0.00622	38.90645	0.01332
38.90614	0.00615	38.90614	0.01325
38.90584	0.00611	38.90584	0.01316
38.90553	0.00611	38.90553	0.01307
38.90523	0.00616	38.90523	0.01298
38.90492	0.00625	38.90492	0.0129
38.90462	0.0064	38.90462	0.01284
38.90431	0.00659	38.90431	0.01282
38.90401	0.00684	38.90401	0.01284
38.9037	0.00711	38.9037	0.01287
38.90339	0.0074	38.90339	0.01291
38.90309	0.00767	38.90309	0.01293
38.90278	0.00791	38.90278	0.01291
38.90248	0.0081	38.90248	0.01284
38.90217	0.0082	38.90217	0.0127
38.90187	0.00821	38.90187	0.01251
38.90156	0.00814	38.90156	0.01225
38.90126	0.008	38.90126	0.01192
38.90095	0.0078	38.90095	0.01155
38.90065	0.00756	38.90065	0.01117
38.90034	0.0073	38.90034	0.01081
38.90004	0.00704	38.90004	0.01052
38.89973	0.00679	38.89973	0.01035
38.89943	0.00655	38.89943	0.0103
38.89912	0.00633	38.89912	0.01041
38.89882	0.00613	38.89882	0.01067
38.89851	0.00594	38.89851	0.01106
38.89821	0.00576	38.89821	0.01154
38.8979	0.0056	38.8979	0.01209
38.8976	0.00545	38.8976	0.01264
38.89729	0.00533	38.89729	0.01315
38.89699	0.00524	38.89699	0.01361
38.89668	0.0052	38.89668	0.01397
38.89638	0.0052	38.89638	0.01422
38.89607	0.00526	38.89607	0.01435
38.89577	0.00535	38.89577	0.01434
38.89546	0.00547	38.89546	0.01417
38.89515	0.00561	38.89515	0.01385
38.89485	0.00575	38.89485	0.01339
38.89454	0.00589	38.89454	0.01281
38.89424	0.00603	38.89424	0.01217
38.89393	0.00616	38.89393	0.0115
38.89363	0.00629	38.89363	0.01087
38.89332	0.00642	38.89332	0.01033
38.89302	0.00654	38.89302	0.0099
38.89271	0.00663	38.89271	0.00962
38.89241	0.0067	38.89241	0.00949
38.8921	0.00673	38.8921	0.0095
38.8918	0.00673	38.8918	0.00964
38.89149	0.00671	38.89149	0.00988
38.89119	0.00669	38.89119	0.01018
38.89088	0.00669	38.89088	0.0105
38.89058	0.00673	38.89058	0.01079
38.89027	0.00682	38.89027	0.01103
38.88997	0.00696	38.88997	0.0112
38.88966	0.00716	38.88966	0.01128
38.88936	0.00739	38.88936	0.01129
38.88905	0.00766	38.88905	0.01122
38.88875	0.00795	38.88875	0.01112
38.88844	0.00825	38.88844	0.01099
38.88814	0.00856	38.88814	0.01089
38.88783	0.00886	38.88783	0.01082
38.88753	0.00914	38.88753	0.01079
38.88722	0.00938	38.88722	0.01081
38.88691	0.00957	38.88691	0.01084
38.88661	0.00968	38.88661	0.01086
38.8863	0.00972	38.8863	0.01084
38.886	0.00969	38.886	0.01077
38.88569	0.00959	38.88569	0.01065
38.88539	0.00946	38.88539	0.01047
38.88508	0.0093	38.88508	0.01025
38.88478	0.00915	38.88478	0.01002
38.88447	0.00904	38.88447	0.00981
38.88417	0.00896	38.88417	0.00962
38.88386	0.00893	38.88386	0.00947
38.88356	0.00894	38.88356	0.00937
38.88325	0.00898	38.88325	0.00931
38.88295	0.00903	38.88295	0.00928
38.88264	0.00908	38.88264	0.00928
38.88234	0.0091	38.88234	0.00927
38.88203	0.00907	38.88203	0.00924
38.88173	0.00899	38.88173	0.00916
38.88142	0.00884	38.88142	0.00902
38.88112	0.00864	38.88112	0.00883
38.88081	0.0084	38.88081	0.00861
38.88051	0.00814	38.88051	0.00838
38.8802	0.00786	38.8802	0.00817
38.8799	0.0076	38.8799	0.00801
38.87959	0.00735	38.87959	0.00794
38.87929	0.00712	38.87929	0.00798
38.87898	0.00691	38.87898	0.00813
38.87868	0.00672	38.87868	0.00841
38.87837	0.00654	38.87837	0.00878
38.87806	0.00637	38.87806	0.00922
38.87776	0.00623	38.87776	0.00968
38.87745	0.00612	38.87745	0.01013
38.87715	0.00605	38.87715	0.01053
38.87684	0.00602	38.87684	0.01089
38.87654	0.00605	38.87654	0.01119
38.87623	0.00613	38.87623	0.01146
38.87593	0.00626	38.87593	0.01173
38.87562	0.00643	38.87562	0.01201
38.87532	0.00664	38.87532	0.01233
38.87501	0.00685	38.87501	0.0127
38.87471	0.00706	38.87471	0.01313
38.8744	0.00725	38.8744	0.0136
38.8741	0.00739	38.8741	0.01408
38.87379	0.00748	38.87379	0.01456
38.87349	0.00753	38.87349	0.01499
38.87318	0.00753	38.87318	0.01532
38.87288	0.0075	38.87288	0.01553
38.87257	0.00745	38.87257	0.01561
38.87227	0.00738	38.87227	0.01555
38.87196	0.00731	38.87196	0.01539
38.87166	0.00723	38.87166	0.01516
38.87135	0.00716	38.87135	0.0149
38.87105	0.00709	38.87105	0.01464
38.87074	0.00702	38.87074	0.0144
38.87044	0.00698	38.87044	0.01421
38.87013	0.00695	38.87013	0.01408
38.86982	0.00696	38.86982	0.01399
38.86952	0.00698	38.86952	0.01394
38.86921	0.00701	38.86921	0.01391
38.86891	0.00704	38.86891	0.0139
38.8686	0.00706	38.8686	0.01389
38.8683	0.00704	38.8683	0.01388
38.86799	0.00699	38.86799	0.01388
38.86769	0.0069	38.86769	0.01388
38.86738	0.00679	38.86738	0.0139
38.86708	0.00666	38.86708	0.01392
38.86677	0.00653	38.86677	0.01397
38.86647	0.00642	38.86647	0.01406
38.86616	0.00633	38.86616	0.01421
38.86586	0.00626	38.86586	0.01442
38.86555	0.00621	38.86555	0.0147
38.86525	0.00617	38.86525	0.01503
38.86494	0.00613	38.86494	0.01538
38.86464	0.00611	38.86464	0.01569
38.86433	0.00608	38.86433	0.01594
38.86403	0.00607	38.86403	0.01609
38.86372	0.00608	38.86372	0.01612
38.86342	0.00611	38.86342	0.01604
38.86311	0.00617	38.86311	0.01587
38.86281	0.00625	38.86281	0.01562
38.8625	0.00634	38.8625	0.01533
38.8622	0.00644	38.8622	0.01498
38.86189	0.00655	38.86189	0.01458
38.86158	0.00667	38.86158	0.01412
38.86128	0.0068	38.86128	0.01359
38.86097	0.00695	38.86097	0.01299
38.86067	0.00711	38.86067	0.01235
38.86036	0.00727	38.86036	0.01169
38.86006	0.00741	38.86006	0.01102
38.85975	0.00753	38.85975	0.01037
38.85945	0.00759	38.85945	0.00974
38.85914	0.0076	38.85914	0.00915
38.85884	0.00755	38.85884	0.00861
38.85853	0.00745	38.85853	0.0081
38.85823	0.00732	38.85823	0.00764
38.85792	0.00717	38.85792	0.00722
38.85762	0.00702	38.85762	0.00685
38.85731	0.00689	38.85731	0.0065
38.85701	0.0068	38.85701	0.00618
38.8567	0.00677	38.8567	0.00587
38.8564	0.00679	38.8564	0.00557
38.85609	0.00686	38.85609	0.00529
38.85579	0.00698	38.85579	0.00503
38.85548	0.00712	38.85548	0.00481
38.85518	0.00725	38.85518	0.00461
38.85487	0.00735	38.85487	0.00445
38.85457	0.00739	38.85457	0.00433
38.85426	0.00736	38.85426	0.00427
38.85396	0.00728	38.85396	0.00427
38.85365	0.00715	38.85365	0.00432
38.85335	0.00701	38.85335	0.00445
38.85304	0.00688	38.85304	0.00464
38.85273	0.00677	38.85273	0.00491
38.85243	0.0067	38.85243	0.00525
38.85212	0.00666	38.85212	0.00566
38.85182	0.00664	38.85182	0.00612
38.85151	0.00664	38.85151	0.00662
38.85121	0.00662	38.85121	0.00713
38.8509	0.0066	38.8509	0.00764
38.8506	0.00655	38.8506	0.00811
38.85029	0.0065	38.85029	0.00855
38.84999	0.00643	38.84999	0.00895
38.84968	0.00638	38.84968	0.00929
38.84938	0.00634	38.84938	0.00956
38.84907	0.00634	38.84907	0.00974
38.84877	0.00637	38.84877	0.00983
38.84846	0.00645	38.84846	0.00981
38.84816	0.00655	38.84816	0.0097
38.84785	0.00668	38.84785	0.00952
38.84755	0.00681	38.84755	0.0093
38.84724	0.00694	38.84724	0.00907
38.84694	0.00706	38.84694	0.00885
38.84663	0.00717	38.84663	0.00866
38.84633	0.00725	38.84633	0.00853
38.84602	0.00731	38.84602	0.00847
38.84572	0.00734	38.84572	0.00846
38.84541	0.00735	38.84541	0.00851
38.84511	0.00736	38.84511	0.00858
38.8448	0.00737	38.8448	0.00863
38.84449	0.00739	38.84449	0.00866
38.84419	0.00744	38.84419	0.00865
38.84388	0.00752	38.84388	0.00862
38.84358	0.00762	38.84358	0.00857
38.84327	0.00771	38.84327	0.00853
38.84297	0.00777	38.84297	0.00851
38.84266	0.00778	38.84266	0.00851
38.84236	0.00771	38.84236	0.00852
38.84205	0.00756	38.84205	0.00853
38.84175	0.00734	38.84175	0.00853
38.84144	0.00705	38.84144	0.00852
38.84114	0.00672	38.84114	0.00848
38.84083	0.00637	38.84083	0.00841
38.84053	0.00604	38.84053	0.00831
38.84022	0.00574	38.84022	0.0082
38.83992	0.0055	38.83992	0.00808
38.83961	0.00534	38.83961	0.00797
38.83931	0.00526	38.83931	0.00788
38.839	0.00528	38.839	0.00781
38.8387	0.0054	38.8387	0.00776
38.83839	0.00561	38.83839	0.00772
38.83809	0.00589	38.83809	0.00769
38.83778	0.00625	38.83778	0.0077
38.83748	0.00666	38.83748	0.00772
38.83717	0.00711	38.83717	0.00776
38.83687	0.00757	38.83687	0.00782
38.83656	0.00802	38.83656	0.00787
38.83625	0.00843	38.83625	0.00791
38.83595	0.0088	38.83595	0.00793
38.83564	0.00912	38.83564	0.00795
38.83534	0.00937	38.83534	0.00797
38.83503	0.00956	38.83503	0.008
38.83473	0.0097	38.83473	0.00806
38.83442	0.00981	38.83442	0.00814
38.83412	0.00989	38.83412	0.00825
38.83381	0.00996	38.83381	0.00837
38.83351	0.01003	38.83351	0.00849
38.8332	0.01009	38.8332	0.0086
38.8329	0.01015	38.8329	0.00869
38.83259	0.01021	38.83259	0.00874
38.83229	0.01025	38.83229	0.00874
38.83198	0.01028	38.83198	0.00865
38.83168	0.01028	38.83168	0.00844
38.83137	0.01024	38.83137	0.00809
38.83107	0.01015	38.83107	0.00761
38.83076	0.01001	38.83076	0.00701
38.83046	0.00982	38.83046	0.00634
38.83015	0.0096	38.83015	0.00561
38.82985	0.00937	38.82985	0.00487
38.82954	0.00914	38.82954	0.00414
38.82924	0.00894	38.82924	0.00343
38.82893	0.00879	38.82893	0.00276
38.82863	0.00868	38.82863	0.00214
38.82832	0.00861	38.82832	0.00159
38.82802	0.00856	38.82802	0.00111
38.82771	0.00852	38.82771	7.20535E-4
38.8274	0.00847	38.8274	4.09155E-4
38.8271	0.00841	38.8271	1.81934E-4
38.82679	0.00833	38.82679	2.5154E-4
38.82649	0.00824	38.82649	5.55808E-4
38.82618	0.00815	38.82618	9.5994E-4
38.82588	0.00807	38.82588	2.5154E-4
38.82557	0.00799	38.82557	5.55808E-4
38.82527	0.00792	38.82527	9.5994E-4
38.82496	0.00786	38.82496	0.00143
38.82466	0.0078	38.82466	0.0019
38.82435	0.00774	38.82435	0.00234
38.82405	0.00768	38.82405	0.00269
38.82374	0.00764	38.82374	0.00295
38.82344	0.00763	38.82344	0.00311
38.82313	0.00765	38.82313	0.00319
38.82283	0.00771	38.82283	0.00322
38.82252	0.00781	38.82252	0.00321
38.82222	0.00791	38.82222	0.0032
38.82191	0.008	38.82191	0.0032
38.82161	0.00806	38.82161	0.00323
38.8213	0.00806	38.8213	0.00327
38.821	0.00801	38.821	0.00333
38.82069	0.00792	38.82069	0.0034
38.82039	0.0078	38.82039	0.00347
38.82008	0.00767	38.82008	0.00354
38.81978	0.00756	38.81978	0.00361
38.81947	0.00748	38.81947	0.00369
38.81916	0.00743	38.81916	0.00379
38.81886	0.00744	38.81886	0.00392
38.81855	0.00749	38.81855	0.00412
38.81825	0.00757	38.81825	0.00439
38.81794	0.00769	38.81794	0.00474
38.81764	0.00782	38.81764	0.00518
38.81733	0.00797	38.81733	0.00569
38.81703	0.00812	38.81703	0.00627
38.81672	0.00828	38.81672	0.00689
38.81642	0.00842	38.81642	0.00754
38.81611	0.00855	38.81611	0.00819
38.81581	0.00864	38.81581	0.00883
38.8155	0.00868	38.8155	0.00942
38.8152	0.00868	38.8152	0.00993
38.81489	0.0086	38.81489	0.01032
38.81459	0.00846	38.81459	0.01058
38.81428	0.00826	38.81428	0.01066
38.81398	0.00799	38.81398	0.01058
38.81367	0.00768	38.81367	0.01032
38.81337	0.00734	38.81337	0.0099
38.81306	0.00701	38.81306	0.00937
38.81276	0.0067	38.81276	0.00876
38.81245	0.00643	38.81245	0.00813
38.81215	0.00622	38.81215	0.00754
38.81184	0.00607	38.81184	0.00703
38.81154	0.00597	38.81154	0.00663
38.81123	0.00592	38.81123	0.00635
38.81093	0.0059	38.81093	0.00619
38.81062	0.0059	38.81062	0.00614
38.81031	0.00589	38.81031	0.00618
38.81001	0.00586	38.81001	0.00627
38.8097	0.0058	38.8097	0.0064
38.8094	0.00571	38.8094	0.00652
38.80909	0.00561	38.80909	0.00662
38.80879	0.0055	38.80879	0.00665
38.80848	0.00541	38.80848	0.00662
38.80818	0.00533	38.80818	0.00652
38.80787	0.00529	38.80787	0.00637
38.80757	0.00526	38.80757	0.0062
38.80726	0.00526	38.80726	0.00607
38.80696	0.00528	38.80696	0.006
38.80665	0.0053	38.80665	0.00604
38.80635	0.00533	38.80635	0.00619
38.80604	0.00537	38.80604	0.00644
38.80574	0.00541	38.80574	0.00676
38.80543	0.00545	38.80543	0.00714
38.80513	0.0055	38.80513	0.00752
38.80482	0.00555	38.80482	0.0079
38.80452	0.00559	38.80452	0.00826
38.80421	0.00563	38.80421	0.00859
38.80391	0.00565	38.80391	0.00889
38.8036	0.00566	38.8036	0.00919
38.8033	0.00564	38.8033	0.00949
38.80299	0.00559	38.80299	0.0098
38.80269	0.00552	38.80269	0.01012
38.80238	0.00546	38.80238	0.01042
38.80207	0.0054	38.80207	0.01067
38.80177	0.00538	38.80177	0.01086
38.80146	0.00538	38.80146	0.01096
38.80116	0.00542	38.80116	0.01097
38.80085	0.00546	38.80085	0.01092
38.80055	0.00551	38.80055	0.01084
38.80024	0.00555	38.80024	0.01075
38.79994	0.00558	38.79994	0.01069
38.79963	0.00557	38.79963	0.01065
38.79933	0.00553	38.79933	0.01063
38.79902	0.00545	38.79902	0.01064
38.79872	0.00533	38.79872	0.01065
38.79841	0.00516	38.79841	0.01067
38.79811	0.00496	38.79811	0.01067
38.7978	0.00474	38.7978	0.01064
38.7975	0.00454	38.7975	0.01058
38.79719	0.00436	38.79719	0.01047
38.79689	0.00422	38.79689	0.01029
38.79658	0.00414	38.79658	0.01003
38.79628	0.00411	38.79628	0.00969
38.79597	0.0041	38.79597	0.00926
38.79567	0.00411	38.79567	0.00877
38.79536	0.00412	38.79536	0.00823
38.79506	0.00412	38.79506	0.00768
38.79475	0.0041	38.79475	0.00714
38.79445	0.00406	38.79445	0.00665
38.79414	0.004	38.79414	0.0062
38.79383	0.00392	38.79383	0.0058
38.79353	0.00383	38.79353	0.00546
38.79322	0.00374	38.79322	0.00516
38.79292	0.00366	38.79292	0.00491
38.79261	0.00359	38.79261	0.0047
38.79231	0.00356	38.79231	0.00453
38.792	0.00355	38.792	0.00439
38.7917	0.00357	38.7917	0.00428
38.79139	0.00361	38.79139	0.00421
38.79109	0.00367	38.79109	0.00419
38.79078	0.00374	38.79078	0.00422
38.79048	0.00382	38.79048	0.00429
38.79017	0.00391	38.79017	0.00438
38.78987	0.00402	38.78987	0.00446
38.78956	0.00415	38.78956	0.00453
38.78926	0.0043	38.78926	0.00458
38.78895	0.00449	38.78895	0.00461
38.78865	0.00469	38.78865	0.00463
38.78834	0.00489	38.78834	0.00466
38.78804	0.00508	38.78804	0.0047
38.78773	0.00523	38.78773	0.00473
38.78743	0.00535	38.78743	0.00477
38.78712	0.00543	38.78712	0.00481
38.78682	0.00546	38.78682	0.00487
38.78651	0.00545	38.78651	0.00495
38.78621	0.00542	38.78621	0.00507
38.7859	0.00536	38.7859	0.00523
38.7856	0.00529	38.7856	0.00544
38.78529	0.00522	38.78529	0.00567
38.78498	0.00515	38.78498	0.00594
38.78468	0.00508	38.78468	0.00621
38.78437	0.005	38.78437	0.00648
38.78407	0.0049	38.78407	0.00673
38.78376	0.00477	38.78376	0.00695
38.78346	0.0046	38.78346	0.00713
38.78315	0.00438	38.78315	0.00727
38.78285	0.00414	38.78285	0.00737
38.78254	0.00388	38.78254	0.00744
38.78224	0.00362	38.78224	0.00748
38.78193	0.00339	38.78193	0.0075
38.78163	0.00321	38.78163	0.00751
38.78132	0.0031	38.78132	0.00753
38.78102	0.00307	38.78102	0.00756
38.78071	0.00312	38.78071	0.00764
38.78041	0.00325	38.78041	0.00777
38.7801	0.00346	38.7801	0.00794
38.7798	0.00372	38.7798	0.00816
38.77949	0.00403	38.77949	0.00841
38.77919	0.00436	38.77919	0.00868
38.77888	0.0047	38.77888	0.00896
38.77858	0.00503	38.77858	0.00927
38.77827	0.00534	38.77827	0.00959
38.77797	0.0056	38.77797	0.00993
38.77766	0.0058	38.77766	0.01027
38.77736	0.00591	38.77736	0.01059
38.77705	0.00595	38.77705	0.01084
38.77674	0.00592	38.77674	0.01102
38.77644	0.00584	38.77644	0.0111
38.77613	0.00574	38.77613	0.0111
38.77583	0.00564	38.77583	0.01103
38.77552	0.00553	38.77552	0.01093
38.77522	0.00543	38.77522	0.01081
38.77491	0.00533	38.77491	0.01067
38.77461	0.00522	38.77461	0.01049
38.7743	0.00509	38.7743	0.01026
38.774	0.00495	38.774	0.00995
38.77369	0.00479	38.77369	0.00957
38.77339	0.00463	38.77339	0.00911
38.77308	0.00447	38.77308	0.00862
38.77278	0.00435	38.77278	0.00812
38.77247	0.00427	38.77247	0.00764
38.77217	0.00426	38.77217	0.00719
38.77186	0.00432	38.77186	0.00677
38.77156	0.00445	38.77156	0.00638
38.77125	0.00463	38.77125	0.00602
38.77095	0.00484	38.77095	0.00569
38.77064	0.00506	38.77064	0.00541
38.77034	0.00525	38.77034	0.0052
38.77003	0.00541	38.77003	0.00506
38.76973	0.00551	38.76973	0.005
38.76942	0.00556	38.76942	0.00504
38.76912	0.00555	38.76912	0.00519
38.76881	0.00548	38.76881	0.00545
38.7685	0.00535	38.7685	0.00583
38.7682	0.00517	38.7682	0.00634
38.76789	0.00495	38.76789	0.00693
38.76759	0.00469	38.76759	0.00759
38.76728	0.00441	38.76728	0.00824
38.76698	0.00414	38.76698	0.00884
38.76667	0.0039	38.76667	0.00933
38.76637	0.00369	38.76637	0.00968
38.76606	0.00354	38.76606	0.00989
38.76576	0.00344	38.76576	0.00998
38.76545	0.0034	38.76545	0.00999
38.76515	0.0034	38.76515	0.00997
38.76484	0.00344	38.76484	0.00997
38.76454	0.00348	38.76454	0.01003
38.76423	0.00352	38.76423	0.01018
38.76393	0.00352	38.76393	0.01042
38.76362	0.00348	38.76362	0.01072
38.76332	0.0034	38.76332	0.01106
38.76301	0.00328	38.76301	0.01139
38.76271	0.00314	38.76271	0.0117
38.7624	0.00298	38.7624	0.01196
38.7621	0.00283	38.7621	0.01216
38.76179	0.00269	38.76179	0.01232
38.76149	0.00258	38.76149	0.01243
38.76118	0.00248	38.76118	0.01251
38.76088	0.00239	38.76088	0.01256
38.76057	0.00232	38.76057	0.01256
38.76027	0.00224	38.76027	0.01253
38.75996	0.00214	38.75996	0.01248
38.75965	0.00202	38.75965	0.01242
38.75935	0.00186	38.75935	0.01237
38.75904	0.00166	38.75904	0.01234
38.75874	0.00144	38.75874	0.01235
38.75843	0.00118	38.75843	0.01239
38.75813	9.0783E-4	38.75813	0.01243
38.75782	6.40401E-4	38.75782	0.01246
38.75752	3.98656E-4	38.75752	0.01249
38.75721	2.02726E-4	38.75721	0.0125
38.75691	3.8404E-4	38.75691	0.01252
38.7566	6.24444E-4	38.7566	0.01254
38.7563	9.16206E-4	38.7563	0.01258
38.75599	3.8404E-4	38.75599	0.01263
38.75569	6.24444E-4	38.75569	0.01268
38.75538	9.16206E-4	38.75538	0.01271
38.75508	6.24444E-4	38.75508	0.0127
38.75477	9.16206E-4	38.75477	0.01264
38.75447	0.00125	38.75447	0.01253
38.75416	0.00162	38.75416	0.01237
38.75386	0.00201	38.75386	0.01219
38.75355	0.00239	38.75355	0.012
38.75325	0.00274	38.75325	0.01183
38.75294	0.00305	38.75294	0.01167
38.75264	0.0033	38.75264	0.01152
38.75233	0.0035	38.75233	0.01139
38.75203	0.00366	38.75203	0.01126
38.75172	0.00378	38.75172	0.01112
38.75141	0.00388	38.75141	0.01097
38.75111	0.00394	38.75111	0.01079
38.7508	0.00397	38.7508	0.01059
38.7505	0.00397	38.7505	0.01036
38.75019	0.00395	38.75019	0.0101
38.74989	0.00392	38.74989	0.00981
38.74958	0.00389	38.74958	0.0095
38.74928	0.00386	38.74928	0.00916
38.74897	0.00386	38.74897	0.00879
38.74867	0.00388	38.74867	0.00839
38.74836	0.00393	38.74836	0.00797
38.74806	0.004	38.74806	0.00756
38.74775	0.0041	38.74775	0.00719
38.74745	0.00421	38.74745	0.00688
38.74714	0.00434	38.74714	0.00668
38.74684	0.00449	38.74684	0.00659
38.74653	0.00465	38.74653	0.00664
38.74623	0.00482	38.74623	0.00681
38.74592	0.00499	38.74592	0.00711
38.74562	0.00513	38.74562	0.00752
38.74531	0.00525	38.74531	0.00802
38.74501	0.00532	38.74501	0.00859
38.7447	0.00534	38.7447	0.00918
38.7444	0.00532	38.7444	0.00978
38.74409	0.00528	38.74409	0.01034
38.74379	0.00524	38.74379	0.01087
38.74348	0.00521	38.74348	0.01136
38.74317	0.00523	38.74317	0.01184
38.74287	0.0053	38.74287	0.01232
38.74256	0.00544	38.74256	0.01281
38.74226	0.00563	38.74226	0.01332
38.74195	0.00587	38.74195	0.01383
38.74165	0.00613	38.74165	0.01433
38.74134	0.00639	38.74134	0.0148
38.74104	0.00662	38.74104	0.01525
38.74073	0.00681	38.74073	0.01565
38.74043	0.00696	38.74043	0.01599
38.74012	0.00708	38.74012	0.01627
38.73982	0.00718	38.73982	0.01647
38.73951	0.00725	38.73951	0.0166
38.73921	0.00731	38.73921	0.01667
38.7389	0.00737	38.7389	0.01669
38.7386	0.00743	38.7386	0.01669
38.73829	0.00748	38.73829	0.01669
38.73799	0.00752	38.73799	0.01671
38.73768	0.00756	38.73768	0.01675
38.73738	0.00759	38.73738	0.01683
38.73707	0.00762	38.73707	0.01694
38.73677	0.00765	38.73677	0.01708
38.73646	0.00767	38.73646	0.01724
38.73616	0.00771	38.73616	0.01741
38.73585	0.00776	38.73585	0.01757
38.73555	0.00783	38.73555	0.0177
38.73524	0.00791	38.73524	0.01778
38.73494	0.00799	38.73494	0.01783
38.73463	0.00804	38.73463	0.01783
38.73432	0.00805	38.73432	0.01782
38.73402	0.008	38.73402	0.01778
38.73371	0.00788	38.73371	0.01774
38.73341	0.0077	38.73341	0.01768
38.7331	0.00747	38.7331	0.01761
38.7328	0.0072	38.7328	0.01752
38.73249	0.0069	38.73249	0.0174
38.73219	0.00658	38.73219	0.01726
38.73188	0.00625	38.73188	0.01709
38.73158	0.00593	38.73158	0.01689
38.73127	0.00561	38.73127	0.01666
38.73097	0.00531	38.73097	0.01641
38.73066	0.00504	38.73066	0.01613
38.73036	0.00479	38.73036	0.01585
38.73005	0.00456	38.73005	0.01557
38.72975	0.00435	38.72975	0.01531
38.72944	0.00418	38.72944	0.01511
38.72914	0.00403	38.72914	0.01497
38.72883	0.00394	38.72883	0.01492
38.72853	0.0039	38.72853	0.01495
38.72822	0.00393	38.72822	0.01504
38.72792	0.00404	38.72792	0.01519
38.72761	0.00422	38.72761	0.01537
38.72731	0.00447	38.72731	0.01554
38.727	0.00478	38.727	0.0157
38.7267	0.00512	38.7267	0.01581
38.72639	0.00548	38.72639	0.01587
38.72608	0.00583	38.72608	0.01588
38.72578	0.00615	38.72578	0.01583
38.72547	0.00643	38.72547	0.01574
38.72517	0.00667	38.72517	0.01562
38.72486	0.00687	38.72486	0.01551
38.72456	0.00703	38.72456	0.01542
38.72425	0.00717	38.72425	0.01535
38.72395	0.00728	38.72395	0.01531
38.72364	0.00738	38.72364	0.01528
38.72334	0.00746	38.72334	0.01525
38.72303	0.00753	38.72303	0.01519
38.72273	0.00757	38.72273	0.01508
38.72242	0.00759	38.72242	0.0149
38.72212	0.0076	38.72212	0.01465
38.72181	0.00759	38.72181	0.01432
38.72151	0.00757	38.72151	0.01393
38.7212	0.00755	38.7212	0.01351
38.7209	0.00752	38.7209	0.01309
38.72059	0.0075	38.72059	0.01272
38.72029	0.00748	38.72029	0.01243
38.71998	0.00747	38.71998	0.01223
38.71968	0.00748	38.71968	0.01214
38.71937	0.0075	38.71937	0.01213
38.71907	0.00755	38.71907	0.0122
38.71876	0.00762	38.71876	0.01233
38.71846	0.00771	38.71846	0.01252
38.71815	0.00782	38.71815	0.01274
38.71785	0.00794	38.71785	0.013
38.71754	0.00808	38.71754	0.01327
38.71723	0.00823	38.71723	0.01354
38.71693	0.00842	38.71693	0.01375
38.71662	0.00862	38.71662	0.01389
38.71632	0.00885	38.71632	0.01392
38.71601	0.00909	38.71601	0.01384
38.71571	0.00933	38.71571	0.01364
38.7154	0.00955	38.7154	0.01336
38.7151	0.00975	38.7151	0.01302
38.71479	0.00991	38.71479	0.01266
38.71449	0.01005	38.71449	0.01232
38.71418	0.01016	38.71418	0.01202
38.71388	0.01028	38.71388	0.01181
38.71357	0.0104	38.71357	0.01169
38.71327	0.01052	38.71327	0.01169
38.71296	0.01066	38.71296	0.0118
38.71266	0.01081	38.71266	0.01201
38.71235	0.01095	38.71235	0.01231
38.71205	0.01109	38.71205	0.01268
38.71174	0.01123	38.71174	0.01311
38.71144	0.01136	38.71144	0.01356
38.71113	0.01149	38.71113	0.01403
38.71083	0.01161	38.71083	0.01449
38.71052	0.01172	38.71052	0.01494
38.71022	0.01181	38.71022	0.01536
38.70991	0.01187	38.70991	0.01576
38.70961	0.0119	38.70961	0.01614
38.7093	0.01193	38.7093	0.01652
38.70899	0.01195	38.70899	0.0169
38.70869	0.01198	38.70869	0.01729
38.70838	0.01203	38.70838	0.01769
38.70808	0.01209	38.70808	0.01809
38.70777	0.01217	38.70777	0.01846
38.70747	0.01225	38.70747	0.01879
38.70716	0.01232	38.70716	0.01909
38.70686	0.01237	38.70686	0.01936
38.70655	0.0124	38.70655	0.0196
38.70625	0.0124	38.70625	0.01982
38.70594	0.01236	38.70594	0.02003
38.70564	0.01228	38.70564	0.02022
38.70533	0.01218	38.70533	0.02041
38.70503	0.01206	38.70503	0.0206
38.70472	0.01194	38.70472	0.02078
38.70442	0.0118	38.70442	0.02098
38.70411	0.01167	38.70411	0.02119
38.70381	0.01154	38.70381	0.02143
38.7035	0.01141	38.7035	0.02169
38.7032	0.01128	38.7032	0.02199
38.70289	0.01115	38.70289	0.02234
38.70259	0.01103	38.70259	0.02274
38.70228	0.01091	38.70228	0.0232
38.70198	0.01079	38.70198	0.0237
38.70167	0.01068	38.70167	0.02424
38.70137	0.01059	38.70137	0.02479
38.70106	0.01052	38.70106	0.02532
38.70075	0.01047	38.70075	0.02581
38.70045	0.01044	38.70045	0.02621
38.70014	0.01044	38.70014	0.02652
38.69984	0.01046	38.69984	0.02672
38.69953	0.0105	38.69953	0.02679
38.69923	0.01056	38.69923	0.02674
38.69892	0.01062	38.69892	0.02661
38.69862	0.01069	38.69862	0.0264
38.69831	0.01077	38.69831	0.02613
38.69801	0.01086	38.69801	0.02582
38.6977	0.01095	38.6977	0.02546
38.6974	0.01104	38.6974	0.02505
38.69709	0.01113	38.69709	0.0246
38.69679	0.0112	38.69679	0.02411
38.69648	0.01126	38.69648	0.0236
38.69618	0.0113	38.69618	0.02307
38.69587	0.01133	38.69587	0.02254
38.69557	0.01134	38.69557	0.02202
38.69526	0.01136	38.69526	0.02153
38.69496	0.01138	38.69496	0.02108
38.69465	0.01141	38.69465	0.02071
38.69435	0.01146	38.69435	0.02042
38.69404	0.01154	38.69404	0.02023
38.69374	0.01165	38.69374	0.02013
38.69343	0.0118	38.69343	0.02013
38.69313	0.012	38.69313	0.02024
38.69282	0.01225	38.69282	0.02046
38.69252	0.01255	38.69252	0.02079
38.69221	0.01289	38.69221	0.02124
38.6919	0.01325	38.6919	0.0218
38.6916	0.01361	38.6916	0.02244
38.69129	0.01396	38.69129	0.02315
38.69099	0.01426	38.69099	0.02387
38.69068	0.01453	38.69068	0.02456
38.69038	0.01474	38.69038	0.0252
38.69007	0.01492	38.69007	0.02578
38.68977	0.01505	38.68977	0.02632
38.68946	0.01515	38.68946	0.02684
38.68916	0.01523	38.68916	0.02736
38.68885	0.01528	38.68885	0.0279
38.68855	0.01531	38.68855	0.02846
38.68824	0.01533	38.68824	0.02904
38.68794	0.01536	38.68794	0.02962
38.68763	0.0154	38.68763	0.0302
38.68733	0.01548	38.68733	0.03075
38.68702	0.01561	38.68702	0.03128
38.68672	0.01579	38.68672	0.03175
38.68641	0.01601	38.68641	0.03216
38.68611	0.01627	38.68611	0.03248
38.6858	0.01655	38.6858	0.03272
38.6855	0.01684	38.6855	0.03287
38.68519	0.01715	38.68519	0.03293
38.68489	0.01745	38.68489	0.03293
38.68458	0.01775	38.68458	0.03288
38.68428	0.01804	38.68428	0.03282
38.68397	0.01835	38.68397	0.03279
38.68366	0.01865	38.68366	0.03284
38.68336	0.01897	38.68336	0.03301
38.68305	0.01928	38.68305	0.03333
38.68275	0.01958	38.68275	0.03381
38.68244	0.01986	38.68244	0.03444
38.68214	0.02011	38.68214	0.03521
38.68183	0.02031	38.68183	0.03608
38.68153	0.02046	38.68153	0.03702
38.68122	0.02054	38.68122	0.038
38.68092	0.02054	38.68092	0.03901
38.68061	0.02047	38.68061	0.04003
38.68031	0.02032	38.68031	0.04102
38.68	0.02013	38.68	0.04197
38.6797	0.01993	38.6797	0.04284
38.67939	0.01974	38.67939	0.0436
38.67909	0.01961	38.67909	0.04424
38.67878	0.01955	38.67878	0.04474
38.67848	0.01957	38.67848	0.04513
38.67817	0.01968	38.67817	0.04541
38.67787	0.01987	38.67787	0.04563
38.67756	0.02012	38.67756	0.04581
38.67726	0.02043	38.67726	0.04596
38.67695	0.02078	38.67695	0.04609
38.67665	0.02116	38.67665	0.04622
38.67634	0.02155	38.67634	0.04634
38.67604	0.02194	38.67604	0.04644
38.67573	0.02232	38.67573	0.04652
38.67542	0.0227	38.67542	0.04657
38.67512	0.02306	38.67512	0.04659
38.67481	0.02341	38.67481	0.04661
38.67451	0.02377	38.67451	0.04664
38.6742	0.02412	38.6742	0.0467
38.6739	0.02449	38.6739	0.0468
38.67359	0.02488	38.67359	0.04695
38.67329	0.0253	38.67329	0.04715
38.67298	0.02573	38.67298	0.04739
38.67268	0.02618	38.67268	0.04766
38.67237	0.02663	38.67237	0.04796
38.67207	0.02706	38.67207	0.04829
38.67176	0.02744	38.67176	0.04866
38.67146	0.02776	38.67146	0.04908
38.67115	0.02801	38.67115	0.04955
38.67085	0.02819	38.67085	0.05008
38.67054	0.02831	38.67054	0.05068
38.67024	0.02837	38.67024	0.05132
38.66993	0.02838	38.66993	0.05201
38.66963	0.02836	38.66963	0.05272
38.66932	0.02834	38.66932	0.05343
38.66902	0.02832	38.66902	0.05412
38.66871	0.02833	38.66871	0.05478
38.66841	0.02838	38.66841	0.05543
38.6681	0.02849	38.6681	0.05608
38.6678	0.02865	38.6678	0.05674
38.66749	0.02885	38.66749	0.05743
38.66719	0.02908	38.66719	0.05815
38.66688	0.02933	38.66688	0.0589
38.66657	0.0296	38.66657	0.05968
38.66627	0.02989	38.66627	0.06046
38.66596	0.03019	38.66596	0.06123
38.66566	0.03051	38.66566	0.06196
38.66535	0.03087	38.66535	0.06266
38.66505	0.03125	38.66505	0.06331
38.66474	0.03166	38.66474	0.06392
38.66444	0.03209	38.66444	0.06451
38.66413	0.03252	38.66413	0.06509
38.66383	0.03295	38.66383	0.06569
38.66352	0.03338	38.66352	0.06633
38.66322	0.03378	38.66322	0.067
38.66291	0.03417	38.66291	0.06771
38.66261	0.03453	38.66261	0.06847
38.6623	0.03488	38.6623	0.06928
38.662	0.03521	38.662	0.07015
38.66169	0.03552	38.66169	0.07109
38.66139	0.03583	38.66139	0.07209
38.66108	0.03615	38.66108	0.07314
38.66078	0.03647	38.66078	0.07422
38.66047	0.03681	38.66047	0.07529
38.66017	0.03716	38.66017	0.07632
38.65986	0.03752	38.65986	0.07731
38.65956	0.0379	38.65956	0.07825
38.65925	0.0383	38.65925	0.07917
38.65895	0.03871	38.65895	0.0801
38.65864	0.03913	38.65864	0.08108
38.65833	0.03957	38.65833	0.08212
38.65803	0.04002	38.65803	0.08322
38.65772	0.04047	38.65772	0.08436
38.65742	0.04091	38.65742	0.0855
38.65711	0.04132	38.65711	0.08661
38.65681	0.04169	38.65681	0.08767
38.6565	0.04202	38.6565	0.08867
38.6562	0.0423	38.6562	0.0896
38.65589	0.04256	38.65589	0.09049
38.65559	0.0428	38.65559	0.09134
38.65528	0.04306	38.65528	0.09218
38.65498	0.04334	38.65498	0.09303
38.65467	0.04368	38.65467	0.0939
38.65437	0.04408	38.65437	0.09481
38.65406	0.04453	38.65406	0.09578
38.65376	0.04504	38.65376	0.09682
38.65345	0.04559	38.65345	0.09793
38.65315	0.04619	38.65315	0.0991
38.65284	0.04683	38.65284	0.10031
38.65254	0.0475	38.65254	0.10155
38.65223	0.04819	38.65223	0.10283
38.65193	0.04889	38.65193	0.10416
38.65162	0.04958	38.65162	0.10555
38.65132	0.05026	38.65132	0.10699
38.65101	0.05091	38.65101	0.10847
38.65071	0.05155	38.65071	0.10997
38.6504	0.05217	38.6504	0.11145
38.65009	0.05279	38.65009	0.11291
38.64979	0.05341	38.64979	0.11434
38.64948	0.05404	38.64948	0.11572
38.64918	0.05467	38.64918	0.11706
38.64887	0.0553	38.64887	0.11836
38.64857	0.05593	38.64857	0.11963
38.64826	0.05654	38.64826	0.12088
38.64796	0.05714	38.64796	0.12213
38.64765	0.05772	38.64765	0.12342
38.64735	0.0583	38.64735	0.12478
38.64704	0.05887	38.64704	0.12623
38.64674	0.05945	38.64674	0.12777
38.64643	0.06003	38.64643	0.12939
38.64613	0.06064	38.64613	0.13106
38.64582	0.06129	38.64582	0.13274
38.64552	0.06198	38.64552	0.13441
38.64521	0.06273	38.64521	0.13605
38.64491	0.06355	38.64491	0.13765
38.6446	0.06443	38.6446	0.13921
38.6443	0.06537	38.6443	0.14074
38.64399	0.06636	38.64399	0.14224
38.64369	0.06737	38.64369	0.14371
38.64338	0.0684	38.64338	0.14513
38.64308	0.06943	38.64308	0.14647
38.64277	0.07046	38.64277	0.14774
38.64247	0.07151	38.64247	0.14891
38.64216	0.07256	38.64216	0.15
38.64186	0.07363	38.64186	0.15103
38.64155	0.0747	38.64155	0.15204
38.64124	0.07576	38.64124	0.15309
38.64094	0.0768	38.64094	0.15422
38.64063	0.0778	38.64063	0.15544
38.64033	0.07876	38.64033	0.15676
38.64002	0.07968	38.64002	0.15818
38.63972	0.08057	38.63972	0.15967
38.63941	0.08146	38.63941	0.16123
38.63911	0.08235	38.63911	0.16285
38.6388	0.08327	38.6388	0.16455
38.6385	0.08421	38.6385	0.16634
38.63819	0.0852	38.63819	0.16825
38.63789	0.08622	38.63789	0.17029
38.63758	0.08726	38.63758	0.17244
38.63728	0.08831	38.63728	0.17467
38.63697	0.08936	38.63697	0.17696
38.63667	0.09038	38.63667	0.17927
38.63636	0.09137	38.63636	0.18158
38.63606	0.09232	38.63606	0.18388
38.63575	0.09323	38.63575	0.18619
38.63545	0.0941	38.63545	0.18853
38.63514	0.09493	38.63514	0.19093
38.63484	0.09572	38.63484	0.1934
38.63453	0.09647	38.63453	0.19595
38.63423	0.09718	38.63423	0.19854
38.63392	0.09787	38.63392	0.20116
38.63362	0.09854	38.63362	0.20377
38.63331	0.09923	38.63331	0.20634
38.633	0.09996	38.633	0.20885
38.6327	0.10078	38.6327	0.21127
38.63239	0.10171	38.63239	0.21362
38.63209	0.10276	38.63209	0.2159
38.63178	0.10394	38.63178	0.21815
38.63148	0.10525	38.63148	0.22042
38.63117	0.10667	38.63117	0.22272
38.63087	0.1082	38.63087	0.22509
38.63056	0.1098	38.63056	0.22751
38.63026	0.11145	38.63026	0.22998
38.62995	0.11312	38.62995	0.23247
38.62965	0.11479	38.62965	0.23498
38.62934	0.11641	38.62934	0.2375
38.62904	0.11797	38.62904	0.24005
38.62873	0.11947	38.62873	0.24264
38.62843	0.12091	38.62843	0.2453
38.62812	0.12231	38.62812	0.24803
38.62782	0.12368	38.62782	0.25083
38.62751	0.12505	38.62751	0.2537
38.62721	0.12643	38.62721	0.25664
38.6269	0.12784	38.6269	0.25962
38.6266	0.1293	38.6266	0.26264
38.62629	0.13082	38.62629	0.26565
38.62599	0.1324	38.62599	0.26865
38.62568	0.13404	38.62568	0.27162
38.62538	0.13576	38.62538	0.27453
38.62507	0.13753	38.62507	0.27739
38.62477	0.13935	38.62477	0.2802
38.62446	0.14122	38.62446	0.28298
38.62415	0.14311	38.62415	0.28574
38.62385	0.14503	38.62385	0.28848
38.62354	0.14696	38.62354	0.2912
38.62324	0.14891	38.62324	0.29389
38.62293	0.15085	38.62293	0.29652
38.62263	0.15277	38.62263	0.2991
38.62232	0.15467	38.62232	0.30161
38.62202	0.15654	38.62202	0.30408
38.62171	0.15836	38.62171	0.30654
38.62141	0.16013	38.62141	0.30901
38.6211	0.16187	38.6211	0.31154
38.6208	0.16359	38.6208	0.31413
38.62049	0.16531	38.62049	0.31679
38.62019	0.16705	38.62019	0.31951
38.61988	0.16883	38.61988	0.32227
38.61958	0.17067	38.61958	0.32506
38.61927	0.17255	38.61927	0.32787
38.61897	0.17447	38.61897	0.33071
38.61866	0.17643	38.61866	0.33357
38.61836	0.17839	38.61836	0.33648
38.61805	0.18037	38.61805	0.33944
38.61775	0.18235	38.61775	0.34245
38.61744	0.18436	38.61744	0.34553
38.61714	0.1864	38.61714	0.34865
38.61683	0.18849	38.61683	0.35183
38.61653	0.19065	38.61653	0.35506
38.61622	0.19286	38.61622	0.35835
38.61591	0.19515	38.61591	0.3617
38.61561	0.19751	38.61561	0.36513
38.6153	0.19993	38.6153	0.36865
38.615	0.20242	38.615	0.37227
38.61469	0.20498	38.61469	0.37598
38.61439	0.20761	38.61439	0.37975
38.61408	0.21031	38.61408	0.38354
38.61378	0.21306	38.61378	0.38732
38.61347	0.21588	38.61347	0.39105
38.61317	0.21873	38.61317	0.39472
38.61286	0.22163	38.61286	0.39836
38.61256	0.22455	38.61256	0.402
38.61225	0.22748	38.61225	0.40568
38.61195	0.23043	38.61195	0.40945
38.61164	0.23337	38.61164	0.41332
38.61134	0.23631	38.61134	0.41731
38.61103	0.23925	38.61103	0.4214
38.61073	0.24221	38.61073	0.42558
38.61042	0.24518	38.61042	0.42982
38.61012	0.24819	38.61012	0.43412
38.60981	0.25123	38.60981	0.43845
38.60951	0.2543	38.60951	0.44279
38.6092	0.25739	38.6092	0.44713
38.6089	0.2605	38.6089	0.45146
38.60859	0.26361	38.60859	0.45577
38.60829	0.26672	38.60829	0.46003
38.60798	0.26982	38.60798	0.46423
38.60767	0.27293	38.60767	0.46835
38.60737	0.27605	38.60737	0.47242
38.60706	0.2792	38.60706	0.47645
38.60676	0.2824	38.60676	0.48048
38.60645	0.28566	38.60645	0.48453
38.60615	0.289	38.60615	0.48865
38.60584	0.29242	38.60584	0.49285
38.60554	0.29592	38.60554	0.49715
38.60523	0.29951	38.60523	0.50154
38.60493	0.30317	38.60493	0.50603
38.60462	0.30689	38.60462	0.51059
38.60432	0.31066	38.60432	0.51519
38.60401	0.31445	38.60401	0.51979
38.60371	0.31825	38.60371	0.52436
38.6034	0.32205	38.6034	0.52889
38.6031	0.32585	38.6031	0.53337
38.60279	0.32963	38.60279	0.53781
38.60249	0.33341	38.60249	0.54222
38.60218	0.33718	38.60218	0.54662
38.60188	0.34094	38.60188	0.55101
38.60157	0.34472	38.60157	0.55541
38.60127	0.34851	38.60127	0.55981
38.60096	0.35234	38.60096	0.56421
38.60066	0.35624	38.60066	0.5686
38.60035	0.36021	38.60035	0.57298
38.60005	0.36428	38.60005	0.57734
38.59974	0.36845	38.59974	0.58169
38.59944	0.37273	38.59944	0.58605
38.59913	0.3771	38.59913	0.59045
38.59882	0.38157	38.59882	0.59493
38.59852	0.38611	38.59852	0.59952
38.59821	0.39071	38.59821	0.60425
38.59791	0.39534	38.59791	0.60915
38.5976	0.40001	38.5976	0.61421
38.5973	0.4047	38.5973	0.61942
38.59699	0.4094	38.59699	0.62474
38.59669	0.41411	38.59669	0.63016
38.59638	0.41884	38.59638	0.63564
38.59608	0.42356	38.59608	0.64113
38.59577	0.42829	38.59577	0.64662
38.59547	0.43301	38.59547	0.65206
38.59516	0.43773	38.59516	0.65744
38.59486	0.44247	38.59486	0.66275
38.59455	0.44725	38.59455	0.66801
38.59425	0.4521	38.59425	0.67322
38.59394	0.45702	38.59394	0.67842
38.59364	0.46204	38.59364	0.68362
38.59333	0.46714	38.59333	0.68885
38.59303	0.47232	38.59303	0.69409
38.59272	0.47756	38.59272	0.69934
38.59242	0.48285	38.59242	0.70458
38.59211	0.48818	38.59211	0.70976
38.59181	0.49355	38.59181	0.71488
38.5915	0.49896	38.5915	0.71991
38.5912	0.50442	38.5912	0.72485
38.59089	0.50994	38.59089	0.72973
38.59058	0.51552	38.59058	0.73456
38.59028	0.52117	38.59028	0.73939
38.58997	0.5269	38.58997	0.74425
38.58967	0.5327	38.58967	0.74918
38.58936	0.53857	38.58936	0.7542
38.58906	0.5445	38.58906	0.75934
38.58875	0.55048	38.58875	0.76459
38.58845	0.55653	38.58845	0.76995
38.58814	0.56264	38.58814	0.7754
38.58784	0.56882	38.58784	0.78091
38.58753	0.57507	38.58753	0.78645
38.58723	0.58141	38.58723	0.79197
38.58692	0.5878	38.58692	0.79747
38.58662	0.59425	38.58662	0.80291
38.58631	0.60073	38.58631	0.8083
38.58601	0.60722	38.58601	0.81363
38.5857	0.61372	38.5857	0.8189
38.5854	0.6202	38.5854	0.82412
38.58509	0.62666	38.58509	0.82929
38.58479	0.63309	38.58479	0.83439
38.58448	0.63947	38.58448	0.83941
38.58418	0.64581	38.58418	0.8443
38.58387	0.6521	38.58387	0.84901
38.58357	0.65834	38.58357	0.85351
38.58326	0.66453	38.58326	0.85776
38.58296	0.67068	38.58296	0.86178
38.58265	0.67679	38.58265	0.8656
38.58234	0.68288	38.58234	0.86927
38.58204	0.68897	38.58204	0.87283
38.58173	0.69506	38.58173	0.87634
38.58143	0.70119	38.58143	0.87983
38.58112	0.70737	38.58112	0.88332
38.58082	0.71361	38.58082	0.88682
38.58051	0.71992	38.58051	0.89033
38.58021	0.72631	38.58021	0.89385
38.5799	0.73277	38.5799	0.89736
38.5796	0.7393	38.5796	0.90086
38.57929	0.74589	38.57929	0.90434
38.57899	0.75253	38.57899	0.90778
38.57868	0.75918	38.57868	0.91117
38.57838	0.76583	38.57838	0.91448
38.57807	0.77247	38.57807	0.9177
38.57777	0.77908	38.57777	0.92081
38.57746	0.78567	38.57746	0.92381
38.57716	0.79221	38.57716	0.92672
38.57685	0.79869	38.57685	0.92957
38.57655	0.80512	38.57655	0.93237
38.57624	0.81148	38.57624	0.93517
38.57594	0.81778	38.57594	0.93798
38.57563	0.824	38.57563	0.9408
38.57533	0.83015	38.57533	0.94366
38.57502	0.83622	38.57502	0.94654
38.57472	0.8422	38.57472	0.94944
38.57441	0.84807	38.57441	0.95238
38.57411	0.85384	38.57411	0.95533
38.5738	0.85949	38.5738	0.95829
38.57349	0.86502	38.57349	0.96124
38.57319	0.87046	38.57319	0.96416
38.57288	0.87582	38.57288	0.96702
38.57258	0.88111	38.57258	0.96983
38.57227	0.88635	38.57227	0.97256
38.57197	0.89156	38.57197	0.97523
38.57166	0.89674	38.57166	0.97782
38.57136	0.9019	38.57136	0.98034
38.57105	0.90703	38.57105	0.98277
38.57075	0.91211	38.57075	0.9851
38.57044	0.91712	38.57044	0.98732
38.57014	0.92203	38.57014	0.98939
38.56983	0.92681	38.56983	0.99131
38.56953	0.93147	38.56953	0.99305
38.56922	0.93599	38.56922	0.99462
38.56892	0.94038	38.56892	0.99601
38.56861	0.94464	38.56861	0.9972
38.56831	0.94877	38.56831	0.9982
38.568	0.95278	38.568	0.99897
38.5677	0.95666	38.5677	0.99952
38.56739	0.9604	38.56739	0.99985
38.56709	0.96399	38.56709	1
38.56678	0.96741	38.56678	1
38.56648	0.97064	38.56648	0.9999
38.56617	0.97368	38.56617	0.99975
38.56587	0.97651	38.56587	0.99957
38.56556	0.97915	38.56556	0.99938
38.56525	0.98161	38.56525	0.99917
38.56495	0.98392	38.56495	0.99896
38.56464	0.98609	38.56464	0.99871
38.56434	0.98813	38.56434	0.99844
38.56403	0.99004	38.56403	0.99814
38.56373	0.99182	38.56373	0.99786
38.56342	0.99344	38.56342	0.99763
38.56312	0.99489	38.56312	0.99747
38.56281	0.99616	38.56281	0.99741
38.56251	0.99724	38.56251	0.99744
38.5622	0.99812	38.5622	0.99752
38.5619	0.9988	38.5619	0.99762
38.56159	0.99931	38.56159	0.99766
38.56129	0.99966	38.56129	0.99758
38.56098	0.99987	38.56098	0.99735
38.56068	0.99998	38.56068	0.99694
38.56037	1	38.56037	0.99634
38.56007	0.99993	38.56007	0.99557
38.55976	0.99976	38.55976	0.99464
38.55946	0.99948	38.55946	0.99358
38.55915	0.99906	38.55915	0.99239
38.55885	0.99849	38.55885	0.99107
38.55854	0.99774	38.55854	0.98961
38.55824	0.99679	38.55824	0.98799
38.55793	0.99561	38.55793	0.98617
38.55763	0.9942	38.55763	0.98415
38.55732	0.99254	38.55732	0.98192
38.55701	0.99065	38.55701	0.97954
38.55671	0.98852	38.55671	0.97706
[truncated: 2,097 more rows]
