# Supplementary material for: How crystallization additives govern halide perovskite grain growth
Source: Nat Commun. 2025 Nov 10;16:9894. doi: 10.1038/s41467-025-65484-7 (PMC12603034; doi:10.1038/s41467-025-65484-7)
Supplement: Supplementary file 3 — Source Data [file 41467_2025_65484_MOESM3_ESM.zip › Data files/Fig S33a.txt]

		500min w/o		500min with		0 min
-4125.85649	0.02799	-4125.85649	0.03525	-4125.85649	-0.01226
-4121.77122	0.03256	-4121.77122	0.03066	-4121.77122	-0.01274
-4117.68595	0.03518	-4117.68595	0.02368	-4117.68595	-0.00968
-4113.60069	0.03084	-4113.60069	0.01607	-4113.60069	-0.0031
-4109.51542	0.02392	-4109.51542	0.00971	-4109.51542	0.0065
-4105.43015	0.02907	-4105.43015	0.00658	-4105.43015	0.01728
-4101.34488	0.03965	-4101.34488	0.00849	-4101.34488	0.02565
-4097.25961	0.03453	-4097.25961	0.01576	-4097.25961	0.02777
-4093.17435	0.01854	-4093.17435	0.02576	-4093.17435	0.02251
-4089.08908	0.01073	-4089.08908	0.03362	-4089.08908	0.01299
-4085.00381	0.01393	-4085.00381	0.0361	-4085.00381	0.00452
-4080.91854	0.01884	-4080.91854	0.03596	-4080.91854	9.86782E-4
-4076.83327	0.02262	-4076.83327	0.04134	-4076.83327	0.0032
-4072.748	0.02232	-4072.748	0.05693	-4072.748	0.00961
-4068.66274	0.01964	-4068.66274	0.0761	-4068.66274	0.01764
-4064.57747	0.01618	-4064.57747	0.08669	-4064.57747	0.02479
-4060.4922	0.00829	-4060.4922	0.08291	-4060.4922	0.02946
-4056.40693	0.00825	-4056.40693	0.06722	-4056.40693	0.03095
-4052.32166	0.02227	-4052.32166	0.04457	-4052.32166	0.0285
-4048.2364	0.02923	-4048.2364	0.02042	-4048.2364	0.02094
-4044.15113	0.01923	-4044.15113	0.0016	-4044.15113	0.00851
-4040.06586	0.01416	-4040.06586	-0.00582	-4040.06586	-0.00515
-4035.98059	0.01484	-4035.98059	-0.00162	-4035.98059	-0.01406
-4031.89532	0.01288	-4031.89532	0.00712	-4031.89532	-0.01444
-4027.81006	0.01645	-4027.81006	0.01337	-4027.81006	-0.00838
-4023.72479	0.01617	-4023.72479	0.01792	-4023.72479	-0.00246
-4019.63952	0.01044	-4019.63952	0.02725	-4019.63952	-0.00229
-4015.55425	0.00873	-4015.55425	0.0439	-4015.55425	-0.00833
-4011.46898	0.00833	-4011.46898	0.06122	-4011.46898	-0.01634
-4007.38372	0.00708	-4007.38372	0.06942	-4007.38372	-0.0216
-4003.29845	0.01283	-4003.29845	0.06492	-4003.29845	-0.02285
-3999.21318	0.01929	-3999.21318	0.05132	-3999.21318	-0.02298
-3995.12791	0.02022	-3995.12791	0.03579	-3995.12791	-0.02595
-3991.04264	0.02483	-3991.04264	0.02705	-3991.04264	-0.03285
-3986.95738	0.03205	-3986.95738	0.03018	-3986.95738	-0.04082
-3982.87211	0.04277	-3982.87211	0.04077	-3982.87211	-0.04582
-3978.78684	0.05907	-3978.78684	0.05062	-3978.78684	-0.0461
-3974.70157	0.06585	-3974.70157	0.05765	-3974.70157	-0.04273
-3970.6163	0.05566	-3970.6163	0.06227	-3970.6163	-0.03763
-3966.53104	0.03475	-3966.53104	0.05964	-3966.53104	-0.03191
-3962.44577	0.0175	-3962.44577	0.04611	-3962.44577	-0.02582
-3958.3605	0.01715	-3958.3605	0.02853	-3958.3605	-0.01914
-3954.27523	0.02675	-3954.27523	0.01732	-3954.27523	-0.01143
-3950.18996	0.0279	-3950.18996	0.01359	-3950.18996	-0.00289
-3946.1047	0.02478	-3946.1047	0.01091	-3946.1047	0.00455
-3942.01943	0.02823	-3942.01943	0.0062	-3942.01943	0.0078
-3937.93416	0.02703	-3937.93416	0.00356	-3937.93416	0.00476
-3933.84889	0.01344	-3933.84889	0.00969	-3933.84889	-0.00366
-3929.76362	0.00293	-3929.76362	0.02541	-3929.76362	-0.0131
-3925.67835	0.0038	-3925.67835	0.0419	-3925.67835	-0.01744
-3921.59309	0.01139	-3921.59309	0.049	-3921.59309	-0.01257
-3917.50782	0.01954	-3917.50782	0.04469	-3917.50782	-2.2406E-4
-3913.42255	0.02326	-3913.42255	0.03392	-3913.42255	0.01266
-3909.33728	0.01662	-3909.33728	0.02241	-3909.33728	0.02005
-3905.25201	0.00527	-3905.25201	0.01421	-3905.25201	0.02189
-3901.16675	0.00539	-3901.16675	0.01231	-3901.16675	0.02188
-3897.08148	0.0123	-3897.08148	0.01794	-3897.08148	0.02139
-3892.99621	0.01657	-3892.99621	0.02939	-3892.99621	0.01777
-3888.91094	0.01198	-3888.91094	0.04281	-3888.91094	0.00863
-3884.82567	0.00247	-3884.82567	0.05355	-3884.82567	-0.00482
-3880.74041	-0.00358	-3880.74041	0.05742	-3880.74041	-0.01908
-3876.65514	-0.00639	-3876.65514	0.05433	-3876.65514	-0.03176
-3872.56987	-0.00622	-3872.56987	0.04929	-3872.56987	-0.04279
-3868.4846	-8.08035E-4	-3868.4846	0.0456	-3868.4846	-0.05279
-3864.39933	0.0096	-3864.39933	0.04117	-3864.39933	-0.06085
-3860.31407	0.01889	-3860.31407	0.03436	-3860.31407	-0.06465
-3856.2288	0.02207	-3856.2288	0.02747	-3856.2288	-0.063
-3852.14353	0.01835	-3852.14353	0.02202	-3852.14353	-0.05745
-3848.05826	0.01479	-3848.05826	0.01684	-3848.05826	-0.05072
-3843.97299	0.0129	-3843.97299	0.01194	-3843.97299	-0.04446
-3839.88773	0.00847	-3839.88773	0.00964	-3839.88773	-0.03945
-3835.80246	0.01263	-3835.80246	0.01214	-3835.80246	-0.03682
-3831.71719	0.01727	-3831.71719	0.02058	-3831.71719	-0.03744
-3827.63192	0.01237	-3827.63192	0.03294	-3827.63192	-0.04011
-3823.54665	0.00538	-3823.54665	0.04326	-3823.54665	-0.04168
-3819.46139	8.15652E-4	-3819.46139	0.04729	-3819.46139	-0.03965
-3815.37612	0.00155	-3815.37612	0.04543	-3815.37612	-0.03425
-3811.29085	0.01217	-3811.29085	0.0389	-3811.29085	-0.02793
-3807.20558	0.0289	-3807.20558	0.02979	-3807.20558	-0.02322
-3803.12031	0.02779	-3803.12031	0.02333	-3803.12031	-0.0208
-3799.03505	0.00906	-3799.03505	0.02269	-3799.03505	-0.01923
-3794.94978	-0.00617	-3794.94978	0.02307	-3794.94978	-0.01633
-3790.86451	-0.00824	-3790.86451	0.01644	-3790.86451	-0.01092
-3786.77924	-0.00292	-3786.77924	0.00211	-3786.77924	-0.00366
-3782.69397	0.00125	-3782.69397	-0.01225	-3782.69397	0.00337
-3778.6087	0.00283	-3778.6087	-0.01875	-3778.6087	0.00771
-3774.52344	0.00465	-3774.52344	-0.01327	-3774.52344	0.00752
-3770.43817	0.007	-3770.43817	0.00342	-3770.43817	0.00279
-3766.3529	0.0092	-3766.3529	0.02281	-3766.3529	-0.00332
-3762.26763	0.01207	-3762.26763	0.03349	-3762.26763	-0.00508
-3758.18236	0.01799	-3758.18236	0.03156	-3758.18236	0.00189
-3754.0971	0.03452	-3754.0971	0.02204	-3754.0971	0.01633
-3750.01183	0.04861	-3750.01183	0.01152	-3750.01183	0.03173
-3745.92656	0.04282	-3745.92656	0.0028	-3745.92656	0.04102
-3741.84129	0.02236	-3741.84129	-0.00301	-3741.84129	0.04057
-3737.75602	0.00378	-3737.75602	-0.00329	-3737.75602	0.03043
-3733.67076	-0.01045	-3733.67076	0.00309	-3733.67076	0.01298
-3729.58549	-0.01971	-3729.58549	0.01146	-3729.58549	-0.00786
-3725.50022	-0.02195	-3725.50022	0.01411	-3725.50022	-0.02732
-3721.41495	-0.02304	-3721.41495	0.00828	-3721.41495	-0.0414
-3717.32968	-0.02305	-3717.32968	-6.133E-4	-3717.32968	-0.04832
-3713.24442	-0.01289	-3713.24442	-0.00514	-3713.24442	-0.04788
-3709.15915	0.00622	-3709.15915	-0.00285	-3709.15915	-0.04001
-3705.07388	0.02155	-3705.07388	0.0043	-3705.07388	-0.02508
-3700.98861	0.01621	-3700.98861	0.01304	-3700.98861	-0.00592
-3696.90334	0.00164	-3696.90334	0.01946	-3696.90334	0.01204
-3692.81808	0.00111	-3692.81808	0.01977	-3692.81808	0.02343
-3688.73281	0.01121	-3688.73281	0.01346	-3688.73281	0.02628
-3684.64754	0.01594	-3684.64754	0.00621	-3684.64754	0.02334
-3680.56227	0.00806	-3680.56227	0.00497	-3680.56227	0.02053
-3676.477	9.87587E-4	-3676.477	0.00828	-3676.477	0.02311
-3672.39174	2.09608E-4	-3672.39174	0.00704	-3672.39174	0.03229
-3668.30647	0.00469	-3668.30647	-0.0034	-3668.30647	0.04461
-3664.2212	0.01522	-3664.2212	-0.017	-3664.2212	0.05421
-3660.13593	0.01827	-3660.13593	-0.02334	-3660.13593	0.05589
-3656.05066	0.01102	-3656.05066	-0.01636	-3656.05066	0.04764
-3651.9654	0.00848	-3651.9654	0.00258	-3651.9654	0.03181
-3647.88013	0.01576	-3647.88013	0.02572	-3647.88013	0.01353
-3643.79486	0.01678	-3643.79486	0.04151	-3643.79486	-0.00272
-3639.70959	0.00865	-3639.70959	0.04134	-3639.70959	-0.01495
-3635.62432	0.00134	-3635.62432	0.02715	-3635.62432	-0.02267
-3631.53905	-0.00636	-3631.53905	0.00961	-3631.53905	-0.02551
-3627.45379	-0.00983	-3627.45379	-0.00106	-3627.45379	-0.02321
-3623.36852	3.78133E-4	-3623.36852	-7.61584E-4	-3623.36852	-0.01612
-3619.28325	0.0132	-3619.28325	0.00738	-3619.28325	-0.00479
-3615.19798	0.01171	-3615.19798	0.01594	-3615.19798	0.01054
-3611.11271	0.00247	-3611.11271	0.02019	-3611.11271	0.02877
-3607.02745	-0.00615	-3607.02745	0.02205	-3607.02745	0.04637
-3602.94218	-0.01921	-3602.94218	0.025	-3602.94218	0.05841
-3598.85691	-0.02826	-3598.85691	0.02621	-3598.85691	0.06193
-3594.77164	-0.02073	-3594.77164	0.01814	-3594.77164	0.05778
-3590.68637	-0.00899	-3590.68637	-9.68523E-5	-3590.68637	0.04864
-3586.60111	-0.00199	-3586.60111	-0.018	-3586.60111	0.03637
-3582.51584	0.00707	-3582.51584	-0.02299	-3582.51584	0.02187
-3578.43057	0.01812	-3578.43057	-0.01222	-3578.43057	0.00685
-3574.3453	0.02841	-3574.3453	0.00543	-3574.3453	-0.00584
-3570.26003	0.02472	-3570.26003	0.01784	-3570.26003	-0.01364
-3566.17477	0.00885	-3566.17477	0.01959	-3566.17477	-0.01598
-3562.0895	0.00684	-3562.0895	0.01368	-3562.0895	-0.01514
-3558.00423	0.01555	-3558.00423	0.00644	-3558.00423	-0.01524
-3553.91896	0.01085	-3553.91896	0.00169	-3553.91896	-0.01893
-3549.83369	-0.00271	-3549.83369	-6.667E-4	-3549.83369	-0.02435
-3545.74843	-0.00295	-3545.74843	-5.94356E-4	-3545.74843	-0.02631
-3541.66316	0.00794	-3541.66316	0.00434	-3541.66316	-0.02131
-3537.57789	0.01948	-3537.57789	0.01355	-3537.57789	-0.01071
-3533.49262	0.01873	-3533.49262	0.02068	-3533.49262	0.00116
-3529.40735	0.01179	-3529.40735	0.02051	-3529.40735	0.01114
-3525.32209	0.01123	-3525.32209	0.01533	-3525.32209	0.01859
-3521.23682	0.01454	-3521.23682	0.01125	-3521.23682	0.02316
-3517.15155	0.01468	-3517.15155	0.00923	-3517.15155	0.02305
-3513.06628	0.01049	-3513.06628	0.00268	-3513.06628	0.01698
-3508.98101	0.00225	-3508.98101	-0.01369	-3508.98101	0.00721
-3504.89575	-0.00456	-3504.89575	-0.03356	-3504.89575	-0.00127
-3500.81048	-0.0061	-3500.81048	-0.0416	-3500.81048	-0.00505
-3496.72521	-0.01062	-3496.72521	-0.02748	-3496.72521	-0.00503
-3492.63994	-0.01982	-3492.63994	0.00508	-3492.63994	-0.00494
-3488.55467	-0.02023	-3488.55467	0.0421	-3488.55467	-0.00762
-3484.46941	-0.01443	-3484.46941	0.06867	-3484.46941	-0.01231
-3480.38414	-0.01741	-3480.38414	0.07697	-3480.38414	-0.01521
-3476.29887	-0.01573	-3476.29887	0.07026	-3476.29887	-0.01312
-3472.2136	0.00796	-3472.2136	0.05633	-3472.2136	-0.00674
-3468.12833	0.03557	-3468.12833	0.0377	-3468.12833	1.68152E-4
-3464.04306	0.03969	-3464.04306	0.01456	-3464.04306	0.00522
-3459.9578	0.02182	-3459.9578	-0.00735	-3459.9578	0.00999
-3455.87253	-0.00101	-3455.87253	-0.01977	-3455.87253	0.01692
-3451.78726	-0.0205	-3451.78726	-0.01826	-3451.78726	0.02406
-3447.70199	-0.02879	-3447.70199	-0.00348	-3447.70199	0.02461
-3443.61672	-0.01568	-3443.61672	0.01733	-3443.61672	0.01289
-3439.53146	0.00445	-3439.53146	0.03124	-3439.53146	-0.00972
-3435.44619	0.00847	-3435.44619	0.0299	-3435.44619	-0.03485
-3431.36092	-0.00573	-3431.36092	0.01864	-3431.36092	-0.05259
-3427.27565	-0.02458	-3427.27565	0.00939	-3427.27565	-0.05683
-3423.19038	-0.03044	-3423.19038	0.00616	-3423.19038	-0.04714
-3419.10512	-0.01863	-3419.10512	0.00376	-3419.10512	-0.02721
-3415.01985	-0.00709	-3415.01985	-6.4294E-4	-3415.01985	-0.00276
-3410.93458	0.00575	-3410.93458	-0.00173	-3410.93458	0.02035
-3406.84931	0.02054	-3406.84931	0.00483	-3406.84931	0.03806
-3402.76404	0.02289	-3402.76404	0.01323	-3402.76404	0.04937
-3398.67878	0.0105	-3398.67878	0.01547	-3398.67878	0.05563
-3394.59351	0.00351	-3394.59351	0.0141	-3394.59351	0.05873
-3390.50824	0.01335	-3390.50824	0.01782	-3390.50824	0.06055
-3386.42297	0.02003	-3386.42297	0.02665	-3386.42297	0.06315
-3382.3377	0.01765	-3382.3377	0.03033	-3382.3377	0.06801
-3378.25244	0.02038	-3378.25244	0.02252	-3378.25244	0.07454
-3374.16717	0.02628	-3374.16717	0.00878	-3374.16717	0.07986
-3370.0819	0.02155	-3370.0819	-0.00174	-3370.0819	0.08073
-3365.99663	0.00909	-3365.99663	-0.00633	-3365.99663	0.07534
-3361.91136	-0.00159	-3361.91136	-0.00801	-3361.91136	0.0636
-3357.8261	-0.00365	-3357.8261	-0.0083	-3357.8261	0.04703
-3353.74083	-0.00395	-3353.74083	-0.00537	-3353.74083	0.02879
-3349.65556	-0.00566	-3349.65556	2.41223E-4	-3349.65556	0.01282
-3345.57029	0.00113	-3345.57029	0.00378	-3345.57029	0.00152
-3341.48502	0.01035	-3341.48502	0.00392	-3341.48502	-0.00606
-3337.39976	0.00947	-3337.39976	0.00633	-3337.39976	-0.01274
-3333.31449	0.00415	-3333.31449	0.01651	-3333.31449	-0.01917
-3329.22922	-7.62602E-4	-3329.22922	0.03389	-3329.22922	-0.02212
-3325.14395	-0.00728	-3325.14395	0.05394	-3325.14395	-0.01763
-3321.05868	-0.01022	-3321.05868	0.07185	-3321.05868	-0.00549
-3316.97341	-0.00747	-3316.97341	0.08346	-3316.97341	0.01022
-3312.88815	-6.21027E-4	-3312.88815	0.08547	-3312.88815	0.02462
-3308.80288	0.0124	-3308.80288	0.07719	-3308.80288	0.03492
-3304.71761	0.02765	-3304.71761	0.06309	-3304.71761	0.04034
-3300.63234	0.02076	-3300.63234	0.05081	-3300.63234	0.0411
-3296.54707	-0.00616	-3296.54707	0.04418	-3296.54707	0.03877
-3292.46181	-0.02128	-3292.46181	0.04041	-3292.46181	0.03644
-3288.37654	-0.01612	-3288.37654	0.03582	-3288.37654	0.0363
-3284.29127	0.00188	-3284.29127	0.03162	-3284.29127	0.03744
-3280.206	0.02814	-3280.206	0.03019	-3280.206	0.03738
-3276.12073	0.03882	-3276.12073	0.02878	-3276.12073	0.03581
-3272.03547	0.02607	-3272.03547	0.02473	-3272.03547	0.03511
-3267.9502	0.00989	-3267.9502	0.02151	-3267.9502	0.03653
-3263.86493	-0.00147	-3263.86493	0.02074	-3263.86493	0.03741
-3259.77966	-0.00686	-3259.77966	0.01646	-3259.77966	0.03321
-3255.69439	-0.00296	-3255.69439	0.00474	-3255.69439	0.02175
-3251.60913	0.00652	-3251.60913	-0.00951	-3251.60913	0.00554
-3247.52386	0.00341	-3247.52386	-0.01933	-3247.52386	-0.00956
-3243.43859	-0.00786	-3243.43859	-0.02197	-3243.43859	-0.01809
-3239.35332	-0.00647	-3239.35332	-0.0186	-3239.35332	-0.01839
-3235.26805	2.21077E-4	-3235.26805	-0.01324	-3235.26805	-0.0132
-3231.18279	0.00206	-3231.18279	-0.00953	-3231.18279	-0.00717
-3227.09752	0.00216	-3227.09752	-0.00575	-3227.09752	-0.00396
-3223.01225	-0.00489	-3223.01225	0.00373	-3223.01225	-0.00499
-3218.92698	-0.01246	-3218.92698	0.0198	-3218.92698	-0.00985
-3214.84171	-0.01241	-3214.84171	0.03395	-3214.84171	-0.01741
-3210.75645	-0.00596	-3210.75645	0.03568	-3210.75645	-0.02654
-3206.67118	-0.00423	-3206.67118	0.02537	-3206.67118	-0.03613
-3202.58591	-0.00715	-3202.58591	0.01549	-3202.58591	-0.04491
-3198.50064	-0.0059	-3198.50064	0.01629	-3198.50064	-0.05193
-3194.41537	-2.79661E-4	-3194.41537	0.02473	-3194.41537	-0.05694
-3190.33011	0.01341	-3190.33011	0.03117	-3190.33011	-0.05956
-3186.24484	0.01736	-3186.24484	0.03237	-3186.24484	-0.05832
-3182.15957	0.00446	-3182.15957	0.03227	-3182.15957	-0.0512
-3178.0743	-6.07999E-5	-3178.0743	0.03343	-3178.0743	-0.03779
-3173.98903	0.0092	-3173.98903	0.03529	-3173.98903	-0.0205
-3169.90376	0.01742	-3169.90376	0.03867	-3169.90376	-0.00353
-3165.8185	0.01434	-3165.8185	0.04335	-3165.8185	0.00924
-3161.73323	0.00932	-3161.73323	0.04386	-3161.73323	0.01542
-3157.64796	0.00795	-3157.64796	0.03492	-3157.64796	0.01469
-3153.56269	0.00303	-3153.56269	0.0195	-3153.56269	0.00943
-3149.47742	-0.00308	-3149.47742	0.00631	-3149.47742	0.00424
-3145.39216	-0.00581	-3145.39216	-9.13506E-4	-3145.39216	0.00309
-3141.30689	-8.8446E-4	-3141.30689	-0.00768	-3141.30689	0.00674
-3137.22162	0.00655	-3137.22162	-0.01921	-3137.22162	0.01336
-3133.13635	0.01483	-3133.13635	-0.03043	-3133.13635	0.02147
-3129.05108	0.02245	-3129.05108	-0.03104	-3129.05108	0.03091
-3124.96582	0.0246	-3124.96582	-0.01929	-3124.96582	0.04091
-3120.88055	0.01949	-3120.88055	-0.00513	-3120.88055	0.04812
-3116.79528	0.01225	-3116.79528	8.47655E-4	-3116.79528	0.0476
-3112.71001	0.00642	-3112.71001	-0.00151	-3112.71001	0.03611
-3108.62474	-0.00228	-3108.62474	-0.00333	-3108.62474	0.01469
-3104.53948	0.0017	-3104.53948	9.72097E-4	-3104.53948	-0.01138
-3100.45421	0.01741	-3100.45421	0.0064	-3100.45421	-0.03436
-3096.36894	0.02418	-3096.36894	0.006	-3096.36894	-0.04666
-3092.28367	0.02375	-3092.28367	0.00227	-3092.28367	-0.04374
-3088.1984	0.02731	-3088.1984	0.00295	-3088.1984	-0.02635
-3084.11314	0.02985	-3084.11314	0.01071	-3084.11314	-4.75514E-4
-3080.02787	0.02282	-3080.02787	0.02481	-3080.02787	0.02544
-3075.9426	0.00742	-3075.9426	0.04639	-3075.9426	0.04431
-3071.85733	-6.96197E-5	-3071.85733	0.07248	-3071.85733	0.0524
-3067.77206	0.00538	-3067.77206	0.09101	-3067.77206	0.04884
-3063.6868	9.39095E-4	-3063.6868	0.09119	-3063.6868	0.03448
-3059.60153	-0.01745	-3059.60153	0.07414	-3059.60153	0.01185
-3055.51626	-0.02681	-3055.51626	0.04914	-3055.51626	-0.01471
-3051.43099	-0.00836	-3051.43099	0.02627	-3051.43099	-0.04022
-3047.34572	0.01722	-3047.34572	0.01431	-3047.34572	-0.06104
-3043.26046	0.02069	-3043.26046	0.01721	-3043.26046	-0.07567
-3039.17519	0.01583	-3039.17519	0.02909	-3039.17519	-0.08357
-3035.08992	0.02857	-3035.08992	0.03806	-3035.08992	-0.0839
-3031.00465	0.03926	-3031.00465	0.03836	-3031.00465	-0.07608
-3026.91938	0.02463	-3026.91938	0.03334	-3026.91938	-0.06118
-3022.83411	0.00216	-3022.83411	0.02473	-3022.83411	-0.04211
-3018.74885	-0.0064	-3018.74885	0.00958	-3018.74885	-0.02314
-3014.66358	-0.01275	-3014.66358	-0.00881	-3014.66358	-0.00912
-3010.57831	-0.02079	-3010.57831	-0.01878	-3010.57831	-0.00361
-3006.49304	-0.01583	-3006.49304	-0.01327	-3006.49304	-0.00607
-3002.40777	-0.00167	-3002.40777	0.003	-3002.40777	-0.01136
-2998.32251	0.00895	-2998.32251	0.01982	-2998.32251	-0.01327
-2994.23724	0.01332	-2994.23724	0.02863	-2994.23724	-0.00906
-2990.15197	0.00886	-2990.15197	0.02526	-2990.15197	-4.57491E-4
-2986.0667	-0.00301	-2986.0667	0.01188	-2986.0667	0.00912
-2981.98143	-0.01212	-2981.98143	-0.00272	-2981.98143	0.01727
-2977.89617	-0.01195	-2977.89617	-0.00863	-2977.89617	0.02292
-2973.8109	-0.00915	-2973.8109	-0.00338	-2973.8109	0.02545
-2969.72563	-0.01904	-2969.72563	0.00736	-2969.72563	0.02472
-2965.64036	-0.02809	-2965.64036	0.0173	-2965.64036	0.02188
-2961.55509	-0.01684	-2961.55509	0.02418	-2961.55509	0.01906
-2957.46983	-0.00436	-2957.46983	0.02783	-2957.46983	0.01768
-2953.38456	-0.01062	-2953.38456	0.02814	-2953.38456	0.01768
-2949.29929	-0.0142	-2949.29929	0.02561	-2949.29929	0.01904
-2945.21402	-0.0022	-2945.21402	0.02185	-2945.21402	0.02288
-2941.12875	0.00924	-2941.12875	0.0181	-2941.12875	0.02972
-2937.04349	0.01659	-2937.04349	0.01387	-2937.04349	0.03752
-2932.95822	0.01752	-2932.95822	0.00911	-2932.95822	0.0426
-2928.87295	0.0112	-2928.87295	0.00548	-2928.87295	0.04228
-2924.78768	0.00576	-2924.78768	6.75397E-4	-2924.78768	0.03606
-2920.70241	0.00349	-2920.70241	-0.01227	-2920.70241	0.02555
-2916.61715	0.00532	-2916.61715	-0.03302	-2916.61715	0.01384
-2912.53188	0.00927	-2912.53188	-0.04828	-2912.53188	0.00425
-2908.44661	0.01442	-2908.44661	-0.04558	-2908.44661	-0.00102
-2904.36134	0.02092	-2904.36134	-0.0279	-2904.36134	-0.00134
-2900.27607	0.01746	-2900.27607	-0.01001	-2900.27607	0.00296
-2896.19081	0.00984	-2896.19081	-0.00445	-2896.19081	0.01139
-2892.10554	0.00892	-2892.10554	-0.01286	-2892.10554	0.02333
-2888.02027	0.00933	-2888.02027	-0.02638	-2888.02027	0.03738
-2883.935	-3.9448E-4	-2883.935	-0.03283	-2883.935	0.05065
-2879.84973	-0.01478	-2879.84973	-0.02593	-2879.84973	0.05914
-2875.76447	-0.01721	-2875.76447	-0.0101	-2875.76447	0.05909
-2871.6792	-0.00996	-2871.6792	0.00386	-2871.6792	0.04843
-2867.59393	-0.00163	-2867.59393	0.00986	-2867.59393	0.02818
-2863.50866	0.00207	-2863.50866	0.01119	-2863.50866	0.00326
-2859.42339	9.58506E-4	-2859.42339	0.01205	-2859.42339	-0.0188
-2855.33812	0.00266	-2855.33812	0.01113	-2855.33812	-0.03176
-2851.25286	0.00701	-2851.25286	0.00654	-2851.25286	-0.03478
-2847.16759	0.00627	-2847.16759	9.94564E-4	-2847.16759	-0.03286
-2843.08232	-0.00687	-2843.08232	-0.00136	-2843.08232	-0.03285
-2838.99705	-0.02065	-2838.99705	-1.03004E-4	-2838.99705	-0.03845
-2834.91178	-0.01794	-2834.91178	0.00335	-2834.91178	-0.04835
-2830.82652	-0.00595	-2830.82652	0.01125	-2830.82652	-0.05812
-2826.74125	-0.0013	-2826.74125	0.02625	-2826.74125	-0.06292
-2822.65598	-0.00763	-2822.65598	0.04377	-2822.65598	-0.05956
-2818.57071	-0.0167	-2818.57071	0.05582	-2818.57071	-0.04739
-2814.48544	-0.01991	-2814.48544	0.06032	-2814.48544	-0.02794
-2810.40018	-0.00973	-2810.40018	0.06036	-2810.40018	-0.00379
-2806.31491	0.00551	-2806.31491	0.05749	-2806.31491	0.02223
-2802.22964	0.01276	-2802.22964	0.04914	-2802.22964	0.04692
-2798.14437	0.00197	-2798.14437	0.03027	-2798.14437	0.06631
-2794.0591	-0.01573	-2794.0591	4.35552E-4	-2794.0591	0.07629
-2789.97384	-0.01891	-2789.97384	-0.02962	-2789.97384	0.07433
-2785.88857	-0.00992	-2785.88857	-0.04558	-2785.88857	0.06179
-2781.8033	-0.00355	-2781.8033	-0.04446	-2781.8033	0.04423
-2777.71803	-0.00765	-2777.71803	-0.03389	-2777.71803	0.02857
-2773.63276	-0.01389	-2773.63276	-0.02039	-2773.63276	0.01898
-2769.5475	-0.01665	-2769.5475	-0.0065	-2769.5475	0.01475
-2765.46223	-0.01019	-2765.46223	0.00478	-2765.46223	0.01176
-2761.37696	-0.00232	-2761.37696	0.01025	-2761.37696	0.0059
-2757.29169	0.00217	-2757.29169	0.00951	-2757.29169	-0.00412
-2753.20642	0.00536	-2753.20642	0.00467	-2753.20642	-0.01585
-2749.12116	0.00588	-2749.12116	-0.00104	-2749.12116	-0.02397
-2745.03589	0.00483	-2745.03589	-0.00387	-2745.03589	-0.02299
-2740.95062	-0.00265	-2740.95062	-8.44145E-4	-2740.95062	-0.01085
-2736.86535	-0.00851	-2736.86535	0.00759	-2736.86535	0.0095
-2732.78008	0.00156	-2732.78008	0.01678	-2732.78008	0.0319
-2728.69482	0.01273	-2728.69482	0.02198	-2728.69482	0.05023
-2724.60955	0.00571	-2724.60955	0.022	-2724.60955	0.0609
-2720.52428	-4.85075E-4	-2720.52428	0.01797	-2720.52428	0.06391
-2716.43901	0.00827	-2716.43901	0.0118	-2716.43901	0.06244
-2712.35374	0.01322	-2712.35374	0.0064	-2712.35374	0.06041
-2708.26847	0.00709	-2708.26847	0.00448	-2708.26847	0.05896
-2704.18321	-0.00169	-2704.18321	0.00673	-2704.18321	0.05507
-2700.09794	-1.41306E-4	-2700.09794	0.01242	-2700.09794	0.04445
-2696.01267	0.00997	-2696.01267	0.01892	-2696.01267	0.02648
-2691.9274	0.01682	-2691.9274	0.02064	-2691.9274	0.00662
-2687.84213	0.01286	-2687.84213	0.01531	-2687.84213	-0.00608
-2683.75687	0.01317	-2683.75687	0.00951	-2683.75687	-0.00466
-2679.6716	0.01251	-2679.6716	0.01055	-2679.6716	0.01072
-2675.58633	-5.67689E-4	-2675.58633	0.01725	-2675.58633	0.03228
-2671.50106	-0.00255	-2671.50106	0.02416	-2671.50106	0.04956
-2667.41579	0.008	-2667.41579	0.02984	-2667.41579	0.05639
-2663.33053	0.01172	-2663.33053	0.03547	-2663.33053	0.05441
-2659.24526	0.00978	-2659.24526	0.03854	-2659.24526	0.05037
-2655.15999	0.00181	-2655.15999	0.03519	-2655.15999	0.04979
-2651.07472	-0.00194	-2651.07472	0.02719	-2651.07472	0.05269
-2646.98945	0.00655	-2646.98945	0.01934	-2646.98945	0.05464
-2642.90419	0.0102	-2642.90419	0.01213	-2642.90419	0.05064
-2638.81892	1.20933E-4	-2638.81892	0.00358	-2638.81892	0.03838
-2634.73365	-0.01096	-2634.73365	-0.00423	-2634.73365	0.0197
-2630.64838	-0.01126	-2630.64838	-0.00601	-2630.64838	1.4514E-4
-2626.56311	-0.00213	-2626.56311	-6.52543E-4	-2626.56311	-0.01372
-2622.47785	0.0096	-2622.47785	0.00498	-2622.47785	-0.01739
-2618.39258	0.01831	-2618.39258	0.00307	-2618.39258	-0.00939
-2614.30731	0.02737	-2614.30731	-0.00596	-2614.30731	0.00982
-2610.22204	0.03647	-2610.22204	-0.01515	-2610.22204	0.03764
-2606.13677	0.02918	-2606.13677	-0.01982	-2606.13677	0.06771
-2602.05151	0.01276	-2602.05151	-0.02013	-2602.05151	0.09061
-2597.96624	0.00514	-2597.96624	-0.01658	-2597.96624	0.09849
-2593.88097	0.01098	-2593.88097	-0.00696	-2593.88097	0.08966
-2589.7957	0.01908	-2589.7957	0.01047	-2589.7957	0.06898
-2585.71043	0.01491	-2585.71043	0.03027	-2585.71043	0.04478
-2581.62517	0.00414	-2581.62517	0.04053	-2581.62517	0.02572
-2577.5399	0.00314	-2577.5399	0.03537	-2577.5399	0.01822
-2573.45463	0.01897	-2573.45463	0.02358	-2573.45463	0.02343
-2569.36936	0.02979	-2569.36936	0.01864	-2569.36936	0.03567
-2565.28409	0.0214	-2565.28409	0.02317	-2565.28409	0.04544
-2561.19882	0.00215	-2561.19882	0.0293	-2561.19882	0.04564
-2557.11356	-0.01235	-2557.11356	0.03033	-2557.11356	0.0354
-2553.02829	-0.00882	-2553.02829	0.02507	-2553.02829	0.01854
-2548.94302	-0.00341	-2548.94302	0.01622	-2548.94302	-1.14797E-4
-2544.85775	-0.0064	-2544.85775	0.00898	-2544.85775	-0.0165
-2540.77248	0.00464	-2540.77248	0.00675	-2540.77248	-0.02714
-2536.68722	0.02438	-2536.68722	0.00686	-2536.68722	-0.02951
-2532.60195	0.02594	-2532.60195	0.00366	-2532.60195	-0.0237
-2528.51668	0.01334	-2528.51668	-0.00508	-2528.51668	-0.01337
-2524.43141	0.01313	-2524.43141	-0.01672	-2524.43141	-0.00451
-2520.34614	0.02534	-2520.34614	-0.02708	-2520.34614	-0.00227
-2516.26088	0.0317	-2516.26088	-0.03418	-2516.26088	-0.00822
-2512.17561	0.0178	-2512.17561	-0.03916	-2512.17561	-0.0192
-2508.09034	-0.00192	-2508.09034	-0.04387	-2508.09034	-0.02806
-2504.00507	-2.17793E-4	-2504.00507	-0.04763	-2504.00507	-0.02728
-2499.9198	0.00689	-2499.9198	-0.0475	-2499.9198	-0.01452
-2495.83454	0.00257	-2495.83454	-0.04334	-2495.83454	0.00464
-2491.74927	0.00204	-2491.74927	-0.0408	-2491.74927	0.02063
-2487.664	0.00303	-2487.664	-0.04468	-2487.664	0.02714
-2483.57873	0.00251	-2483.57873	-0.0501	-2483.57873	0.02461
-2479.49346	0.00895	-2479.49346	-0.04608	-2479.49346	0.01751
-2475.4082	0.01691	-2475.4082	-0.02827	-2475.4082	0.00953
-2471.32293	0.02052	-2471.32293	-0.00439	-2471.32293	0.00123
-2467.23766	0.01575	-2467.23766	0.0131	-2467.23766	-0.00835
-2463.15239	0.00307	-2463.15239	0.01779	-2463.15239	-0.0189
-2459.06712	-0.01065	-2459.06712	0.01302	-2459.06712	-0.02864
-2454.98186	-0.01701	-2454.98186	0.00655	-2454.98186	-0.03713
-2450.89659	-0.00747	-2450.89659	0.00245	-2450.89659	-0.04667
-2446.81132	0.01032	-2446.81132	-0.00156	-2446.81132	-0.05908
-2442.72605	0.0207	-2442.72605	-0.0098	-2442.72605	-0.07188
-2438.64078	0.0208	-2438.64078	-0.02334	-2438.64078	-0.07938
-2434.55552	0.01646	-2434.55552	-0.03716	-2434.55552	-0.07712
-2430.47025	0.00444	-2430.47025	-0.04115	-2430.47025	-0.06428
-2426.38498	0.00137	-2426.38498	-0.02862	-2426.38498	-0.0435
-2422.29971	0.01456	-2422.29971	-0.00675	-2422.29971	-0.0207
-2418.21444	0.02446	-2418.21444	0.00734	-2418.21444	-0.00426
-2414.12917	0.02355	-2414.12917	0.00366	-2414.12917	-0.00133
-2410.04391	0.0095	-2410.04391	-0.01219	-2410.04391	-0.0131
-2405.95864	-0.00468	-2405.95864	-0.02778	-2405.95864	-0.03395
-2401.87337	-0.00982	-2401.87337	-0.03466	-2401.87337	-0.05512
-2397.7881	-0.01101	-2397.7881	-0.03004	-2397.7881	-0.06889
-2393.70283	-0.00932	-2393.70283	-0.01569	-2393.70283	-0.07011
-2389.61757	-0.00922	-2389.61757	1.7768E-4	-2389.61757	-0.05696
-2385.5323	-0.00899	-2385.5323	0.00609	-2385.5323	-0.0321
-2381.44703	-0.00382	-2381.44703	-2.82926E-4	-2381.44703	-0.00283
-2377.36176	-0.00546	-2377.36176	-0.00835	-2377.36176	0.02204
-2373.27649	-0.0125	-2373.27649	-0.00829	-2373.27649	0.03655
-2369.19123	-0.0107	-2369.19123	-0.00254	-2369.19123	0.03997
-2365.10596	-0.0063	-2365.10596	-0.00105	-2365.10596	0.03554
-2361.02069	-0.00293	-2361.02069	-0.00854	-2361.02069	0.02764
-2356.93542	-0.00646	-2356.93542	-0.01938	-2356.93542	0.01954
-2352.85015	-0.01002	-2352.85015	-0.02531	-2352.85015	0.01252
-2348.76489	-0.00162	-2348.76489	-0.02446	-2348.76489	0.00632
-2344.67962	0.01194	-2344.67962	-0.02118	-2344.67962	3.10989E-4
-2340.59435	0.01743	-2340.59435	-0.01942	-2340.59435	-0.00486
-2336.50908	0.00954	-2336.50908	-0.0191	-2336.50908	-0.00666
-2332.42381	0.00648	-2332.42381	-0.02001	-2332.42381	-0.00239
-2328.33855	0.00876	-2328.33855	-0.02431	-2328.33855	0.00771
-2324.25328	0.00551	-2324.25328	-0.031	-2324.25328	0.0196
-2320.16801	0.00889	-2320.16801	-0.03437	-2320.16801	0.02844
-2316.08274	0.00811	-2316.08274	-0.03162	-2316.08274	0.03246
-2311.99747	-0.00829	-2311.99747	-0.02546	-2311.99747	0.03369
-2307.91221	-0.01664	-2307.91221	-0.01846	-2307.91221	0.03517
-2303.82694	-0.01339	-2303.82694	-0.01094	-2303.82694	0.03757
-2299.74167	-0.01265	-2299.74167	-0.00453	-2299.74167	0.03833
-2295.6564	-0.01409	-2295.6564	-0.0011	-2295.6564	0.0343
-2291.57113	-0.01347	-2291.57113	8.4136E-4	-2291.57113	0.02522
-2287.48587	-0.00714	-2287.48587	0.0048	-2287.48587	0.01428
-2283.4006	0.0086	-2283.4006	0.01391	-2283.4006	0.00575
-2279.31533	0.02226	-2279.31533	0.02699	-2279.31533	0.00303
-2275.23006	0.02041	-2275.23006	0.03469	-2275.23006	0.00834
-2271.14479	0.00667	-2271.14479	0.02845	-2271.14479	0.0218
-2267.05952	-0.012	-2267.05952	0.01353	-2267.05952	0.03997
-2262.97426	-0.02187	-2262.97426	0.00378	-2262.97426	0.05621
-2258.88899	-0.01603	-2258.88899	0.00599	-2258.88899	0.06353
-2254.80372	-0.01319	-2254.80372	0.01674	-2254.80372	0.0581
-2250.71845	-0.01665	-2250.71845	0.03088	-2250.71845	0.04149
-2246.63318	-0.01481	-2246.63318	0.04471	-2246.63318	0.01998
-2242.54792	-0.01017	-2242.54792	0.05242	-2242.54792	0.00129
-2238.46265	0.00336	-2238.46265	0.04799	-2238.46265	-0.00954
-2234.37738	0.01362	-2234.37738	0.0315	-2234.37738	-0.01276
-2230.29211	0.00474	-2230.29211	0.00852	-2230.29211	-0.01301
-2226.20684	-0.00578	-2226.20684	-0.01504	-2226.20684	-0.01512
-2222.12158	-8.795E-4	-2222.12158	-0.03396	-2222.12158	-0.01965
-2218.03631	0.00761	-2218.03631	-0.04447	-2218.03631	-0.02284
-2213.95104	0.00973	-2213.95104	-0.04736	-2213.95104	-0.0209
-2209.86577	0.01628	-2209.86577	-0.04649	-2209.86577	-0.01356
-2205.7805	0.01819	-2205.7805	-0.0442	-2205.7805	-0.00326
-2201.69524	6.29119E-4	-2201.69524	-0.04051	-2201.69524	0.00722
-2197.60997	-0.01969	-2197.60997	-0.03566	-2197.60997	0.01547
-2193.5247	-0.02095	-2193.5247	-0.031	-2193.5247	0.01904
-2189.43943	-0.00103	-2189.43943	-0.0267	-2189.43943	0.0164
-2185.35416	0.02166	-2185.35416	-0.021	-2185.35416	0.00905
-2181.2689	0.0308	-2181.2689	-0.01377	-2181.2689	0.0022
-2177.18363	0.0229	-2177.18363	-0.00696	-2177.18363	0.00196
-2173.09836	0.00761	-2173.09836	4.90712E-5	-2173.09836	0.01041
-2169.01309	0.01127	-2169.01309	0.00926	-2169.01309	0.02341
-2164.92782	0.03261	-2164.92782	0.01774	-2164.92782	0.03402
-2160.84256	0.03897	-2160.84256	0.02111	-2160.84256	0.03803
-2156.75729	0.02076	-2156.75729	0.02267	-2156.75729	0.03593
-2152.67202	0.00134	-2152.67202	0.02901	-2152.67202	0.03077
-2148.58675	-7.3573E-4	-2148.58675	0.037	-2148.58675	0.0255
-2144.50148	0.00751	-2144.50148	0.03597	-2144.50148	0.02164
-2140.41622	0.01094	-2140.41622	0.02442	-2140.41622	0.01878
-2136.33095	0.00149	-2136.33095	0.01288	-2136.33095	0.01512
-2132.24568	-0.01162	-2132.24568	0.00735	-2132.24568	0.00899
-2128.16041	-0.01307	-2128.16041	0.00321	-2128.16041	2.89373E-4
-2124.07514	-1.35902E-4	-2124.07514	-0.00211	-2124.07514	-0.00931
-2119.98988	0.01454	-2119.98988	-0.00249	-2119.98988	-0.01698
-2115.90461	0.02277	-2115.90461	0.00768	-2115.90461	-0.01968
-2111.81934	0.028	-2111.81934	0.02427	-2111.81934	-0.01618
-2107.73407	0.02674	-2107.73407	0.0365	-2107.73407	-0.00919
-2103.6488	0.02015	-2103.6488	0.0376	-2103.6488	-0.00413
-2099.56353	0.0147	-2099.56353	0.02897	-2099.56353	-0.00386
-2095.47827	0.00836	-2095.47827	0.01609	-2095.47827	-0.00528
-2091.393	0.00694	-2091.393	0.00462	-2091.393	-0.00269
-2087.30773	0.00159	-2087.30773	-0.00233	-2087.30773	0.00518
-2083.22246	-0.01318	-2083.22246	-0.00585	-2083.22246	0.01304
-2079.13719	-0.02961	-2079.13719	-0.00965	-2079.13719	0.01423
-2075.05193	-0.03587	-2075.05193	-0.01708	-2075.05193	0.00704
-2070.96666	-0.02612	-2070.96666	-0.0283	-2070.96666	-0.00487
-2066.88139	-0.01002	-2066.88139	-0.03645	-2066.88139	-0.01649
-2062.79612	0.00322	-2062.79612	-0.03107	-2062.79612	-0.02428
-2058.71085	0.01004	-2058.71085	-0.01159	-2058.71085	-0.02557
-2054.62559	0.01147	-2054.62559	0.00815	-2054.62559	-0.01796
-2050.54032	0.00869	-2050.54032	0.01378	-2050.54032	-0.0018
-2046.45505	0.00728	-2046.45505	0.00324	-2046.45505	0.01746
-2042.36978	0.00518	-2042.36978	-0.0149	-2042.36978	0.03201
-2038.28451	-0.00436	-2038.28451	-0.02984	-2038.28451	0.03808
-2034.19925	-0.01525	-2034.19925	-0.03425	-2034.19925	0.03839
-2030.11398	-0.02115	-2030.11398	-0.02689	-2030.11398	0.03796
-2026.02871	-0.01652	-2026.02871	-0.01205	-2026.02871	0.03839
-2021.94344	-0.00297	-2021.94344	0.00376	-2021.94344	0.03668
-2017.85817	0.00723	-2017.85817	0.01446	-2017.85817	0.0292
-2013.77291	0.00241	-2013.77291	0.01713	-2013.77291	0.01624
-2009.68764	-0.00526	-2009.68764	0.01432	-2009.68764	0.00284
-2005.60237	-3.82085E-4	-2005.60237	0.01005	-2005.60237	-0.00467
-2001.5171	0.00864	-2001.5171	0.00363	-2001.5171	-0.00275
-1997.43183	0.01064	-1997.43183	-0.0059	-1997.43183	0.00759
-1993.34657	0.00959	-1993.34657	-0.01303	-1993.34657	0.02127
-1989.2613	0.00953	-1989.2613	-0.01233	-1989.2613	0.03134
-1985.17603	0.0052	-1985.17603	-0.00545	-1985.17603	0.03258
-1981.09076	-0.00525	-1981.09076	0.00408	-1981.09076	0.02507
-1977.00549	-0.01521	-1977.00549	0.01428	-1977.00549	0.01459
-1972.92023	-0.01216	-1972.92023	0.02252	-1972.92023	0.0086
-1968.83496	-0.00544	-1968.83496	0.02849	-1968.83496	0.01129
-1964.74969	-0.01635	-1964.74969	0.03493	-1964.74969	0.02211
-1960.66442	-0.02558	-1960.66442	0.04193	-1960.66442	0.03734
-1956.57915	-0.01266	-1956.57915	0.04623	-1956.57915	0.05196
-1952.49388	0.00399	-1952.49388	0.04597	-1952.49388	0.06068
-1948.40862	0.01769	-1948.40862	0.04217	-1948.40862	0.06004
-1944.32335	0.02751	-1944.32335	0.03798	-1944.32335	0.05061
-1940.23808	0.01949	-1940.23808	0.03749	-1940.23808	0.0368
-1936.15281	0.01001	-1936.15281	0.042	-1936.15281	0.02405
-1932.06754	0.01414	-1932.06754	0.04827	-1932.06754	0.01629
-1927.98228	0.01492	-1927.98228	0.05258	-1927.98228	0.01495
-1923.89701	0.00193	-1923.89701	0.05333	-1923.89701	0.01836
-1919.81174	-0.00825	-1919.81174	0.04671	-1919.81174	0.02162
-1915.72647	-0.00613	-1915.72647	0.02674	-1915.72647	0.01901
-1911.6412	-9.99822E-4	-1911.6412	-0.00476	-1911.6412	0.00878
-1907.55594	0.01071	-1907.55594	-0.03527	-1907.55594	-0.00387
-1903.47067	0.0225	-1903.47067	-0.053	-1903.47067	-0.00987
-1899.3854	0.01858	-1899.3854	-0.05517	-1899.3854	-0.00361
-1895.30013	0.00575	-1895.30013	-0.04519	-1895.30013	0.0126
-1891.21486	0.00145	-1891.21486	-0.02826	-1891.21486	0.03053
-1887.1296	0.00597	-1887.1296	-0.00922	-1887.1296	0.04186
-1883.04433	-5.86409E-4	-1883.04433	0.00924	-1883.04433	0.04338
-1878.95906	-0.0146	-1878.95906	0.02622	-1878.95906	0.03847
-1874.87379	-0.02036	-1874.87379	0.03901	-1874.87379	0.03338
-1870.78852	-0.01633	-1870.78852	0.04189	-1870.78852	0.03073
-1866.70326	-0.01046	-1866.70326	0.03222	-1866.70326	0.02684
-1862.61799	-0.00532	-1862.61799	0.01486	-1862.61799	0.0162
-1858.53272	-0.00273	-1858.53272	-0.00422	-1858.53272	-0.00179
-1854.44745	-0.01093	-1854.44745	-0.02323	-1854.44745	-0.02148
-1850.36218	-0.0162	-1850.36218	-0.03777	-1850.36218	-0.0354
-1846.27692	-0.01206	-1846.27692	-0.03816	-1846.27692	-0.03876
-1842.19165	-0.01154	-1842.19165	-0.02243	-1842.19165	-0.03052
-1838.10638	-0.01618	-1838.10638	-0.00423	-1838.10638	-0.01242
-1834.02111	-0.01142	-1834.02111	0.00164	-1834.02111	0.01113
-1829.93584	0.00436	-1829.93584	-0.00257	-1829.93584	0.03249
-1825.85058	0.01609	-1825.85058	-0.00382	-1825.85058	0.04234
-1821.76531	0.02676	-1821.76531	0.00143	-1821.76531	0.03476
-1817.68004	0.0302	-1817.68004	0.00494	-1817.68004	0.01225
-1813.59477	0.02178	-1813.59477	0.00208	-1813.59477	-0.01482
-1809.5095	0.01965	-1809.5095	-8.94559E-4	-1809.5095	-0.03488
-1805.42423	0.01328	-1805.42423	0.00361	-1805.42423	-0.04205
-1801.33897	0.00644	-1801.33897	0.01411	-1801.33897	-0.03754
-1797.2537	0.01007	-1797.2537	0.02382	-1797.2537	-0.02611
-1793.16843	0.00633	-1793.16843	0.02962	-1793.16843	-0.01172
-1789.08316	-0.00517	-1789.08316	0.03211	-1789.08316	0.00388
-1784.99789	-0.00612	-1784.99789	0.03193	-1784.99789	0.019
-1780.91263	0.00504	-1780.91263	0.02728	-1780.91263	0.02962
-1776.82736	0.00883	-1776.82736	0.01438	-1776.82736	0.03036
-1772.74209	0.00458	-1772.74209	-0.00472	-1772.74209	0.01895
-1768.65682	0.00122	-1768.65682	-0.01772	-1768.65682	-1.6842E-4
-1764.57155	9.53293E-4	-1764.57155	-0.01476	-1764.57155	-0.01726
-1760.48629	0.00434	-1760.48629	-0.00366	-1760.48629	-0.02289
-1756.40102	0.00543	-1756.40102	-0.00261	-1756.40102	-0.01361
-1752.31575	0.00699	-1752.31575	-0.01759	-1752.31575	0.00646
-1748.23048	0.01346	-1748.23048	-0.03574	-1748.23048	0.02897
-1744.14521	0.01715	-1744.14521	-0.04137	-1744.14521	0.04678
-1740.05995	0.01101	-1740.05995	-0.031	-1740.05995	0.05624
-1735.97468	0.00591	-1735.97468	-0.01139	-1735.97468	0.05528
-1731.88941	0.0127	-1731.88941	0.00976	-1731.88941	0.04154
-1727.80414	0.01484	-1727.80414	0.02741	-1727.80414	0.01484
-1723.71887	0.01009	-1723.71887	0.03927	-1723.71887	-0.01879
-1719.63361	0.009	-1719.63361	0.04653	-1719.63361	-0.04773
-1715.54834	0.01307	-1715.54834	0.05108	-1715.54834	-0.06128
-1711.46307	0.01852	-1711.46307	0.05077	-1711.46307	-0.05609
-1707.3778	0.02402	-1707.3778	0.04217	-1707.3778	-0.03745
-1703.29253	0.02005	-1703.29253	0.02822	-1703.29253	-0.01546
-1699.20727	0.01053	-1699.20727	0.01655	-1699.20727	4.5554E-4
-1695.122	0.01322	-1695.122	0.01091	-1695.122	0.00578
-1691.03673	0.01359	-1691.03673	0.00988	-1691.03673	0.00179
-1686.95146	0.0058	-1686.95146	0.01051	-1686.95146	-0.00737
-1682.86619	0.01184	-1682.86619	0.01027	-1682.86619	-0.01837
-1678.78093	0.02456	-1678.78093	0.00845	-1678.78093	-0.02953
-1674.69566	0.02161	-1674.69566	0.00435	-1674.69566	-0.03914
-1670.61039	0.01142	-1670.61039	-0.00373	-1670.61039	-0.04421
-1666.52512	0.00247	-1666.52512	-0.01367	-1666.52512	-0.04194
-1662.43985	-0.00989	-1662.43985	-0.01871	-1662.43985	-0.0326
-1658.35458	-0.01665	-1658.35458	-0.01442	-1658.35458	-0.02044
-1654.26932	-0.01445	-1654.26932	-0.00342	-1654.26932	-0.01104
-1650.18405	-0.01054	-1650.18405	0.00795	-1650.18405	-0.00734
-1646.09878	-0.00468	-1646.09878	0.0151	-1646.09878	-0.008
-1642.01351	0.00915	-1642.01351	0.01705	-1642.01351	-0.00952
-1637.92824	0.02137	-1637.92824	0.01568	-1637.92824	-0.00953
-1633.84298	0.01616	-1633.84298	0.0126	-1633.84298	-0.00839
-1629.75771	-5.44179E-4	-1629.75771	0.00702	-1629.75771	-0.00833
-1625.67244	-0.0079	-1625.67244	3.15561E-4	-1625.67244	-0.0113
-1621.58717	-0.0016	-1621.58717	-0.00193	-1621.58717	-0.01735
-1617.5019	0.01105	-1617.5019	0.00354	-1617.5019	-0.02471
-1613.41664	0.02657	-1613.41664	0.0145	-1613.41664	-0.03066
-1609.33137	0.03699	-1609.33137	0.02802	-1609.33137	-0.03246
-1605.2461	0.0365	-1605.2461	0.04178	-1605.2461	-0.02895
-1601.16083	0.02505	-1601.16083	0.04994	-1601.16083	-0.0218
-1597.07556	0.01639	-1597.07556	0.04531	-1597.07556	-0.01404
-1592.9903	0.01027	-1592.9903	0.02933	-1592.9903	-0.00681
-1588.90503	-2.38269E-4	-1588.90503	0.01286	-1588.90503	0.00125
-1584.81976	-0.00307	-1584.81976	0.00301	-1584.81976	0.01096
-1580.73449	-5.52936E-4	-1580.73449	-0.00257	-1580.73449	0.02005
-1576.64922	-0.0068	-1576.64922	-0.00493	-1576.64922	0.02438
-1572.56396	-0.0249	-1572.56396	8.49845E-4	-1572.56396	0.02168
-1568.47869	-0.03453	-1568.47869	0.01441	-1568.47869	0.014
-1564.39342	-0.01718	-1564.39342	0.02481	-1564.39342	0.00651
-1560.30815	0.00158	-1560.30815	0.02181	-1560.30815	0.00375
-1556.22288	0.00173	-1556.22288	0.00592	-1556.22288	0.00627
-1552.13762	-0.00574	-1552.13762	-0.0149	-1552.13762	0.01047
-1548.05235	-0.00949	-1548.05235	-0.03236	-1548.05235	0.01203
-1543.96708	-0.00425	-1543.96708	-0.04013	-1543.96708	0.0095
-1539.88181	0.00176	-1539.88181	-0.03565	-1539.88181	0.00404
-1535.79654	-7.52482E-4	-1535.79654	-0.02302	-1535.79654	-0.00392
-1531.71128	-0.00539	-1531.71128	-0.00972	-1531.71128	-0.01558
-1527.62601	-0.00768	-1527.62601	0.00262	-1527.62601	-0.03021
-1523.54074	-0.0054	-1523.54074	0.01896	-1523.54074	-0.04266
-1519.45547	-0.0026	-1519.45547	0.04026	-1519.45547	-0.04635
-1515.3702	0.00438	-1515.3702	0.05947	-1515.3702	-0.03894
-1511.28494	0.01925	-1511.28494	0.07081	-1511.28494	-0.02452
-1507.19967	0.03037	-1507.19967	0.07493	-1507.19967	-0.01089
-1503.1144	0.03331	-1503.1144	0.07279	-1503.1144	-0.00518
-1499.02913	0.02411	-1499.02913	0.06294	-1499.02913	-0.01014
-1494.94386	0.01815	-1494.94386	0.04769	-1494.94386	-0.0227
-1490.85859	0.02486	-1490.85859	0.03351	-1490.85859	-0.03627
-1486.77333	0.02723	-1486.77333	0.02271	-1486.77333	-0.04548
-1482.68806	0.02088	-1482.68806	0.01332	-1482.68806	-0.04898
-1478.60279	0.00792	-1478.60279	0.00801	-1478.60279	-0.04775
-1474.51752	-0.00236	-1474.51752	0.0124	-1474.51752	-0.0422
-1470.43225	-0.00142	-1470.43225	0.02231	-1470.43225	-0.03219
-1466.34699	-0.00262	-1466.34699	0.02542	-1466.34699	-0.01866
-1462.26172	-0.01219	-1462.26172	0.01694	-1462.26172	-0.00343
-1458.17645	-0.00981	-1458.17645	0.00269	-1458.17645	0.01275
-1454.09118	0.00805	-1454.09118	-0.01114	-1454.09118	0.03058
-1450.00591	0.02354	-1450.00591	-0.02193	-1450.00591	0.04985
-1445.92065	0.02123	-1445.92065	-0.02746	-1445.92065	0.06733
-1441.83538	0.01818	-1441.83538	-0.02556	-1441.83538	0.07757
-1437.75011	0.01631	-1437.75011	-0.01717	-1437.75011	0.07595
-1433.66484	0.00549	-1433.66484	-0.00735	-1433.66484	0.06189
-1429.57957	4.26418E-4	-1429.57957	-0.00234	-1429.57957	0.04022
-1425.49431	4.23707E-4	-1425.49431	-0.00607	-1425.49431	0.01957
-1421.40904	-8.93064E-4	-1421.40904	-0.0179	-1421.40904	0.00785
-1417.32377	-0.00329	-1417.32377	-0.03093	-1417.32377	0.00777
-1413.2385	-0.01112	-1413.2385	-0.03494	-1413.2385	0.01626
-1409.15323	-0.01202	-1409.15323	-0.0258	-1409.15323	0.02762
-1405.06797	-0.00426	-1405.06797	-0.01073	-1405.06797	0.03685
-1400.9827	-0.00258	-1400.9827	-2.39903E-4	-1400.9827	0.04071
-1396.89743	-0.00663	-1396.89743	0.00174	-1396.89743	0.03755
-1392.81216	-0.01067	-1392.81216	-0.00329	-1392.81216	0.02776
-1388.72689	-0.01224	-1388.72689	-0.01322	-1388.72689	0.01473
-1384.64163	-0.01404	-1384.64163	-0.02494	-1384.64163	0.00369
-1380.55636	-0.01596	-1380.55636	-0.03399	-1380.55636	-0.00191
-1376.47109	-0.00941	-1376.47109	-0.03644	-1376.47109	-0.00299
-1372.38582	0.00591	-1372.38582	-0.03133	-1372.38582	-0.00338
-1368.30055	0.01116	-1368.30055	-0.0216	-1368.30055	-0.0056
-1364.21529	0.0067	-1364.21529	-0.0093	-1364.21529	-0.00814
-1360.13002	8.47022E-4	-1360.13002	0.008	-1360.13002	-0.00699
-1356.04475	-0.0079	-1356.04475	0.03218	-1356.04475	1.6184E-4
-1351.95948	-0.01761	-1351.95948	0.05981	-1351.95948	0.01078
-1347.87421	-0.01454	-1347.87421	0.08148	-1347.87421	0.01855
-1343.78894	-0.00377	-1343.78894	0.08443	-1343.78894	0.01835
-1339.70368	-0.00692	-1339.70368	0.06349	-1339.70368	0.01022
-1335.61841	-0.0227	-1335.61841	0.02813	-1335.61841	-0.00214
-1331.53314	-0.03239	-1331.53314	-0.00636	-1331.53314	-0.01583
-1327.44787	-0.02223	-1327.44787	-0.02901	-1327.44787	-0.02994
-1323.3626	-0.00943	-1323.3626	-0.03617	-1323.3626	-0.04272
-1319.27734	-0.0091	-1319.27734	-0.03257	-1319.27734	-0.04995
-1315.19207	-0.00501	-1315.19207	-0.02806	-1315.19207	-0.04787
-1311.1068	0.00714	-1311.1068	-0.02847	-1311.1068	-0.0367
-1307.02153	0.01326	-1307.02153	-0.03061	-1307.02153	-0.02066
-1302.93626	0.00651	-1302.93626	-0.02899	-1302.93626	-0.0048
-1298.851	0.00416	-1298.851	-0.02464	-1298.851	0.00821
-1294.76573	0.00804	-1294.76573	-0.02283	-1294.76573	0.01846
-1290.68046	-6.32E-4	-1290.68046	-0.02331	-1290.68046	0.02588
-1286.59519	-0.01864	-1286.59519	-0.01895	-1286.59519	0.02814
-1282.50992	-0.02466	-1282.50992	-0.00622	-1282.50992	0.02274
-1278.42466	-0.02262	-1278.42466	0.00756	-1278.42466	0.01097
-1274.33939	-0.02378	-1274.33939	0.01219	-1274.33939	-0.00204
-1270.25412	-0.0192	-1270.25412	0.00565	-1270.25412	-0.01112
-1266.16885	-0.01216	-1266.16885	-0.00602	-1266.16885	-0.01399
-1262.08358	-0.00462	-1262.08358	-0.01479	-1262.08358	-0.01148
-1257.99832	0.00295	-1257.99832	-0.01609	-1257.99832	-0.00681
-1253.91305	0.0094	-1253.91305	-0.01248	-1253.91305	-0.00397
-1249.82778	0.01374	-1249.82778	-0.01018	-1249.82778	-0.00481
-1245.74251	0.01566	-1245.74251	-0.013	-1245.74251	-0.00726
-1241.65724	0.01373	-1241.65724	-0.02291	-1241.65724	-0.0072
-1237.57198	0.00689	-1237.57198	-0.03884	-1237.57198	-0.00272
-1233.48671	0.00211	-1233.48671	-0.05083	-1233.48671	0.00382
-1229.40144	5.36107E-4	-1229.40144	-0.04572	-1229.40144	0.00792
-1225.31617	0.00591	-1225.31617	-0.02353	-1225.31617	0.00763
-1221.2309	0.0069	-1221.2309	-5.85965E-5	-1221.2309	0.00652
-1217.14564	0.00436	-1217.14564	0.00997	-1217.14564	0.01127
-1213.06037	0.01544	-1213.06037	0.00487	-1213.06037	0.02477
-1208.9751	0.02294	-1208.9751	-0.00979	-1208.9751	0.04209
-1204.88983	0.01823	-1204.88983	-0.02752	-1204.88983	0.05478
-1200.80456	0.01182	-1200.80456	-0.04016	-1200.80456	0.05861
-1196.71929	-0.00129	-1196.71929	-0.0402	-1196.71929	0.05594
-1192.63403	-0.02494	-1192.63403	-0.02774	-1192.63403	0.05138
-1188.54876	-0.04134	-1188.54876	-0.01229	-1188.54876	0.04736
-1184.46349	-0.03082	-1184.46349	-0.00471	-1184.46349	0.04373
-1180.37822	-0.00658	-1180.37822	-0.00756	-1180.37822	0.03966
-1176.29295	0.00391	-1176.29295	-0.0154	-1176.29295	0.03402
-1172.20769	-0.00366	-1172.20769	-0.02209	-1172.20769	0.02446
-1168.12242	-0.00993	-1168.12242	-0.0257	-1168.12242	0.00825
-1164.03715	-0.00482	-1164.03715	-0.02768	-1164.03715	-0.01413
-1159.95188	-5.34119E-4	-1159.95188	-0.02878	-1159.95188	-0.0368
-1155.86661	0.00414	-1155.86661	-0.02953	-1155.86661	-0.05162
-1151.78135	0.00791	-1151.78135	-0.03462	-1151.78135	-0.05422
-1147.69608	0.0059	-1147.69608	-0.04783	-1147.69608	-0.047
-1143.61081	0.00662	-1143.61081	-0.06264	-1143.61081	-0.03662
-1139.52554	0.00862	-1139.52554	-0.06703	-1139.52554	-0.02899
-1135.44027	0.00946	-1135.44027	-0.05692	-1135.44027	-0.02597
-1131.35501	0.0136	-1131.35501	-0.03904	-1131.35501	-0.02563
-1127.26974	0.01408	-1127.26974	-0.02367	-1127.26974	-0.02467
-1123.18447	0.01165	-1123.18447	-0.01673	-1123.18447	-0.02042
-1119.0992	0.01266	-1119.0992	-0.01475	-1119.0992	-0.01145
-1115.01393	0.01036	-1115.01393	-0.00865	-1115.01393	0.00171
-1110.92867	0.00926	-1110.92867	0.00251	-1110.92867	0.01563
-1106.8434	0.0165	-1106.8434	0.00693	-1106.8434	0.02512
-1102.75813	0.02308	-1102.75813	-0.0053	-1102.75813	0.02646
-1098.67286	0.01978	-1098.67286	-0.02882	-1098.67286	0.01984
-1094.58759	0.02037	-1094.58759	-0.04814	-1094.58759	0.00887
-1090.50233	0.01882	-1090.50233	-0.0533	-1090.50233	-0.00237
-1086.41706	0.00753	-1086.41706	-0.0478	-1086.41706	-0.01197
-1082.33179	-0.00381	-1082.33179	-0.04089	-1082.33179	-0.02048
-1078.24652	-0.00517	-1078.24652	-0.03565	-1078.24652	-0.02875
-1074.16125	0.0138	-1074.16125	-0.02715	-1074.16125	-0.03569
-1070.07599	0.03656	-1070.07599	-0.0114	-1070.07599	-0.03851
-1065.99072	0.03454	-1065.99072	0.00637	-1065.99072	-0.03571
-1061.90545	0.01863	-1061.90545	0.01507	-1061.90545	-0.02946
-1057.82018	0.01265	-1057.82018	0.00958	-1057.82018	-0.02406
-1053.73491	0.01382	-1053.73491	-0.00537	-1053.73491	-0.02167
-1049.64964	0.00725	-1049.64964	-0.02282	-1049.64964	-0.02027
-1045.56438	-0.00576	-1045.56438	-0.03908	-1045.56438	-0.0163
-1041.47911	-0.00679	-1041.47911	-0.05223	-1041.47911	-0.00855
-1037.39384	0.00724	-1037.39384	-0.05874	-1037.39384	7.98161E-4
-1033.30857	0.01824	-1033.30857	-0.05329	-1033.30857	0.00849
-1029.2233	0.01739	-1029.2233	-0.03532	-1029.2233	0.01279
-1025.13804	0.01652	-1025.13804	-0.01418	-1025.13804	0.01418
-1021.05277	0.02072	-1021.05277	-9.56505E-4	-1021.05277	0.01437
-1016.9675	0.02207	-1016.9675	0.00238	-1016.9675	0.01541
-1012.88223	0.02182	-1012.88223	-7.90142E-5	-1012.88223	0.01877
-1008.79696	0.01702	-1008.79696	-0.00683	-1008.79696	0.02378
-1004.7117	0.0013	-1004.7117	-0.01621	-1004.7117	0.0272
-1000.62643	-0.00844	-1000.62643	-0.01934	-1000.62643	0.02634
-996.54116	2.68146E-4	-996.54116	-0.00699	-996.54116	0.02252
-992.45589	0.00975	-992.45589	0.01703	-992.45589	0.01985
-988.37062	0.01021	-988.37062	0.03721	-988.37062	0.01993
-984.28536	0.00532	-984.28536	0.04117	-984.28536	0.01899
-980.20009	0.00178	-980.20009	0.02998	-980.20009	0.01091
-976.11482	0.00382	-976.11482	0.01505	-976.11482	-0.00708
-972.02955	0.00339	-972.02955	0.00822	-972.02955	-0.03157
-967.94428	0.00358	-967.94428	0.01439	-967.94428	-0.05469
-963.85902	0.01086	-963.85902	0.02894	-963.85902	-0.06864
-959.77375	0.01991	-959.77375	0.04152	-959.77375	-0.06973
-955.68848	0.02316	-955.68848	0.04577	-955.68848	-0.0599
-951.60321	0.01811	-951.60321	0.04314	-951.60321	-0.04492
-947.51794	0.01239	-947.51794	0.0378	-947.51794	-0.03014
-943.43268	0.00332	-943.43268	0.03273	-943.43268	-0.01696
-939.34741	-0.00472	-939.34741	0.02817	-939.34741	-0.00351
-935.26214	0.00198	-935.26214	0.02069	-935.26214	0.01129
-931.17687	0.01113	-931.17687	0.0088	-931.17687	0.02495
-927.0916	0.0127	-927.0916	-0.00109	-927.0916	0.03313
-923.00634	0.00949	-923.00634	-9.27266E-4	-923.00634	0.03373
-918.92107	0.0094	-918.92107	0.00889	-918.92107	0.02837
-914.8358	0.01123	-914.8358	0.01961	-914.8358	0.02012
-910.75053	0.00607	-910.75053	0.02217	-910.75053	0.01078
-906.66526	0.00132	-906.66526	0.01659	-906.66526	0.00115
-902.58	-0.0013	-902.58	0.0129	-902.58	-0.00734
-898.49473	-0.00236	-898.49473	0.01839	-898.49473	-0.01294
-894.40946	0.01066	-894.40946	0.02707	-894.40946	-0.01547
-890.32419	0.02132	-890.32419	0.02603	-890.32419	-0.01695
-886.23892	0.01531	-886.23892	0.00993	-886.23892	-0.02024
-882.15365	0.00919	-882.15365	-0.01214	-882.15365	-0.02646
-878.06839	0.01758	-878.06839	-0.02457	-878.06839	-0.0332
-873.98312	0.02807	-873.98312	-0.0209	-873.98312	-0.03564
-869.89785	0.02764	-869.89785	-0.00842	-869.89785	-0.03079
-865.81258	0.02225	-865.81258	0.00286	-865.81258	-0.02099
-861.72731	0.01875	-861.72731	0.00847	-861.72731	-0.01164
-857.64205	0.01138	-857.64205	0.00712	-857.64205	-0.00547
-853.55678	0.00248	-853.55678	-4.78756E-4	-853.55678	-2.11267E-4
-849.47151	0.00169	-849.47151	-0.00827	-849.47151	0.0079
-845.38624	0.00432	-845.38624	-0.00728	-845.38624	0.01984
-841.30097	0.0061	-841.30097	0.00485	-841.30097	0.0334
-837.21571	0.01143	-837.21571	0.01915	-837.21571	0.04539
-833.13044	0.01165	-833.13044	0.02331	-833.13044	0.05349
-829.04517	-0.00284	-829.04517	0.01541	-829.04517	0.05689
-824.9599	-0.01256	-824.9599	0.00487	-824.9599	0.05616
-820.87463	-0.00708	-820.87463	-8.11416E-4	-820.87463	0.05211
-816.78937	0.00361	-816.78937	-0.00156	-816.78937	0.04449
-812.7041	0.00835	-812.7041	0.00101	-812.7041	0.03274
-808.61883	0.00347	-808.61883	0.00506	-808.61883	0.01913
-804.53356	-0.00147	-804.53356	0.00725	-804.53356	0.00954
-800.44829	-0.00676	-800.44829	0.00522	-800.44829	0.00854
-796.36303	-0.0136	-796.36303	-8.45585E-4	-796.36303	0.01344
-792.27776	-0.01519	-792.27776	-0.0094	-792.27776	0.01561
-788.19249	-0.0158	-788.19249	-0.01963	-788.19249	0.00891
-784.10722	-0.02316	-784.10722	-0.03076	-784.10722	-0.00455
-780.02195	-0.02187	-780.02195	-0.03752	-780.02195	-0.01746
-775.93669	-0.0073	-775.93669	-0.03184	-775.93669	-0.02447
-771.85142	0.00178	-771.85142	-0.01387	-771.85142	-0.02529
-767.76615	1.56405E-4	-767.76615	0.00477	-767.76615	-0.02232
-763.68088	-0.01135	-763.68088	0.01288	-763.68088	-0.01792
-759.59561	-0.01188	-759.59561	0.00932	-759.59561	-0.01372
-755.51035	0.0025	-755.51035	1.43117E-4	-755.51035	-0.01071
-751.42508	0.00869	-751.42508	-0.00777	-751.42508	-0.00893
-747.33981	0.01307	-747.33981	-0.01026	-747.33981	-0.00803
-743.25454	0.01467	-743.25454	-0.00659	-743.25454	-0.00894
-739.16927	0.00971	-739.16927	9.83651E-4	-739.16927	-0.01429
-735.084	0.012	-735.084	0.00787	-735.084	-0.02547
-730.99874	0.0135	-730.99874	0.01037	-730.99874	-0.03942
-726.91347	0.00948	-726.91347	0.00831	-726.91347	-0.04905
-722.8282	0.00485	-722.8282	0.00337	-722.8282	-0.04781
-718.74293	4.90836E-5	-718.74293	-0.00211	-718.74293	-0.03453
-714.65766	-3.04648E-4	-714.65766	-0.00628	-714.65766	-0.01456
-710.5724	-0.00172	-710.5724	-0.0104	-710.5724	0.00371
-706.48713	6.3488E-4	-706.48713	-0.01631	-706.48713	0.01485
-702.40186	0.00745	-702.40186	-0.02215	-702.40186	0.02022
-698.31659	0.00674	-698.31659	-0.02525	-698.31659	0.02575
-694.23132	-0.00436	-694.23132	-0.02516	-694.23132	0.03544
-690.14606	-0.01506	-690.14606	-0.02181	-690.14606	0.04719
-686.06079	-0.0101	-686.06079	-0.0164	-686.06079	0.05533
-681.97552	0.00923	-681.97552	-0.01361	-681.97552	0.0563
-677.89025	0.01738	-677.89025	-0.01769	-677.89025	0.05137
-673.80498	8.47056E-4	-673.80498	-0.02698	-673.80498	0.04498
-669.71972	-0.01767	-669.71972	-0.03613	-669.71972	0.04149
-665.63445	-0.01412	-665.63445	-0.04322	-665.63445	0.04241
-661.54918	-0.00674	-661.54918	-0.05012	-661.54918	0.04533
-657.46391	-0.01991	-657.46391	-0.05625	-657.46391	0.04559
-653.37864	-0.02778	-653.37864	-0.05709	-653.37864	0.04015
-649.29338	-0.01448	-649.29338	-0.04978	-649.29338	0.0298
-645.20811	0.00163	-645.20811	-0.0366	-645.20811	0.01763
-641.12284	0.01129	-641.12284	-0.0231	-641.12284	0.00544
-637.03757	0.01511	-637.03757	-0.01421	-637.03757	-0.00759
-632.9523	0.01293	-632.9523	-0.00907	-632.9523	-0.02254
-628.86704	0.00917	-628.86704	-8.47832E-5	-628.86704	-0.03716
-624.78177	0.00388	-624.78177	0.01737	-624.78177	-0.0454
-620.6965	-0.00486	-620.6965	0.0367	-620.6965	-0.0415
-616.61123	-0.00761	-616.61123	0.04725	-616.61123	-0.02495
-612.52596	-1.49023E-4	-612.52596	0.04472	-612.52596	-0.00146
-608.4407	-2.08647E-4	-608.4407	0.031	-608.4407	0.02082
-604.35543	-0.00689	-604.35543	0.01131	-604.35543	0.03556
-600.27016	-0.01389	-600.27016	-0.00567	-600.27016	0.03936
-596.18489	-0.018	-596.18489	-0.01234	-596.18489	0.03125
-592.09962	-0.01066	-592.09962	-0.00883	-592.09962	0.0134
-588.01435	-0.00105	-588.01435	-6.87126E-4	-588.01435	-0.00799
-583.92909	1.78281E-4	-583.92909	0.00825	-583.92909	-0.02454
-579.84382	-7.7719E-4	-579.84382	0.01678	-579.84382	-0.0303
-575.75855	0.01164	-575.75855	0.02326	-575.75855	-0.02505
-571.67328	0.03666	-571.67328	0.026	-571.67328	-0.01379
-567.58801	0.03974	-567.58801	0.02486	-567.58801	-0.00329
-563.50275	0.01427	-563.50275	0.02092	-563.50275	0.00127
-559.41748	0.00147	-559.41748	0.01501	-559.41748	-0.00236
-555.33221	0.0117	-555.33221	0.00519	-555.33221	-0.014
-551.24694	0.01382	-551.24694	-0.01136	-551.24694	-0.03109
-547.16167	-0.00113	-547.16167	-0.03033	-547.16167	-0.04828
-543.07641	-0.00926	-543.07641	-0.04026	-543.07641	-0.05834
-538.99114	-0.00719	-538.99114	-0.03412	-538.99114	-0.05541
-534.90587	-0.00355	-534.90587	-0.01605	-534.90587	-0.0385
-530.8206	0.00743	-530.8206	0.00265	-530.8206	-0.0126
-526.73533	0.01216	-526.73533	0.01073	-526.73533	0.01371
-522.65007	-0.00383	-522.65007	0.0054	-522.65007	0.03234
-518.5648	-0.017	-518.5648	-0.00694	-518.5648	0.03946
-514.47953	-0.01319	-514.47953	-0.02103	-514.47953	0.0363
-510.39426	-0.00656	-510.39426	-0.03594	-510.39426	0.02662
-506.30899	-0.0049	-506.30899	-0.04658	-506.30899	0.01332
-502.22373	1.72798E-4	-502.22373	-0.04472	-502.22373	-0.00265
-498.13846	-0.00265	-498.13846	-0.03079	-498.13846	-0.02039
-494.05319	-0.02166	-494.05319	-0.0144	-494.05319	-0.03685
-489.96792	-0.03031	-489.96792	-0.00341	-489.96792	-0.04735
-485.88265	-0.01567	-485.88265	6.9903E-4	-485.88265	-0.04927
-481.79739	-0.00781	-481.79739	-3.67495E-4	-481.79739	-0.0456
-477.71212	-0.02202	-477.71212	-0.00374	-477.71212	-0.04356
-473.62685	-0.03277	-473.62685	-0.00803	-473.62685	-0.04811
-469.54158	-0.0332	-469.54158	-0.01668	-469.54158	-0.05626
-465.45631	-0.02877	-465.45631	-0.03413	-465.45631	-0.0587
-461.37105	-0.01004	-461.37105	-0.05759	-461.37105	-0.04811
-457.28578	0.01319	-457.28578	-0.07722	-457.28578	-0.0264
-453.20051	0.01719	-453.20051	-0.08482	-453.20051	-0.00322
-449.11524	0.00342	-449.11524	-0.07834	-449.11524	0.01249
-445.02997	-0.00605	-445.02997	-0.05873	-445.02997	0.01883
-440.9447	-0.00293	-440.9447	-0.02869	-440.9447	0.01894
-436.85944	0.0041	-436.85944	0.00248	-436.85944	0.01539
-432.77417	0.00371	-432.77417	0.01972	-432.77417	0.00856
-428.6889	0.00902	-428.6889	0.01548	-428.6889	-6.01393E-4
-424.60363	0.01389	-424.60363	4.92676E-4	-424.60363	-0.00886
-420.51836	0.00381	-420.51836	-0.00545	-420.51836	-0.01184
-416.4331	-0.007	-416.4331	0.00573	-416.4331	-0.00601
-412.34783	-0.00876	-412.34783	0.02427	-412.34783	0.00941
-408.26256	-0.00497	-408.26256	0.03584	-408.26256	0.03081
-404.17729	-0.01209	-404.17729	0.03408	-404.17729	0.0504
-400.09202	-0.02759	-400.09202	0.02168	-400.09202	0.05944
-396.00676	-0.02757	-396.00676	0.00579	-396.00676	0.05328
-391.92149	-0.01601	-391.92149	-0.00742	-391.92149	0.03491
-387.83622	-0.01086	-387.83622	-0.01566	-387.83622	0.01378
-383.75095	-7.28391E-4	-383.75095	-0.01834	-383.75095	-3.27555E-4
-379.66568	0.02009	-379.66568	-0.01364	-379.66568	-0.00352
-375.58042	0.02456	-375.58042	-8.27503E-4	-375.58042	0.00132
-371.49515	0.00571	-371.49515	0.01552	-371.49515	0.00931
-367.40988	-0.01216	-367.40988	0.02785	-367.40988	0.01817
-363.32461	-0.02306	-363.32461	0.03232	-363.32461	0.02769
-359.23934	-0.02832	-359.23934	0.03079	-359.23934	0.03584
-355.15408	-0.02507	-355.15408	0.02757	-355.15408	0.0381
-351.06881	-0.02217	-351.06881	0.02564	-351.06881	0.03191
-346.98354	-0.01828	-346.98354	0.02524	-346.98354	0.02048
-342.89827	-0.00737	-342.89827	0.02672	-342.89827	0.01053
-338.813	0.00365	-338.813	0.03269	-338.813	0.00589
-334.72774	0.01678	-334.72774	0.04244	-334.72774	0.00413
-330.64247	0.02559	-330.64247	0.04736	-330.64247	5.95525E-5
-326.5572	0.02329	-326.5572	0.03905	-326.5572	-0.00784
-322.47193	0.01336	-322.47193	0.01861	-322.47193	-0.01517
-318.38666	0.00296	-318.38666	-0.00574	-318.38666	-0.01627
-314.3014	0.00345	-314.3014	-0.02532	-314.3014	-0.01049
-310.21613	3.44015E-4	-310.21613	-0.03436	-310.21613	-0.00335
-306.13086	-0.01569	-306.13086	-0.03108	-306.13086	-0.00166
-302.04559	-0.01602	-302.04559	-0.01826	-302.04559	-0.00826
-297.96032	0.0025	-297.96032	-0.00378	-297.96032	-0.02093
-293.87506	0.00735	-293.87506	0.0036	-293.87506	-0.03458
-289.78979	-0.00464	-289.78979	0.00223	-289.78979	-0.04387
-285.70452	-0.01729	-285.70452	-0.00358	-285.70452	-0.04555
-281.61925	-0.01587	-281.61925	-0.01145	-281.61925	-0.03991
-277.53398	-0.01266	-277.53398	-0.01895	-277.53398	-0.03001
-273.44871	-0.01223	-273.44871	-0.01803	-273.44871	-0.01926
-269.36345	-0.00679	-269.36345	-0.00274	-269.36345	-0.00981
-265.27818	-0.00531	-265.27818	0.0216	-265.27818	-0.00272
-261.19291	-0.01273	-261.19291	0.04467	-261.19291	0.00142
-257.10764	-0.02543	-257.10764	0.06084	-257.10764	0.00276
-253.02237	-0.03472	-253.02237	0.0692	-253.02237	0.00263
-248.93711	-0.02542	-248.93711	0.07115	-248.93711	0.00304
-244.85184	2.12602E-4	-244.85184	0.07048	-244.85184	0.00487
-240.76657	0.0259	-240.76657	0.06919	-240.76657	0.00647
-236.6813	0.03103	-236.6813	0.06203	-236.6813	0.00453
-232.59603	0.01773	-232.59603	0.04407	-232.59603	-0.00312
-228.51077	0.00452	-228.51077	0.02268	-228.51077	-0.01534
-224.4255	-0.00255	-224.4255	0.01061	-224.4255	-0.02778
-220.34023	-0.00175	-220.34023	0.00848	-220.34023	-0.0353
-216.25496	0.00438	-216.25496	0.00531	-216.25496	-0.03468
-212.16969	0.00672	-212.16969	-0.00556	-212.16969	-0.026
-208.08443	-0.00275	-208.08443	-0.01878	-208.08443	-0.01177
-203.99916	-0.01386	-203.99916	-0.02556	-203.99916	0.0051
-199.91389	-0.0084	-199.91389	-0.02473	-199.91389	0.02208
-195.82862	-0.00178	-195.82862	-0.01949	-195.82862	0.03613
-191.74335	-0.00738	-191.74335	-0.00717	-191.74335	0.04321
-187.65809	-0.00538	-187.65809	0.01605	-187.65809	0.03976
-183.57282	0.00781	-183.57282	0.04086	-183.57282	0.0251
-179.48755	0.01576	-179.48755	0.04985	-179.48755	0.00304
-175.40228	0.01711	-175.40228	0.03949	-175.40228	-0.01853
-171.31701	0.01442	-171.31701	0.02401	-171.31701	-0.03113
-167.23175	0.00796	-167.23175	0.01589	-167.23175	-0.03156
-163.14648	0.00587	-163.14648	0.01372	-163.14648	-0.02493
-159.06121	0.01267	-159.06121	0.01058	-159.06121	-0.02065
-154.97594	0.02206	-154.97594	0.0058	-154.97594	-0.02412
-150.89067	0.00922	-150.89067	0.00542	-150.89067	-0.03239
-146.80541	-0.01549	-146.80541	0.01418	-146.80541	-0.03682
-142.72014	-0.02254	-142.72014	0.02912	-142.72014	-0.02965
-138.63487	-0.02091	-138.63487	0.04244	-138.63487	-0.00914
-134.5496	-0.02258	-134.5496	0.04947	-134.5496	0.01905
-130.46433	-0.01533	-130.46433	0.05193	-130.46433	0.04487
-126.37906	7.05519E-4	-126.37906	0.05527	-126.37906	0.05966
-122.2938	0.00807	-122.2938	0.06397	-122.2938	0.06096
-118.20853	3.16472E-4	-118.20853	0.07418	-118.20853	0.05234
-114.12326	-0.00792	-114.12326	0.0737	-114.12326	0.03942
-110.03799	0.00287	-110.03799	0.0586	-110.03799	0.02649
-105.95272	0.01526	-105.95272	0.04106	-105.95272	0.01644
-101.86746	0.00465	-101.86746	0.03114	-101.86746	0.01186
-97.78219	-0.0086	-97.78219	0.02468	-97.78219	0.01434
-93.69692	-0.0072	-93.69692	0.01703	-93.69692	0.02249
-89.61165	1.37165E-4	-89.61165	0.01344	-89.61165	0.03199
-85.52638	0.00477	-85.52638	0.01857	-85.52638	0.03817
-81.44112	0.00572	-81.44112	0.02633	-81.44112	0.03817
-77.35585	0.01537	-77.35585	0.02628	-77.35585	0.03094
-73.27058	0.02744	-73.27058	0.01634	-73.27058	0.01696
-69.18531	0.02235	-69.18531	0.00458	-69.18531	-9.77438E-4
-65.10004	0.01219	-65.10004	6.33399E-4	-65.10004	-0.01793
-61.01478	0.00383	-61.01478	0.00854	-61.01478	-0.02911
-56.92951	-0.00353	-56.92951	0.02501	-56.92951	-0.03197
-52.84424	-0.00237	-52.84424	0.04147	-52.84424	-0.02631
-48.75897	0.01329	-48.75897	0.04929	-48.75897	-0.01393
-44.6737	0.03669	-44.6737	0.0455	-44.6737	0.00131
-40.58844	0.0463	-40.58844	0.03571	-40.58844	0.01415
-36.50317	0.03131	-36.50317	0.03006	-36.50317	0.02042
-32.4179	0.01005	-32.4179	0.0337	-32.4179	0.01938
-28.33263	0.01258	-28.33263	0.04286	-28.33263	0.01345
-24.24736	0.0293	-24.24736	0.04885	-24.24736	0.00587
-20.1621	0.02514	-20.1621	0.04411	-20.1621	-0.00103
-16.07683	0.00162	-16.07683	0.02928	-16.07683	-0.00534
-11.99156	-0.0148	-11.99156	0.01588	-11.99156	-0.00466
-7.90629	-0.01346	-7.90629	0.01397	-7.90629	0.00316
-3.82102	-0.0015	-3.82102	0.01865	-3.82102	0.01811
0.26424	0.00831	0.26424	0.01865	0.26424	0.03709
4.34951	0.00724	4.34951	0.0142	4.34951	0.05577
8.43478	-1.34358E-4	8.43478	0.01552	8.43478	0.07152
12.52005	-0.00874	12.52005	0.02738	12.52005	0.08404
16.60532	-0.01124	16.60532	0.04289	16.60532	0.09253
20.69059	-0.00582	20.69059	0.05271	20.69059	0.09312
24.77585	2.98825E-4	24.77585	0.05587	24.77585	0.08082
28.86112	-0.00352	28.86112	0.05697	28.86112	0.05511
32.94639	-0.02221	32.94639	0.05635	32.94639	0.02325
37.03166	-0.04397	37.03166	0.05038	37.03166	-0.00289
41.11693	-0.04737	41.11693	0.04057	41.11693	-0.01462
45.20219	-0.03237	45.20219	0.03706	45.20219	-0.01163
49.28746	-0.01761	49.28746	0.04904	49.28746	-7.18292E-5
53.37273	-0.00726	53.37273	0.07179	53.37273	0.01355
57.458	0.00429	57.458	0.08848	57.458	0.02611
61.54327	0.01055	61.54327	0.08707	61.54327	0.03732
65.62853	0.00342	65.62853	0.07222	65.62853	0.0478
69.7138	-0.0015	69.7138	0.05912	69.7138	0.05798
73.79907	0.00565	73.79907	0.0589	73.79907	0.06744
77.88434	0.00902	77.88434	0.07267	77.88434	0.07463
81.96961	-0.00191	81.96961	0.09392	81.96961	0.07822
86.05487	-0.01234	86.05487	0.11141	86.05487	0.0786
90.14014	-0.00633	90.14014	0.11459	90.14014	0.07707
94.22541	0.01	94.22541	0.10101	94.22541	0.07294
98.31068	0.01305	98.31068	0.0779	98.31068	0.06342
102.39595	0.00274	102.39595	0.05656	102.39595	0.04714
106.48121	-0.00589	106.48121	0.04428	106.48121	0.0269
110.56648	-0.0052	110.56648	0.04135	110.56648	0.00795
114.65175	0.01134	114.65175	0.04483	114.65175	-0.00552
118.73702	0.02906	118.73702	0.052	118.73702	-0.01205
122.82229	0.03278	122.82229	0.06044	122.82229	-0.01205
126.90755	0.01831	126.90755	0.06732	126.90755	-0.00689
130.99282	-0.00255	130.99282	0.07124	130.99282	0.00122
135.07809	-0.00546	135.07809	0.07392	135.07809	0.0097
139.16336	0.00681	139.16336	0.07746	139.16336	0.01724
143.24863	0.01348	143.24863	0.08092	143.24863	0.02466
147.33389	0.02117	147.33389	0.0804	147.33389	0.03331
151.41916	0.03099	151.41916	0.0743	151.41916	0.04272
155.50443	0.02358	155.50443	0.07014	155.50443	0.0506
159.5897	0.00344	159.5897	0.07859	159.5897	0.05551
163.67497	-0.01094	163.67497	0.09736	163.67497	0.05863
167.76024	-0.00877	167.76024	0.11242	167.76024	0.06225
171.8455	0.00264	171.8455	0.11583	171.8455	0.06647
175.93077	0.01408	175.93077	0.11178	175.93077	0.06802
180.01604	0.02259	180.01604	0.10748	180.01604	0.06298
184.10131	0.02138	184.10131	0.10688	184.10131	0.05061
188.18658	0.00809	188.18658	0.11151	188.18658	0.03467
192.27184	-0.00812	192.27184	0.12116	192.27184	0.02083
196.35711	-0.00958	196.35711	0.1313	196.35711	0.0128
200.44238	6.46041E-4	200.44238	0.13389	200.44238	0.01029
204.52765	0.00644	204.52765	0.12606	204.52765	0.01011
208.61292	0.0036	208.61292	0.1149	208.61292	0.00956
212.69818	-0.00453	212.69818	0.10959	212.69818	0.00802
216.78345	-0.00957	216.78345	0.11236	216.78345	0.00522
220.86872	-0.00764	220.86872	0.12056	220.86872	-3.37089E-4
224.95399	-0.00218	224.95399	0.13182	224.95399	-0.00944
229.03926	0.00321	229.03926	0.1427	229.03926	-0.01962
233.12452	0.01336	233.12452	0.1496	233.12452	-0.0265
237.20979	0.03467	237.20979	0.15352	237.20979	-0.0279
241.29506	0.04691	241.29506	0.15734	241.29506	-0.02545
245.38033	0.03199	245.38033	0.16034	245.38033	-0.02245
249.4656	0.01238	249.4656	0.15961	249.4656	-0.0212
253.55086	0.00717	253.55086	0.15403	253.55086	-0.02199
257.63613	0.0144	257.63613	0.14596	257.63613	-0.02336
261.7214	0.02408	261.7214	0.14081	261.7214	-0.0226
265.80667	0.02986	265.80667	0.14362	265.80667	-0.01684
269.89194	0.03172	269.89194	0.15384	269.89194	-0.00461
273.9772	0.03006	273.9772	0.16422	273.9772	0.01265
278.06247	0.02906	278.06247	0.16895	278.06247	0.03105
282.14774	0.03928	282.14774	0.17119	282.14774	0.0469
286.23301	0.05353	286.23301	0.17749	286.23301	0.05994
290.31828	0.05958	290.31828	0.18917	290.31828	0.07395
294.40354	0.07165	294.40354	0.20381	294.40354	0.09383
298.48881	0.08933	298.48881	0.22004	298.48881	0.12145
302.57408	0.11024	302.57408	0.23752	302.57408	0.1542
306.65935	0.13547	306.65935	0.25534	306.65935	0.18756
310.74462	0.15056	310.74462	0.26985	310.74462	0.21902
314.82988	0.16662	314.82988	0.27464	314.82988	0.24985
318.91515	0.18787	318.91515	0.27015	318.91515	0.28344
323.00042	0.20047	323.00042	0.27014	323.00042	0.32178
327.08569	0.2098	327.08569	0.289	327.08569	0.36333
331.17096	0.23747	331.17096	0.3273	331.17096	0.40406
335.25623	0.28682	335.25623	0.37449	335.25623	0.44093
339.34149	0.32818	339.34149	0.41967	339.34149	0.47463
343.42676	0.3533	343.42676	0.45847	343.42676	0.50859
347.51203	0.38783	347.51203	0.49394	347.51203	0.54543
351.5973	0.43251	351.5973	0.53037	351.5973	0.58454
355.68257	0.46043	355.68257	0.5674	355.68257	0.62305
359.76783	0.48498	359.76783	0.60147	359.76783	0.65835
363.8531	0.53186	363.8531	0.63033	363.8531	0.68938
367.93837	0.5948	367.93837	0.65559	367.93837	0.71667
372.02364	0.6594	372.02364	0.68185	372.02364	0.74247
376.10891	0.71513	376.10891	0.71307	376.10891	0.77069
380.19417	0.74613	380.19417	0.75107	380.19417	0.8052
384.27944	0.76792	384.27944	0.79646	384.27944	0.8467
388.36471	0.8034	388.36471	0.8462	388.36471	0.89135
392.44998	0.84269	392.44998	0.89004	392.44998	0.93263
396.53525	0.87883	396.53525	0.9171	396.53525	0.96501
400.62051	0.9183	400.62051	0.92753	400.62051	0.98635
404.70578	0.95231	404.70578	0.93208	404.70578	0.99743
408.79105	0.96663	408.79105	0.94089	408.79105	1
412.87632	0.97572	412.87632	0.95706	412.87632	0.99603
416.96159	0.99414	416.96159	0.977	416.96159	0.98822
421.04685	1	421.04685	0.99308	421.04685	0.97954
425.13212	0.99198	425.13212	1	425.13212	0.97082
429.21739	0.98425	429.21739	0.99986	429.21739	0.95893
433.30266	0.96704	433.30266	0.99799	433.30266	0.93839
437.38793	0.9376	437.38793	0.99505	437.38793	0.90547
441.47319	0.91533	441.47319	0.9872	441.47319	0.86111
445.55846	0.89786	445.55846	0.97371	445.55846	0.81073
449.64373	0.85758	449.64373	0.95681	449.64373	0.76134
453.729	0.80527	453.729	0.93113	453.729	0.71791
457.81427	0.76918	457.81427	0.887	457.81427	0.68093
461.89953	0.75367	461.89953	0.83091	461.89953	0.64678
465.9848	0.73888	465.9848	0.78619	465.9848	0.61096
470.07007	0.70702	470.07007	0.76532	470.07007	0.57111
474.15534	0.66179	474.15534	0.75414	474.15534	0.52747
478.24061	0.61002	478.24061	0.73095	478.24061	0.4817
482.32588	0.55533	482.32588	0.6918	482.32588	0.43567
486.41114	0.50822	486.41114	0.65053	486.41114	0.39048
490.49641	0.472	490.49641	0.62064	490.49641	0.34602
494.58168	0.43897	494.58168	0.60327	494.58168	0.30192
498.66695	0.39513	498.66695	0.58824	498.66695	0.25976
502.75222	0.35273	502.75222	0.56432	502.75222	0.22398
506.83748	0.32843	506.83748	0.53025	506.83748	0.19925
510.92275	0.30734	510.92275	0.49464	510.92275	0.18625
515.00802	0.28255	515.00802	0.46589	515.00802	0.1802
519.09329	0.25453	519.09329	0.44587	519.09329	0.17384
523.17856	0.22675	523.17856	0.43088	523.17856	0.16159
527.26382	0.20734	527.26382	0.41441	527.26382	0.14163
531.34909	0.19229	531.34909	0.39106	531.34909	0.11591
535.43436	0.17604	535.43436	0.36094	535.43436	0.08904
539.51963	0.16544	539.51963	0.33052	539.51963	0.06593
543.6049	0.16398	543.6049	0.3075	543.6049	0.04856
547.69016	0.15434	547.69016	0.29451	547.69016	0.03498
551.77543	0.12991	551.77543	0.28908	551.77543	0.02221
555.8607	0.10887	555.8607	0.28731	555.8607	0.00995
559.94597	0.10283	559.94597	0.28596	559.94597	0.00131
564.03124	0.11016	564.03124	0.28493	564.03124	1.88642E-4
568.1165	0.11484	568.1165	0.28847	568.1165	0.0081
572.20177	0.11229	572.20177	0.29977	572.20177	0.02251
576.28704	0.1089	576.28704	0.31495	576.28704	0.03779
580.37231	0.1058	580.37231	0.3247	580.37231	0.04825
584.45758	0.10196	584.45758	0.32338	584.45758	0.0514
588.54284	0.09655	588.54284	0.31403	588.54284	0.04822
592.62811	0.09177	592.62811	0.30373	592.62811	0.04053
596.71338	0.0928	596.71338	0.29887	596.71338	0.02899
600.79865	0.10043	600.79865	0.30303	600.79865	0.01444
604.88392	0.09904	604.88392	0.31329	604.88392	3.57396E-4
608.96918	0.08953	608.96918	0.32066	608.96918	-0.00799
613.05445	0.08053	613.05445	0.31832	613.05445	-0.00775
617.13972	0.07767	617.13972	0.30806	617.13972	-0.00116
621.22499	0.08677	621.22499	0.29743	621.22499	0.00679
625.31026	0.09481	625.31026	0.29339	625.31026	0.01277
629.39553	0.09522	629.39553	0.29856	629.39553	0.01701
633.48079	0.0967	633.48079	0.31069	633.48079	0.02183
637.56606	0.09821	637.56606	0.32489	637.56606	0.02917
641.65133	0.10248	641.65133	0.33595	641.65133	0.03922
645.7366	0.10659	645.7366	0.33978	645.7366	0.05077
649.82187	0.10246	649.82187	0.33737	649.82187	0.06202
653.90713	0.09949	653.90713	0.3368	653.90713	0.07119
657.9924	0.10114	657.9924	0.34529	657.9924	0.07719
662.07767	0.10119	662.07767	0.36045	662.07767	0.07989
666.16294	0.10889	666.16294	0.37388	666.16294	0.07926
670.24821	0.1194	670.24821	0.37988	670.24821	0.07405
674.33347	0.12134	674.33347	0.37897	674.33347	0.06258
678.41874	0.12949	678.41874	0.37673	678.41874	0.04568
682.50401	0.14812	682.50401	0.37823	682.50401	0.02768
686.58928	0.15431	686.58928	0.3829	686.58928	0.01354
690.67455	0.157	690.67455	0.38702	690.67455	0.00497
694.75981	0.16937	694.75981	0.39026	694.75981	-3.12116E-4
698.84508	0.17486	698.84508	0.39652	698.84508	-0.00582
702.93035	0.1683	702.93035	0.40762	702.93035	-0.01321
707.01562	0.16623	707.01562	0.4208	707.01562	-0.02128
711.10089	0.17378	711.10089	0.43596	711.10089	-0.0273
715.18615	0.18184	715.18615	0.45733	715.18615	-0.02893
719.27142	0.19212	719.27142	0.48206	719.27142	-0.02505
723.35669	0.19322	723.35669	0.49817	723.35669	-0.01596
727.44196	0.19093	727.44196	0.4998	727.44196	-0.00395
731.52723	0.20458	731.52723	0.49343	731.52723	0.00701
735.61249	0.22271	735.61249	0.48685	735.61249	0.01364
739.69776	0.23421	739.69776	0.48204	739.69776	0.0161
743.78303	0.24107	743.78303	0.47876	743.78303	0.0177
747.8683	0.23462	747.8683	0.47629	747.8683	0.0217
751.95357	0.22331	751.95357	0.4727	751.95357	0.0287
756.03883	0.22288	756.03883	0.46848	756.03883	0.03694
760.1241	0.22829	760.1241	0.46909	760.1241	0.04445
764.20937	0.22726	764.20937	0.47938	764.20937	0.05089
768.29464	0.22304	768.29464	0.49738	768.29464	0.05749
772.37991	0.22725	772.37991	0.51601	772.37991	0.06545
776.46518	0.24197	776.46518	0.53051	776.46518	0.07399
780.55044	0.25521	780.55044	0.54287	780.55044	0.07939
784.63571	0.25748	784.63571	0.55744	784.63571	0.07636
788.72098	0.25611	788.72098	0.57324	788.72098	0.06218
792.80625	0.25898	792.80625	0.58357	792.80625	0.04142
796.89152	0.25856	796.89152	0.58221	796.89152	0.02521
800.97678	0.25571	800.97678	0.56967	800.97678	0.02339
805.06205	0.25685	805.06205	0.55516	805.06205	0.03601
809.14732	0.2652	809.14732	0.55023	809.14732	0.053
813.23259	0.26797	813.23259	0.55804	813.23259	0.06264
817.31786	0.25864	817.31786	0.57043	817.31786	0.06075
821.40312	0.24759	821.40312	0.57681	821.40312	0.05256
825.48839	0.24627	825.48839	0.57285	825.48839	0.04644
829.57366	0.2648	829.57366	0.55971	829.57366	0.046
833.65893	0.28799	833.65893	0.54115	833.65893	0.04779
837.7442	0.2964	837.7442	0.52184	837.7442	0.04599
841.82946	0.29469	841.82946	0.504	841.82946	0.03865
845.91473	0.28984	845.91473	0.48823	845.91473	0.02867
850	0.27681	850	0.47891	850	0.01947
854.08527	0.25206	854.08527	0.48188	854.08527	0.01192
858.17054	0.23761	858.17054	0.49596	858.17054	0.00631
862.2558	0.24379	862.2558	0.51363	862.2558	0.00535
866.34107	0.24712	866.34107	0.52823	866.34107	0.01227
870.42634	0.24454	870.42634	0.53513	870.42634	0.02622
874.51161	0.25218	874.51161	0.53206	874.51161	0.04164
878.59688	0.25447	878.59688	0.52256	878.59688	0.05301
882.68214	0.24604	882.68214	0.51375	882.68214	0.05904
886.76741	0.24535	886.76741	0.50903	886.76741	0.06195
890.85268	0.2357	890.85268	0.50644	890.85268	0.06346
894.93795	0.20846	894.93795	0.50306	894.93795	0.06175
899.02322	0.18837	899.02322	0.49935	899.02322	0.05251
903.10848	0.185	903.10848	0.49765	903.10848	0.03356
907.19375	0.19419	907.19375	0.4967	907.19375	0.00902
911.27902	0.20625	911.27902	0.49059	911.27902	-0.01201
915.36429	0.20526	915.36429	0.47509	915.36429	-0.02158
919.44956	0.1966	919.44956	0.45491	919.44956	-0.01812
923.53482	0.19539	923.53482	0.44201	923.53482	-0.00614
927.62009	0.20154	927.62009	0.44399	927.62009	0.0076
931.70536	0.20666	931.70536	0.4558	931.70536	0.01742
935.79063	0.20372	935.79063	0.46644	935.79063	0.02041
939.8759	0.20235	939.8759	0.47043	939.8759	0.01752
943.96117	0.21242	943.96117	0.46867	943.96117	0.01329
948.04643	0.22328	948.04643	0.46305	948.04643	0.01303
952.1317	0.21984	952.1317	0.45564	952.1317	0.01856
956.21697	0.19967	956.21697	0.44973	956.21697	0.02619
960.30224	0.18325	960.30224	0.44788	960.30224	0.02958
964.38751	0.18709	964.38751	0.45084	964.38751	0.02514
968.47277	0.20446	968.47277	0.45665	968.47277	0.01506
972.55804	0.21114	972.55804	0.4593	972.55804	0.00541
976.64331	0.19895	976.64331	0.4541	976.64331	0.00157
980.72858	0.19215	980.72858	0.44641	980.72858	0.0046
984.81385	0.19573	984.81385	0.44723	984.81385	0.01086
988.89911	0.19643	988.89911	0.4599	988.89911	0.01476
992.98438	0.20396	992.98438	0.47927	992.98438	0.01242
997.06965	0.22153	997.06965	0.50069	997.06965	0.00344
1001.15492	0.23961	1001.15492	0.52148	1001.15492	-0.00962
1005.24019	0.24449	1005.24019	0.53706	1005.24019	-0.0226
1009.32545	0.23413	1009.32545	0.54129	1009.32545	-0.03117
1013.41072	0.21716	1013.41072	0.53066	1013.41072	-0.03231
1017.49599	0.21182	1017.49599	0.50784	1017.49599	-0.0253
1021.58126	0.22589	1021.58126	0.4828	1021.58126	-0.01216
1025.66653	0.24268	1025.66653	0.46962	1025.66653	0.00257
1029.75179	0.24618	1029.75179	0.47784	1029.75179	0.01331
1033.83706	0.24578	1033.83706	0.50502	1033.83706	0.01625
1037.92233	0.24716	1037.92233	0.53828	1037.92233	0.01139
1042.0076	0.23967	1042.0076	0.56213	1042.0076	0.00182
1046.09287	0.23923	1046.09287	0.56717	1046.09287	-0.00886
1050.17813	0.25604	1050.17813	0.55581	1050.17813	-0.01822
1054.2634	0.27599	1054.2634	0.54028	1054.2634	-0.02537
1058.34867	0.2886	1058.34867	0.53234	1058.34867	-0.0304
1062.43394	0.29201	1062.43394	0.53355	1062.43394	-0.03349
1066.51921	0.28811	1066.51921	0.53663	1066.51921	-0.03443
1070.60447	0.28713	1070.60447	0.53591	1070.60447	-0.03314
1074.68974	0.29791	1074.68974	0.53364	1074.68974	-0.03018
1078.77501	0.30658	1078.77501	0.53495	1078.77501	-0.02644
1082.86028	0.29713	1082.86028	0.53919	1082.86028	-0.02215
1086.94555	0.27942	1086.94555	0.54081	1086.94555	-0.01656
1091.03082	0.27328	1091.03082	0.53792	1091.03082	-0.00881
1095.11608	0.27671	1095.11608	0.53372	1095.11608	4.10888E-4
1099.20135	0.28026	1099.20135	0.53139	1099.20135	0.00843
1103.28662	0.2805	1103.28662	0.53257	1103.28662	0.01238
1107.37189	0.27318	1107.37189	0.53599	1107.37189	0.01169
1111.45716	0.26465	1111.45716	0.53665	1111.45716	0.00857
1115.54242	0.2743	1115.54242	0.53134	1115.54242	0.00623
1119.62769	0.285	1119.62769	0.52338	1119.62769	0.0064
1123.71296	0.2821	1123.71296	0.51972	1123.71296	0.00846
1127.79823	0.27595	1127.79823	0.52587	1127.79823	0.01032
1131.8835	0.26581	1131.8835	0.54081	1131.8835	0.01
1135.96876	0.24952	1135.96876	0.55414	1135.96876	0.00665
1140.05403	0.2363	1140.05403	0.55355	1140.05403	8.79831E-4
1144.1393	0.23791	1144.1393	0.53832	1144.1393	-0.00575
1148.22457	0.24746	1148.22457	0.52004	1148.22457	-0.01157
1152.30984	0.25716	1152.30984	0.50827	1152.30984	-0.01544
1156.3951	0.25891	1156.3951	0.50172	1156.3951	-0.017
1160.48037	0.25813	1160.48037	0.49535	1160.48037	-0.01641
1164.56564	0.26235	1164.56564	0.48905	1164.56564	-0.01383
1168.65091	0.26036	1168.65091	0.4856	1168.65091	-0.00932
1172.73618	0.24833	1172.73618	0.48543	1172.73618	-0.00303
1176.82144	0.24008	1176.82144	0.48683	1176.82144	0.00464
1180.90671	0.24321	1180.90671	0.4895	1180.90671	0.01305
1184.99198	0.25065	1184.99198	0.49499	1184.99198	0.02136
1189.07725	0.26133	1189.07725	0.50482	1189.07725	0.02862
1193.16252	0.27033	1193.16252	0.51968	1193.16252	0.03404
1197.24778	0.26919	1197.24778	0.53857	1197.24778	0.03738
1201.33305	0.26727	1201.33305	0.55819	1201.33305	0.04
1205.41832	0.27335	1205.41832	0.57366	1205.41832	0.0451
1209.50359	0.28199	1209.50359	0.57971	1209.50359	0.05575
1213.58886	0.28123	1213.58886	0.57366	1213.58886	0.07162
1217.67412	0.2703	1217.67412	0.55853	1217.67412	0.08842
1221.75939	0.26472	1221.75939	0.54017	1221.75939	0.10131
1225.84466	0.26024	1225.84466	0.52211	1225.84466	0.10864
1229.92993	0.25853	1229.92993	0.50645	1229.92993	0.1117
1234.0152	0.26852	1234.0152	0.49615	1234.0152	0.11125
1238.10047	0.28167	1238.10047	0.49363	1238.10047	0.10566
1242.18573	0.29141	1242.18573	0.4987	1242.18573	0.09336
1246.271	0.29284	1246.271	0.50771	1246.271	0.07603
1250.35627	0.29478	1250.35627	0.51492	1250.35627	0.05842
1254.44154	0.30426	1254.44154	0.5164	1254.44154	0.04501
1258.52681	0.3005	1258.52681	0.51365	1258.52681	0.03782
1262.61207	0.29062	1262.61207	0.51275	1262.61207	0.03725
1266.69734	0.30181	1266.69734	0.51694	1266.69734	0.04308
1270.78261	0.31933	1270.78261	0.52073	1270.78261	0.05391
1274.86788	0.32203	1274.86788	0.51585	1274.86788	0.06679
1278.95315	0.31527	1278.95315	0.50212	1278.95315	0.07866
1283.03841	0.31356	1283.03841	0.4884	1283.03841	0.08762
1287.12368	0.32058	1287.12368	0.48386	1287.12368	0.09223
1291.20895	0.32492	1291.20895	0.49042	1291.20895	0.0909
1295.29422	0.32762	1295.29422	0.50301	1295.29422	0.08391
1299.37949	0.3346	1299.37949	0.51606	1299.37949	0.07553
1303.46475	0.33844	1303.46475	0.52816	1303.46475	0.07165
1307.55002	0.33345	1307.55002	0.54176	1307.55002	0.07411
1311.63529	0.32921	1311.63529	0.55726	1311.63529	0.079
1315.72056	0.33058	1315.72056	0.56667	1315.72056	0.08194
1319.80583	0.33164	1319.80583	0.56158	1319.80583	0.08356
1323.89109	0.32883	1323.89109	0.54879	1323.89109	0.08797
1327.97636	0.32727	1327.97636	0.5447	1327.97636	0.09666
1332.06163	0.32975	1332.06163	0.55325	1332.06163	0.10566
1336.1469	0.32539	1336.1469	0.56219	1336.1469	0.10908
1340.23217	0.3216	1340.23217	0.56051	1340.23217	0.10466
1344.31743	0.33158	1344.31743	0.54856	1344.31743	0.09591
1348.4027	0.35117	1348.4027	0.53276	1348.4027	0.08962
1352.48797	0.36679	1352.48797	0.52045	1352.48797	0.09129
1356.57324	0.37013	1356.57324	0.5186	1356.57324	0.10222
1360.65851	0.36503	1360.65851	0.52893	1360.65851	0.11931
1364.74377	0.35599	1364.74377	0.54471	1364.74377	0.13734
1368.82904	0.3556	1368.82904	0.55717	1368.82904	0.1528
1372.91431	0.36397	1372.91431	0.56355	1372.91431	0.16644
1376.99958	0.36492	1376.99958	0.56527	1376.99958	0.182
1381.08485	0.35569	1381.08485	0.56115	1381.08485	0.2017
1385.17012	0.34984	1385.17012	0.54894	1385.17012	0.22323
1389.25538	0.35302	1389.25538	0.53111	1389.25538	0.24125
1393.34065	0.36373	1393.34065	0.51477	1393.34065	0.25144
1397.42592	0.3766	1397.42592	0.50762	1397.42592	0.25344
1401.51119	0.38435	1401.51119	0.51296	1401.51119	0.25118
1405.59646	0.38534	1405.59646	0.52667	1405.59646	0.25128
1409.68172	0.39159	1409.68172	0.5403	1409.68172	0.26016
1413.76699	0.40695	1413.76699	0.54757	1413.76699	0.28101
1417.85226	0.40899	1417.85226	0.54958	1417.85226	0.31227
1421.93753	0.3944	1421.93753	0.55332	1421.93753	0.34828
1426.0228	0.39471	1426.0228	0.56236	1426.0228	0.38194
1430.10806	0.40852	1430.10806	0.57115	1430.10806	0.40794
1434.19333	0.40944	1434.19333	0.57149	1434.19333	0.42529
1438.2786	0.3966	1438.2786	0.56128	1438.2786	0.43751
1442.36387	0.38026	1442.36387	0.54553	1442.36387	0.44978
1446.44914	0.37275	1446.44914	0.53181	1446.44914	0.46489
1450.5344	0.37963	1450.5344	0.52569	1450.5344	0.48194
1454.61967	0.39601	1454.61967	0.5288	1454.61967	0.49862
1458.70494	0.4045	1458.70494	0.53826	1458.70494	0.51372
1462.79021	0.39901	1462.79021	0.54664	1462.79021	0.5266
1466.87548	0.38965	1466.87548	0.54639	1466.87548	0.53537
1470.96074	0.38308	1470.96074	0.53515	1470.96074	0.53741
1475.04601	0.39302	1475.04601	0.51615	1475.04601	0.53208
1479.13128	0.40898	1479.13128	0.49646	1479.13128	0.52205
1483.21655	0.40049	1483.21655	0.48351	1483.21655	0.51131
1487.30182	0.38287	1487.30182	0.48054	1487.30182	0.50221
1491.38708	0.38437	1491.38708	0.48535	1491.38708	0.49381
1495.47235	0.38933	1495.47235	0.49169	1495.47235	0.48268
1499.55762	0.3823	1499.55762	0.49097	1499.55762	0.46584
1503.64289	0.37299	1503.64289	0.47773	1503.64289	0.44377
1507.72816	0.36207	1507.72816	0.45731	1507.72816	0.42035
1511.81342	0.35527	1511.81342	0.44363	1511.81342	0.39983
1515.89869	0.35993	1515.89869	0.44467	1515.89869	0.38428
1519.98396	0.37217	1519.98396	0.45326	1519.98396	0.37389
1524.06923	0.37156	1524.06923	0.45621	1524.06923	0.36825
1528.1545	0.34641	1528.1545	0.44792	1528.1545	0.3665
1532.23976	0.31967	1532.23976	0.43151	1532.23976	0.36683
1536.32503	0.31306	1536.32503	0.41197	1536.32503	0.36647
1540.4103	0.3203	1540.4103	0.39324	1540.4103	0.36304
1544.49557	0.3239	1544.49557	0.37858	1544.49557	0.35654
1548.58084	0.31037	1548.58084	0.3697	1548.58084	0.35004
1552.66611	0.28261	1552.66611	0.3661	1552.66611	0.34693
1556.75137	0.26744	1556.75137	0.36443	1556.75137	0.34666
1560.83664	0.26539	1560.83664	0.35812	1560.83664	0.34369
1564.92191	0.25029	1564.92191	0.34324	1564.92191	0.33182
1569.00718	0.22467	1569.00718	0.32519	1569.00718	0.30948
1573.09245	0.21233	1573.09245	0.31344	1573.09245	0.28074
1577.17771	0.21642	1577.17771	0.3103	1577.17771	0.25144
1581.26298	0.22206	1581.26298	0.309	1581.26298	0.22504
1585.34825	0.2156	1585.34825	0.30184	1585.34825	0.20204
1589.43352	0.19794	1589.43352	0.28842	1589.43352	0.18211
1593.51879	0.17947	1593.51879	0.27519	1593.51879	0.1663
1597.60405	0.17441	1597.60405	0.26654	1597.60405	0.15674
1601.68932	0.18307	1601.68932	0.25999	1601.68932	0.15423
1605.77459	0.18933	1605.77459	0.25284	1605.77459	0.15624
1609.85986	0.17985	1609.85986	0.24705	1609.85986	0.15777
1613.94513	0.15588	1613.94513	0.24289	1613.94513	0.15493
1618.03039	0.13036	1618.03039	0.23517	1618.03039	0.14765
1622.11566	0.10895	1622.11566	0.22061	1622.11566	0.13885
1626.20093	0.09622	1626.20093	0.20285	1626.20093	0.13113
1630.2862	0.0958	1630.2862	0.18651	1630.2862	0.12452
1634.37147	0.09584	1634.37147	0.17136	1634.37147	0.11628
1638.45673	0.0912	1638.45673	0.15619	1638.45673	0.10209
1642.542	0.09284	1642.542	0.14422	1642.542	0.07864
1646.62727	0.09792	1646.62727	0.13968	1646.62727	0.04696
1650.71254	0.09616	1650.71254	0.14066	1650.71254	0.0134
1654.79781	0.10125	1654.79781	0.13967	1654.79781	-0.01359
1658.88307	0.10333	1658.88307	0.13272	1658.88307	-0.02846
1662.96834	0.08756	1662.96834	0.12529	1662.96834	-0.03031
1667.05361	0.06599	1667.05361	0.12569	1667.05361	-0.02105
1671.13888	0.05506	1671.13888	0.13404	1671.13888	-0.00372
1675.22415	0.05757	1675.22415	0.1445	1675.22415	0.01694
1679.30941	0.06232	1679.30941	0.15354	1679.30941	0.03414
1683.39468	0.05598	1683.39468	0.15876	1683.39468	0.04211
1687.47995	0.03672	1687.47995	0.1575	1687.47995	0.04112
1691.56522	0.02335	1691.56522	0.15224	1691.56522	0.03933
1695.65049	0.02597	1695.65049	0.14973	1695.65049	0.04804
1699.73576	0.03083	1699.73576	0.15247	1699.73576	0.07298
1703.82102	0.02376	1703.82102	0.15563	1703.82102	0.1087
1707.90629	0.00745	1707.90629	0.15159	1707.90629	0.14076
1711.99156	0.00426	1711.99156	0.13605	1711.99156	0.15387
1716.07683	0.00486	1716.07683	0.11223	1716.07683	0.13975
1720.1621	-0.00134	1720.1621	0.08921	1720.1621	0.10026
1724.24736	2.5193E-5	1724.24736	0.07521	1724.24736	0.04591
1728.33263	0.00273	1728.33263	0.07282	1728.33263	-0.0086
1732.4179	-0.00504	1732.4179	0.07991	1732.4179	-0.05001
1736.50317	-0.01163	1736.50317	0.09245	1736.50317	-0.07107
1740.58844	-0.01654	1740.58844	0.10505	1740.58844	-0.07166
1744.6737	-0.02251	1744.6737	0.11262	1744.6737	-0.05677
1748.75897	-0.0235	1748.75897	0.11397	1748.75897	-0.03335
1752.84424	-0.0121	1752.84424	0.11142	1752.84424	-0.00804
1756.92951	0.0044	1756.92951	0.10564	1756.92951	0.01413
1761.01478	0.01199	1761.01478	0.09302	1761.01478	0.03041
1765.10004	-2.42197E-4	1765.10004	0.07167	1765.10004	0.04051
1769.18531	-0.01212	1769.18531	0.04909	1769.18531	0.04633
1773.27058	0.00115	1773.27058	0.03927	1773.27058	0.05043
1777.35585	0.0174	1777.35585	0.0493	1777.35585	0.05416
1781.44112	0.01641	1781.44112	0.07078	1781.44112	0.05688
1785.52638	0.00406	1785.52638	0.08845	1785.52638	0.05677
1789.61165	-0.00129	1789.61165	0.09601	1789.61165	0.05217
1793.69692	0.00415	1793.69692	0.09876	1793.69692	0.04244
1797.78219	0.00715	1797.78219	0.10274	1797.78219	0.02859
1801.86746	0.00286	1801.86746	0.10737	1801.86746	0.01374
1805.95272	-0.00161	1805.95272	0.10835	1805.95272	0.00212
1810.03799	-0.00299	1810.03799	0.10452	1810.03799	-0.00361
1814.12326	-3.85645E-4	1814.12326	0.10042	1814.12326	-0.00441
1818.20853	0.00121	1818.20853	0.09983	1818.20853	-0.00419
1822.2938	-0.0042	1822.2938	0.09959	1822.2938	-0.00674
1826.37906	-0.01374	1826.37906	0.09411	1826.37906	-0.01286
1830.46433	-0.0182	1830.46433	0.08361	1830.46433	-0.01958
1834.5496	-0.01851	1834.5496	0.07276	1834.5496	-0.02281
1838.63487	-0.01306	1838.63487	0.06181	1838.63487	-0.02097
1842.72014	-0.00248	1842.72014	0.04613	1842.72014	-0.01572
1846.80541	0.01132	1846.80541	0.02665	1846.80541	-0.0093
1850.89067	0.02256	1850.89067	0.01347	1850.89067	-0.00202
1854.97594	0.01787	1854.97594	0.01468	1854.97594	0.00711
1859.06121	-0.0056	1859.06121	0.02568	1859.06121	0.01814
1863.14648	-0.02779	1863.14648	0.03587	1863.14648	0.02883
1867.23175	-0.03491	1867.23175	0.0426	1867.23175	0.03466
1871.31701	-0.02609	1871.31701	0.04853	1871.31701	0.03095
1875.40228	-0.00633	1875.40228	0.05067	1875.40228	0.01661
1879.48755	0.01108	1879.48755	0.04437	1879.48755	-0.00394
1883.57282	0.00744	1883.57282	0.03342	1883.57282	-0.0232
1887.65809	-0.01094	1887.65809	0.0273	1887.65809	-0.0348
1891.74335	-0.02166	1891.74335	0.03133	1891.74335	-0.03538
1895.82862	-0.02716	1895.82862	0.04243	1895.82862	-0.0243
1899.91389	-0.02352	1899.91389	0.05277	1899.91389	-0.00419
1903.99916	-0.00727	1903.99916	0.05729	1903.99916	0.01841
1908.08443	0.00715	1908.08443	0.05686	1908.08443	0.03501
1912.16969	0.01227	1912.16969	0.05515	1912.16969	0.03885
1916.25496	0.01837	1916.25496	0.05468	1916.25496	0.02712
1920.34023	0.02429	1920.34023	0.05681	1920.34023	0.00105
1924.4255	0.01873	1924.4255	0.06445	1924.4255	-0.03402
1928.51077	0.01002	1928.51077	0.07858	1928.51077	-0.06922
1932.59603	0.0055	1932.59603	0.09162	1932.59603	-0.09491
1936.6813	8.91797E-4	1936.6813	0.09179	1936.6813	-0.10438
1940.76657	0.0024	1940.76657	0.07491	1940.76657	-0.09553
1944.85184	0.00531	1944.85184	0.04879	1944.85184	-0.07047
1948.93711	0.00172	1948.93711	0.02699	1948.93711	-0.03502
1953.02237	-0.00206	1953.02237	0.01847	1953.02237	0.00212
1957.10764	-0.00654	1957.10764	0.02457	1957.10764	0.0321
1961.19291	-0.00774	1961.19291	0.0443	1961.19291	0.04974
1965.27818	0.00994	1965.27818	0.07448	1965.27818	0.05543
1969.36345	0.02906	1969.36345	0.10426	1969.36345	0.05301
1973.44871	0.01999	1973.44871	0.11928	1973.44871	0.0459
1977.53398	-0.00992	1977.53398	0.11444	1977.53398	0.03491
1981.61925	-0.02342	1981.61925	0.0981	1981.61925	0.0195
1985.70452	-0.00867	1985.70452	0.08234	1985.70452	4.35868E-4
1989.78979	0.00124	1989.78979	0.07072	1989.78979	-0.01899
1993.87506	-0.00642	1993.87506	0.05835	1993.87506	-0.03461
1997.96032	-0.00757	1997.96032	0.04323	1997.96032	-0.04388
2002.04559	-7.16491E-4	2002.04559	0.03218	2002.04559	-0.04677
2006.13086	-0.00494	2006.13086	0.03222	2006.13086	-0.045
2010.21613	-0.01473	2010.21613	0.04075	2010.21613	-0.04125
2014.3014	-0.01624	2014.3014	0.0494	2014.3014	-0.03827
2018.38666	-0.01188	2018.38666	0.0559	2018.38666	-0.03758
2022.47193	-0.00206	2022.47193	0.06722	2022.47193	-0.03836
2026.5572	0.01711	2026.5572	0.089	2026.5572	-0.03791
2030.64247	0.0238	2030.64247	0.11475	2030.64247	-0.0327
2034.72774	0.00938	2034.72774	0.13222	2034.72774	-0.01985
2038.813	-0.00399	2038.813	0.13872	2038.813	0.001
2042.89827	-0.00406	2042.89827	0.13934	2042.89827	0.02662
2046.98354	-0.00416	2046.98354	0.13292	2046.98354	0.05179
2051.06881	-0.00747	2051.06881	0.11444	2051.06881	0.07227
2055.15408	-0.00779	2055.15408	0.08799	2055.15408	0.08646
2059.23934	-0.01548	2059.23934	0.06478	2059.23934	0.09439
2063.32461	-0.03272	2063.32461	0.05039	2063.32461	0.09614
2067.40988	-0.04262	2067.40988	0.04099	2067.40988	0.09129
2071.49515	-0.03542	2071.49515	0.03046	2071.49515	0.07986
2075.58042	-0.02331	2075.58042	0.01817	2075.58042	0.06299
2079.66568	-0.01957	2079.66568	0.01018	2079.66568	0.04277
2083.75095	-0.01631	2083.75095	0.01253	2083.75095	0.02183
2087.83622	-0.00692	2087.83622	0.02476	2087.83622	0.00356
2091.92149	-0.00274	2091.92149	0.04255	2091.92149	-0.00796
2096.00676	-0.01198	2096.00676	0.06191	2096.00676	-0.00981
2100.09202	-0.01608	2100.09202	0.07712	2100.09202	-0.00289
2104.17729	-0.00407	2104.17729	0.08111	2104.17729	0.00778
2108.26256	0.00394	2108.26256	0.07074	2108.26256	0.01615
2112.34783	-7.87813E-4	2112.34783	0.0487	2112.34783	0.01859
2116.4331	-0.01395	2116.4331	0.02231	2116.4331	0.01488
2120.51836	-0.02456	2120.51836	6.75662E-4	2120.51836	0.00762
2124.60363	-0.01619	2124.60363	-0.01043	2124.60363	0.00193
2128.6889	7.25193E-5	2128.6889	-0.01029	2128.6889	0.00386
2132.77417	0.00928	2132.77417	-0.00106	2132.77417	0.01613
2136.85944	0.011	2136.85944	0.01283	2136.85944	0.03483
2140.9447	-0.0032	2140.9447	0.02562	2140.9447	0.05195
2145.02997	-0.01876	2145.02997	0.03378	2145.02997	0.06173
2149.11524	-0.01349	2149.11524	0.03635	2149.11524	0.06415
2153.20051	-8.60415E-4	2153.20051	0.03225	2153.20051	0.06301
2157.28578	0.00192	2157.28578	0.02223	2157.28578	0.06207
2161.37105	0.00133	2161.37105	0.01315	2161.37105	0.06279
2165.45631	-0.00382	2165.45631	0.01478	2165.45631	0.06401
2169.54158	-0.01498	2169.54158	0.029	2169.54158	0.06322
2173.62685	-0.02162	2173.62685	0.04405	2173.62685	0.05896
2177.71212	-0.01952	2177.71212	0.04433	2177.71212	0.05224
2181.79739	-0.01676	2181.79739	0.02773	2181.79739	0.04474
2185.88265	-0.02021	2185.88265	0.00722	2185.88265	0.0353
2189.96792	-0.02292	2189.96792	-0.00757	2189.96792	0.01962
2194.05319	-0.01951	2194.05319	-0.0191	2194.05319	-0.00473
2198.13846	-0.01301	2198.13846	-0.02895	2198.13846	-0.03305
2202.22373	-0.00971	2202.22373	-0.03156	2202.22373	-0.05525
2206.30899	-0.01311	2206.30899	-0.02519	2206.30899	-0.06356
2210.39426	-0.0164	2210.39426	-0.01563	2210.39426	-0.05807
2214.47953	-0.01512	2214.47953	-0.00737	2214.47953	-0.04482
2218.5648	-0.00539	2218.5648	-3.89638E-4	2218.5648	-0.03052
2222.65007	0.00777	2222.65007	0.00488	2222.65007	-0.01982
2226.73533	0.01333	2226.73533	0.00597	2226.73533	-0.01588
2230.8206	0.0076	2230.8206	0.00237	2230.8206	-0.02053
2234.90587	-0.00392	2234.90587	-0.00174	2234.90587	-0.03311
2238.99114	-0.00775	2238.99114	-7.68062E-4	2238.99114	-0.05018
2243.07641	-0.00555	2243.07641	0.00807	2243.07641	-0.06702
2247.16167	-0.00341	2247.16167	0.02489	2247.16167	-0.0791
2251.24694	-0.00275	2251.24694	0.04616	2251.24694	-0.08252
2255.33221	-0.00621	2255.33221	0.06192	2255.33221	-0.07464
2259.41748	-0.0089	2259.41748	0.06121	2259.41748	-0.05563
2263.50275	-0.01029	2263.50275	0.04282	2263.50275	-0.02965
2267.58801	-0.01432	2267.58801	0.01662	2267.58801	-0.0045
2271.67328	-0.01846	2271.67328	-0.00418	2271.67328	0.01121
2275.75855	-0.02031	2275.75855	-0.01024	2275.75855	0.01265
2279.84382	-0.0158	2279.84382	1.30192E-4	2279.84382	0.00223
2283.92909	-0.00479	2283.92909	0.02023	2283.92909	-0.01214
2288.01435	-0.00313	2288.01435	0.03859	2288.01435	-0.02305
2292.09962	-0.01229	2292.09962	0.04605	2292.09962	-0.02808
2296.18489	-0.01257	2296.18489	0.04219	2296.18489	-0.0288
2300.27016	0.00325	2300.27016	0.03445	2300.27016	-0.02746
2304.35543	0.01468	2304.35543	0.02866	2304.35543	-0.02549
2308.4407	0.01522	2308.4407	0.02377	2308.4407	-0.02405
2312.52596	0.02042	2312.52596	0.01773	2312.52596	-0.02433
2316.61123	0.02978	2316.61123	0.01302	2316.61123	-0.02748
2320.6965	0.02403	2320.6965	0.01242	2320.6965	-0.03425
2324.78177	0.00647	2324.78177	0.01355	2324.78177	-0.04361
2328.86704	-0.00542	2328.86704	0.01157	2328.86704	-0.05135
2332.9523	-0.00471	2332.9523	0.00536	2332.9523	-0.05144
2337.03757	0.0028	2337.03757	-0.00149	2337.03757	-0.04023
2341.12284	0.00631	2341.12284	-0.00427	2341.12284	-0.01972
2345.20811	0.00555	2345.20811	-3.85456E-4	2345.20811	0.00292
2349.29338	-0.00274	2349.29338	0.00892	2349.29338	0.01943
2353.37864	-0.01097	2353.37864	0.01887	2353.37864	0.02526
2357.46391	-0.01318	2357.46391	0.02473	2357.46391	0.02181
2361.54918	-0.01059	2361.54918	0.02535	2361.54918	0.01441
2365.63445	0.00265	2365.63445	0.02391	2365.63445	0.0085
2369.71972	0.00988	2369.71972	0.02468	2369.71972	0.00756
2373.80498	0.00172	2373.80498	0.02849	2373.80498	0.01298
2377.89025	-0.00712	2377.89025	0.03312	2377.89025	0.02442
2381.97552	-0.00616	2381.97552	0.03652	2381.97552	0.03997
2386.06079	0.00444	2386.06079	0.03661	2386.06079	0.05673
2390.14606	0.01171	2390.14606	0.03023	2390.14606	0.07117
2394.23132	0.00918	2394.23132	0.01591	2394.23132	0.07866
2398.31659	0.0084	2398.31659	-0.00196	2398.31659	0.07426
2402.40186	0.00305	2402.40186	-0.01542	2402.40186	0.05592
2406.48713	-0.00907	2406.48713	-0.02132	2406.48713	0.02784
2410.5724	-0.00371	2410.5724	-0.02282	2410.5724	-2.65922E-4
2414.65766	0.00993	2414.65766	-0.02128	2414.65766	-0.01815
2418.74293	0.00403	2418.74293	-0.0141	2418.74293	-0.02033
2422.8282	-0.00582	2422.8282	-0.00249	2422.8282	-0.00809
2426.91347	-5.65251E-4	2426.91347	0.00723	2426.91347	0.01216
2430.99874	0.00297	2430.99874	0.01189	2430.99874	0.03215
2435.084	-0.01184	2435.084	0.01354	2435.084	0.04494
2439.16927	-0.0282	2439.16927	0.01286	2439.16927	0.04702
2443.25454	-0.029	2443.25454	0.00753	2443.25454	0.0393
2447.33981	-0.0151	2447.33981	-5.82767E-4	2447.33981	0.02711
2451.42508	0.00358	2451.42508	-0.00217	2451.42508	0.01827
2455.51035	0.01433	2455.51035	0.00961	2455.51035	0.01868
2459.59561	0.01713	2459.59561	0.02759	2459.59561	0.02809
2463.68088	0.01045	2463.68088	0.03637	2463.68088	0.04063
2467.76615	-3.41307E-5	2467.76615	0.03112	2467.76615	0.05028
2471.85142	-0.00769	2471.85142	0.02294	2471.85142	0.05529
2475.93669	-0.01093	2475.93669	0.02309	2475.93669	0.05651
2480.02195	-0.00856	2480.02195	0.02979	2480.02195	0.05309
2484.10722	-0.01504	2484.10722	0.0346	2484.10722	0.04202
2488.19249	-0.02855	2488.19249	0.03309	2488.19249	0.02266
2492.27776	-0.03529	2492.27776	0.02515	2492.27776	3.52862E-4
2496.36303	-0.03565	2496.36303	0.01382	2496.36303	-0.01567
2500.44829	-0.02566	2500.44829	0.00593	2500.44829	-0.01835
2504.53356	-0.01401	2504.53356	0.0063	2504.53356	-0.0076
2508.61883	-0.0053	2508.61883	0.01171	2508.61883	0.00966
2512.7041	0.00953	2512.7041	0.01529	2512.7041	0.02375
2516.78937	0.01874	2516.78937	0.01582	2516.78937	0.02788
2520.87463	0.01618	2520.87463	0.01853	2520.87463	0.02191
2524.9599	0.00479	2524.9599	0.02604	2524.9599	0.01156
2529.04517	-0.00745	2529.04517	0.03322	2529.04517	0.00362
2533.13044	-0.0053	2533.13044	0.0354	2533.13044	0.00166
2537.21571	0.00329	2537.21571	0.03629	2537.21571	0.00566
2541.30097	0.0075	2541.30097	0.04124	2541.30097	0.01381
2545.38624	0.00506	2545.38624	0.04715	2545.38624	0.02331
2549.47151	-0.01356	2549.47151	0.04488	2549.47151	0.03051
2553.55678	-0.03033	2553.55678	0.0292	2553.55678	0.03278
2557.64205	-0.03031	2557.64205	0.00488	2557.64205	0.03091
2561.72731	-0.02283	2561.72731	-0.016	2561.72731	0.02896
2565.81258	-0.01532	2565.81258	-0.02524	2565.81258	0.03039
2569.89785	-0.0088	2569.89785	-0.02564	2569.89785	0.03413
2573.98312	-0.00547	2573.98312	-0.02385	2573.98312	0.03498
2578.06839	0.00265	2578.06839	-0.02194	2578.06839	0.02871
2582.15365	0.01394	2582.15365	-0.01916	2582.15365	0.01663
2586.23892	0.00923	2586.23892	-0.01615	2586.23892	0.00455
2590.32419	-0.00225	2590.32419	-0.01595	2590.32419	-0.00301
2594.40946	-0.00563	2594.40946	-0.02196	2594.40946	-0.00715
2598.49473	-0.00943	2598.49473	-0.03218	2598.49473	-0.01289
2602.58	-0.00874	2602.58	-0.03688	2602.58	-0.0237
2606.66526	-0.00117	2606.66526	-0.02624	2606.66526	-0.03841
2610.75053	0.00236	2610.75053	-1.08476E-4	2610.75053	-0.05272
2614.8358	0.00822	2614.8358	0.0294	2614.8358	-0.06236
2618.92107	0.01452	2618.92107	0.04541	2618.92107	-0.0649
2623.00634	0.01165	2623.00634	0.04033	2623.00634	-0.05989
2627.0916	0.00257	2627.0916	0.02127	2627.0916	-0.04883
2631.17687	5.32424E-4	2631.17687	1.9221E-4	2631.17687	-0.03487
2635.26214	0.01159	2635.26214	-0.01681	2635.26214	-0.02197
2639.34741	0.01111	2639.34741	-0.0303	2639.34741	-0.01313
2643.43268	3.23719E-4	2643.43268	-0.04172	2643.43268	-0.00903
2647.51794	-0.00931	2647.51794	-0.04747	2647.51794	-0.00804
2651.60321	-0.01894	2651.60321	-0.04114	2651.60321	-0.00761
2655.68848	-0.0241	2655.68848	-0.02396	2655.68848	-0.00549
2659.77375	-0.02813	2659.77375	-0.00651	2659.77375	-1.2433E-4
2663.85902	-0.03305	2663.85902	0.00394	2663.85902	0.00962
2667.94428	-0.02804	2667.94428	0.01013	2667.94428	0.02394
2672.02955	-0.01152	2672.02955	0.01616	2672.02955	0.0406
2676.11482	-0.00118	2676.11482	0.02015	2676.11482	0.05471
2680.20009	-0.0042	2680.20009	0.01782	2680.20009	0.0616
2684.28536	-0.00166	2684.28536	0.00859	2684.28536	0.06016
2688.37062	0.00253	2688.37062	-0.00327	2688.37062	0.05284
2692.45589	-0.00267	2692.45589	-0.01209	2692.45589	0.04249
2696.54116	-0.00468	2696.54116	-0.01606	2696.54116	0.02966
2700.62643	0.00174	2700.62643	-0.01817	2700.62643	0.01295
2704.7117	0.0093	2704.7117	-0.01969	2704.7117	-0.00877
2708.79696	0.0171	2708.79696	-0.01622	2708.79696	-0.03427
2712.88223	0.02273	2712.88223	-0.00447	2712.88223	-0.05984
2716.9675	0.02997	2716.9675	0.01083	2716.9675	-0.08118
2721.05277	0.03224	2721.05277	0.0208	2721.05277	-0.09525
2725.13804	0.02212	2725.13804	0.0217	2725.13804	-0.10056
2729.2233	0.01124	2729.2233	0.0172	2729.2233	-0.0971
2733.30857	0.00885	2733.30857	0.01167	2733.30857	-0.08672
2737.39384	0.01581	2737.39384	0.00563	2737.39384	-0.07282
2741.47911	0.01723	2741.47911	2.94381E-4	2741.47911	-0.05825
2745.56438	0.01018	2745.56438	7.6492E-4	2745.56438	-0.04341
2749.64964	0.00285	2749.64964	0.01031	2749.64964	-0.02668
2753.73491	-0.006	2753.73491	0.02635	2753.73491	-0.00675
2757.82018	-0.01461	2757.82018	0.04375	2757.82018	0.01509
2761.90545	-0.0077	2761.90545	0.05668	2761.90545	0.03436
2765.99072	4.03071E-4	2765.99072	0.05906	2765.99072	0.04503
2770.07599	4.16205E-4	2770.07599	0.05069	2770.07599	0.04284
2774.16125	-0.00123	2774.16125	0.04153	2774.16125	0.02841
2778.24652	-0.00174	2778.24652	0.0432	2778.24652	0.00792
2782.33179	0.00421	2782.33179	0.0554	2782.33179	-0.00995
2786.41706	0.00644	2786.41706	0.06528	2786.41706	-0.01927
2790.50233	-1.28421E-4	2790.50233	0.06155	2790.50233	-0.02044
2794.58759	-0.00518	2794.58759	0.04552	2794.58759	-0.01874
2798.67286	-0.00599	2798.67286	0.0273	2798.67286	-0.01848
2802.75813	-0.00763	2802.75813	0.01579	2802.75813	-0.01885
2806.8434	-0.00572	2806.8434	0.01376	2806.8434	-0.01571
2810.92867	5.76793E-4	2810.92867	0.01757	2810.92867	-0.00711
2815.01393	0.00614	2815.01393	0.02036	2815.01393	0.00404
2819.0992	0.00914	2819.0992	0.01817	2819.0992	0.01223
2823.18447	0.00947	2823.18447	0.01297	2823.18447	0.01319
2827.26974	0.00771	2827.26974	0.01172	2827.26974	0.00659
2831.35501	0.01153	2831.35501	0.02095	2831.35501	-0.00381
2835.44027	0.01406	2835.44027	0.03824	2835.44027	-0.01241
2839.52554	0.00763	2839.52554	0.05209	2839.52554	-0.01551
2843.61081	0.00104	2843.61081	0.05357	2843.61081	-0.01368
2847.69608	-0.00516	2847.69608	0.04335	2847.69608	-0.01082
2851.78135	-0.00848	2851.78135	0.02713	2851.78135	-0.0113
2855.86661	-0.01542	2855.86661	0.01078	2855.86661	-0.0175
2859.95188	-0.02774	2859.95188	-6.46964E-4	2859.95188	-0.02856
2864.03715	-0.0257	2864.03715	-0.00485	2864.03715	-0.04028
2868.12242	-0.01785	2868.12242	-0.00257	2868.12242	-0.04691
2872.20769	-0.01183	2872.20769	0.00473	2872.20769	-0.04485
2876.29295	-0.00577	2876.29295	0.01341	2876.29295	-0.03524
2880.37822	0.00192	2880.37822	0.01541	2880.37822	-0.02306
2884.46349	0.00826	2884.46349	0.00566	2884.46349	-0.01399
2888.54876	0.00937	2888.54876	-0.00849	2888.54876	-0.01135
2892.63403	0.01113	2892.63403	-0.01239	2892.63403	-0.0143
2896.71929	0.01304	2896.71929	9.63579E-4	2896.71929	-0.0187
2900.80456	0.01501	2900.80456	0.02435	2900.80456	-0.02046
2904.88983	0.01463	2904.88983	0.04355	2904.88983	-0.01846
2908.9751	0.01164	2908.9751	0.04901	2908.9751	-0.01397
2913.06037	0.00606	2913.06037	0.04142	2913.06037	-0.00843
2917.14564	0.00929	2917.14564	0.02778	2917.14564	-0.00286
2921.2309	0.02252	2921.2309	0.01348	2921.2309	9.93794E-4
2925.31617	0.02252	2925.31617	2.83902E-4	2925.31617	1.46829E-4
2929.40144	0.00864	2929.40144	-0.00957	2929.40144	-0.00787
2933.48671	-0.00212	2933.48671	-0.0128	2933.48671	-0.02216
2937.57198	-0.0104	2937.57198	-0.01013	2937.57198	-0.03673
2941.65724	-0.02294	2941.65724	-0.0065	2941.65724	-0.04263
2945.74251	-0.0282	2945.74251	-0.00529	2945.74251	-0.03416
2949.82778	-0.02207	2949.82778	-0.00572	2949.82778	-0.01512
2953.91305	-0.01896	2953.91305	-0.00528	2953.91305	0.00173
2957.99832	-0.01712	2957.99832	-0.00316	2957.99832	0.00339
2962.08358	-0.00688	2962.08358	-0.00132	2962.08358	-0.01305
2966.16885	0.00785	2966.16885	-6.40088E-4	2966.16885	-0.03777
2970.25412	0.00887	2970.25412	0.0028	2970.25412	-0.0553
2974.33939	-8.59494E-4	2974.33939	0.0133	2974.33939	-0.05536
2978.42466	-0.00288	2978.42466	0.02826	2978.42466	-0.03857
2982.50992	0.00351	2982.50992	0.04015	2982.50992	-0.01394
2986.59519	0.00403	2986.59519	0.04392	2986.59519	0.00832
2990.68046	-8.19128E-4	2990.68046	0.0382	2990.68046	0.02238
2994.76573	0.00341	2994.76573	0.02484	2994.76573	0.02752
2998.851	0.01184	2998.851	0.01111	2998.851	0.0258
3002.93626	0.01435	3002.93626	0.00664	3002.93626	0.02004
3007.02153	0.00917	3007.02153	0.01536	3007.02153	0.01299
3011.1068	0.00444	3011.1068	0.0326	3011.1068	0.00662
3015.19207	6.44421E-4	3015.19207	0.04789	3015.19207	0.00111
3019.27734	-0.00825	3019.27734	0.05195	3019.27734	-0.00494
3023.3626	-0.00199	3023.3626	0.04414	3023.3626	-0.01247
3027.44787	0.01775	3027.44787	0.03186	3027.44787	-0.01961
3031.53314	0.02415	3031.53314	0.02176	3031.53314	-0.02171
3035.61841	0.01921	3035.61841	0.01403	3035.61841	-0.01526
3039.70368	0.01384	3039.70368	0.00603	3039.70368	-0.00219
3043.78894	0.0117	3043.78894	-0.00132	3043.78894	0.01065
3047.87421	0.01441	3047.87421	-0.00451	3047.87421	0.01697
3051.95948	0.01098	3051.95948	-0.00483	3051.95948	0.01591
3056.04475	0.00415	3056.04475	-0.00813	3056.04475	0.01164
3060.13002	0.00226	3060.13002	-0.01528	3060.13002	0.00916
3064.21529	6.41916E-4	3064.21529	-0.0184	3064.21529	0.01061
3068.30055	0.00133	3068.30055	-0.00896	3068.30055	0.01435
3072.38582	-0.00142	3072.38582	0.0109	3072.38582	0.0163
3076.47109	-0.01088	3076.47109	0.02753	3076.47109	0.01207
3080.55636	-0.01402	3080.55636	0.029	3080.55636	-7.56323E-4
3084.64163	-0.00741	3084.64163	0.01721	3084.64163	-0.02036
3088.72689	-0.00181	3088.72689	0.00359	3088.72689	-0.03999
3092.81216	-0.00235	3092.81216	-0.00342	3092.81216	-0.05064
3096.89743	-0.00579	3096.89743	-0.00246	3096.89743	-0.04656
3100.9827	-0.00771	3100.9827	0.00249	3100.9827	-0.02927
3105.06797	-0.00876	3105.06797	0.00521	3105.06797	-0.00663
3109.15323	-0.01205	3109.15323	0.00317	3109.15323	0.01229
3113.2385	-0.0087	3113.2385	4.64996E-5	3113.2385	0.02197
3117.32377	0.0012	3117.32377	0.00105	3117.32377	0.02211
3121.40904	0.00666	3121.40904	0.00829	3121.40904	0.01656
3125.49431	0.00855	3125.49431	0.0185	3125.49431	0.011
3129.57957	0.00429	3129.57957	0.02293	3129.57957	0.01021
3133.66484	-0.00985	3133.66484	0.01456	3133.66484	0.01618
3137.75011	-0.01332	3137.75011	-0.00338	3137.75011	0.02785
3141.83538	0.00388	3141.83538	-0.02111	3141.83538	0.04261
3145.92065	0.01642	3145.92065	-0.03287	3145.92065	0.05793
3150.00591	0.01162	3150.00591	-0.03938	3150.00591	0.07169
3154.09118	0.00508	3154.09118	-0.04211	3154.09118	0.08122
3158.17645	0.01085	3158.17645	-0.0398	3158.17645	0.08277
3162.26172	0.01753	3162.26172	-0.03122	3162.26172	0.0737
3166.34699	0.01167	3166.34699	-0.01843	3166.34699	0.05605
3170.43225	0.00579	3170.43225	-0.00696	3170.43225	0.03712
3174.51752	0.0044	3174.51752	-0.00241	3174.51752	0.02543
3178.60279	-0.00725	3178.60279	-0.00509	3178.60279	0.02522
3182.68806	-0.02325	3182.68806	-0.00991	3182.68806	0.03446
3186.77333	-0.02935	3186.77333	-0.01201	3186.77333	0.04728
3190.85859	-0.0182	3190.85859	-0.01059	3190.85859	0.05797
3194.94386	-0.00383	3194.94386	-0.00899	3194.94386	0.06353
3199.02913	7.5078E-4	3199.02913	-0.01094	3199.02913	0.06364
3203.1144	0.00257	3203.1144	-0.01683	3203.1144	0.05898
3207.19967	-0.00442	3207.19967	-0.02577	3207.19967	0.05055
3211.28494	-0.01176	3211.28494	-0.03553	3211.28494	0.04076
3215.3702	-0.01017	3215.3702	-0.03919	3215.3702	0.03382
3219.45547	-0.00918	3219.45547	-0.03141	3219.45547	0.03307
3223.54074	-0.00554	3223.54074	-0.01754	3223.54074	0.03767
3227.62601	6.88039E-4	3227.62601	-0.00677	3227.62601	0.04235
3231.71128	0.0057	3231.71128	7.88953E-4	3231.71128	0.04098
3235.79654	0.00644	3235.79654	0.01005	3235.79654	0.03117
3239.88181	4.27238E-4	3239.88181	0.01814	3239.88181	0.01622
3243.96708	0.00107	3243.96708	0.01776	3243.96708	0.00276
3248.05235	0.0075	3248.05235	0.01048	3248.05235	-0.00429
3252.13762	0.0071	3252.13762	0.00558	3252.13762	-0.00475
3256.22288	2.10646E-4	3256.22288	0.00653	3256.22288	-0.00178
3260.30815	-0.0022	3260.30815	0.00725	3260.30815	0.00147
3264.39342	0.0042	3264.39342	0.00182	3264.39342	0.00334
3268.47869	0.00653	3268.47869	-0.00786	3268.47869	0.00293
3272.56396	-0.00245	3272.56396	-0.01477	3272.56396	-6.28882E-4
3276.64922	-0.00765	3276.64922	-0.01346	3276.64922	-0.00765
3280.73449	-0.00167	3280.73449	-0.00424	3280.73449	-0.01697
3284.81976	0.01031	3284.81976	0.00683	3284.81976	-0.0258
3288.90503	0.01219	3288.90503	0.01335	3288.90503	-0.03118
3292.9903	-0.0061	3292.9903	0.01504	3292.9903	-0.03201
3297.07556	-0.01792	3297.07556	0.01658	3297.07556	-0.02966
3301.16083	-0.0036	3301.16083	0.01987	3301.16083	-0.02671
3305.2461	0.01873	3305.2461	0.02185	3305.2461	-0.0256
3309.33137	0.02887	3309.33137	0.01925	3309.33137	-0.02826
3313.41664	0.02525	3313.41664	0.0102	3313.41664	-0.03561
3317.5019	0.02031	3317.5019	-0.00613	3317.5019	-0.04664
3321.58717	0.01713	3321.58717	-0.02577	3321.58717	-0.0581
3325.67244	0.0051	3325.67244	-0.03955	3325.67244	-0.06561
3329.75771	-0.00584	3329.75771	-0.04111	3329.75771	-0.06586
3333.84298	-0.01032	3333.84298	-0.03376	3333.84298	-0.05881
3337.92824	-0.01776	3337.92824	-0.02706	3337.92824	-0.04783
3342.01351	-0.02683	3342.01351	-0.02647	3342.01351	-0.03731
3346.09878	-0.02951	3346.09878	-0.02687	3346.09878	-0.03006
3350.18405	-0.03149	3350.18405	-0.01933	3350.18405	-0.02617
3354.26932	-0.03161	3354.26932	-0.00459	3354.26932	-0.0232
3358.35458	-0.02382	3358.35458	0.00699	3358.35458	-0.01774
3362.43985	-0.01471	3362.43985	0.00851	3362.43985	-0.00842
3366.52512	-0.01	3366.52512	0.00275	3366.52512	0.00236
3370.61039	-0.00947	3370.61039	-0.00272	3370.61039	0.01031
3374.69566	-0.00846	3374.69566	-0.00166	3374.69566	0.0135
3378.78093	-0.00606	3378.78093	0.00612	3378.78093	0.01407
3382.86619	-0.0012	3382.86619	0.01294	3382.86619	0.01551
3386.95146	-4.74567E-4	3386.95146	0.0105	3386.95146	0.01882
3391.03673	-0.0066	3391.03673	-2.34018E-4	3391.03673	0.02209
3395.122	-0.00656	3395.122	-0.0112	3395.122	0.02328
3399.20727	0.00322	3399.20727	-0.01737	3399.20727	0.02274
3403.29253	0.00784	3403.29253	-0.01881	3403.29253	0.02306
3407.3778	0.00291	3407.3778	-0.01604	3407.3778	0.02709
3411.46307	0.00491	3411.46307	-0.01018	3411.46307	0.03576
3415.54834	0.00585	3415.54834	-0.00537	3415.54834	0.04711
3419.63361	-0.00286	3419.63361	-0.00491	3419.63361	0.05748
3423.71887	-0.00906	3423.71887	-0.00719	3423.71887	0.06442
3427.80414	-0.01596	3427.80414	-0.009	3427.80414	0.06764
3431.88941	-0.01401	3431.88941	-0.00986	3431.88941	0.06716
3435.97468	-0.01136	3435.97468	-0.01203	3435.97468	0.06176
3440.05995	-0.02035	3440.05995	-0.01704	3440.05995	0.0507
3444.14521	-0.02105	3444.14521	-0.02163	3444.14521	0.03612
3448.23048	-0.01784	3448.23048	-0.02117	3448.23048	0.02243
3452.31575	-0.01096	3452.31575	-0.01825	3452.31575	0.01338
3456.40102	-0.00461	3456.40102	-0.02034	3456.40102	0.00985
3460.48629	-0.0104	3460.48629	-0.02737	3460.48629	0.00996
3464.57155	-0.01625	3464.57155	-0.0302	3464.57155	0.01106
3468.65682	-0.0175	3468.65682	-0.02263	3468.65682	0.01242
3472.74209	-0.02078	3472.74209	-0.00681	3472.74209	0.01631
3476.82736	-0.01527	3476.82736	0.0131	3476.82736	0.02551
3480.91263	-0.00928	3480.91263	0.03407	3480.91263	0.03956
3484.99789	-0.00906	3484.99789	0.05231	3484.99789	0.05351
3489.08316	-0.00236	3489.08316	0.06376	3489.08316	0.061
3493.16843	0.0063	3493.16843	0.06494	3493.16843	0.05845
3497.2537	0.01324	3497.2537	0.0535	3497.2537	0.0467
3501.33897	0.01634	3501.33897	0.03257	3501.33897	0.02945
3505.42423	0.01565	3505.42423	0.01302	3505.42423	0.01109
3509.5095	0.01362	3509.5095	0.00626	3509.5095	-0.0048
3513.59477	0.01209	3513.59477	0.01439	3513.59477	-0.01668
3517.68004	0.00969	3517.68004	0.02861	3517.68004	-0.02566
3521.76531	0.00416	3521.76531	0.03705	3521.76531	-0.03433
3525.85058	9.49329E-4	3525.85058	0.0336	3525.85058	-0.04441
3529.93584	0.00288	3529.93584	0.01966	3529.93584	-0.05526
3534.02111	0.00638	3534.02111	7.20117E-4	3534.02111	-0.06441
3538.10638	0.00786	3538.10638	-0.01624	3538.10638	-0.06916
3542.19165	0.00302	3542.19165	-0.02459	3542.19165	-0.06768
3546.27692	-0.0069	3546.27692	-0.02149	3546.27692	-0.05931
3550.36218	-0.01843	3550.36218	-0.01017	3550.36218	-0.04462
3554.44745	-0.02429	3554.44745	9.89976E-4	3554.44745	-0.0256
3558.53272	-0.03045	3558.53272	0.00395	3558.53272	-0.00571
3562.61799	-0.03443	3562.61799	-0.00136	3562.61799	0.01131
3566.70326	-0.02884	3566.70326	-0.00857	3566.70326	0.0237
3570.78852	-0.02544	3570.78852	-0.01443	3570.78852	0.03265
3574.87379	-0.02549	3574.87379	-0.02001	3574.87379	0.04047
3578.95906	-0.02302	3578.95906	-0.02475	3578.95906	0.04725
3583.04433	-0.0109	3583.04433	-0.02662	3583.04433	0.0497
3587.1296	0.00737	3587.1296	-0.02482	3587.1296	0.04384
3591.21486	0.00796	3591.21486	-0.01841	3591.21486	0.02969
3595.30013	-0.00331	3595.30013	-0.00597	3595.30013	0.01323
3599.3854	-0.00678	3599.3854	0.0119	3599.3854	0.00287
3603.47067	-1.49425E-4	3603.47067	0.0305	3603.47067	0.00318
3607.55594	0.00447	3607.55594	0.04156	3607.55594	0.01202
3611.6412	0.00169	3611.6412	0.03844	3611.6412	0.02371
3615.72647	0.00395	3615.72647	0.02208	3615.72647	0.03375
3619.81174	0.00861	3619.81174	-5.56161E-4	3619.81174	0.04026
3623.89701	0.00998	3623.89701	-0.02291	3623.89701	0.04252
3627.98228	0.00771	3627.98228	-0.03941	3627.98228	0.04031
3632.06754	0.00295	3632.06754	-0.04262	3632.06754	0.0343
3636.15281	0.00139	3636.15281	-0.02834	3636.15281	0.02602
3640.23808	-0.00294	3640.23808	-0.00515	3640.23808	0.01696
3644.32335	-0.0041	3644.32335	0.01004	3644.32335	0.00834
3648.40862	0.00502	3648.40862	0.01118	3648.40862	0.00191
3652.49388	0.00913	3652.49388	0.00963	3652.49388	-1.38785E-4
3656.57915	-6.27793E-4	3656.57915	0.01595	3656.57915	0.00324
3660.66442	-0.00706	3660.66442	0.02628	3660.66442	0.01066
3664.74969	-8.38229E-4	3664.74969	0.03251	3664.74969	0.01883
3668.83496	0.00323	3668.83496	0.0327	3668.83496	0.02447
3672.92023	-0.00143	3672.92023	0.02785	3672.92023	0.02666
3677.00549	-0.00473	3677.00549	0.01985	3677.00549	0.02799
3681.09076	0.00101	3681.09076	0.01272	3681.09076	0.0324
3685.17603	0.00512	3685.17603	0.00863	3685.17603	0.04088
3689.2613	-0.00108	3689.2613	0.0052	3689.2613	0.04966
3693.34657	-0.00749	3693.34657	-7.33403E-4	3693.34657	0.05332
3697.43183	-0.00654	3697.43183	-0.00963	3697.43183	0.04935
3701.5171	-0.00317	3701.5171	-0.01966	3701.5171	0.03993
3705.60237	-0.0027	3705.60237	-0.02742	3705.60237	0.0296
3709.68764	-0.00271	3709.68764	-0.02716	3709.68764	0.02118
3713.77291	0.00162	3713.77291	-0.0135	3713.77291	0.01375
3717.85817	0.00837	3717.85817	0.00987	3717.85817	0.00497
3721.94344	0.0047	3721.94344	0.0281	3721.94344	-0.00488
3726.02871	-0.0054	3726.02871	0.02845	3726.02871	-0.01208
3730.11398	8.33094E-5	3730.11398	0.01344	3730.11398	-0.01276
3734.19925	0.01437	3734.19925	-0.00297	3734.19925	-0.0061
3738.28451	0.02052	3738.28451	-0.00774	3738.28451	0.00503
3742.36978	0.01815	3742.36978	0.00302	3742.36978	0.01569
3746.45505	0.00887	3746.45505	0.02248	3746.45505	0.021
3750.54032	-0.00178	3750.54032	0.04023	3750.54032	0.01831
3754.62559	-0.0059	3754.62559	0.05084	3754.62559	0.00844
3758.71085	-0.00985	3758.71085	0.05269	3758.71085	-0.0049
3762.79612	-0.01081	3762.79612	0.04205	3762.79612	-0.01741
3766.88139	2.77063E-4	3766.88139	0.01567	3766.88139	-0.02629
3770.96666	0.01836	3770.96666	-0.01965	3770.96666	-0.03082
3775.05193	0.02845	3775.05193	-0.04758	3775.05193	-0.03185
3779.13719	0.02258	3779.13719	-0.05582	3779.13719	-0.03135
3783.22246	0.01116	3783.22246	-0.0445	3783.22246	-0.03181
3787.30773	0.00345	3787.30773	-0.02194	3787.30773	-0.0345
3791.393	-0.00285	3791.393	0.00164	3791.393	-0.03716
3795.47827	-0.00991	3795.47827	0.01749	3795.47827	-0.03407
3799.56353	-0.01515	3799.56353	0.02197	3799.56353	-0.02032
3803.6488	-0.01874	3803.6488	0.01884	3803.6488	0.00326
3807.73407	-0.00889	3807.73407	0.01585	3807.73407	0.02963
3811.81934	0.01029	3811.81934	0.01693	3811.81934	0.05025
3815.90461	0.01618	3815.90461	0.01796	3815.90461	0.06028
3819.98988	0.01102	3819.98988	0.0122	3819.98988	0.06015
3824.07514	0.01477	3824.07514	-9.91341E-4	3824.07514	0.05352
3828.16041	0.02673	3828.16041	-0.01344	3828.16041	0.04458
3832.24568	0.03154	3832.24568	-0.01387	3832.24568	0.03692
3836.33095	0.02512	3836.33095	0.00174	3836.33095	0.03327
3840.41622	0.01488	3840.41622	0.02449	3840.41622	0.03504
3844.50148	0.0068	3844.50148	0.03867	3844.50148	0.04146
3848.58675	-0.00183	3848.58675	0.03495	3848.58675	0.04944
3852.67202	-9.21735E-4	3852.67202	0.01639	3852.67202	0.05475
3856.75729	0.00356	3856.75729	-0.00797	3856.75729	0.054
3860.84256	-0.0037	3860.84256	-0.03163	3860.84256	0.04615
3864.92782	-0.00711	3864.92782	-0.05167	3864.92782	0.03315
3869.01309	-0.00381	3869.01309	-0.06496	3869.01309	0.01899
3873.09836	-0.00231	3873.09836	-0.06726	3873.09836	0.00751
3877.18363	0.00349	3877.18363	-0.05712	3877.18363	7.8654E-4
3881.2689	0.00881	3881.2689	-0.03849	3881.2689	-2.80511E-4
3885.35416	0.00672	3885.35416	-0.01922	3885.35416	0.00506
3889.43943	-0.00163	3889.43943	-0.00795	3889.43943	0.01659
3893.5247	-0.00651	3893.5247	-0.0098	3893.5247	0.0313
3897.60997	0.00232	3897.60997	-0.02256	3897.60997	0.04378
3901.69524	0.01771	3901.69524	-0.0382	3901.69524	0.04929
3905.7805	0.02425	3905.7805	-0.04812	3905.7805	0.04672
3909.86577	0.02835	3909.86577	-0.04756	3909.86577	0.03964
3913.95104	0.03609	3913.95104	-0.0374	3913.95104	0.03468
3918.03631	0.03455	3918.03631	-0.02257	3918.03631	0.03759
3922.12158	0.01141	3922.12158	-0.00934	3922.12158	0.04896
3926.20684	-0.01663	3926.20684	-0.00295	3926.20684	0.06361
3930.29211	-0.01982	3930.29211	-0.00309	3930.29211	0.07417
3934.37738	-0.00708	3934.37738	-0.00356	3934.37738	0.0753
3938.46265	-0.00345	3938.46265	-2.98908E-4	3938.46265	0.06537
3942.54792	-0.00605	3942.54792	0.00467	3942.54792	0.0462
3946.63318	-0.00197	3946.63318	0.00753	3946.63318	0.02243
3950.71845	-9.35014E-4	3950.71845	0.0067	3950.71845	6.02995E-4
3954.80372	-0.00305	3954.80372	0.00278	3954.80372	-0.01313
3958.88899	0.00746	3958.88899	-0.00313	3958.88899	-0.01637
3962.97426	0.01515	3962.97426	-0.00937	3962.97426	-0.01248
3967.05952	0.00864	3967.05952	-0.01233	3967.05952	-0.00873
3971.14479	0.00961	3971.14479	-0.00919	3971.14479	-0.01138
3975.23006	0.02212	3975.23006	-0.00309	3975.23006	-0.02165
3979.31533	0.02571	3979.31533	-5.92785E-4	3979.31533	-0.03493
3983.4006	0.01665	3983.4006	-0.00378	3983.4006	-0.04349
3987.48587	-3.09335E-4	3987.48587	-0.00995	3987.48587	-0.04065
3991.57113	-0.01661	3991.57113	-0.01819	3991.57113	-0.02527
3995.6564	-0.02465	3995.6564	-0.02924	3995.6564	-0.00339
3999.74167	-0.03264	3999.74167	-0.03929	3999.74167	0.01539
4003.82694	-0.03598	4003.82694	-0.04209	4003.82694	0.02462
4007.91221	-0.02362	4007.91221	-0.03894	4007.91221	0.02442
4011.99747	-0.00864	4011.99747	-0.03893	4011.99747	0.01892
4016.08274	-0.00595	4016.08274	-0.04628	4016.08274	0.01177
4020.16801	-0.00265	4020.16801	-0.05413	4020.16801	0.0047
4024.25328	0.00365	4024.25328	-0.05522	4024.25328	-0.00131
4028.33855	-0.00433	4028.33855	-0.05202	4028.33855	-0.00552
4032.42381	-0.01571	4032.42381	-0.05041	4032.42381	-0.00841
4036.50908	-0.01284	4036.50908	-0.04978	4036.50908	-0.01195
[truncated: 438 more rows]
