# Supplementary material for: How crystallization additives govern halide perovskite grain growth
Source: Nat Commun. 2025 Nov 10;16:9894. doi: 10.1038/s41467-025-65484-7 (PMC12603034; doi:10.1038/s41467-025-65484-7)
Supplement: Supplementary file 3 — Source Data [file 41467_2025_65484_MOESM3_ESM.zip › Data files/Fig S33b.txt]

	0 MACl	10% MACl
5	0	0
10	0.04807	0.07333
15	0.11889	0.17869
20	0.16984	0.22569
25	0.186	0.23772
30	0.22198	0.27075
35	0.23329	0.26243
40	0.27955	0.25793
45	0.28564	0.32839
50	0.2828	0.34124
55	0.31126	0.31189
60	0.32967	0.3534
65	0.28553	0.37561
70	0.32085	0.3327
75	0.30427	0.31606
80	0.32261	0.39128
85	0.35502	0.405
90	0.3282	0.38267
95	0.32499	0.37538
100	0.34546	0.42283
105	0.3579	0.42653
110	0.32901	0.38395
115	0.33927	0.43372
120	0.31367	0.39928
125	0.37078	0.4057
130	0.35913	0.38833
135	0.36434	0.45822
140	0.37568	0.43948
145	0.36056	0.45818
150	0.366	0.44073
155	0.38259	0.46819
160	0.3862	0.4385
165	0.38825	0.50459
170	0.39487	0.43807
175	0.34696	0.45143
180	0.38919	0.47957
185	0.40161	0.43044
190	0.4032	0.50154
195	0.39289	0.41165
200	0.39154	0.46633
205	0.3909	0.47086
210	0.36713	0.43603
215	0.37916	0.44787
220	0.38121	0.49639
225	0.40281	0.52024
230	0.41963	0.47441
235	0.40765	0.46379
240	0.40827	0.51065
245	0.39121	0.5051
250	0.41251	0.49766
255	0.40161	0.47116
260	0.42037	0.5127
265	0.37731	0.49741
270	0.40445	0.49832
275	0.42086	0.50836
280	0.42914	0.51648
285	0.39881	0.51371
290	0.40117	0.50387
295	0.42586	0.53841
300	0.41817	0.50151
305	0.41124	0.49426
310	0.43362	0.47699
315	0.42731	0.54859
320	0.44865	0.49153
325	0.42991	0.48956
330	0.43941	0.49257
335	0.40542	0.54895
340	0.39005	0.53492
345	0.42025	0.51053
350	0.44893	0.49469
355	0.44558	0.49521
360	0.4209	0.54454
365	0.4615	0.49592
370	0.44644	0.51613
375	0.42386	0.53346
380	0.42803	0.51296
385	0.44024	0.50568
390	0.43538	0.54187
395	0.44061	0.5203
400	0.45269	0.53293
405	0.44946	0.56728
410	0.45103	0.5538
415	0.41223	0.49751
420	0.42926	0.57189
425	0.44461	0.55095
430	0.4284	0.57306
435	0.45482	0.55546
440	0.44353	0.52966
445	0.47654	0.59036
450	0.45334	0.54084
455	0.46122	0.54665
460	0.43545	0.54303
465	0.42771	0.52862
470	0.46192	0.53409
475	0.46397	0.53468
480	0.44022	0.52747
485	0.46831	0.56029
490	0.45096	0.56456
495	0.47268	0.53816
