# Supplementary material for: How crystallization additives govern halide perovskite grain growth
Source: Nat Commun. 2025 Nov 10;16:9894. doi: 10.1038/s41467-025-65484-7 (PMC12603034; doi:10.1038/s41467-025-65484-7)
Supplement: Supplementary file 3 — Source Data [file 41467_2025_65484_MOESM3_ESM.zip › Data files/Fig S35a.txt]

-203.90796	3.57975E22
-203.80626	3.5954E22
-203.70456	3.51509E22
-203.60286	3.65821E22
-203.50116	3.73673E22
-203.39946	3.76817E22
-203.29776	3.42074E22
-203.19606	3.1736E22
-203.09436	2.96891E22
-202.99266	2.76225E22
-202.89096	2.99141E22
-202.78926	3.61901E22
-202.68756	3.50333E22
-202.58586	3.42899E22
-202.48416	3.27852E22
-202.38246	3.35433E22
-202.28076	3.35824E22
-202.17906	3.27436E22
-202.07736	3.26452E22
-201.97566	2.94424E22
-201.87396	2.66413E22
-201.77226	2.26509E22
-201.67056	2.8668E22
-201.56886	2.82871E22
-201.46716	2.57823E22
-201.36546	2.66843E22
-201.26376	2.68261E22
-201.16206	2.72634E22
-201.06036	3.15617E22
-200.95866	3.63918E22
-200.85696	3.55807E22
-200.75526	2.53018E22
-200.65356	2.06621E22
-200.55186	2.88819E22
-200.45016	3.21539E22
-200.34846	3.05487E22
-200.24676	2.72017E22
-200.14506	2.77288E22
-200.04336	3.11686E22
-199.94166	2.92509E22
-199.83996	2.81493E22
-199.73826	3.6937E22
-199.63656	3.78829E22
-199.53486	2.46658E22
-199.43316	2.35666E22
-199.33146	3.1795E22
-199.22976	3.33637E22
-199.12806	3.27242E22
-199.02636	3.5084E22
-198.92466	3.057E22
-198.82296	2.70673E22
-198.72126	2.87881E22
-198.61956	2.7825E22
-198.51787	2.09635E22
-198.41617	1.98303E22
-198.31447	2.5546E22
-198.21277	3.01245E22
-198.11107	2.9273E22
-198.00937	2.19834E22
-197.90767	1.95609E22
-197.80597	2.79618E22
-197.70427	2.72676E22
-197.60257	2.02002E22
-197.50087	2.07543E22
-197.39917	2.14738E22
-197.29747	1.87334E22
-197.19577	2.17543E22
-197.09407	2.31808E22
-196.99237	1.82604E22
-196.89067	2.02108E22
-196.78897	2.40833E22
-196.68727	2.692E22
-196.58557	2.6046E22
-196.48387	2.43544E22
-196.38217	2.03795E22
-196.28047	1.91086E22
-196.17877	2.19965E22
-196.07707	1.78019E22
-195.97537	1.91187E22
-195.87367	2.19218E22
-195.77197	1.55662E22
-195.67027	6.15752E21
-195.56857	1.04092E22
-195.46687	1.81216E22
-195.36517	2.155E22
-195.26347	2.30596E22
-195.16177	2.71278E22
-195.06007	2.70117E22
-194.95837	2.14582E22
-194.85667	1.98195E22
-194.75497	1.9469E22
-194.65327	2.20929E22
-194.55157	1.95932E22
-194.44987	1.45718E22
-194.34817	2.0684E22
-194.24647	2.32893E22
-194.14477	1.95354E22
-194.04307	1.46868E22
-193.94137	1.59966E22
-193.83967	1.84679E22
-193.73797	1.73887E22
-193.63627	1.78263E22
-193.53457	1.89721E22
-193.43287	1.48467E22
-193.33117	1.55662E22
-193.22947	9.53434E21
-193.12777	7.87357E21
-193.02607	1.18012E22
-192.92437	1.75729E22
-192.82267	1.55579E22
-192.72097	1.22674E22
-192.61927	1.58391E22
-192.51757	2.03505E22
-192.41587	2.00543E22
-192.31418	1.53254E22
-192.21248	1.45863E22
-192.11078	2.4303E22
-192.00908	2.47496E22
-191.90738	1.81309E22
-191.80568	1.57259E22
-191.70398	1.32614E22
-191.60228	1.43924E22
-191.50058	2.20035E22
-191.39888	2.00945E22
-191.29718	1.1209E22
-191.19548	1.07665E22
-191.09378	1.09044E22
-190.99208	1.27576E22
-190.89038	1.71937E22
-190.78868	1.58526E22
-190.68698	1.86739E22
-190.58528	1.55025E22
-190.48358	1.48353E22
-190.38188	1.57724E22
-190.28018	1.3768E22
-190.17848	1.47186E22
-190.07678	1.76459E22
-189.97508	1.66346E22
-189.87338	1.61001E22
-189.77168	1.08183E22
-189.66998	1.04352E22
-189.56828	8.82254E21
-189.46658	1.56144E22
-189.36488	1.85345E22
-189.26318	1.90846E22
-189.16148	1.6668E22
-189.05978	8.22726E21
-188.95808	8.65188E21
-188.85638	1.94831E22
-188.75468	2.12686E22
-188.65298	1.82078E22
-188.55128	1.59912E22
-188.44958	1.70479E22
-188.34788	1.45998E22
-188.24618	1.88792E22
-188.14448	2.42777E22
-188.04278	2.29536E22
-187.94108	1.80586E22
-187.83938	1.54569E22
-187.73768	1.54433E22
-187.63598	9.88463E21
-187.53428	8.7725E21
-187.43258	6.53271E21
-187.33088	1.18984E22
-187.22918	1.72512E22
-187.12748	1.96203E22
-187.02578	1.81361E22
-186.92408	9.83543E21
-186.82238	9.32263E21
-186.72068	1.0945E22
-186.61898	5.0059E21
-186.51728	1.06774E22
-186.41558	1.4418E22
-186.31388	1.3603E22
-186.21218	1.25281E22
-186.11049	1.71839E22
-186.00879	2.04156E22
-185.90709	1.29435E22
-185.80539	1.77499E21
-185.70369	1.68172E21
-185.60199	1.42606E22
-185.50029	2.03243E22
-185.39859	1.83892E22
-185.29689	1.50028E22
-185.19519	1.08825E22
-185.09349	1.16142E22
-184.99179	1.09137E22
-184.89009	1.09244E22
-184.78839	1.15212E22
-184.68669	5.87285E21
-184.58499	4.29267E21
-184.48329	8.04314E21
-184.38159	6.71053E21
-184.27989	5.81932E21
-184.17819	1.18647E22
-184.07649	1.65047E22
-183.97479	1.68062E22
-183.87309	1.45628E22
-183.77139	8.42156E21
-183.66969	7.46805E21
-183.56799	1.12738E22
-183.46629	1.29985E22
-183.36459	1.24343E22
-183.26289	1.33095E22
-183.16119	1.40892E22
-183.05949	1.29017E22
-182.95779	7.49713E21
-182.85609	8.96995E21
-182.75439	1.08158E22
-182.65269	1.43654E22
-182.55099	1.82002E22
-182.44929	2.14409E22
-182.34759	2.1092E22
-182.24589	1.75826E22
-182.14419	1.48518E22
-182.04249	9.46128E21
-181.94079	7.72068E21
-181.83909	1.12354E22
-181.73739	1.13011E22
-181.63569	1.54408E22
-181.53399	1.62737E22
-181.43229	1.13557E22
-181.33059	1.20392E22
-181.22889	1.6753E22
-181.12719	1.2984E22
-181.02549	1.13596E22
-180.92379	1.58946E22
-180.82209	1.69459E22
-180.72039	1.21098E22
-180.61869	3.50713E21
-180.51699	2.24692E21
-180.41529	7.35036E21
-180.31359	1.01398E22
-180.21189	9.89141E21
-180.11019	5.86144E21
-180.0085	4.97575E21
-179.9068	7.91365E21
-179.8051	1.41136E22
-179.7034	1.51297E22
-179.6017	1.09689E22
-179.5	1.12807E22
-179.3983	1.40999E22
-179.2966	1.58742E22
-179.1949	2.06687E22
-179.0932	1.43476E22
-178.9915	1.10139E22
-178.8898	5.15038E21
-178.7881	5.468E20
-178.6864	4.29447E21
-178.5847	9.35841E21
-178.483	1.67277E22
-178.3813	1.66008E22
-178.2796	1.3787E22
-178.1779	1.9076E22
-178.0762	1.67432E22
-177.9745	1.51068E22
-177.8728	1.28766E22
-177.7711	-4.19487E20
-177.6694	-5.52308E21
-177.5677	4.56736E21
-177.466	8.82773E21
-177.3643	5.17494E21
-177.2626	2.98959E21
-177.1609	5.67526E21
-177.0592	1.10395E22
-176.9575	1.30539E22
-176.8558	6.02895E21
-176.7541	1.69318E21
-176.6524	1.67812E21
-176.5507	4.24382E21
-176.449	5.75648E21
-176.3473	5.45126E21
-176.2456	5.05332E21
-176.1439	5.72717E21
-176.0422	5.79092E21
-175.9405	6.40861E21
-175.8388	6.96785E21
-175.7371	1.10765E22
-175.6354	1.60193E22
-175.5337	1.63887E22
-175.432	1.13746E22
-175.3303	7.88908E21
-175.2286	9.66421E21
-175.1269	1.10426E22
-175.0252	1.50907E22
-174.9235	1.38528E22
-174.8218	6.73106E21
-174.7201	9.56898E21
-174.6184	1.68919E22
-174.5167	1.35142E22
-174.415	8.60753E21
-174.3133	1.23141E22
-174.2116	1.06069E22
-174.1099	1.32433E22
-174.0082	1.45868E22
-173.9065	1.07999E22
-173.80481	9.0069E21
-173.70311	5.38109E21
-173.60141	7.87248E21
-173.49971	1.24949E22
-173.39801	1.13571E22
-173.29631	8.63491E21
-173.19461	1.16957E22
-173.09291	1.4214E22
-172.99121	1.15248E22
-172.88951	4.47696E21
-172.78781	2.49974E21
-172.68611	1.00143E22
-172.58441	1.53857E22
-172.48271	1.66676E22
-172.38101	1.81031E22
-172.27931	1.59168E22
-172.17761	1.3138E22
-172.07591	1.46371E22
-171.97421	1.38103E22
-171.87251	9.56892E21
-171.77081	4.55786E21
-171.66911	5.27383E21
-171.56741	1.59759E22
-171.46571	1.61165E22
-171.36401	1.3348E22
-171.26231	8.91953E21
-171.16061	4.00366E21
-171.05891	8.46128E20
-170.95721	6.02813E21
-170.85551	1.08918E22
-170.75381	1.11888E22
-170.65211	1.05183E22
-170.55041	9.11976E21
-170.44871	7.3344E21
-170.34701	5.82285E21
-170.24531	1.01854E22
-170.14361	4.19886E21
-170.04191	1.43802E20
-169.94021	8.47351E21
-169.83851	1.54547E22
-169.73681	1.67528E22
-169.63511	1.31634E22
-169.53341	1.0775E22
-169.43171	1.70578E22
-169.33001	1.85814E22
-169.22831	1.09689E22
-169.12661	8.15924E21
-169.02491	1.32341E22
-168.92321	1.09994E22
-168.82151	7.5893E21
-168.71981	9.15375E21
-168.61811	6.28401E21
-168.51641	3.87758E21
-168.41471	4.33742E21
-168.31301	5.82721E21
-168.21131	1.11258E21
-168.10961	8.85428E20
-168.00791	-1.20355E21
-167.90621	-2.16616E19
-167.80451	5.39716E21
-167.70281	7.77255E21
-167.60112	5.89677E21
-167.49942	-2.13087E21
-167.39772	2.45631E21
-167.29602	7.09047E21
-167.19432	6.89467E21
-167.09262	7.99819E21
-166.99092	7.83446E21
-166.88922	9.33962E21
-166.78752	9.95103E21
-166.68582	1.26938E22
-166.58412	1.18466E22
-166.48242	5.364E21
-166.38072	3.37356E21
-166.27902	6.2943E21
-166.17732	2.91814E21
-166.07562	2.60954E21
-165.97392	4.45688E21
-165.87222	1.79037E21
-165.77052	2.37918E21
-165.66882	8.08058E21
-165.56712	5.60866E21
-165.46542	-1.72467E21
-165.36372	3.62014E21
-165.26202	1.53703E22
-165.16032	1.16566E22
-165.05862	3.82345E21
-164.95692	7.14456E21
-164.85522	1.66598E22
-164.75352	1.71883E22
-164.65182	1.63658E22
-164.55012	1.2166E22
-164.44842	4.87876E21
-164.34672	3.43514E21
-164.24502	3.41194E21
-164.14332	5.81435E21
-164.04162	1.32341E22
-163.93992	9.97256E21
-163.83822	4.55695E21
-163.73652	8.68711E21
-163.63482	1.36857E22
-163.53312	1.57604E22
-163.43142	1.564E22
-163.32972	1.12059E22
-163.22802	5.67186E21
-163.12632	-1.02942E21
-163.02462	2.33625E21
-162.92292	6.74034E21
-162.82122	2.26895E21
-162.71952	8.50296E20
-162.61782	-2.1847E21
-162.51612	-1.64456E21
-162.41442	7.46543E21
-162.31272	1.10844E22
-162.21102	6.81122E21
-162.10932	7.94408E21
-162.00762	1.01924E22
-161.90592	1.06742E22
-161.80422	7.95639E21
-161.70252	3.20686E21
-161.60082	1.83613E21
-161.49912	5.99607E21
-161.39743	3.86561E21
-161.29573	3.69194E21
-161.19403	6.44286E21
-161.09233	7.24184E21
-160.99063	4.953E21
-160.88893	5.04445E21
-160.78723	4.50849E21
-160.68553	5.71678E21
-160.58383	1.07656E22
-160.48213	1.56661E22
-160.38043	9.75408E21
-160.27873	3.11213E21
-160.17703	7.98684E21
-160.07533	1.31388E22
-159.97363	7.20088E21
-159.87193	2.27671E21
-159.77023	7.89725E21
-159.66853	1.306E22
-159.56683	1.18855E22
-159.46513	7.72804E21
-159.36343	7.53894E21
-159.26173	7.29442E21
-159.16003	2.73969E21
-159.05833	-5.00217E19
-158.95663	-1.82712E21
-158.85493	6.33833E21
-158.75323	1.0719E22
-158.65153	8.61991E21
-158.54983	4.59671E21
-158.44813	6.66256E20
-158.34643	-2.77564E20
-158.24473	-2.68806E21
-158.14303	-1.53238E21
-158.04133	2.61424E21
-157.93963	1.72765E21
-157.83793	8.36498E21
-157.73623	9.96705E21
-157.63453	4.08562E21
-157.53283	5.43016E21
-157.43113	9.95349E21
-157.32943	1.69428E22
-157.22773	2.06564E22
-157.12603	1.35419E22
-157.02433	6.94607E21
-156.92263	9.22579E21
-156.82093	1.04066E22
-156.71923	6.60265E21
-156.61753	2.81426E21
-156.51583	4.7144E21
-156.41413	3.73109E21
-156.31243	6.21888E20
-156.21073	3.51351E21
-156.10903	1.69647E21
-156.00733	-5.86798E21
-155.90563	-1.28603E21
-155.80393	3.16889E21
-155.70223	4.62085E21
-155.60053	6.28988E21
-155.49883	7.42751E21
-155.39713	7.15333E19
-155.29543	-4.02925E21
-155.19374	5.72624E21
-155.09204	1.32935E22
-154.99034	8.47056E21
-154.88864	5.07324E21
-154.78694	3.1974E21
-154.68524	6.21147E21
-154.58354	7.99746E21
-154.48184	1.10932E22
-154.38014	1.16798E22
-154.27844	8.11366E21
-154.17674	1.31483E21
-154.07504	-5.56025E21
-153.97334	-4.11344E21
-153.87164	1.90976E21
-153.76994	4.16832E21
-153.66824	-4.4066E20
-153.56654	-2.51836E21
-153.46484	-1.1523E22
-153.36314	-9.31099E21
-153.26144	4.61473E21
-153.15974	1.00435E22
-153.05804	7.49151E21
-152.95634	9.22722E21
-152.85464	1.16776E22
-152.75294	1.17608E22
-152.65124	4.92712E21
-152.54954	3.425E20
-152.44784	9.46621E21
-152.34614	1.33374E22
-152.24444	8.57354E21
-152.14274	8.37994E21
-152.04104	1.25458E22
-151.93934	8.6259E21
-151.83764	1.79057E21
-151.73594	4.96809E21
-151.63424	1.2271E22
-151.53254	1.08317E22
-151.43084	7.66838E21
-151.32914	5.99804E21
-151.22744	8.4691E21
-151.12574	8.92797E21
-151.02404	6.74994E21
-150.92234	8.53696E21
-150.82064	6.66327E21
-150.71894	3.30628E21
-150.61724	1.59283E20
-150.51554	1.10386E21
-150.41384	4.9313E21
-150.31214	8.55247E21
-150.21044	1.07624E22
-150.10874	8.73776E21
-150.00704	3.80015E21
-149.90534	1.80541E20
-149.80364	2.35375E21
-149.70194	7.3546E21
-149.60024	3.44778E21
-149.49854	3.35553E21
-149.39684	3.23737E21
-149.29514	5.09772E19
-149.19344	3.59083E21
-149.09175	3.00302E21
-148.99005	4.27747E21
-148.88835	9.74392E21
-148.78665	1.82288E22
-148.68495	1.48423E22
-148.58325	8.09698E21
-148.48155	9.72472E21
-148.37985	1.54995E22
-148.27815	1.29877E22
-148.17645	4.45311E21
-148.07475	2.08303E21
-147.97305	4.69675E21
-147.87135	6.46666E21
-147.76965	8.51525E21
-147.66795	1.00876E22
-147.56625	1.08218E22
-147.46455	1.1756E22
-147.36285	6.14048E21
-147.26115	-7.8439E21
-147.15945	-1.13147E22
-147.05775	-4.5252E21
-146.95605	4.86611E20
-146.85435	2.52528E21
-146.75265	6.295E21
-146.65095	1.13394E22
-146.54925	1.27083E22
-146.44755	5.59746E21
-146.34585	3.59315E21
-146.24415	1.61067E21
-146.14245	4.78424E20
-146.04075	1.43191E21
-145.93905	6.26347E21
-145.83735	6.67925E21
-145.73565	6.51891E21
-145.63395	5.61985E21
-145.53225	5.30656E21
-145.43055	5.94507E21
-145.32885	2.2597E21
-145.22715	1.06429E21
-145.12545	3.5298E21
-145.02375	6.21248E21
-144.92205	7.2177E21
-144.82035	5.93495E21
-144.71865	8.08662E21
-144.61695	9.51132E21
-144.51525	5.62122E21
-144.41355	3.08052E21
-144.31185	6.16287E21
-144.21015	6.2182E21
-144.10845	7.43302E21
-144.00675	3.82381E21
-143.90505	6.35057E21
-143.80335	1.48861E22
-143.70165	1.71468E22
-143.59995	1.3649E22
-143.49825	8.33769E21
-143.39655	7.04147E21
-143.29485	4.41909E21
-143.19315	3.6773E21
-143.09145	8.39737E21
-142.98975	4.58962E21
-142.88806	2.92122E21
-142.78636	9.38533E21
-142.68466	9.32866E21
-142.58296	5.52292E21
-142.48126	5.74561E21
-142.37956	3.01011E21
-142.27786	-4.79351E20
-142.17616	-2.33453E21
-142.07446	-3.0089E20
-141.97276	6.05733E21
-141.87106	1.07006E22
-141.76936	2.72036E21
-141.66766	-5.18358E21
-141.56596	-1.97145E21
-141.46426	3.24297E21
-141.36256	9.9513E21
-141.26086	1.21252E22
-141.15916	7.31019E21
-141.05746	5.30123E21
-140.95576	3.51134E21
-140.85406	2.59397E21
-140.75236	3.04325E21
-140.65066	4.54642E21
-140.54896	6.73444E21
-140.44726	8.39754E21
-140.34556	2.57261E21
-140.24386	6.21634E20
-140.14216	6.27277E21
-140.04046	3.32399E21
-139.93876	-2.05912E21
-139.83706	6.06287E20
-139.73536	3.21552E21
-139.63366	1.88211E20
-139.53196	4.40395E21
-139.43026	4.05367E21
-139.32856	-4.90927E20
-139.22686	1.38803E21
-139.12516	7.49027E21
-139.02346	9.00232E21
-138.92176	5.681E21
-138.82006	3.06737E21
-138.71836	4.29529E21
-138.61666	1.93235E21
-138.51496	-2.61852E20
-138.41326	3.87569E21
-138.31156	8.53023E20
-138.20986	1.93189E21
-138.10816	7.87971E21
-138.00646	9.9773E21
-137.90476	1.23305E22
-137.80306	1.27546E22
-137.70136	1.20129E22
-137.59966	7.86117E21
-137.49796	3.73495E21
-137.39626	5.59732E21
-137.29456	9.51162E21
-137.19286	9.67822E21
-137.09116	1.44522E21
-136.98946	-2.73545E21
-136.88776	5.0345E21
-136.78606	5.9269E21
-136.68437	-4.19422E21
-136.58267	-6.70023E21
-136.48097	-1.13965E21
-136.37927	1.68474E21
-136.27757	2.57753E21
-136.17587	6.91704E21
-136.07417	7.51206E21
-135.97247	3.21795E21
-135.87077	2.52783E21
-135.76907	1.66363E21
-135.66737	3.67981E21
-135.56567	1.29896E22
-135.46397	1.27244E22
-135.36227	6.6772E21
-135.26057	6.67066E21
-135.15887	6.45984E21
-135.05717	9.57436E21
-134.95547	1.35584E22
-134.85377	1.09629E22
-134.75207	1.07019E22
-134.65037	7.06025E21
-134.54867	1.14789E21
-134.44697	4.63145E21
-134.34527	9.00034E21
-134.24357	8.47503E21
-134.14187	4.21883E21
-134.04017	4.2014E20
-133.93847	5.45025E21
-133.83677	1.08978E22
-133.73507	9.30048E21
-133.63337	6.65961E21
-133.53167	5.31811E21
-133.42997	3.55256E21
-133.32827	3.06094E21
-133.22657	4.57334E20
-133.12487	4.196E21
-133.02317	2.18749E21
-132.92147	-3.49136E21
-132.81977	-3.80992E19
-132.71807	5.07065E21
-132.61637	7.97626E21
-132.51467	6.20408E21
-132.41297	6.35589E21
-132.31127	8.42148E21
-132.20957	6.09218E21
-132.10787	1.44557E21
-132.00617	3.00102E21
-131.90447	5.59539E21
-131.80277	5.18151E21
-131.70107	3.17558E21
-131.59937	9.03214E21
-131.49767	1.69199E22
-131.39597	1.66069E22
-131.29427	1.20381E22
-131.19257	1.02244E22
-131.09087	3.98666E21
-130.98917	3.16085E21
-130.88747	4.24618E21
-130.78577	7.10962E21
-130.68407	1.09203E22
-130.58237	1.18235E22
-130.48068	4.86789E21
-130.37898	4.12347E19
-130.27728	-1.89374E21
-130.17558	1.14846E21
-130.07388	3.76302E21
-129.97218	-6.71272E20
-129.87048	1.07958E20
-129.76878	9.44235E20
-129.66708	-1.26006E21
-129.56538	-7.46856E19
-129.46368	2.59304E21
-129.36198	1.88714E21
-129.26028	5.28445E21
-129.15858	5.73315E21
-129.05688	-9.09355E20
-128.95518	-2.58164E21
-128.85348	2.05588E20
-128.75178	5.25318E21
-128.65008	6.17781E21
-128.54838	1.33071E21
-128.44668	-2.59038E20
-128.34498	4.23004E21
-128.24328	6.92139E21
-128.14158	4.50854E21
-128.03988	1.63923E21
-127.93818	-3.78086E20
-127.83648	5.26366E21
-127.73478	8.90365E21
-127.63308	8.05573E21
-127.53138	7.37777E21
-127.42968	3.3111E21
-127.32798	-1.02895E21
-127.22628	3.72844E21
-127.12458	6.70695E21
-127.02288	5.07824E21
-126.92118	2.02522E21
-126.81948	1.03572E22
-126.71778	1.66148E22
-126.61608	1.52371E22
-126.51438	9.18402E21
-126.41268	1.96538E21
-126.31098	-3.80863E21
-126.20928	-4.52232E21
-126.10758	-1.8206E21
-126.00588	-1.04069E21
-125.90418	-3.53008E18
-125.80248	-1.18104E21
-125.70078	-5.18193E21
-125.59908	-1.52559E21
-125.49738	7.98802E21
-125.39568	8.2882E21
-125.29398	4.88268E21
-125.19228	3.62605E21
-125.09058	2.04997E21
-124.98888	1.72596E21
-124.88718	4.37882E21
-124.78548	6.02912E21
-124.68378	5.49187E21
-124.58208	-1.66075E20
-124.48038	4.61822E21
-124.37869	6.64033E21
-124.27699	4.50431E21
-124.17529	5.324E21
-124.07359	3.29844E21
-123.97189	1.37823E21
-123.87019	5.75266E20
-123.76849	1.22448E21
-123.66679	3.38844E21
-123.56509	6.83059E21
-123.46339	4.67658E21
-123.36169	2.19948E21
-123.25999	7.25416E21
-123.15829	1.00486E22
-123.05659	3.11536E21
-122.95489	8.56616E20
-122.85319	9.11252E21
-122.75149	1.26494E22
-122.64979	8.8313E21
-122.54809	2.36781E21
-122.44639	2.98963E21
-122.34469	2.16371E21
-122.24299	2.60305E21
-122.14129	6.26919E21
-122.03959	9.27019E20
-121.93789	2.05207E21
-121.83619	9.2306E21
-121.73449	9.33334E21
-121.63279	6.88734E21
-121.53109	4.9252E21
-121.42939	4.81495E21
-121.32769	6.53983E21
-121.22599	9.89468E21
-121.12429	8.47966E21
-121.02259	7.03249E21
-120.92089	6.32386E21
-120.81919	2.66236E19
-120.71749	7.12636E20
-120.61579	5.6161E21
-120.51409	3.47794E21
-120.41239	-1.66925E21
-120.31069	3.53461E21
-120.20899	6.56368E21
-120.10729	-1.63338E21
-120.00559	-4.48459E21
-119.90389	-3.10535E21
-119.80219	-2.37183E21
-119.70049	-3.32022E21
-119.59879	-3.30797E21
-119.49709	3.19347E20
-119.39539	4.36736E21
-119.29369	2.5918E21
-119.19199	6.70491E21
-119.09029	8.72856E21
-118.98859	7.138E21
-118.88689	8.61712E21
-118.78519	8.84932E21
-118.68349	6.71069E21
-118.58179	6.29091E21
-118.48009	7.03575E21
-118.37839	1.42261E22
-118.27669	1.73729E22
-118.175	1.05011E22
-118.0733	5.26785E21
-117.9716	5.2548E21
-117.8699	7.56722E21
-117.7682	2.62061E21
-117.6665	7.65442E21
-117.5648	1.04813E22
-117.4631	9.82468E21
-117.3614	1.27169E22
-117.2597	1.42058E22
-117.158	1.14459E22
-117.0563	5.41025E21
-116.9546	-2.04557E21
-116.8529	-3.835E21
-116.7512	5.95452E20
-116.6495	3.58366E21
-116.5478	1.06492E21
-116.4461	3.82968E20
-116.3444	5.12916E21
-116.2427	1.15334E22
-116.141	1.41801E22
-116.0393	1.18826E22
-115.9376	6.89338E21
-115.8359	3.4183E21
-115.7342	3.28747E21
-115.6325	3.82356E21
-115.5308	2.89641E21
-115.4291	5.26534E21
-115.3274	1.03168E22
-115.2257	5.82599E21
-115.124	-1.18224E21
-115.0223	1.16696E20
-114.9206	9.47038E21
-114.8189	1.15784E22
-114.7172	8.49441E21
-114.6155	3.63348E21
-114.5138	1.4394E20
-114.4121	2.8043E21
-114.3104	9.93489E21
-114.2087	1.15323E22
-114.107	1.50344E22
-114.0053	1.68563E22
-113.9036	1.27704E22
-113.8019	7.5601E21
-113.7002	9.14468E21
-113.5985	1.31954E22
-113.4968	6.01821E21
-113.3951	8.22864E19
-113.2934	3.92855E21
-113.1917	2.7957E21
-113.09	5.56711E21
-112.9883	1.21385E22
-112.8866	1.26299E22
-112.7849	9.28549E21
-112.6832	4.63202E21
-112.5815	1.25932E21
-112.4798	2.54944E21
-112.3781	6.04957E21
-112.2764	7.82596E21
-112.1747	7.57471E21
-112.073	6.2879E21
-111.97131	6.95067E21
-111.86961	7.05023E21
-111.76791	2.09173E21
-111.66621	5.06865E21
-111.56451	1.1851E22
-111.46281	1.09417E22
-111.36111	1.428E22
-111.25941	1.75235E22
-111.15771	7.6333E21
-111.05601	8.52156E20
-110.95431	3.834E21
-110.85261	1.59691E22
-110.75091	1.65254E22
-110.64921	1.00709E22
-110.54751	1.11815E22
-110.44581	1.07697E22
-110.34411	6.9875E21
-110.24241	5.22104E21
-110.14071	4.10734E21
-110.03901	1.28835E21
-109.93731	-1.13431E21
-109.83561	-7.29415E20
-109.73391	9.77373E20
-109.63221	5.69881E20
-109.53051	3.52632E21
-109.42881	7.83054E21
-109.32711	7.70552E21
-109.22541	9.81465E21
-109.12371	7.40047E21
-109.02201	3.73136E21
-108.92031	9.60105E21
-108.81861	8.95711E21
-108.71691	4.37355E21
-108.61521	-5.64749E21
-108.51351	-2.45159E21
-108.41181	7.4696E21
-108.31011	7.19218E21
-108.20841	5.48519E21
-108.10671	7.94977E21
-108.00501	1.08604E22
-107.90331	1.07699E22
-107.80161	1.29007E22
-107.69991	1.8477E22
-107.59821	1.60519E22
-107.49651	1.32731E22
-107.39481	1.8085E22
-107.29311	1.65183E22
-107.19141	8.26043E21
-107.08971	-1.22068E21
-106.98801	-5.00822E19
-106.88631	7.19397E21
-106.78461	1.0109E22
-106.68291	7.50044E21
-106.58121	8.1612E21
-106.47951	7.9373E21
-106.37781	7.4958E21
-106.27611	6.19384E21
-106.17441	4.87726E21
-106.07271	8.18654E21
-105.97101	1.13732E22
-105.86931	9.66073E21
-105.76762	9.84335E21
-105.66592	1.16563E22
-105.56422	1.11204E22
-105.46252	5.279E21
-105.36082	-5.63938E19
-105.25912	3.3892E21
-105.15742	1.44576E21
-105.05572	7.22127E21
-104.95402	1.66446E22
-104.85232	1.66131E22
-104.75062	1.37137E22
-104.64892	1.30788E22
-104.54722	1.03501E22
-104.44552	7.8756E21
-104.34382	3.28658E21
-104.24212	8.08662E20
-104.14042	3.54646E21
-104.03872	8.18236E21
-103.93702	8.61268E21
-103.83532	6.45569E21
-103.73362	6.95877E21
-103.63192	1.02448E22
-103.53022	6.46905E21
-103.42852	4.47106E21
-103.32682	1.1814E22
-103.22512	1.46227E22
-103.12342	1.22166E22
-103.02172	8.55878E21
-102.92002	1.21192E22
-102.81832	1.45074E22
-102.71662	1.35314E22
-102.61492	1.57584E22
-102.51322	2.05026E22
-102.41152	2.10868E22
-102.30982	1.40712E22
-102.20812	1.43935E22
-102.10642	1.41141E22
-102.00472	1.35253E22
-101.90302	1.76524E22
-101.80132	1.92736E22
-101.69962	1.89889E22
-101.59792	1.52768E22
-101.49622	1.62431E22
-101.39452	3.07183E22
-101.29282	4.50953E22
-101.19112	3.83009E22
-101.08942	1.73595E22
-100.98772	8.04583E21
-100.88602	6.1678E21
-100.78432	6.69091E21
-100.68262	6.93735E21
-100.58092	9.44128E21
-100.47922	5.25295E21
-100.37752	1.12662E21
-100.27582	7.56058E21
-100.17412	1.19483E22
-100.07242	1.46733E22
-99.97072	1.03158E22
-99.86902	8.43667E21
-99.76732	9.49816E21
-99.66563	9.54985E21
-99.56393	1.10774E22
-99.46223	1.35526E22
-99.36053	1.34007E22
-99.25883	1.67471E22
-99.15713	1.5256E22
-99.05543	1.2121E22
-98.95373	1.24037E22
-98.85203	1.3221E22
-98.75033	1.49374E22
-98.64863	2.17367E22
-98.54693	2.95094E22
-98.44523	3.40867E22
-98.34353	3.36774E22
-98.24183	3.01627E22
-98.14013	1.89731E22
-98.03843	8.06042E21
-97.93673	5.24938E21
-97.83503	-2.33824E21
-97.73333	-6.25813E21
-97.63163	-1.58158E21
-97.52993	4.10305E21
-97.42823	7.54476E21
-97.32653	5.75007E21
-97.22483	6.83863E21
-97.12313	4.75265E21
-97.02143	1.3932E21
-96.91973	-3.0678E21
-96.81803	-9.23452E21
-96.71633	-5.39736E21
-96.61463	-1.84607E21
-96.51293	-2.13638E21
-96.41123	2.22767E21
-96.30953	3.97884E21
-96.20783	6.83596E21
-96.10613	6.06875E21
-96.00443	4.39471E21
-95.90273	4.59827E21
-95.80103	2.81835E21
-95.69933	-6.85775E20
-95.59763	-3.27294E21
-95.49593	-4.35747E21
-95.39423	-8.918E21
-95.29253	-6.42953E21
-95.19083	-3.62244E21
-95.08913	-1.90514E21
-94.98743	2.53458E20
-94.88573	1.15523E21
-94.78403	-3.8914E21
-94.68233	-6.26224E21
-94.58063	-3.86532E21
-94.47893	1.27904E21
-94.37723	7.80392E18
-94.27553	-3.70323E21
-94.17383	-6.2217E21
-94.07213	-2.04637E21
-93.97043	3.5195E21
-93.86873	6.60759E21
-93.76703	-3.47624E21
-93.66533	-7.21672E21
-93.56363	-1.43494E21
-93.46194	-1.37777E21
-93.36024	-2.40663E21
-93.25854	-3.43843E21
-93.15684	4.96161E20
-93.05514	-2.33864E21
-92.95344	-1.98346E21
-92.85174	-3.00721E21
-92.75004	-2.17294E21
-92.64834	1.97368E21
-92.54664	9.75727E20
-92.44494	-3.55163E21
-92.34324	-4.30844E21
-92.24154	3.50425E21
-92.13984	4.48035E21
-92.03814	4.17284E21
-91.93644	4.82183E21
-91.83474	8.05169E21
-91.73304	1.72297E21
-91.63134	-4.16623E21
-91.52964	-2.21086E20
-91.42794	-4.89177E20
-91.32624	-5.10741E21
-91.22454	-1.697E21
-91.12284	6.31319E21
-91.02114	1.5182E22
-90.91944	1.31851E22
-90.81774	8.86678E21
-90.71604	-6.97544E20
-90.61434	-1.37442E21
-90.51264	3.71408E21
-90.41094	5.85798E21
-90.30924	3.43589E21
-90.20754	4.58716E21
-90.10584	8.19061E21
-90.00414	1.54835E21
-89.90244	-3.42209E20
-89.80074	1.92312E21
-89.69904	2.90096E20
-89.59734	5.04529E21
-89.49564	5.6065E21
-89.39394	4.41427E21
-89.29224	4.1834E21
-89.19054	1.18891E21
-89.08884	-3.12285E21
-88.98714	1.38621E21
-88.88544	-3.29148E20
-88.78374	-4.71107E21
-88.68204	1.3773E21
-88.58034	1.73428E21
-88.47864	-2.24579E21
-88.37694	-3.48866E21
-88.27524	-1.06552E21
-88.17354	2.13185E21
-88.07184	7.7938E21
-87.97014	1.10126E22
-87.86844	8.2409E21
-87.76674	6.66717E21
-87.66504	8.14989E21
-87.56334	-4.0651E20
-87.46164	-1.6357E21
-87.35994	3.40289E21
-87.25825	3.68739E21
-87.15655	2.21646E21
-87.05485	2.4555E20
-86.95315	1.09953E21
-86.85145	3.54404E21
-86.74975	6.4813E21
-86.64805	7.95463E20
-86.54635	-1.47402E21
-86.44465	2.42493E20
-86.34295	-8.95153E20
-86.24125	3.53869E21
-86.13955	4.31436E21
-86.03785	-3.84169E20
-85.93615	-1.58354E21
-85.83445	-5.67314E20
-85.73275	2.88964E21
-85.63105	1.70442E18
-85.52935	-2.12372E21
-85.42765	6.27115E21
-85.32595	9.41887E21
-85.22425	1.06458E22
-85.12255	9.29603E21
-85.02085	7.05149E21
-84.91915	4.58191E21
-84.81745	4.32417E21
-84.71575	8.52167E21
-84.61405	1.12774E22
-84.51235	5.78226E21
-84.41065	3.85608E20
-84.30895	-7.94814E20
-84.20725	-3.00104E21
-84.10555	-2.8409E21
-84.00385	3.71766E20
-83.90215	4.07309E21
-83.80045	1.50032E21
-83.69875	-2.519E21
-83.59705	-5.77763E20
-83.49535	-2.63021E21
-83.39365	2.666E21
-83.29195	9.019E21
-83.19025	3.64146E20
-83.08855	-7.29531E21
-82.98685	2.21022E21
-82.88515	5.87219E21
-82.78345	4.05375E21
-82.68175	7.53885E21
-82.58005	3.57927E21
-82.47835	4.30312E21
-82.37665	7.90618E21
-82.27495	2.1378E20
-82.17325	-7.86784E21
-82.07155	-3.59806E20
-81.96985	3.65738E21
-81.86815	5.99729E21
-81.76645	1.19423E22
-81.66475	7.27225E21
-81.56305	2.44932E20
-81.46135	-1.2336E21
-81.35965	-1.83156E21
-81.25795	-9.43115E20
-81.15625	3.15289E20
-81.05456	3.36538E21
-80.95286	4.31935E21
-80.85116	7.48342E21
-80.74946	1.48072E22
-80.64776	1.56649E22
-80.54606	2.7286E21
-80.44436	1.73743E21
-80.34266	3.59844E21
-80.24096	-1.31578E20
-80.13926	2.23708E21
-80.03756	1.58371E22
-79.93586	1.56792E22
-79.83416	3.31681E21
-79.73246	1.86095E21
-79.63076	2.11312E21
-79.52906	4.01045E19
-79.42736	1.11469E21
-79.32566	-4.1339E21
-79.22396	-8.04517E21
-79.12226	-7.0478E21
-79.02056	-1.00731E22
-78.91886	-5.52401E21
-78.81716	2.31568E21
-78.71546	4.0401E21
-78.61376	-8.13299E20
-78.51206	-1.31015E21
-78.41036	2.93322E21
-78.30866	6.24684E21
-78.20696	4.69076E21
-78.10526	4.31267E21
-78.00356	4.48978E21
-77.90186	4.53175E21
-77.80016	7.67143E21
-77.69846	1.01033E22
-77.59676	6.68768E21
-77.49506	1.9959E21
-77.39336	3.78143E21
-77.29166	6.49713E21
-77.18996	5.31837E21
-77.08826	8.8926E21
-76.98656	6.37041E21
-76.88486	2.66276E21
-76.78316	4.22879E21
-76.68146	2.3966E21
-76.57976	6.35368E21
-76.47806	-1.11415E21
-76.37636	-7.53601E21
-76.27466	-3.53373E21
-76.17296	2.65128E20
-76.07126	3.97064E21
-75.96956	9.42261E21
-75.86786	3.52003E21
-75.76616	3.55208E21
-75.66446	8.86039E21
-75.56276	5.67768E21
-75.46106	3.11105E21
-75.35936	-4.90108E21
-75.25766	-1.94964E21
-75.15596	-1.61777E21
-75.05426	-5.34349E21
-74.95256	-1.94708E21
-74.85087	3.78168E21
-74.74917	9.50129E21
-74.64747	8.11987E21
-74.54577	3.15995E21
-74.44407	-8.42279E20
-74.34237	-4.80633E21
-74.24067	1.52733E21
-74.13897	5.91945E21
-74.03727	1.10181E22
-73.93557	8.68312E21
-73.83387	4.39388E21
-73.73217	8.38108E21
-73.63047	5.4191E21
-73.52877	1.08216E21
-73.42707	2.89141E21
-73.32537	5.73202E21
-73.22367	4.46507E21
-73.12197	1.13478E22
-73.02027	1.26083E22
-72.91857	7.54899E21
-72.81687	6.89788E21
-72.71517	9.71349E21
-72.61347	4.33147E21
-72.51177	-5.71217E20
-72.41007	8.92319E20
-72.30837	3.2951E19
-72.20667	-2.03616E21
-72.10497	4.21798E20
-72.00327	1.87312E21
-71.90157	-3.00657E21
-71.79987	-1.76287E21
-71.69817	3.839E21
-71.59647	3.05467E21
-71.49477	-1.51857E19
-71.39307	4.49542E21
-71.29137	3.99762E21
-71.18967	-1.32394E21
-71.08797	1.10503E21
-70.98627	1.58479E21
-70.88457	5.39931E21
-70.78287	1.49122E22
-70.68117	1.33053E22
-70.57947	4.68506E21
-70.47777	-3.04322E21
-70.37607	-6.15395E21
-70.27437	-6.98552E21
-70.17267	-2.32917E21
-70.07097	-1.15395E21
-69.96927	-2.32344E21
-69.86757	-3.7428E21
-69.76587	-3.6111E21
-69.66417	3.59539E21
-69.56247	6.28817E21
-69.46077	4.46662E21
-69.35907	1.11045E21
-69.25737	-1.52808E21
-69.15567	1.89827E21
-69.05397	6.01163E21
-68.95227	7.19859E21
-68.85057	6.62523E21
-68.74888	4.31004E21
-68.64718	2.34581E21
-68.54548	-6.99698E21
-68.44378	-5.46699E21
-68.34208	7.45905E20
-68.24038	4.25505E21
-68.13868	6.45382E21
-68.03698	3.08261E21
-67.93528	4.95999E21
-67.83358	8.48571E21
-67.73188	4.79347E21
-67.63018	1.18031E21
-67.52848	4.59797E21
-67.42678	8.03915E21
-67.32508	8.892E21
-67.22338	8.84112E21
-67.12168	9.30828E21
-67.01998	9.94463E21
-66.91828	5.75198E21
-66.81658	3.46991E21
-66.71488	4.69147E21
-66.61318	9.0753E21
-66.51148	5.12982E21
-66.40978	3.25511E21
-66.30808	3.75991E21
-66.20638	2.86695E21
-66.10468	1.32245E21
-66.00298	1.59852E20
-65.90128	3.09198E21
-65.79958	7.77697E21
-65.69788	1.03262E22
-65.59618	6.2797E21
-65.49448	1.37977E21
-65.39278	1.10021E21
-65.29108	6.2892E21
-65.18938	7.6115E21
-65.08768	7.11064E21
-64.98598	1.26839E22
-64.88428	1.55006E22
-64.78258	1.48411E22
-64.68088	4.9217E21
-64.57918	-1.80398E21
-64.47748	2.25989E21
-64.37578	4.07654E21
-64.27408	5.95529E21
-64.17238	6.52363E21
-64.07068	5.83989E21
-63.96898	4.69763E21
-63.86728	3.15823E21
-63.76558	-1.79832E21
-63.66388	2.98453E21
-63.56218	7.05715E21
-63.46048	3.13304E21
-63.35878	4.17817E21
-63.25708	8.47144E21
-63.15538	4.42715E21
-63.05368	6.34293E21
-62.95198	1.28034E22
-62.85028	6.7173E21
-62.74858	8.69381E20
-62.64688	3.62292E21
-62.54519	4.50669E21
-62.44349	5.28731E20
-62.34179	-2.05474E21
-62.24009	-2.72091E21
-62.13839	3.38857E21
-62.03669	1.07708E22
-61.93499	5.21737E21
-61.83329	2.56454E21
-61.73159	3.19164E21
-61.62989	6.55206E21
-61.52819	4.06413E21
-61.42649	1.93276E21
-61.32479	2.96594E21
-61.22309	5.94114E21
-61.12139	8.6305E21
-61.01969	1.06913E22
-60.91799	8.81158E21
-60.81629	5.04516E21
-60.71459	3.16064E21
-60.61289	3.90028E21
-60.51119	9.38682E21
-60.40949	1.15883E22
-60.30779	1.46569E22
-60.20609	1.15371E22
-60.10439	5.90456E21
-60.00269	3.1604E21
-59.90099	-6.24037E20
-59.79929	-1.64378E21
-59.69759	8.30068E20
-59.59589	9.05798E21
-59.49419	1.503E22
-59.39249	1.27023E22
-59.29079	1.96843E21
-59.18909	-2.33773E21
-59.08739	1.76465E20
-58.98569	8.93481E21
-58.88399	1.21817E22
-58.78229	1.34432E22
-58.68059	1.03665E22
-58.57889	6.45461E21
-58.47719	7.56648E21
-58.37549	5.83342E21
-58.27379	4.8066E21
-58.17209	8.28481E21
-58.07039	8.55659E21
-57.96869	1.47252E21
-57.86699	-1.61328E21
-57.76529	5.84339E21
-57.66359	9.03414E21
-57.56189	9.7887E21
-57.46019	1.29164E22
-57.35849	1.08855E22
-57.25679	1.03884E22
-57.15509	1.13805E22
-57.05339	8.31778E21
-56.95169	6.29282E21
-56.84999	2.84295E21
-56.74829	4.57776E21
-56.64659	6.57657E21
-56.54489	9.1048E21
-56.44319	6.2201E21
-56.3415	6.82795E21
-56.2398	1.47674E22
-56.1381	1.92061E22
-56.0364	1.15449E22
-55.9347	1.18214E22
-55.833	1.50697E22
-55.7313	1.45469E22
-55.6296	1.09102E22
-55.5279	1.68216E21
-55.4262	2.08401E21
-55.3245	7.94059E21
-55.2228	7.8301E21
-55.1211	7.6629E21
-55.0194	1.28322E22
-54.9177	6.4549E21
-54.816	-2.19893E21
-54.7143	-4.48312E21
-54.6126	7.00061E20
-54.5109	4.57606E21
-54.4092	1.37219E22
-54.3075	1.51996E22
-54.2058	5.84134E21
-54.1041	1.83533E21
-54.0024	1.98358E21
-53.9007	1.78021E21
-53.799	-2.69449E21
-53.6973	-5.09245E21
-53.5956	1.59947E21
-53.4939	8.79318E21
-53.3922	1.09751E22
-53.2905	7.21112E21
-53.1888	-6.86413E19
-53.0871	1.45642E21
-52.9854	2.74392E21
-52.8837	5.29006E21
-52.782	1.15728E22
-52.6803	9.76685E21
-52.5786	4.5825E21
-52.4769	2.21526E21
-52.3752	7.55438E21
-52.2735	8.1143E21
-52.1718	6.17958E21
-52.0701	1.07806E22
-51.9684	1.20072E22
-51.8667	2.98873E21
-51.765	-1.19397E21
-51.6633	4.18264E21
-51.5616	2.10041E21
-51.4599	1.24455E20
-51.3582	8.82552E21
-51.2565	7.18071E21
-51.1548	6.88099E21
-51.0531	5.93262E21
-50.9514	3.64025E21
-50.8497	3.54349E20
-50.748	-4.52864E20
-50.6463	2.74793E21
-50.5446	5.81987E21
-50.4429	8.20248E21
-50.3412	1.39636E22
-50.2395	1.2449E22
-50.13781	7.26108E21
-50.03611	1.0293E22
-49.93441	1.16124E22
-49.83271	1.14698E22
-49.73101	9.77148E21
-49.62931	8.36579E21
-49.52761	7.06731E21
-49.42591	1.45684E21
-49.32421	2.8537E21
-49.22251	9.86984E21
-49.12081	8.95951E21
-49.01911	6.46177E21
-48.91741	8.11204E21
-48.81571	6.61648E21
-48.71401	9.16757E21
-48.61231	6.30497E21
-48.51061	4.27772E21
-48.40891	1.38007E22
-48.30721	1.97961E22
-48.20551	1.03619E22
-48.10381	9.06644E21
-48.00211	1.30316E22
-47.90041	1.38883E22
-47.79871	1.5904E22
-47.69701	1.65382E22
-47.59531	1.82234E22
-47.49361	1.66278E22
-47.39191	9.21531E21
-47.29021	7.97181E21
-47.18851	7.10048E21
-47.08681	2.07024E21
-46.98511	2.65443E21
-46.88341	8.69748E21
-46.78171	9.2187E21
-46.68001	6.48643E21
-46.57831	6.85955E21
-46.47661	5.96844E21
-46.37491	8.41322E21
-46.27321	8.71306E21
-46.17151	4.56257E21
-46.06981	7.91379E21
-45.96811	1.10703E22
-45.86641	1.27272E22
-45.76471	1.1589E22
-45.66301	6.58624E21
-45.56131	7.99994E21
-45.45961	1.76769E22
-45.35791	1.50581E22
-45.25621	9.19751E21
-45.15451	9.05219E21
-45.05281	4.3961E21
-44.95111	2.03004E21
-44.84941	8.61621E21
-44.74771	9.78869E21
-44.64601	9.79387E21
-44.54431	7.48147E21
-44.44261	5.26888E21
-44.34091	8.18109E21
-44.23921	1.02396E22
-44.13751	9.24979E21
-44.03582	7.33494E21
-43.93412	1.00572E22
-43.83242	9.03573E21
-43.73072	6.44427E21
-43.62902	9.38335E21
-43.52732	1.47416E22
-43.42562	1.47904E22
-43.32392	1.48597E22
-43.22222	7.60998E21
-43.12052	3.92349E21
-43.01882	1.04966E22
-42.91712	1.70792E22
-42.81542	1.98043E22
-42.71372	1.85197E22
-42.61202	1.62076E22
-42.51032	1.34821E22
-42.40862	9.82123E21
-42.30692	8.24035E21
-42.20522	5.7501E21
-42.10352	6.20002E21
-42.00182	1.50896E21
-41.90012	1.06367E21
-41.79842	7.10161E21
-41.69672	4.18173E21
-41.59502	5.1653E21
-41.49332	9.3945E21
-41.39162	1.54037E22
-41.28992	1.50257E22
-41.18822	1.135E22
-41.08652	1.49013E22
-40.98482	2.03426E22
-40.88312	1.54511E22
-40.78142	5.2363E21
-40.67972	2.94288E21
-40.57802	6.70769E21
-40.47632	1.01347E22
-40.37462	1.55227E22
-40.27292	1.76174E22
-40.17122	1.47373E22
-40.06952	6.11012E21
-39.96782	8.927E21
-39.86612	1.1219E22
-39.76442	1.17903E22
-39.66272	1.1062E22
-39.56102	6.15936E21
-39.45932	5.45153E21
-39.35762	7.79024E21
-39.25592	1.60651E22
-39.15422	1.7908E22
-39.05252	1.54017E22
-38.95082	2.05688E22
-38.84912	2.18425E22
-38.74742	1.55334E22
-38.64572	1.31701E22
-38.54402	1.71572E22
-38.44232	1.30732E22
-38.34062	1.12691E22
-38.23892	1.65068E22
-38.13722	1.24656E22
-38.03552	5.37561E21
-37.93382	3.84147E21
-37.83213	5.0998E21
-37.73043	9.49215E21
-37.62873	5.16541E21
-37.52703	-9.99959E20
-37.42533	-2.51695E20
-37.32363	8.93811E21
-37.22193	1.49942E22
-37.12023	8.33319E21
-37.01853	4.64352E21
-36.91683	5.70855E21
-36.81513	1.28682E22
-36.71343	8.42467E21
-36.61173	6.70359E21
-36.51003	1.52571E22
-36.40833	1.29834E22
-36.30663	4.8314E21
-36.20493	4.76628E20
-36.10323	4.14184E21
-36.00153	1.18354E22
-35.89983	1.75496E22
-35.79813	1.79021E22
-35.69643	1.60123E22
-35.59473	1.36581E22
-35.49303	1.39522E22
-35.39133	1.11468E22
-35.28963	1.75887E21
-35.18793	3.8407E21
-35.08623	1.39974E22
-34.98453	1.34971E22
-34.88283	1.00934E22
-34.78113	7.55078E21
-34.67943	9.50662E21
-34.57773	1.30188E22
-34.47603	1.3774E22
-34.37433	1.99946E22
-34.27263	1.83452E22
-34.17093	8.4803E21
-34.06923	1.17949E22
-33.96753	1.491E22
-33.86583	1.09099E22
-33.76413	1.21632E22
-33.66243	1.06371E22
-33.56073	1.2286E22
-33.45903	2.12077E22
-33.35733	1.7648E22
-33.25563	7.36952E21
-33.15393	4.33044E21
-33.05223	3.64103E21
-32.95053	9.13212E21
-32.84883	1.83856E22
-32.74713	1.66085E22
-32.64543	1.66755E22
-32.54373	1.56304E22
-32.44203	1.55393E22
-32.34033	1.57514E22
-32.23863	1.39633E22
-32.13693	8.5259E21
-32.03523	7.49633E21
-31.93353	3.38716E21
-31.83183	3.81576E21
-31.73013	7.61329E21
-31.62844	9.89226E21
-31.52674	1.0134E22
-31.42504	9.54915E21
-31.32334	1.52686E22
-31.22164	1.7701E22
-31.11994	1.96946E22
-31.01824	1.96715E22
-30.91654	1.68616E22
-30.81484	1.85012E22
-30.71314	1.52402E22
-30.61144	1.73E22
-30.50974	1.8292E22
-30.40804	9.75194E21
-30.30634	1.06607E22
-30.20464	1.46105E22
-30.10294	8.34957E21
-30.00124	7.9607E21
-29.89954	1.33054E22
-29.79784	2.23416E22
-29.69614	2.44499E22
-29.59444	2.22792E22
-29.49274	2.25808E22
-29.39104	1.54216E22
-29.28934	1.29614E22
-29.18764	1.27942E22
-29.08594	1.3361E22
-28.98424	1.65561E22
-28.88254	1.6058E22
-28.78084	1.40197E22
-28.67914	1.3639E22
-28.57744	2.31301E22
-28.47574	1.93261E22
-28.37404	1.42165E22
-28.27234	1.87754E22
-28.17064	1.7213E22
-28.06894	1.91584E22
-27.96724	2.38607E22
-27.86554	2.27982E22
-27.76384	1.59091E22
-27.66214	1.05805E22
-27.56044	9.41652E21
-27.45874	1.27999E22
-27.35704	1.2244E22
-27.25534	9.17718E21
-27.15364	1.20334E22
-27.05194	1.37483E22
-26.95024	1.78082E22
-26.84854	1.70091E22
-26.74684	1.0825E22
-26.64514	1.22577E22
-26.54344	1.86348E22
-26.44174	2.06717E22
-26.34004	1.60219E22
-26.23834	1.67864E22
-26.13664	2.46281E22
-26.03494	2.02186E22
-25.93324	1.40936E22
-25.83154	1.34057E22
-25.72984	1.25501E22
-25.62814	1.66401E22
-25.52644	2.15957E22
-25.42475	2.24303E22
-25.32305	1.44744E22
-25.22135	8.28711E21
-25.11965	1.6426E22
-25.01795	1.6587E22
-24.91625	9.71588E21
-24.81455	1.32037E22
-24.71285	1.84454E22
-24.61115	1.75691E22
-24.50945	1.54428E22
-24.40775	1.58701E22
-24.30605	1.50623E22
-24.20435	1.38134E22
-24.10265	1.7615E22
-24.00095	1.73288E22
-23.89925	1.42574E22
-23.79755	1.76897E22
-23.69585	1.58293E22
-23.59415	1.11293E22
-23.49245	8.16694E21
-23.39075	1.11123E22
-23.28905	1.77045E22
-23.18735	1.76144E22
-23.08565	2.15377E22
-22.98395	3.12594E22
-22.88225	2.78825E22
-22.78055	2.18018E22
-22.67885	1.80118E22
-22.57715	2.06878E22
-22.47545	2.46805E22
-22.37375	2.7902E22
-22.27205	2.80503E22
-22.17035	2.7065E22
-22.06865	2.61171E22
-21.96695	2.50739E22
-21.86525	1.9164E22
-21.76355	1.60645E22
-21.66185	1.3704E22
-21.56015	1.40237E22
-21.45845	1.81345E22
-21.35675	1.74079E22
-21.25505	1.73499E22
-21.15335	1.84748E22
-21.05165	1.46867E22
-20.94995	1.4019E22
-20.84825	1.78346E22
-20.74655	2.11792E22
-20.64485	2.70743E22
-20.54315	2.96902E22
-20.44145	1.91853E22
-20.33975	1.64953E22
-20.23805	1.99718E22
-20.13635	1.64279E22
-20.03465	1.27976E22
-19.93295	9.88967E21
-19.83125	1.22854E22
-19.72955	1.79618E22
-19.62785	1.88765E22
-19.52615	2.05904E22
-19.42445	2.08093E22
-19.32275	2.6281E22
-19.22106	2.31355E22
-19.11936	1.96237E22
-19.01766	2.1016E22
-18.91596	1.54011E22
-18.81426	4.75999E21
-18.71256	1.51747E22
-18.61086	2.45499E22
-18.50916	3.09242E22
-18.40746	2.44043E22
-18.30576	2.64801E22
-18.20406	1.88088E22
-18.10236	2.26014E22
-18.00066	2.26851E22
-17.89896	1.81062E22
-17.79726	1.66918E22
-17.69556	2.16454E22
-17.59386	2.39166E22
-17.49216	2.39039E22
-17.39046	2.3587E22
-17.28876	2.39155E22
-17.18706	2.5591E22
-17.08536	2.62504E22
-16.98366	2.38787E22
-16.88196	1.96302E22
-16.78026	1.66467E22
-16.67856	1.8964E22
-16.57686	3.01146E22
-16.47516	3.20017E22
-16.37346	2.61582E22
-16.27176	2.59219E22
-16.17006	2.73684E22
-16.06836	2.03109E22
-15.96666	2.10661E22
-15.86496	2.79214E22
-15.76326	3.19672E22
-15.66156	3.22888E22
-15.55986	2.43056E22
-15.45816	2.02961E22
-15.35646	2.39289E22
-15.25476	2.74141E22
-15.15306	3.03753E22
-15.05136	2.49337E22
-14.94966	2.93976E22
-14.84796	3.39026E22
-14.74626	4.14561E22
-14.64456	4.35999E22
-14.54286	3.37344E22
-14.44116	2.55362E22
-14.33946	2.83439E22
-14.23776	2.93076E22
-14.13606	2.32624E22
-14.03436	2.12244E22
-13.93266	2.74687E22
-13.83096	2.74284E22
-13.72926	2.39669E22
-13.62756	2.07914E22
-13.52586	2.29716E22
-13.42416	3.16999E22
-13.32246	3.26897E22
-13.22076	2.78673E22
-13.11907	2.29595E22
-13.01737	2.17473E22
-12.91567	2.08516E22
-12.81397	2.30264E22
-12.71227	2.70947E22
-12.61057	3.06804E22
-12.50887	2.63276E22
-12.40717	2.28465E22
-12.30547	2.31836E22
-12.20377	2.70806E22
-12.10207	2.54626E22
-12.00037	2.07584E22
-11.89867	2.94361E22
-11.79697	3.69386E22
-11.69527	3.4066E22
-11.59357	2.51861E22
-11.49187	2.49511E22
-11.39017	3.11439E22
-11.28847	3.4872E22
-11.18677	3.17684E22
-11.08507	2.37922E22
-10.98337	2.31225E22
-10.88167	3.00611E22
-10.77997	3.176E22
-10.67827	3.12375E22
-10.57657	3.21418E22
-10.47487	2.90385E22
-10.37317	2.61158E22
-10.27147	3.24741E22
-10.16977	3.67164E22
-10.06807	3.9617E22
-9.96637	4.02284E22
-9.86467	3.67777E22
-9.76297	3.88938E22
-9.66127	3.78805E22
-9.55957	3.5308E22
-9.45787	3.92948E22
-9.35617	3.58114E22
-9.25447	3.01813E22
-9.15277	3.07299E22
-9.05107	3.06935E22
-8.94937	3.18129E22
-8.84767	3.49165E22
-8.74597	3.49944E22
-8.64427	3.26287E22
-8.54257	3.61785E22
-8.44087	3.86759E22
-8.33917	4.30077E22
-8.23747	3.81666E22
-8.13577	3.63818E22
-8.03407	3.98436E22
-7.93237	3.97589E22
-7.83067	3.92106E22
-7.72897	3.48585E22
-7.62727	3.32388E22
-7.52557	3.7918E22
-7.42387	3.99875E22
-7.32217	3.49095E22
-7.22047	3.26209E22
-7.11877	3.34357E22
-7.01707	3.67097E22
-6.91538	3.81284E22
-6.81368	4.0415E22
-6.71198	4.4575E22
-6.61028	4.59605E22
-6.50858	4.22489E22
-6.40688	3.70656E22
-6.30518	3.51414E22
-6.20348	4.12014E22
-6.10178	4.9589E22
-6.00008	5.18301E22
-5.89838	5.3402E22
-5.79668	4.84673E22
-5.69498	5.04152E22
-5.59328	4.7561E22
-5.49158	4.4698E22
-5.38988	4.58442E22
-5.28818	4.46829E22
-5.18648	4.44748E22
-5.08478	4.37558E22
-4.98308	4.90257E22
-4.88138	5.52613E22
-4.77968	5.44783E22
-4.67798	5.14502E22
-4.57628	4.96561E22
-4.47458	5.57527E22
-4.37288	5.64799E22
-4.27118	4.95315E22
-4.16948	5.03053E22
-4.06778	5.55556E22
-3.96608	6.05335E22
-3.86438	6.55638E22
-3.76268	6.83055E22
-3.66098	6.74988E22
-3.55928	6.82227E22
-3.45758	6.40433E22
-3.35588	6.59178E22
-3.25418	7.36018E22
-3.15248	7.65923E22
-3.05078	7.59719E22
-2.94908	7.98221E22
-2.84738	8.41733E22
-2.74568	7.87757E22
-2.64398	7.95529E22
-2.54228	8.14044E22
-2.44058	8.54478E22
-2.33888	8.84828E22
-2.23718	8.26453E22
-2.13548	8.20846E22
-2.03378	8.8504E22
-1.93208	9.16795E22
-1.83038	9.86516E22
-1.72868	1.08946E23
-1.62698	1.10077E23
-1.52528	1.11746E23
-1.42358	1.1572E23
-1.32188	1.1507E23
-1.22018	1.16344E23
-1.11848	1.20678E23
-1.01678	1.18337E23
-0.91508	1.2061E23
-0.81338	1.30587E23
-0.71169	1.46251E23
-0.60999	1.53937E23
[truncated: 2,096 more rows]
