# Supplementary material for: How crystallization additives govern halide perovskite grain growth
Source: Nat Commun. 2025 Nov 10;16:9894. doi: 10.1038/s41467-025-65484-7 (PMC12603034; doi:10.1038/s41467-025-65484-7)
Supplement: Supplementary file 3 — Source Data [file 41467_2025_65484_MOESM3_ESM.zip › Data files/Fig S35b.txt]

-99.41536	851.4208
-99.40264	-1025.352
-99.38993	414.2186
-99.37722	-221.5232
-99.36451	-231.8704
-99.35179	318.9543
-99.33908	171.6813
-99.32637	821.1466
-99.31366	688.1159
-99.30094	-164.5594
-99.28823	592.3747
-99.27552	21.12517
-99.26281	-271.386
-99.25009	554.5325
-99.23738	603.7088
-99.22467	911.518
-99.21196	804.4678
-99.19925	597.7067
-99.18653	79.20341
-99.17382	-47.88576
-99.16111	11.654
-99.1484	380.393
-99.13568	199.4836
-99.12297	444.2266
-99.11026	1733.216
-99.09755	237.3963
-99.08483	258.7683
-99.07212	677.7966
-99.05941	-56.84696
-99.0467	506.4158
-99.03398	1171.909
-99.02127	930.461
-99.00856	634.7278
-98.99585	986.5533
-98.98313	285.1679
-98.97042	972.4466
-98.95771	-9.67306
-98.945	838.8128
-98.93228	614.4511
-98.91957	752.066
-98.90686	479.6888
-98.89415	952.9679
-98.88143	225.2588
-98.86872	1015.089
-98.85601	1807.747
-98.8433	1100.624
-98.83058	1244.079
-98.81787	1331.566
-98.80516	1348.502
-98.79245	168.3168
-98.77973	276.2372
-98.76702	739.4429
-98.75431	1295.305
-98.7416	777.5499
-98.72888	2276.947
-98.71617	313.2354
-98.70346	1030.207
-98.69075	1042.839
-98.67803	670.5926
-98.66532	628.1701
-98.65261	566.5877
-98.6399	1191.201
-98.62718	611.7786
-98.61447	983.6808
-98.60176	1007.966
-98.58905	1034.529
-98.57633	1210.181
-98.56362	1003.912
-98.55091	1240.206
-98.5382	1389.511
-98.52548	526.9258
-98.51277	1934.142
-98.50006	1176.514
-98.48735	1121.132
-98.47463	909.0474
-98.46192	1681.978
-98.44921	1550.191
-98.4365	946.5716
-98.42378	551.0618
-98.41107	2205.372
-98.39836	1793.859
-98.38565	1580.779
-98.37293	1186.485
-98.36022	373.6788
-98.34751	1281.607
-98.3348	579.5634
-98.32208	1064.125
-98.30937	811.7338
-98.29666	1583.991
-98.28395	1919.069
-98.27123	1856.725
-98.25852	1807.295
-98.24581	1508.01
-98.2331	1623.878
-98.22038	1154.019
-98.20767	1144.918
-98.19496	259.591
-98.18225	1677.076
-98.16953	1422.195
-98.15682	1182.54
-98.14411	2819.737
-98.1314	1770.047
-98.11868	641.5065
-98.10597	2147.724
-98.09326	1266.601
-98.08055	2077.682
-98.06783	1407.708
-98.05512	1175.113
-98.04241	1369.421
-98.0297	487.0339
-98.01698	455.4984
-98.00427	2405.866
-97.99156	1928.057
-97.97885	1912.792
-97.96614	1996.675
-97.95342	779.7657
-97.94071	2668.396
-97.928	2164.397
-97.91529	1736.273
-97.90257	1417.951
-97.88986	2025.519
-97.87715	756.3765
-97.86444	2829.391
-97.85172	1754.366
-97.83901	2327.38
-97.8263	1592.141
-97.81359	777.7577
-97.80087	1140.144
-97.78816	2270.855
-97.77545	1745.929
-97.76274	2162.73
-97.75002	1397.918
-97.73731	3334.513
-97.7246	1880.502
-97.71189	1551.375
-97.69917	1590.224
-97.68646	2378.538
-97.67375	2739.587
-97.66104	1785.465
-97.64832	949.5023
-97.63561	1839.029
-97.6229	2742.407
-97.61019	1145.301
-97.59747	1103.168
-97.58476	1392.121
-97.57205	2093.535
-97.55934	2320.844
-97.54662	1663.849
-97.53391	2753.522
-97.5212	2648.508
-97.50849	1395.752
-97.49577	2179.133
-97.48306	1914.053
-97.47035	2223.56
-97.45764	1522.469
-97.44492	2022.784
-97.43221	2130.854
-97.4195	2350.1
-97.40679	1916.549
-97.39407	1913.519
-97.38136	1029.543
-97.36865	1007.95
-97.35594	1886.467
-97.34322	2392.449
-97.33051	2001.689
-97.3178	2880.231
-97.30509	1565.823
-97.29237	2083.635
-97.27966	2119.81
-97.26695	1552.489
-97.25424	1448.153
-97.24152	1181.024
-97.22881	2558.357
-97.2161	2140.608
-97.20339	2364.632
-97.19067	1883.493
-97.17796	2715.124
-97.16525	1993.869
-97.15254	2666.191
-97.13982	2884.436
-97.12711	2746.416
-97.1144	2047.408
-97.10169	2071.248
-97.08897	402.9045
-97.07626	1787.413
-97.06355	3643.914
-97.05084	1625.54
-97.03812	2588.183
-97.02541	1110.114
-97.0127	2330.422
-96.99999	1798.752
-96.98727	1677.748
-96.97456	1546.443
-96.96185	2157.564
-96.94914	2683.966
-96.93642	2072.49
-96.92371	1870.417
-96.911	1360.93
-96.89829	1717.627
-96.88557	1215.165
-96.87286	608.0344
-96.86015	1467.979
-96.84744	1863.486
-96.83472	1332.568
-96.82201	1511.869
-96.8093	2147.111
-96.79659	2826.272
-96.78388	2196.527
-96.77116	2374.4
-96.75845	2373.574
-96.74574	2086.643
-96.73303	1203.197
-96.72031	2408.301
-96.7076	3406.918
-96.69489	1640.543
-96.68218	2169.188
-96.66946	1148.822
-96.65675	1965.706
-96.64404	2448.372
-96.63133	2595.339
-96.61861	1719.498
-96.6059	2889.504
-96.59319	1709.875
-96.58048	2249.449
-96.56776	1788.523
-96.55505	3105.399
-96.54234	2927.506
-96.52963	2135.206
-96.51691	2602.802
-96.5042	1874.601
-96.49149	3014.592
-96.47878	574.5604
-96.46606	1422.541
-96.45335	3350.787
-96.44064	2464.315
-96.42793	3090.624
-96.41521	2800.509
-96.4025	2809.475
-96.38979	2030.142
-96.37708	2185.141
-96.36436	2205.249
-96.35165	1798.034
-96.33894	2194.167
-96.32623	2618.754
-96.31351	2685.7
-96.3008	2906.303
-96.28809	2878.239
-96.27538	2407.358
-96.26266	2715.381
-96.24995	3354.071
-96.23724	3081.775
-96.22453	2666.052
-96.21181	1155.225
-96.1991	2752.222
-96.18639	2243.29
-96.17368	2347.289
-96.16096	3074.159
-96.14825	2026.126
-96.13554	2055.138
-96.12283	3549.462
-96.11011	4236.834
-96.0974	2328.941
-96.08469	2170.473
-96.07198	3262.628
-96.05926	3001.482
-96.04655	1845.001
-96.03384	2606.75
-96.02113	1576.575
-96.00841	1781.938
-95.9957	1787.26
-95.98299	2088.179
-95.97028	2667.615
-95.95756	2150.563
-95.94485	2445.675
-95.93214	2048.019
-95.91943	1626.058
-95.90671	2664.09
-95.894	818.5635
-95.88129	1708.608
-95.86858	3464.837
-95.85586	3462.761
-95.84315	2793.421
-95.83044	2292.631
-95.81773	2381.475
-95.80501	3046.046
-95.7923	2272.653
-95.77959	2609.05
-95.76688	1524.415
-95.75416	2991.465
-95.74145	2485.183
-95.72874	2575.96
-95.71603	2412.027
-95.70331	2257.798
-95.6906	2466.057
-95.67789	2309.754
-95.66518	1724.218
-95.65246	3022.213
-95.63975	2412.494
-95.62704	1840.811
-95.61433	3331.984
-95.60161	1446.669
-95.5889	2711.608
-95.57619	3230.54
-95.56348	1159.981
-95.55077	2955.472
-95.53805	2688.59
-95.52534	2856.962
-95.51263	978.33
-95.49992	3262.328
-95.4872	2352.201
-95.47449	2695.505
-95.46178	2935.88
-95.44907	1391.841
-95.43635	2915.822
-95.42364	2687.753
-95.41093	2271.211
-95.39822	2140.999
-95.3855	1934.846
-95.37279	1853.665
-95.36008	3708.49
-95.34737	2539.295
-95.33465	3526.457
-95.32194	1640.247
-95.30923	2150.844
-95.29652	1362.495
-95.2838	2052.76
-95.27109	3513.635
-95.25838	2085.843
-95.24567	1903.852
-95.23295	1968.167
-95.22024	2823.572
-95.20753	2589.821
-95.19482	3509.75
-95.1821	2436.204
-95.16939	2098.006
-95.15668	3370.488
-95.14397	1315.986
-95.13125	2639.309
-95.11854	2525.55
-95.10583	2163.078
-95.09312	2986.797
-95.0804	1176.001
-95.06769	3553.824
-95.05498	2767.443
-95.04227	2380.165
-95.02955	2849.403
-95.01684	1282.458
-95.00413	1278.478
-94.99142	3135.585
-94.9787	1949.337
-94.96599	1823.082
-94.95328	3156.593
-94.94057	2972.839
-94.92785	2691.938
-94.91514	1932.021
-94.90243	2992.89
-94.88972	1444.846
-94.877	3080.009
-94.86429	2806.778
-94.85158	1887.685
-94.83887	1674.471
-94.82615	1714.176
-94.81344	2737.78
-94.80073	2006.689
-94.78802	2772.951
-94.7753	2732.224
-94.76259	1688.522
-94.74988	2038.606
-94.73717	2049.913
-94.72445	2479.873
-94.71174	2123.544
-94.69903	1485.115
-94.68632	2167.951
-94.6736	1421.316
-94.66089	2463.326
-94.64818	2680.735
-94.63547	2639.754
-94.62275	2585.829
-94.61004	1579.833
-94.59733	2869.151
-94.58462	1164.938
-94.5719	2209.879
-94.55919	1700.745
-94.54648	2110.273
-94.53377	3003.18
-94.52105	3295.525
-94.50834	1863.113
-94.49563	2776.624
-94.48292	2477.842
-94.4702	2657.331
-94.45749	1591.644
-94.44478	1407.524
-94.43207	1537.472
-94.41935	2641.705
-94.40664	1452.002
-94.39393	2964.494
-94.38122	3106.624
-94.36851	2774.208
-94.35579	2566.616
-94.34308	1617.166
-94.33037	2303.334
-94.31766	2948.112
-94.30494	2618.855
-94.29223	910.9547
-94.27952	1768.203
-94.26681	2020.816
-94.25409	3453.398
-94.24138	3302.027
-94.22867	2920.107
-94.21596	2986.992
-94.20324	1892.744
-94.19053	2753.783
-94.17782	2721.748
-94.16511	1768.471
-94.15239	1694.891
-94.13968	3197.096
-94.12697	2721.025
-94.11426	2570.396
-94.10154	2606.775
-94.08883	1739.034
-94.07612	2455.72
-94.06341	1908.808
-94.05069	1603.698
-94.03798	1763.847
-94.02527	2301.769
-94.01256	2085.966
-93.99984	2705.835
-93.98713	1405.256
-93.97442	2789.889
-93.96171	1351.127
-93.94899	3124.082
-93.93628	2417.189
-93.92357	2929.547
-93.91086	1307.043
-93.89814	2427.195
-93.88543	2544.407
-93.87272	1958.857
-93.86001	2381.375
-93.84729	3036.531
-93.83458	1858.405
-93.82187	1484.535
-93.80916	2372.552
-93.79644	3262.222
-93.78373	2837.123
-93.77102	2751.396
-93.75831	2063.548
-93.74559	1782.139
-93.73288	2385.813
-93.72017	1952.862
-93.70746	1791.635
-93.69474	1386.604
-93.68203	1510.288
-93.66932	2726.247
-93.65661	2649.397
-93.64389	3054.517
-93.63118	1357.299
-93.61847	2241.088
-93.60576	1221.39
-93.59304	2716.517
-93.58033	3036.532
-93.56762	1411.84
-93.55491	3098.372
-93.54219	3032.314
-93.52948	1973.965
-93.51677	1314.124
-93.50406	3411.158
-93.49134	3111.221
-93.47863	2378.433
-93.46592	2134.302
-93.45321	2368.43
-93.44049	1192.558
-93.42778	2916.402
-93.41507	2193.571
-93.40236	2592.092
-93.38964	2882.079
-93.37693	1555.344
-93.36422	2643.852
-93.35151	2304.798
-93.33879	2365.065
-93.32608	3591.466
-93.31337	2401.301
-93.30066	3328.547
-93.28794	1224.509
-93.27523	3174.405
-93.26252	1675.329
-93.24981	2141.333
-93.23709	3386.965
-93.22438	3100.595
-93.21167	2766.593
-93.19896	2221.505
-93.18624	2915.274
-93.17353	1058.126
-93.16082	1918.494
-93.14811	3902.355
-93.1354	2293.4
-93.12268	3828.013
-93.10997	1559.442
-93.09726	2110.845
-93.08455	3175.128
-93.07183	2931.92
-93.05912	3209.189
-93.04641	1939.329
-93.0337	1989.049
-93.02098	3023.293
-93.00827	2515.128
-92.99556	1283.131
-92.98285	2303.365
-92.97013	1920.89
-92.95742	1773.306
-92.94471	2650.609
-92.932	2253.944
-92.91928	2145.492
-92.90657	1962.954
-92.89386	554.8033
-92.88115	1917.142
-92.86843	2790.872
-92.85572	2781.228
-92.84301	2676.034
-92.8303	2706.489
-92.81758	3314.816
-92.80487	1973.179
-92.79216	2782.574
-92.77945	1997.041
-92.76673	3361.488
-92.75402	2334.663
-92.74131	848.9794
-92.7286	3198.617
-92.71588	2107.56
-92.70317	1987.644
-92.69046	2035.331
-92.67775	2106.937
-92.66503	1630.754
-92.65232	1847.428
-92.63961	3059.934
-92.6269	3099.786
-92.61418	2942.493
-92.60147	2299.533
-92.58876	2807.078
-92.57605	2915.073
-92.56333	2513.929
-92.55062	2783.011
-92.53791	272.8214
-92.5252	3525.738
-92.51248	1862.049
-92.49977	1814.069
-92.48706	1177.117
-92.47435	1358.541
-92.46163	2876.973
-92.44892	2644.632
-92.43621	1011.43
-92.4235	1010.935
-92.41078	2342.429
-92.39807	1182.166
-92.38536	2680.182
-92.37265	1199.987
-92.35993	3180.891
-92.34722	2688.214
-92.33451	2636.909
-92.3218	1750.202
-92.30908	792.9488
-92.29637	2617.244
-92.28366	2068.617
-92.27095	2825.68
-92.25823	2956.11
-92.24552	2118.158
-92.23281	1980.41
-92.2201	3325.011
-92.20738	1118.574
-92.19467	2361.376
-92.18196	2066.366
-92.16925	1139.271
-92.15653	1906.868
-92.14382	2488.907
-92.13111	2174.983
-92.1184	3285.52
-92.10568	1481.351
-92.09297	2526.562
-92.08026	2661.739
-92.06755	3076.999
-92.05483	1983.533
-92.04212	1085.755
-92.02941	2022.349
-92.0167	2194.175
-92.00398	2993.681
-91.99127	2040.594
-91.97856	2897.989
-91.96585	1602.657
-91.95313	3168.026
-91.94042	2970.471
-91.92771	1636.81
-91.915	2291.975
-91.90229	2327.218
-91.88957	2578.158
-91.87686	1770.079
-91.86415	3328.392
-91.85144	1484.963
-91.83872	1858.227
-91.82601	1678.171
-91.8133	1522.046
-91.80059	2218.308
-91.78787	1683.29
-91.77516	2439.461
-91.76245	2117.331
-91.74974	1315.292
-91.73702	1156.434
-91.72431	2796.425
-91.7116	1696.607
-91.69889	2705.154
-91.68617	1787.647
-91.67346	1646.723
-91.66075	2239.078
-91.64804	2014.995
-91.63532	2729.421
-91.62261	2258.173
-91.6099	2337.976
-91.59719	2815.499
-91.58447	1230.933
-91.57176	1243.891
-91.55905	2048.28
-91.54634	4394.435
-91.53362	775.3333
-91.52091	2302.686
-91.5082	2934.707
-91.49549	1648.186
-91.48277	1321.494
-91.47006	2572.483
-91.45735	2207.77
-91.44464	1782.546
-91.43192	1830.1
-91.41921	2501.78
-91.4065	2664.523
-91.39379	1405.076
-91.38107	1977.689
-91.36836	1710.962
-91.35565	2204.357
-91.34294	2150.062
-91.33022	2239.378
-91.31751	1804.452
-91.3048	2206.077
-91.29209	1810.138
-91.27937	1485.832
-91.26666	1390.394
-91.25395	1406.031
-91.24124	1582.86
-91.22852	2909.246
-91.21581	4009.069
-91.2031	2618.511
-91.19039	2211.282
-91.17767	2368.971
-91.16496	1549.986
-91.15225	1967.709
-91.13954	1991.608
-91.12682	2713.118
-91.11411	1958.445
-91.1014	1886.499
-91.08869	2459.153
-91.07597	3231.014
-91.06326	3067.282
-91.05055	1964.336
-91.03784	2247.126
-91.02512	1821.819
-91.01241	2323.896
-90.9997	2440.282
-90.98699	2962.56
-90.97427	1595.963
-90.96156	2693.923
-90.94885	2735.711
-90.93614	3185.891
-90.92342	1890.928
-90.91071	2575.656
-90.898	1758.98
-90.88529	1059.113
-90.87257	2233.746
-90.85986	1523.569
-90.84715	2075.068
-90.83444	1674.119
-90.82172	2193.026
-90.80901	2262.176
-90.7963	1901.296
-90.78359	2224.886
-90.77087	2150.988
-90.75816	1246.232
-90.74545	2614.895
-90.73274	948.4301
-90.72003	1648.732
-90.70731	1405.315
-90.6946	2839.076
-90.68189	885.3839
-90.66918	1122.771
-90.65646	2085.566
-90.64375	2551.6
-90.63104	2790.642
-90.61833	1746.686
-90.60561	2755.656
-90.5929	2985.838
-90.58019	1845.841
-90.56748	2587.06
-90.55476	3050.433
-90.54205	2378.303
-90.52934	1373.739
-90.51663	2220.185
-90.50391	1417.792
-90.4912	2599.45
-90.47849	1781.391
-90.46578	1838.063
-90.45306	1093.916
-90.44035	2217.477
-90.42764	2674.929
-90.41493	2691.965
-90.40221	3787.63
-90.3895	2314.519
-90.37679	2843.131
-90.36408	2715.944
-90.35136	1726.344
-90.33865	2209.862
-90.32594	3083.087
-90.31323	1919.38
-90.30051	2101.811
-90.2878	1352.306
-90.27509	2570.641
-90.26238	1210.996
-90.24966	2104.466
-90.23695	2583.269
-90.22424	2752.342
-90.21153	1803.018
-90.19881	1369.269
-90.1861	1866.686
-90.17339	1649.681
-90.16068	2059.044
-90.14796	1918.873
-90.13525	2428.258
-90.12254	1285.648
-90.10983	1826.797
-90.09711	1260.692
-90.0844	1670.48
-90.07169	1689.201
-90.05898	1174.588
-90.04626	2517.542
-90.03355	1633.795
-90.02084	2319.591
-90.00813	2188.919
-89.99541	1631.436
-89.9827	1665.196
-89.96999	1821.515
-89.95728	2042.586
-89.94456	2550.145
-89.93185	2194.999
-89.91914	1175.143
-89.90643	1416.124
-89.89371	3089.328
-89.881	2486.486
-89.86829	2285.431
-89.85558	1657.666
-89.84286	1565.518
-89.83015	1485.388
-89.81744	562.1372
-89.80473	2252.798
-89.79201	1124.772
-89.7793	2383.86
-89.76659	1977.828
-89.75388	1064.074
-89.74116	2891.662
-89.72845	2429.219
-89.71574	2811.046
-89.70303	1742.711
-89.69031	2971.103
-89.6776	1026.805
-89.66489	2093.312
-89.65218	1174.73
-89.63946	2541.142
-89.62675	2709.336
-89.61404	2234.539
-89.60133	2811.45
-89.58861	3303.35
-89.5759	1323.669
-89.56319	1019.243
-89.55048	1606.341
-89.53776	2120.675
-89.52505	1369.689
-89.51234	1669.994
-89.49963	2530.498
-89.48692	2644.719
-89.4742	2071.565
-89.46149	1994.765
-89.44878	2876.383
-89.43607	1895.596
-89.42335	2192.286
-89.41064	1953.485
-89.39793	2350.158
-89.38522	2232.383
-89.3725	2679.472
-89.35979	835.9016
-89.34708	1233.442
-89.33437	1627.006
-89.32165	1403.615
-89.30894	2041.014
-89.29623	1695.39
-89.28352	1985.025
-89.2708	2641.181
-89.25809	1834.814
-89.24538	2153.253
-89.23267	890.0795
-89.21995	2779.157
-89.20724	1224.099
-89.19453	2140.538
-89.18182	2969.533
-89.1691	1952.974
-89.15639	2052.24
-89.14368	1064.136
-89.13097	1782.499
-89.11825	2048.26
-89.10554	1906.503
-89.09283	3133.185
-89.08012	2792.16
-89.0674	2732.91
-89.05469	1872.169
-89.04198	1459.913
-89.02927	1239.561
-89.01655	2181.303
-89.00384	1403.039
-88.99113	2051.974
-88.97842	3346.446
-88.9657	2495.333
-88.95299	1918.987
-88.94028	2222.216
-88.92757	2809.301
-88.91485	1836.685
-88.90214	1539.725
-88.88943	1797.634
-88.87672	1995.563
-88.864	1976.497
-88.85129	1704.359
-88.83858	1234.752
-88.82587	1674.095
-88.81315	3372.276
-88.80044	2521.524
-88.78773	2480.777
-88.77502	2127.453
-88.7623	2647.883
-88.74959	1062.346
-88.73688	2428.017
-88.72417	1876.463
-88.71145	1294.683
-88.69874	2698.677
-88.68603	2783.497
-88.67332	1948.986
-88.6606	522.4676
-88.64789	2827.919
-88.63518	1576.989
-88.62247	1444.904
-88.60975	1472.902
-88.59704	2029.967
-88.58433	2996.717
-88.57162	2178.651
-88.5589	2035.52
-88.54619	2325.179
-88.53348	3851.707
-88.52077	2112.368
-88.50805	2154.538
-88.49534	1810.096
-88.48263	2061.971
-88.46992	2986.257
-88.4572	1671.865
-88.44449	1568.185
-88.43178	829.0953
-88.41907	1736.159
-88.40635	836.9158
-88.39364	1644.533
-88.38093	2219.729
-88.36822	2265.25
-88.3555	1541.401
-88.34279	353.0298
-88.33008	2015.394
-88.31737	3344.185
-88.30466	1785.028
-88.29194	2114.294
-88.27923	2367.049
-88.26652	1704.941
-88.25381	1679.05
-88.24109	2882.777
-88.22838	2126.923
-88.21567	1127.129
-88.20296	2163.605
-88.19024	1736.957
-88.17753	980.9155
-88.16482	2203.891
-88.15211	753.3516
-88.13939	1539.294
-88.12668	1101.776
-88.11397	1198.748
-88.10126	1214.428
-88.08854	3334.132
-88.07583	2049.946
-88.06312	1204.969
-88.05041	1973.946
-88.03769	1244.283
-88.02498	1311.985
-88.01227	2785.735
-87.99956	2124.114
-87.98684	2443.229
-87.97413	2194.673
-87.96142	1819.716
-87.94871	1487.467
-87.93599	1914.257
-87.92328	2589.276
-87.91057	1654.757
-87.89786	1997.535
-87.88514	1400.494
-87.87243	1928.986
-87.85972	3141.588
-87.84701	1952.89
-87.83429	1472.47
-87.82158	1378.071
-87.80887	1506.615
-87.79616	2512.8
-87.78344	1663.24
-87.77073	1735.068
-87.75802	2297.186
-87.74531	2181.454
-87.73259	2062.441
-87.71988	1579.973
-87.70717	976.462
-87.69446	1508.742
-87.68174	2178.608
-87.66903	2901.839
-87.65632	3268.84
-87.64361	2713.261
-87.63089	1012.854
-87.61818	2732.324
-87.60547	1906.427
-87.59276	2466.098
-87.58004	1501.586
-87.56733	2463.977
-87.55462	1734.718
-87.54191	1678.389
-87.52919	2100.072
-87.51648	2274.952
-87.50377	1259.705
-87.49106	2470.157
-87.47834	1432.279
-87.46563	1691.636
-87.45292	1536.877
-87.44021	1659.165
-87.42749	1898.678
-87.41478	1148.328
-87.40207	1917.71
-87.38936	1723.175
-87.37664	2271.41
-87.36393	1784.342
-87.35122	2432.998
-87.33851	2026.717
-87.32579	2366.573
-87.31308	2337.896
-87.30037	3159.564
-87.28766	1534.42
-87.27494	1589.179
-87.26223	2729.955
-87.24952	1523.584
-87.23681	3760.589
-87.22409	1663.622
-87.21138	2750.996
-87.19867	2119.477
-87.18596	1747.595
-87.17324	2230.105
-87.16053	1700.851
-87.14782	2148.773
-87.13511	3248.118
-87.12239	1873.214
-87.10968	793.0618
-87.09697	2267.613
-87.08426	2103.752
-87.07155	2321.395
-87.05883	1643.302
-87.04612	1799.517
-87.03341	759.7656
-87.0207	1598.753
-87.00798	1947.89
-86.99527	1274.802
-86.98256	1837.281
-86.96985	2350.397
-86.95713	808.6831
-86.94442	1487.122
-86.93171	2585.555
-86.919	1748.832
-86.90628	3820.712
-86.89357	2124.143
-86.88086	2353.014
-86.86815	1295.646
-86.85543	1470.98
-86.84272	2330.287
-86.83001	1834.685
-86.8173	3265.021
-86.80458	1942.589
-86.79187	2327.662
-86.77916	1411.689
-86.76645	1265.756
-86.75373	1078.23
-86.74102	2616.108
-86.72831	1236.808
-86.7156	1453.598
-86.70288	1603.42
-86.69017	1630.47
-86.67746	1739.49
-86.66475	1180.425
-86.65203	2549.955
-86.63932	2694.775
-86.62661	382.1465
-86.6139	1297.137
-86.60118	1763.585
-86.58847	2771.85
-86.57576	1394.234
-86.56305	2223.564
-86.55033	1903.501
-86.53762	2786.704
-86.52491	1760.584
-86.5122	1011.477
-86.49948	2614.242
-86.48677	2032.809
-86.47406	1850.389
-86.46135	2292.13
-86.44863	960.2389
-86.43592	2587.615
-86.42321	2333.785
-86.4105	2121.248
-86.39778	1989.952
-86.38507	1855.257
-86.37236	1053.353
-86.35965	1301.716
-86.34693	2793.318
-86.33422	1646.351
-86.32151	923.2906
-86.3088	1198.189
-86.29608	2293.428
-86.28337	2481.929
-86.27066	1038.522
-86.25795	1389.139
-86.24523	1769.156
-86.23252	877.2516
-86.21981	2469.72
-86.2071	2404.079
-86.19438	2340.901
-86.18167	2986.481
-86.16896	462.7347
-86.15625	1441.216
-86.14353	1332.315
-86.13082	2007.271
-86.11811	1673.482
-86.1054	1749.771
-86.09268	1977.281
-86.07997	2145.714
-86.06726	2586.886
-86.05455	838.094
-86.04183	2105.737
-86.02912	2179.553
-86.01641	2013.069
-86.0037	1685.844
-85.99098	1804.241
-85.97827	1664.295
-85.96556	2796.21
-85.95285	2611.137
-85.94013	1891.585
-85.92742	1104.492
-85.91471	2313.094
-85.902	2026.1
-85.88929	1991.74
-85.87657	2189.049
-85.86386	1953.253
-85.85115	1839.736
-85.83844	3242.954
-85.82572	3015.678
-85.81301	1440.816
-85.8003	1235.283
-85.78759	3220.51
-85.77487	2136.503
-85.76216	460.2431
-85.74945	1879.285
-85.73674	1906.559
-85.72402	1654.165
-85.71131	2656.644
-85.6986	1184.733
-85.68589	2813.87
-85.67317	1680.79
-85.66046	1618.87
-85.64775	1454.87
-85.63504	1737.367
-85.62232	2003.06
-85.60961	2638.715
-85.5969	2610.453
-85.58419	535.6143
-85.57147	814.2374
-85.55876	2210.756
-85.54605	1213.487
-85.53334	1940.183
-85.52062	2163.424
-85.50791	2050.927
-85.4952	1742.635
-85.48249	1838.562
-85.46977	1621.451
-85.45706	1661.49
-85.44435	1979.596
-85.43164	1734.387
-85.41892	2552.523
-85.40621	2961.617
-85.3935	2151.965
-85.38079	1705.448
-85.36807	1871.119
-85.35536	1024.108
-85.34265	1511.945
-85.32994	1684.771
-85.31722	745.0912
-85.30451	1729.951
-85.2918	1963.511
-85.27909	1237.858
-85.26637	1625.4
-85.25366	2869.569
-85.24095	2329.95
-85.22824	1222.75
-85.21552	1746.797
-85.20281	2065.153
-85.1901	1909.687
-85.17739	1268.389
-85.16467	1579.495
-85.15196	1745.793
-85.13925	830.1312
-85.12654	2478.76
-85.11382	430.0961
-85.10111	2248.738
-85.0884	2941.874
-85.07569	1758.553
-85.06297	1732.074
-85.05026	1679.95
-85.03755	3302.176
-85.02484	2930.907
-85.01212	1946.396
-84.99941	551.9215
-84.9867	953.659
-84.97399	1622.804
-84.96127	1543.157
-84.94856	2338.307
-84.93585	1951.971
-84.92314	1536.483
-84.91042	1170.227
-84.89771	2624.734
-84.885	1967.225
-84.87229	2371.687
-84.85957	2494.283
-84.84686	764.0043
-84.83415	1599.981
-84.82144	738.2241
-84.80872	827.2144
-84.79601	1977.069
-84.7833	998.6865
-84.77059	1905.578
-84.75787	1360.71
-84.74516	1856.072
-84.73245	2200.76
-84.71974	1088.16
-84.70702	1612.483
-84.69431	1705.44
-84.6816	3021.061
-84.66889	550.149
-84.65618	1493.484
-84.64346	1668.663
-84.63075	1454.231
-84.61804	706.5138
-84.60533	1721.974
-84.59261	1557.646
-84.5799	2209.549
-84.56719	208.9966
-84.55448	1608.789
-84.54176	1707.106
-84.52905	2411.568
-84.51634	2888.789
-84.50363	1506.71
-84.49091	2318.098
-84.4782	1572.732
-84.46549	833.9728
-84.45278	2934.527
-84.44006	2437.868
-84.42735	764.6116
-84.41464	1827.196
-84.40193	2241.173
-84.38921	1096.826
-84.3765	990.7695
-84.36379	1980.976
-84.35108	2251.374
-84.33836	2832.281
-84.32565	1943.139
-84.31294	1553.451
-84.30023	1320.6
-84.28751	2122.679
-84.2748	2359.424
-84.26209	1965.478
-84.24938	2442.955
-84.23666	1526.359
-84.22395	2837.783
-84.21124	1988.068
-84.19853	2629.205
-84.18581	1867.504
-84.1731	1673.772
-84.16039	1668.119
-84.14768	-67.32508
-84.13496	1441.392
-84.12225	1830.488
-84.10954	2041.008
-84.09683	1306.2
-84.08411	1187.108
-84.0714	2464.881
-84.05869	1606.979
-84.04598	2026.894
-84.03326	2214.349
-84.02055	2143.864
-84.00784	993.7122
-83.99513	3183.096
-83.98241	2365.485
-83.9697	2395.875
-83.95699	1948.329
-83.94428	1820.237
-83.93156	1104.993
-83.91885	1725.891
-83.90614	2016.212
-83.89343	1285.808
-83.88071	3082.978
-83.868	2568.396
-83.85529	1955.381
-83.84258	2050.238
-83.82986	1511.144
-83.81715	2430.167
-83.80444	1337.879
-83.79173	1211.232
-83.77901	2076.915
-83.7663	841.1688
-83.75359	1580.041
-83.74088	1647.867
-83.72816	1119.148
-83.71545	1486.64
-83.70274	994.7584
-83.69003	2561.323
-83.67731	2408.514
-83.6646	2029.233
-83.65189	2306.957
-83.63918	1291.045
-83.62646	2143.841
-83.61375	1739.85
-83.60104	2154.519
-83.58833	1073.666
-83.57561	1919.388
-83.5629	2214.869
-83.55019	2519.898
-83.53748	1666.151
-83.52476	2498.42
-83.51205	1619.928
-83.49934	1623.414
-83.48663	1345.409
-83.47392	1929.675
-83.4612	2365.273
-83.44849	2156.04
-83.43578	1448.543
-83.42307	1064.5
-83.41035	1475.239
-83.39764	1616.628
-83.38493	-63.7366
-83.37222	1158.705
-83.3595	1551.475
-83.34679	1681.614
-83.33408	2703.937
-83.32137	2398.414
-83.30865	1926.075
-83.29594	1231.546
-83.28323	1077.916
-83.27052	1844.303
-83.2578	1548.042
-83.24509	867.4038
-83.23238	1480.813
-83.21967	2106.438
-83.20695	2773.881
-83.19424	1485.223
-83.18153	1625.574
-83.16882	908.1952
-83.1561	2208.056
-83.14339	2115.074
-83.13068	2206.761
-83.11797	1204.097
-83.10525	1748.919
-83.09254	2494.593
-83.07983	2164.112
-83.06712	2098.577
-83.0544	2016.344
-83.04169	3126.323
-83.02898	1218.377
-83.01627	2048.733
-83.00355	2102.348
-82.99084	1942.694
-82.97813	1407.275
-82.96542	2372.124
-82.9527	1498.152
-82.93999	3580.342
-82.92728	241.6389
-82.91457	1874.768
-82.90185	1541.704
-82.88914	848.3154
-82.87643	1453.46
-82.86372	1944.464
-82.851	1290.462
-82.83829	255.3861
-82.82558	1897.983
-82.81287	1888.996
-82.80015	1084.017
-82.78744	1912.113
-82.77473	2630.824
-82.76202	2051.758
-82.7493	2184.228
-82.73659	1008.473
-82.72388	1984.532
-82.71117	1298.915
-82.69845	1499.034
-82.68574	869.4427
-82.67303	1678.942
-82.66032	1089.787
-82.6476	1212.753
-82.63489	1007.779
-82.62218	1308.865
-82.60947	1561.471
-82.59675	1380.211
-82.58404	1630.288
-82.57133	1199.045
-82.55862	2034.636
-82.5459	2578.286
-82.53319	260.1247
-82.52048	2616.492
-82.50777	1350.5
-82.49505	1151.838
-82.48234	1937.375
-82.46963	886.0352
-82.45692	99.94209
-82.4442	1061.057
-82.43149	2308.802
-82.41878	497.4928
-82.40607	3187.556
-82.39335	2074.96
-82.38064	3424.185
-82.36793	706.1691
-82.35522	1480.744
-82.3425	2176.722
-82.32979	1558.127
-82.31708	1136.048
-82.30437	2178.186
-82.29165	1238.07
-82.27894	1735.811
-82.26623	2000.166
-82.25352	490.385
-82.24081	2329.258
-82.22809	717.2991
-82.21538	2595.939
-82.20267	1615.19
-82.18996	2497.332
-82.17724	1721.213
-82.16453	1542.771
-82.15182	2024.838
-82.13911	1747.159
-82.12639	1838.584
-82.11368	2964.317
-82.10097	2173.388
-82.08826	2082.815
-82.07554	2137.337
-82.06283	1567.738
-82.05012	2228.762
-82.03741	1342.908
-82.02469	2424.824
-82.01198	1094.698
-81.99927	1902.007
-81.98656	1305.024
-81.97384	1805.94
-81.96113	2176.834
-81.94842	1090.556
-81.93571	882.5105
-81.92299	3027.716
-81.91028	2162.566
-81.89757	2469.054
-81.88486	2093.005
-81.87214	1867.784
-81.85943	1954.392
-81.84672	945.8606
-81.83401	2176.307
-81.82129	1487.387
-81.80858	2647.253
-81.79587	2084.213
-81.78316	2005.749
-81.77044	1467.887
-81.75773	1887.105
-81.74502	2940.401
-81.73231	1527.855
-81.71959	1654.817
-81.70688	2176.906
-81.69417	1801.722
-81.68146	2665.636
-81.66874	2305.122
-81.65603	1961.765
-81.64332	2836.557
-81.63061	873.409
-81.61789	862.7305
-81.60518	1541.502
-81.59247	367.9623
-81.57976	1544.435
-81.56704	413.983
-81.55433	1587.954
-81.54162	2170.527
-81.52891	801.5737
-81.51619	1783.77
-81.50348	782.9631
-81.49077	1867.571
-81.47806	2343.587
-81.46534	2047.095
-81.45263	3123.827
-81.43992	2418.56
-81.42721	3368.341
-81.41449	1138.572
-81.40178	2419.816
-81.38907	590.0721
-81.37636	1748.911
-81.36364	1611.513
-81.35093	2201.331
-81.33822	3350.169
-81.32551	2964.985
-81.31279	1682.606
-81.30008	2137.896
-81.28737	641.9408
-81.27466	3135.026
-81.26194	1233.338
-81.24923	2879.077
-81.23652	2106.63
-81.22381	2563.629
-81.21109	262.0149
-81.19838	1907.691
-81.18567	2284.99
-81.17296	-171.2735
-81.16024	2226.113
-81.14753	1187.828
-81.13482	2006.188
-81.12211	1660.773
-81.10939	1587.432
-81.09668	2375.78
-81.08397	2685.906
-81.07126	356.0367
-81.05855	2249.11
-81.04583	1385.844
-81.03312	2479.024
-81.02041	2155.241
-81.0077	448.8374
-80.99498	813.0518
-80.98227	1153.607
-80.96956	1021.534
-80.95685	1108.009
-80.94413	878.1999
-80.93142	598.6064
-80.91871	1046.072
-80.906	1980.477
-80.89328	1529.804
-80.88057	1900.55
-80.86786	2039.231
-80.85515	2465.267
-80.84243	914.6724
-80.82972	935.7385
-80.81701	2695.341
-80.8043	1743.237
-80.79158	1141.259
-80.77887	798.8048
-80.76616	1631.372
-80.75345	2196.541
-80.74073	1857.332
-80.72802	1940.054
-80.71531	2233.038
-80.7026	2350.382
-80.68988	1821.708
-80.67717	2064.309
-80.66446	1971.676
-80.65175	1604.227
-80.63903	329.869
-80.62632	2064.922
-80.61361	1569.781
-80.6009	1516.226
-80.58818	1694.946
-80.57547	1053.901
-80.56276	1037.131
-80.55005	2017.736
-80.53733	2517.534
-80.52462	1358.79
-80.51191	1567.972
-80.4992	871.8971
-80.48648	1304.937
-80.47377	1957.969
-80.46106	1920.253
-80.44835	995.334
-80.43563	2131.065
-80.42292	1952.148
-80.41021	1202.317
-80.3975	1398.711
-80.38478	1146.003
-80.37207	1459.977
-80.35936	1277.088
-80.34665	1064.981
-80.33393	1527.097
-80.32122	1871.808
-80.30851	2641.77
-80.2958	2623.003
-80.28308	2408.67
-80.27037	1842.787
-80.25766	1000.116
-80.24495	972.5198
-80.23223	1624.608
-80.21952	1706.162
-80.20681	749.4987
-80.1941	2500.242
-80.18138	731.8653
-80.16867	1751.689
-80.15596	1287.485
-80.14325	2777.893
-80.13053	946.3122
-80.11782	1162.909
-80.10511	1091.486
-80.0924	913.9007
-80.07968	1811.097
-80.06697	2912.357
-80.05426	1678.106
-80.04155	2851.431
-80.02883	1909.217
-80.01612	1597.898
-80.00341	2277.451
-79.9907	1391.181
-79.97798	1662.682
-79.96527	2289.039
-79.95256	1496.26
-79.93985	1077.923
-79.92713	1824.891
-79.91442	2577.728
-79.90171	1480.105
-79.889	1069.408
-79.87628	1151.33
-79.86357	1277.439
-79.85086	737.2727
-79.83815	933.2358
-79.82544	1745.551
-79.81272	2569.477
-79.80001	1676.15
-79.7873	1866.964
-79.77459	1097.63
-79.76187	2021.856
-79.74916	209.1222
-79.73645	2070.491
-79.72374	1306.664
-79.71102	1623.706
-79.69831	893.046
-79.6856	863.1014
-79.67289	1199.806
-79.66017	1678.625
-79.64746	2025.624
-79.63475	724.636
-79.62204	1712.731
-79.60932	1165.233
-79.59661	868.7158
-79.5839	1585.813
-79.57119	2207.419
-79.55847	2283.252
-79.54576	1785.188
-79.53305	1032.363
-79.52034	4017.242
-79.50762	1298.098
-79.49491	1380.287
-79.4822	1750.368
-79.46949	2237.489
-79.45677	1807.704
-79.44406	1478.955
-79.43135	1308.246
-79.41864	1716.045
-79.40592	804.4865
-79.39321	1327.659
-79.3805	2138.242
-79.36779	2626.061
-79.35507	678.3844
-79.34236	2438.388
-79.32965	1802.674
-79.31694	1631.77
-79.30422	1622.964
-79.29151	2786.389
-79.2788	2609.397
-79.26609	1987.695
-79.25337	2293.486
-79.24066	2130.973
-79.22795	2232.222
-79.21524	1756.477
-79.20252	2070.224
-79.18981	1784.043
-79.1771	1627.182
-79.16439	2286.448
-79.15167	1447.781
-79.13896	1973.794
-79.12625	654.183
-79.11354	849.4323
-79.10082	905.7917
-79.08811	1959.523
-79.0754	1183.076
-79.06269	1109.703
-79.04997	1795.64
-79.03726	2235.84
-79.02455	1361.661
-79.01184	2085.761
-78.99912	1463.896
-78.98641	561.1769
-78.9737	627.7281
-78.96099	721.9716
-78.94827	2366.212
-78.93556	2182.965
-78.92285	2052.379
-78.91014	2184.914
-78.89742	971.2204
-78.88471	2956.176
-78.872	250.8272
-78.85929	1461.433
-78.84657	3103.086
-78.83386	723.427
-78.82115	1447.55
-78.80844	548.2801
-78.79572	2317.19
-78.78301	750.7615
-78.7703	1616.247
-78.75759	1702.859
-78.74487	1853.886
-78.73216	1846.433
-78.71945	-42.42942
-78.70674	1294.385
-78.69402	2022.172
-78.68131	2025.961
-78.6686	1242.848
-78.65589	1801.693
-78.64317	1520.624
-78.63046	2691.373
-78.61775	1983.345
-78.60504	2158.923
-78.59233	912.561
-78.57961	2952.477
-78.5669	1381.323
-78.55419	672.7564
-78.54148	1707.901
-78.52876	2352.68
-78.51605	1587.088
-78.50334	1482.606
-78.49063	3293.91
-78.47791	2087.958
-78.4652	2798.845
-78.45249	2597.324
-78.43978	1973.459
-78.42706	1057.373
-78.41435	666.5217
-78.40164	1903.14
-78.38893	742.3332
-78.37621	1804.824
-78.3635	2690.992
-78.35079	1786.562
-78.33808	2268.579
-78.32536	1726.182
-78.31265	2336.982
-78.29994	2000.438
-78.28723	1040.716
-78.27451	1361.604
-78.2618	1563.676
-78.24909	1775.886
-78.23638	1779.569
-78.22366	1824.19
-78.21095	722.8081
-78.19824	374.8724
-78.18553	924.41
-78.17281	1180.019
-78.1601	1933.32
-78.14739	1192.278
-78.13468	1708.232
-78.12196	1924.657
-78.10925	797.242
-78.09654	895.9022
-78.08383	1577.106
-78.07111	2182.471
-78.0584	1365.989
-78.04569	382.9255
-78.03298	2876.816
-78.02026	2102.258
-78.00755	1591.264
-77.99484	1379.656
-77.98213	1505.124
-77.96941	1787.413
-77.9567	1823.148
-77.94399	1057.817
-77.93128	2452.417
-77.91856	1335.088
-77.90585	2043.857
-77.89314	1189.009
-77.88043	1864.667
-77.86771	1798.755
-77.855	1801.199
-77.84229	2538.124
-77.82958	1373.581
-77.81686	535.1563
-77.80415	1747.826
-77.79144	1741.891
-77.77873	873.1792
-77.76601	1477.113
-77.7533	1891.11
-77.74059	1390.021
-77.72788	1047.68
-77.71516	2224.968
-77.70245	1420.698
-77.68974	393.4602
-77.67703	1619.442
-77.66431	1901.249
-77.6516	2159.259
-77.63889	1473.095
-77.62618	2833.61
-77.61346	1823.604
-77.60075	2758.613
-77.58804	1264.807
-77.57533	1284.439
-77.56261	953.8491
-77.5499	2095.326
-77.53719	2236.425
-77.52448	-289.5686
-77.51176	1590.079
-77.49905	2301.668
-77.48634	2202.145
-77.47363	1312.119
-77.46091	1967.433
-77.4482	1735.135
-77.43549	1184.424
-77.42278	1123.236
-77.41007	2043.921
-77.39735	2403.336
-77.38464	1136.663
-77.37193	1386.084
-77.35922	2166.138
-77.3465	667.365
-77.33379	921.4951
-77.32108	1400.298
-77.30837	131.7183
-77.29565	2103.03
-77.28294	1231.421
-77.27023	2529.894
-77.25752	1142.802
-77.2448	3109.531
-77.23209	2312.292
-77.21938	1559.542
-77.20667	1608.983
-77.19395	1576.164
-77.18124	1567.99
-77.16853	819.8406
-77.15582	2295.875
-77.1431	2268.258
-77.13039	1361.415
-77.11768	747.4477
-77.10497	1719.954
-77.09225	1205.961
-77.07954	2097.722
-77.06683	2085.215
-77.05412	1608.989
-77.0414	1481.635
-77.02869	975.0324
-77.01598	1547.258
-77.00327	1612.09
-76.99055	2694.333
-76.97784	1112.823
-76.96513	1923.2
-76.95242	1652.773
-76.9397	1503.678
-76.92699	1700.94
-76.91428	2113.039
-76.90157	2007.294
-76.88885	2278.535
-76.87614	1460.335
-76.86343	1333.713
-76.85072	2919.155
-76.838	1416.434
-76.82529	2748.08
-76.81258	568.5553
-76.79987	1039.105
-76.78715	1510.437
-76.77444	2038.997
-76.76173	1.81043
-76.74902	1830.812
-76.7363	1816.35
-76.72359	1768.756
-76.71088	286.5491
-76.69817	879.007
-76.68545	2267.403
-76.67274	2576.003
-76.66003	701.5448
-76.64732	2381.294
-76.6346	1484.806
-76.62189	1449.35
-76.60918	2299.25
-76.59647	1419.276
-76.58375	1579.076
-76.57104	1009.623
-76.55833	1692.779
-76.54562	2547.363
-76.5329	2432.892
-76.52019	2042.254
-76.50748	1353.632
-76.49477	1757.784
-76.48205	1160.406
-76.46934	1963.766
-76.45663	2279.159
-76.44392	515.1534
-76.4312	1280.895
-76.41849	613.891
-76.40578	1835.72
-76.39307	3697.616
-76.38035	1030.203
-76.36764	671.6436
-76.35493	955.4164
-76.34222	1048.354
-76.3295	1668.015
-76.31679	2705.68
-76.30408	2132.057
-76.29137	1850.443
-76.27865	2132.333
-76.26594	1928.919
-76.25323	971.0014
-76.24052	2034.546
-76.2278	825.6455
-76.21509	1241.996
-76.20238	2098.351
-76.18967	1587.347
-76.17696	1167.402
-76.16424	1978.759
-76.15153	1317.96
-76.13882	2271.252
-76.12611	1832.951
-76.11339	1039.302
-76.10068	1727.623
-76.08797	951.6559
-76.07526	1415.529
-76.06254	1377.981
-76.04983	2346.375
-76.03712	1058.07
-76.02441	1743.801
-76.01169	1426.982
-75.99898	1201.941
-75.98627	1637.1
-75.97356	877.5405
-75.96084	1398.068
-75.94813	1697.158
-75.93542	2033.113
-75.92271	253.5948
-75.90999	1391.054
-75.89728	1957.85
-75.88457	1303.221
-75.87186	2174.862
-75.85914	3074.074
-75.84643	2169.545
-75.83372	1262.196
-75.82101	1847.597
-75.80829	2562.198
-75.79558	2845.554
-75.78287	744.5432
-75.77016	799.0994
-75.75744	986.4883
-75.74473	2290.276
-75.73202	-234.6148
-75.71931	1181.085
-75.70659	2213.038
-75.69388	323.9382
-75.68117	1368.85
-75.66846	682.5014
-75.65574	1219.434
-75.64303	2186.067
-75.63032	843.6614
-75.61761	1957.065
-75.60489	2794.914
-75.59218	1280.921
-75.57947	-27.38886
-75.56676	312.2906
-75.55404	993.701
-75.54133	1589.37
-75.52862	1616.153
-75.51591	2853.354
-75.50319	1031.853
-75.49048	2300.79
-75.47777	1602.95
-75.46506	619.2322
-75.45234	626.1867
-75.43963	777.6964
-75.42692	630.1989
-75.41421	899.2489
-75.40149	1153.319
-75.38878	1125.46
-75.37607	1588.235
-75.36336	1213.041
-75.35064	2029.539
-75.33793	2079.011
-75.32522	158.5143
-75.31251	2443.221
-75.29979	2259.468
-75.28708	831.7548
-75.27437	1604.261
-75.26166	2018.291
-75.24894	1024.352
-75.23623	1305.059
-75.22352	1962.767
-75.21081	929.0021
-75.19809	1529.871
-75.18538	1180.822
-75.17267	1824.399
-75.15996	1747.684
-75.14724	1856.149
-75.13453	2071.532
-75.12182	2631.831
-75.10911	2195.188
-75.09639	1576.48
-75.08368	2707.361
-75.07097	1993.01
-75.05826	1289.033
-75.04554	1583.769
-75.03283	1771.657
-75.02012	2391.554
-75.00741	271.0836
-74.9947	1018.727
-74.98198	1049.528
-74.96927	947.8881
-74.95656	1267.335
-74.94385	386.5081
-74.93113	2109.241
-74.91842	1532.029
-74.90571	1936.064
-74.893	1277.091
-74.88028	1745.553
-74.86757	1833.956
-74.85486	2355.2
-74.84215	2029.214
-74.82943	2207.424
-74.81672	1525.53
-74.80401	1482.784
-74.7913	2396.523
-74.77858	1001.669
-74.76587	3204.612
-74.75316	1412.005
-74.74045	672.7937
-74.72773	1779.04
-74.71502	137.4813
-74.70231	1274.193
-74.6896	1159.894
-74.67688	2281.58
-74.66417	3125.305
-74.65146	798.1206
-74.63875	1449.117
-74.62603	355.2498
-74.61332	1681.712
-74.60061	-246.4078
-74.5879	961.3092
-74.57518	2582.929
-74.56247	736.7526
-74.54976	1816.889
-74.53705	1351.913
-74.52433	530.3439
-74.51162	1317.4
-74.49891	1995.934
-74.4862	1005.612
-74.47348	2471.428
-74.46077	15.96296
-74.44806	2082.753
-74.43535	1368.922
-74.42263	1115.876
-74.40992	1581.91
-74.39721	906.0726
-74.3845	2038.388
-74.37178	1245.439
-74.35907	1641.15
-74.34636	1565.159
-74.33365	943.2625
-74.32093	1750.495
-74.30822	1994.974
-74.29551	807.7628
-74.2828	1038.532
-74.27008	68.78662
-74.25737	1771.335
-74.24466	1029.852
-74.23195	1056.803
-74.21923	1260.911
-74.20652	1274.645
-74.19381	1548.266
-74.1811	2154.751
-74.16838	1182.021
-74.15567	1146.038
-74.14296	1899.982
-74.13025	2394.465
-74.11753	723.2374
-74.10482	2428.335
-74.09211	2026.195
-74.0794	1637.602
-74.06668	1573.818
-74.05397	1192.625
-74.04126	1508.092
-74.02855	1320.087
-74.01583	2628.731
-74.00312	1172.321
[truncated: 14,384 more rows]
