# Supplementary material for: How crystallization additives govern halide perovskite grain growth
Source: Nat Commun. 2025 Nov 10;16:9894. doi: 10.1038/s41467-025-65484-7 (PMC12603034; doi:10.1038/s41467-025-65484-7)
Supplement: Supplementary file 3 — Source Data [file 41467_2025_65484_MOESM3_ESM.zip › Data files/Fig S35c.txt]

-99.41536	-4.92508E-6
-99.40264	-3.25128E-6
-99.38993	-3.01923E-6
-99.37722	-6.40111E-6
-99.36451	1.2485E-5
-99.35179	1.53765E-6
-99.33908	9.41874E-7
-99.32637	8.10027E-6
-99.31366	1.09449E-5
-99.30094	1.42923E-5
-99.28823	5.98172E-6
-99.27552	-2.96229E-6
-99.26281	9.07471E-6
-99.25009	2.68385E-5
-99.23738	3.07895E-6
-99.22467	1.77495E-5
-99.21196	8.14933E-6
-99.19925	1.31587E-5
-99.18653	1.9016E-5
-99.17382	2.76978E-5
-99.16111	3.96973E-6
-99.1484	7.87244E-6
-99.13568	1.10302E-5
-99.12297	-1.81684E-6
-99.11026	5.33384E-6
-99.09755	1.37605E-5
-99.08483	3.11935E-5
-99.07212	2.51151E-5
-99.05941	-1.0246E-5
-99.0467	1.9768E-5
-99.03398	3.8877E-5
-99.02127	2.06575E-5
-99.00856	1.13009E-5
-98.99585	3.18687E-5
-98.98313	1.3572E-5
-98.97042	3.06934E-5
-98.95771	2.64239E-5
-98.945	6.48963E-6
-98.93228	3.25035E-5
-98.91957	2.96594E-5
-98.90686	3.34094E-5
-98.89415	6.76956E-6
-98.88143	2.15338E-5
-98.86872	1.03772E-5
-98.85601	-7.31479E-8
-98.8433	7.5373E-7
-98.83058	1.4234E-5
-98.81787	-1.21402E-6
-98.80516	3.62901E-5
-98.79245	2.7434E-5
-98.77973	6.44447E-6
-98.76702	3.29654E-5
-98.75431	2.63245E-5
-98.7416	1.7557E-5
-98.72888	3.89119E-5
-98.71617	2.7219E-5
-98.70346	3.97036E-5
-98.69075	4.3082E-5
-98.67803	2.61314E-5
-98.66532	3.57934E-5
-98.65261	4.06063E-5
-98.6399	1.89132E-5
-98.62718	3.14129E-5
-98.61447	2.72174E-5
-98.60176	2.45189E-5
-98.58905	1.9547E-5
-98.57633	4.01458E-5
-98.56362	3.94234E-5
-98.55091	1.19172E-5
-98.5382	3.48071E-5
-98.52548	4.13283E-5
-98.51277	1.85528E-5
-98.50006	4.23714E-5
-98.48735	4.06859E-5
-98.47463	3.48167E-5
-98.46192	1.36382E-5
-98.44921	1.44567E-5
-98.4365	3.37414E-5
-98.42378	4.42107E-5
-98.41107	5.30339E-5
-98.39836	3.79666E-5
-98.38565	4.7838E-5
-98.37293	9.55441E-6
-98.36022	4.26807E-5
-98.34751	3.34307E-5
-98.3348	5.3127E-5
-98.32208	3.75654E-5
-98.30937	3.20737E-5
-98.29666	3.29146E-5
-98.28395	3.00027E-5
-98.27123	5.35777E-5
-98.25852	5.19569E-5
-98.24581	5.04367E-5
-98.2331	3.99694E-5
-98.22038	4.40941E-5
-98.20767	3.56657E-5
-98.19496	3.71802E-5
-98.18225	2.70547E-5
-98.16953	4.89779E-5
-98.15682	5.32248E-5
-98.14411	5.80784E-5
-98.1314	6.49074E-5
-98.11868	1.55193E-5
-98.10597	4.17545E-5
-98.09326	4.26352E-5
-98.08055	5.91475E-5
-98.06783	5.73854E-5
-98.05512	4.34001E-5
-98.04241	5.32061E-5
-98.0297	5.31327E-5
-98.01698	3.88711E-5
-98.00427	3.2466E-5
-97.99156	5.19879E-5
-97.97885	7.05692E-5
-97.96614	4.23152E-5
-97.95342	2.79289E-5
-97.94071	4.45287E-5
-97.928	5.51666E-5
-97.91529	5.36084E-5
-97.90257	2.18248E-5
-97.88986	4.00444E-5
-97.87715	6.54217E-5
-97.86444	5.84087E-5
-97.85172	5.2412E-5
-97.83901	4.44974E-5
-97.8263	6.09944E-5
-97.81359	4.23442E-5
-97.80087	6.7246E-5
-97.78816	4.26635E-5
-97.77545	3.97033E-5
-97.76274	6.7918E-5
-97.75002	5.3872E-5
-97.73731	6.97009E-5
-97.7246	7.95945E-5
-97.71189	5.28047E-5
-97.69917	7.38735E-5
-97.68646	6.3141E-5
-97.67375	3.49471E-5
-97.66104	4.95146E-5
-97.64832	8.86487E-5
-97.63561	4.1184E-5
-97.6229	6.96178E-5
-97.61019	5.50771E-5
-97.59747	3.69081E-5
-97.58476	4.8743E-5
-97.57205	6.10228E-5
-97.55934	4.43257E-5
-97.54662	3.33964E-5
-97.53391	7.00234E-5
-97.5212	4.64846E-5
-97.50849	4.64029E-5
-97.49577	7.04931E-5
-97.48306	8.46239E-5
-97.47035	4.32051E-5
-97.45764	5.31356E-5
-97.44492	5.24105E-5
-97.43221	6.76975E-5
-97.4195	6.22673E-5
-97.40679	8.38254E-5
-97.39407	4.08064E-5
-97.38136	5.64568E-5
-97.36865	5.00233E-5
-97.35594	4.59877E-5
-97.34322	5.86374E-5
-97.33051	6.18383E-5
-97.3178	4.65037E-5
-97.30509	5.39242E-5
-97.29237	6.52674E-5
-97.27966	4.72152E-5
-97.26695	4.66177E-5
-97.25424	4.34653E-5
-97.24152	7.13664E-5
-97.22881	5.6964E-5
-97.2161	6.08723E-5
-97.20339	7.0027E-5
-97.19067	4.60752E-5
-97.17796	6.8965E-5
-97.16525	6.58692E-5
-97.15254	4.7693E-5
-97.13982	5.98795E-5
-97.12711	5.22332E-5
-97.1144	7.08336E-5
-97.10169	6.14032E-5
-97.08897	5.30493E-5
-97.07626	3.78661E-5
-97.06355	7.26668E-5
-97.05084	5.47651E-5
-97.03812	6.88722E-5
-97.02541	6.43567E-5
-97.0127	6.45869E-5
-96.99999	5.76591E-5
-96.98727	7.54517E-5
-96.97456	7.46756E-5
-96.96185	5.45564E-5
-96.94914	5.83612E-5
-96.93642	5.95363E-5
-96.92371	8.05336E-5
-96.911	4.63136E-5
-96.89829	6.19172E-5
-96.88557	5.40337E-5
-96.87286	5.85406E-5
-96.86015	7.77593E-5
-96.84744	3.31471E-5
-96.83472	7.89638E-5
-96.82201	7.7905E-5
-96.8093	4.34689E-5
-96.79659	7.46769E-5
-96.78388	8.265E-5
-96.77116	4.82763E-5
-96.75845	6.87022E-5
-96.74574	6.38436E-5
-96.73303	7.14838E-5
-96.72031	8.08367E-5
-96.7076	8.28982E-5
-96.69489	7.20276E-5
-96.68218	6.86798E-5
-96.66946	7.45637E-5
-96.65675	6.44752E-5
-96.64404	7.34193E-5
-96.63133	5.61094E-5
-96.61861	5.27779E-5
-96.6059	7.89338E-5
-96.59319	6.45525E-5
-96.58048	6.03249E-5
-96.56776	8.14535E-5
-96.55505	7.50636E-5
-96.54234	7.96393E-5
-96.52963	6.08706E-5
-96.51691	8.55441E-5
-96.5042	6.04773E-5
-96.49149	7.20691E-5
-96.47878	5.09057E-5
-96.46606	5.35321E-5
-96.45335	3.93648E-5
-96.44064	5.96194E-5
-96.42793	6.42001E-5
-96.41521	4.1656E-5
-96.4025	6.42003E-5
-96.38979	7.12067E-5
-96.37708	4.17284E-5
-96.36436	6.69853E-5
-96.35165	6.87391E-5
-96.33894	6.91858E-5
-96.32623	7.25247E-5
-96.31351	6.46945E-5
-96.3008	9.27485E-5
-96.28809	6.89886E-5
-96.27538	6.3651E-5
-96.26266	6.41985E-5
-96.24995	5.86541E-5
-96.23724	7.52749E-5
-96.22453	6.78E-5
-96.21181	8.60037E-5
-96.1991	5.18738E-5
-96.18639	8.49016E-5
-96.17368	5.71137E-5
-96.16096	5.65928E-5
-96.14825	6.27307E-5
-96.13554	6.16199E-5
-96.12283	5.34343E-5
-96.11011	7.72077E-5
-96.0974	9.8581E-5
-96.08469	7.27117E-5
-96.07198	7.12986E-5
-96.05926	1.03361E-4
-96.04655	6.46131E-5
-96.03384	5.70232E-5
-96.02113	7.56208E-5
-96.00841	7.64878E-5
-95.9957	7.37755E-5
-95.98299	4.81419E-5
-95.97028	6.33933E-5
-95.95756	9.69456E-5
-95.94485	4.68214E-5
-95.93214	9.14732E-5
-95.91943	6.77284E-5
-95.90671	7.94334E-5
-95.894	5.24313E-5
-95.88129	4.86068E-5
-95.86858	4.4446E-5
-95.85586	6.82926E-5
-95.84315	5.01334E-5
-95.83044	4.33986E-5
-95.81773	6.10338E-5
-95.80501	5.35835E-5
-95.7923	7.8624E-5
-95.77959	6.78497E-5
-95.76688	6.90371E-5
-95.75416	7.48527E-5
-95.74145	7.21012E-5
-95.72874	5.36982E-5
-95.71603	7.2447E-5
-95.70331	3.96472E-5
-95.6906	8.6737E-5
-95.67789	5.91326E-5
-95.66518	5.5205E-5
-95.65246	5.51728E-5
-95.63975	7.3181E-5
-95.62704	8.29098E-5
-95.61433	7.62791E-5
-95.60161	7.11602E-5
-95.5889	6.95072E-5
-95.57619	5.07687E-5
-95.56348	6.41368E-5
-95.55077	3.5216E-5
-95.53805	5.68583E-5
-95.52534	5.92434E-5
-95.51263	7.78085E-5
-95.49992	4.785E-5
-95.4872	6.02808E-5
-95.47449	6.72392E-5
-95.46178	4.26338E-5
-95.44907	5.70661E-5
-95.43635	5.41129E-5
-95.42364	6.37788E-5
-95.41093	8.0282E-5
-95.39822	6.90959E-5
-95.3855	8.20542E-5
-95.37279	1.94517E-5
-95.36008	6.11527E-5
-95.34737	5.40976E-5
-95.33465	5.56881E-5
-95.32194	7.26278E-5
-95.30923	6.56176E-5
-95.29652	2.63088E-5
-95.2838	7.3496E-5
-95.27109	4.90911E-5
-95.25838	5.68351E-5
-95.24567	4.96592E-5
-95.23295	6.85144E-5
-95.22024	6.20246E-5
-95.20753	7.65866E-5
-95.19482	7.96361E-5
-95.1821	6.6827E-5
-95.16939	8.84245E-5
-95.15668	6.55728E-5
-95.14397	7.17112E-5
-95.13125	5.17625E-5
-95.11854	6.5446E-5
-95.10583	5.28074E-5
-95.09312	8.16315E-5
-95.0804	7.89229E-5
-95.06769	7.53805E-5
-95.05498	5.80393E-5
-95.04227	6.72628E-5
-95.02955	7.05365E-5
-95.01684	5.95798E-5
-95.00413	8.26416E-5
-94.99142	7.48535E-5
-94.9787	8.82614E-5
-94.96599	7.57889E-5
-94.95328	6.55325E-5
-94.94057	7.64625E-5
-94.92785	5.87901E-5
-94.91514	4.67121E-5
-94.90243	5.82143E-5
-94.88972	5.52862E-5
-94.877	6.34169E-5
-94.86429	6.11742E-5
-94.85158	4.79719E-5
-94.83887	4.93619E-5
-94.82615	5.72655E-5
-94.81344	6.08906E-5
-94.80073	3.90698E-5
-94.78802	8.88725E-5
-94.7753	5.64635E-5
-94.76259	6.80474E-5
-94.74988	8.72432E-5
-94.73717	5.10098E-5
-94.72445	7.51592E-5
-94.71174	7.5257E-5
-94.69903	6.90032E-5
-94.68632	7.12904E-5
-94.6736	5.04462E-5
-94.66089	4.93077E-5
-94.64818	6.5923E-5
-94.63547	6.39038E-5
-94.62275	6.45534E-5
-94.61004	7.0865E-5
-94.59733	8.80125E-5
-94.58462	5.64245E-5
-94.5719	5.60569E-5
-94.55919	7.37676E-5
-94.54648	6.1129E-5
-94.53377	5.8268E-5
-94.52105	4.08202E-5
-94.50834	8.95694E-5
-94.49563	5.7216E-5
-94.48292	4.07631E-5
-94.4702	5.12509E-5
-94.45749	8.47475E-5
-94.44478	6.54846E-5
-94.43207	5.22792E-5
-94.41935	7.34134E-5
-94.40664	5.23228E-5
-94.39393	5.0442E-5
-94.38122	7.13049E-5
-94.36851	3.82529E-5
-94.35579	7.20933E-5
-94.34308	5.6278E-5
-94.33037	6.4074E-5
-94.31766	6.93369E-5
-94.30494	7.51187E-5
-94.29223	3.35184E-5
-94.27952	7.41108E-5
-94.26681	4.43071E-5
-94.25409	6.15762E-5
-94.24138	6.24164E-5
-94.22867	3.80657E-5
-94.21596	5.49585E-5
-94.20324	4.89888E-5
-94.19053	6.02808E-5
-94.17782	7.61162E-5
-94.16511	7.25418E-5
-94.15239	4.6096E-5
-94.13968	7.35601E-5
-94.12697	7.44487E-5
-94.11426	7.24922E-5
-94.10154	3.88329E-5
-94.08883	6.44916E-5
-94.07612	3.8306E-5
-94.06341	5.35149E-5
-94.05069	5.07202E-5
-94.03798	8.08734E-5
-94.02527	8.93351E-5
-94.01256	7.56114E-5
-93.99984	5.0053E-5
-93.98713	6.92721E-5
-93.97442	6.42628E-5
-93.96171	6.52108E-5
-93.94899	5.61648E-5
-93.93628	4.24617E-5
-93.92357	7.49073E-5
-93.91086	4.97205E-5
-93.89814	4.52236E-5
-93.88543	5.35383E-5
-93.87272	5.05086E-5
-93.86001	6.11141E-5
-93.84729	6.41139E-5
-93.83458	4.97462E-5
-93.82187	6.77608E-5
-93.80916	6.732E-5
-93.79644	5.11172E-5
-93.78373	6.60839E-5
-93.77102	6.14579E-5
-93.75831	5.88908E-5
-93.74559	4.08607E-5
-93.73288	5.78786E-5
-93.72017	6.11719E-5
-93.70746	6.5456E-5
-93.69474	6.66203E-5
-93.68203	5.9353E-5
-93.66932	2.92205E-5
-93.65661	8.97158E-5
-93.64389	6.23468E-5
-93.63118	3.65573E-5
-93.61847	6.21112E-5
-93.60576	5.70089E-5
-93.59304	6.65484E-5
-93.58033	5.05337E-5
-93.56762	6.94789E-5
-93.55491	6.92831E-5
-93.54219	6.09375E-5
-93.52948	5.17895E-5
-93.51677	6.2432E-5
-93.50406	8.37721E-5
-93.49134	8.36372E-5
-93.47863	5.50843E-5
-93.46592	5.12403E-5
-93.45321	6.11469E-5
-93.44049	5.22919E-5
-93.42778	4.06789E-5
-93.41507	6.38501E-5
-93.40236	7.67516E-5
-93.38964	4.50216E-5
-93.37693	5.3216E-5
-93.36422	6.46175E-5
-93.35151	3.38848E-5
-93.33879	4.82832E-5
-93.32608	1.82848E-5
-93.31337	4.04012E-5
-93.30066	6.81768E-5
-93.28794	6.5961E-5
-93.27523	7.20906E-5
-93.26252	7.13937E-5
-93.24981	6.4558E-5
-93.23709	4.76785E-5
-93.22438	6.8666E-5
-93.21167	8.18042E-5
-93.19896	7.10689E-5
-93.18624	4.43683E-5
-93.17353	3.4543E-5
-93.16082	5.62516E-5
-93.14811	4.44217E-5
-93.1354	5.13404E-5
-93.12268	5.09526E-5
-93.10997	5.00569E-5
-93.09726	6.26696E-5
-93.08455	5.70755E-5
-93.07183	4.80676E-5
-93.05912	6.89098E-5
-93.04641	3.0892E-5
-93.0337	5.25595E-5
-93.02098	3.5188E-5
-93.00827	8.52427E-5
-92.99556	6.31676E-5
-92.98285	6.56526E-5
-92.97013	5.82787E-5
-92.95742	4.74597E-5
-92.94471	4.5036E-5
-92.932	4.47246E-5
-92.91928	8.45943E-5
-92.90657	6.09987E-5
-92.89386	6.50816E-5
-92.88115	8.44717E-5
-92.86843	7.93559E-5
-92.85572	4.50397E-5
-92.84301	5.40457E-5
-92.8303	5.40314E-5
-92.81758	5.93299E-5
-92.80487	7.34405E-5
-92.79216	5.73069E-5
-92.77945	5.97002E-5
-92.76673	5.76245E-5
-92.75402	3.61546E-5
-92.74131	4.56434E-5
-92.7286	4.1973E-5
-92.71588	5.09636E-5
-92.70317	4.57246E-5
-92.69046	1.22952E-5
-92.67775	3.21847E-5
-92.66503	4.72423E-5
-92.65232	2.90908E-5
-92.63961	6.65092E-5
-92.6269	2.62894E-5
-92.61418	6.58225E-5
-92.60147	9.08401E-6
-92.58876	3.28825E-5
-92.57605	2.74636E-5
-92.56333	2.76701E-5
-92.55062	7.64961E-5
-92.53791	5.11352E-5
-92.5252	4.87852E-5
-92.51248	6.284E-5
-92.49977	7.30634E-5
-92.48706	4.29293E-5
-92.47435	3.42173E-5
-92.46163	1.85118E-5
-92.44892	3.5256E-6
-92.43621	5.84648E-5
-92.4235	7.75745E-5
-92.41078	4.468E-5
-92.39807	5.98333E-5
-92.38536	5.42581E-5
-92.37265	4.89363E-5
-92.35993	7.60565E-5
-92.34722	5.86941E-5
-92.33451	4.4443E-5
-92.3218	7.30583E-5
-92.30908	4.60555E-5
-92.29637	5.89028E-5
-92.28366	6.18956E-5
-92.27095	4.35115E-5
-92.25823	3.67669E-5
-92.24552	5.1027E-5
-92.23281	7.42E-5
-92.2201	4.98533E-5
-92.20738	3.11524E-5
-92.19467	4.32007E-5
-92.18196	5.72126E-5
-92.16925	5.68127E-5
-92.15653	5.31665E-5
-92.14382	5.89155E-5
-92.13111	3.60996E-5
-92.1184	4.02164E-5
-92.10568	3.82763E-5
-92.09297	4.45605E-5
-92.08026	6.31016E-5
-92.06755	5.61524E-5
-92.05483	4.75981E-5
-92.04212	5.28025E-5
-92.02941	4.1203E-5
-92.0167	4.1239E-5
-92.00398	4.94577E-5
-91.99127	4.60383E-5
-91.97856	3.89169E-5
-91.96585	3.53396E-5
-91.95313	6.477E-5
-91.94042	3.81002E-5
-91.92771	5.25882E-5
-91.915	4.58747E-5
-91.90229	4.70626E-5
-91.88957	3.74593E-5
-91.87686	4.9264E-5
-91.86415	5.41563E-5
-91.85144	5.24833E-5
-91.83872	2.73657E-5
-91.82601	5.5092E-5
-91.8133	5.15799E-5
-91.80059	3.60084E-5
-91.78787	5.08269E-5
-91.77516	1.70683E-5
-91.76245	5.16619E-5
-91.74974	4.42517E-5
-91.73702	4.76181E-5
-91.72431	4.24343E-5
-91.7116	5.76957E-5
-91.69889	3.18548E-5
-91.68617	6.05332E-5
-91.67346	7.18675E-5
-91.66075	4.91762E-5
-91.64804	7.9952E-6
-91.63532	4.81348E-5
-91.62261	2.59491E-5
-91.6099	3.60985E-5
-91.59719	6.18551E-5
-91.58447	4.18592E-5
-91.57176	4.90725E-5
-91.55905	3.0645E-5
-91.54634	2.67327E-5
-91.53362	3.172E-5
-91.52091	7.01771E-5
-91.5082	6.13424E-5
-91.49549	3.55886E-5
-91.48277	4.90769E-6
-91.47006	4.88374E-5
-91.45735	4.59861E-5
-91.44464	8.31555E-5
-91.43192	6.39364E-5
-91.41921	4.08379E-5
-91.4065	5.8321E-5
-91.39379	4.94026E-5
-91.38107	2.69584E-5
-91.36836	3.16643E-5
-91.35565	4.80205E-5
-91.34294	5.92301E-5
-91.33022	2.96021E-5
-91.31751	6.04228E-5
-91.3048	6.25669E-5
-91.29209	5.70229E-5
-91.27937	5.91164E-5
-91.26666	7.61986E-5
-91.25395	4.91565E-5
-91.24124	3.21762E-5
-91.22852	5.09419E-5
-91.21581	3.46974E-5
-91.2031	3.04386E-5
-91.19039	3.35428E-5
-91.17767	4.31038E-5
-91.16496	4.06992E-5
-91.15225	4.50545E-5
-91.13954	6.29362E-5
-91.12682	3.80818E-5
-91.11411	4.17979E-5
-91.1014	5.8308E-5
-91.08869	4.79433E-5
-91.07597	5.80252E-5
-91.06326	5.04797E-5
-91.05055	4.52828E-5
-91.03784	5.48953E-5
-91.02512	3.98083E-5
-91.01241	3.24331E-5
-90.9997	5.4555E-5
-90.98699	4.99395E-5
-90.97427	4.54586E-5
-90.96156	2.4913E-5
-90.94885	5.97591E-5
-90.93614	4.57852E-5
-90.92342	3.64686E-5
-90.91071	5.78378E-5
-90.898	5.12052E-5
-90.88529	7.14429E-5
-90.87257	4.70487E-5
-90.85986	5.47464E-5
-90.84715	5.55475E-5
-90.83444	5.93706E-5
-90.82172	5.05896E-5
-90.80901	4.95969E-5
-90.7963	3.52642E-5
-90.78359	3.45224E-5
-90.77087	4.94334E-5
-90.75816	4.31428E-5
-90.74545	7.42996E-5
-90.73274	4.45268E-5
-90.72003	4.49374E-5
-90.70731	4.29753E-5
-90.6946	5.52499E-5
-90.68189	3.12035E-5
-90.66918	5.63815E-5
-90.65646	4.66674E-5
-90.64375	4.72539E-5
-90.63104	3.91798E-5
-90.61833	4.0114E-5
-90.60561	4.81656E-5
-90.5929	2.72297E-5
-90.58019	5.05167E-5
-90.56748	5.41897E-5
-90.55476	4.48441E-5
-90.54205	5.17407E-5
-90.52934	6.91284E-5
-90.51663	2.82495E-5
-90.50391	6.70787E-5
-90.4912	2.89492E-5
-90.47849	3.33819E-5
-90.46578	5.53524E-5
-90.45306	4.45834E-5
-90.44035	7.00771E-5
-90.42764	5.81548E-5
-90.41493	4.1528E-5
-90.40221	1.93393E-5
-90.3895	4.60821E-5
-90.37679	4.58931E-5
-90.36408	4.85742E-5
-90.35136	2.68006E-5
-90.33865	5.61011E-5
-90.32594	5.10719E-5
-90.31323	6.23138E-5
-90.30051	3.9751E-5
-90.2878	4.64147E-5
-90.27509	3.88458E-5
-90.26238	4.33543E-5
-90.24966	4.19295E-5
-90.23695	4.76778E-5
-90.22424	2.96437E-5
-90.21153	5.92918E-5
-90.19881	4.74782E-5
-90.1861	3.67626E-5
-90.17339	5.19036E-5
-90.16068	4.04095E-5
-90.14796	3.3648E-5
-90.13525	5.13702E-5
-90.12254	6.25487E-5
-90.10983	5.80938E-5
-90.09711	4.87667E-5
-90.0844	5.49441E-5
-90.07169	5.20731E-5
-90.05898	3.33232E-5
-90.04626	5.42117E-5
-90.03355	4.34774E-5
-90.02084	3.26571E-5
-90.00813	4.80211E-5
-89.99541	4.86572E-5
-89.9827	5.97767E-5
-89.96999	3.89019E-5
-89.95728	2.65875E-5
-89.94456	5.21973E-5
-89.93185	2.69424E-5
-89.91914	4.07093E-5
-89.90643	3.4184E-5
-89.89371	6.43814E-5
-89.881	5.53976E-5
-89.86829	4.35576E-5
-89.85558	3.72648E-5
-89.84286	4.34043E-5
-89.83015	4.2047E-5
-89.81744	4.21903E-5
-89.80473	6.40918E-5
-89.79201	2.10154E-5
-89.7793	5.79847E-5
-89.76659	4.03058E-5
-89.75388	2.019E-5
-89.74116	5.24607E-5
-89.72845	4.54628E-5
-89.71574	5.21926E-5
-89.70303	2.25221E-5
-89.69031	4.36173E-5
-89.6776	4.8494E-5
-89.66489	1.97932E-5
-89.65218	3.18502E-5
-89.63946	2.31352E-5
-89.62675	3.1736E-5
-89.61404	2.41827E-5
-89.60133	5.2919E-5
-89.58861	3.27842E-5
-89.5759	5.6627E-5
-89.56319	4.58704E-5
-89.55048	5.11682E-5
-89.53776	4.83802E-5
-89.52505	3.6734E-5
-89.51234	5.26023E-5
-89.49963	4.28234E-5
-89.48692	2.54636E-5
-89.4742	4.74495E-5
-89.46149	4.95985E-5
-89.44878	4.03251E-5
-89.43607	7.49406E-5
-89.42335	2.43553E-5
-89.41064	4.07743E-5
-89.39793	4.91912E-5
-89.38522	5.63974E-5
-89.3725	4.40009E-5
-89.35979	7.79346E-5
-89.34708	1.78947E-5
-89.33437	5.78049E-5
-89.32165	3.1216E-5
-89.30894	4.2614E-5
-89.29623	4.86088E-5
-89.28352	2.81272E-5
-89.2708	5.76403E-5
-89.25809	4.63674E-5
-89.24538	5.93278E-5
-89.23267	5.85343E-5
-89.21995	4.29454E-5
-89.20724	3.81183E-5
-89.19453	2.98163E-5
-89.18182	5.16455E-5
-89.1691	2.82598E-5
-89.15639	3.44098E-5
-89.14368	2.24649E-5
-89.13097	2.23763E-5
-89.11825	4.08372E-5
-89.10554	3.35235E-5
-89.09283	3.39982E-5
-89.08012	3.55757E-5
-89.0674	5.03562E-5
-89.05469	3.22903E-5
-89.04198	3.56708E-5
-89.02927	4.78269E-5
-89.01655	2.70883E-5
-89.00384	2.52577E-5
-88.99113	2.52797E-5
-88.97842	5.14303E-5
-88.9657	2.5229E-5
-88.95299	4.32433E-5
-88.94028	4.78202E-5
-88.92757	5.7932E-5
-88.91485	6.37589E-5
-88.90214	2.4224E-5
-88.88943	3.34755E-5
-88.87672	5.24664E-5
-88.864	8.30087E-5
-88.85129	3.14065E-5
-88.83858	4.48734E-5
-88.82587	5.21628E-5
-88.81315	3.08356E-5
-88.80044	3.93059E-5
-88.78773	4.2864E-5
-88.77502	2.32465E-5
-88.7623	5.12797E-5
-88.74959	8.11483E-5
-88.73688	5.97143E-5
-88.72417	4.59411E-5
-88.71145	3.30014E-5
-88.69874	1.98974E-5
-88.68603	6.663E-6
-88.67332	3.50591E-5
-88.6606	3.46191E-5
-88.64789	7.13028E-5
-88.63518	3.67477E-5
-88.62247	4.86892E-5
-88.60975	3.10988E-5
-88.59704	5.71433E-5
-88.58433	6.71592E-5
-88.57162	4.13069E-5
-88.5589	5.32591E-5
-88.54619	2.03495E-5
-88.53348	6.02616E-5
-88.52077	1.3123E-5
-88.50805	3.15312E-5
-88.49534	5.10071E-5
-88.48263	6.14474E-5
-88.46992	2.36885E-5
-88.4572	4.3609E-5
-88.44449	3.60405E-5
-88.43178	6.33637E-5
-88.41907	2.80155E-5
-88.40635	2.63243E-5
-88.39364	7.25599E-5
-88.38093	2.66627E-5
-88.36822	5.15253E-5
-88.3555	5.03324E-5
-88.34279	4.19226E-5
-88.33008	4.72355E-5
-88.31737	2.78878E-5
-88.30466	3.88916E-5
-88.29194	4.25175E-5
-88.27923	4.89751E-5
-88.26652	3.58839E-5
-88.25381	1.5949E-5
-88.24109	5.13384E-5
-88.22838	4.65597E-5
-88.21567	3.36551E-5
-88.20296	3.18021E-5
-88.19024	2.88018E-5
-88.17753	2.91256E-5
-88.16482	2.53921E-5
-88.15211	4.90285E-5
-88.13939	5.46034E-5
-88.12668	3.86438E-5
-88.11397	5.21732E-5
-88.10126	1.85918E-5
-88.08854	5.85767E-5
-88.07583	4.95971E-5
-88.06312	3.3918E-5
-88.05041	4.57047E-5
-88.03769	3.9275E-5
-88.02498	2.8614E-5
-88.01227	3.989E-5
-87.99956	2.58871E-5
-87.98684	2.29997E-5
-87.97413	4.06825E-5
-87.96142	5.13174E-5
-87.94871	3.47373E-5
-87.93599	5.04169E-5
-87.92328	5.20134E-5
-87.91057	4.68789E-5
-87.89786	5.52404E-5
-87.88514	2.95722E-5
-87.87243	6.49192E-5
-87.85972	4.15391E-5
-87.84701	3.39503E-5
-87.83429	4.31182E-5
-87.82158	5.33948E-5
-87.80887	7.14223E-5
-87.79616	3.51763E-5
-87.78344	2.84734E-5
-87.77073	6.58255E-5
-87.75802	3.16237E-5
-87.74531	5.61168E-5
-87.73259	3.76836E-5
-87.71988	3.11323E-5
-87.70717	3.21289E-5
-87.69446	5.18618E-5
-87.68174	3.19706E-5
-87.66903	2.8343E-5
-87.65632	4.55548E-5
-87.64361	4.89049E-5
-87.63089	3.45731E-5
-87.61818	3.73056E-5
-87.60547	4.21901E-5
-87.59276	6.37217E-5
-87.58004	3.64556E-5
-87.56733	4.38223E-5
-87.55462	5.67273E-5
-87.54191	4.21679E-5
-87.52919	3.0361E-5
-87.51648	3.80058E-5
-87.50377	4.2412E-5
-87.49106	2.45611E-5
-87.47834	4.49727E-5
-87.46563	4.92166E-5
-87.45292	5.91772E-5
-87.44021	2.11843E-5
-87.42749	5.25115E-5
-87.41478	4.52865E-5
-87.40207	5.76361E-5
-87.38936	4.69899E-5
-87.37664	2.20691E-5
-87.36393	5.5212E-5
-87.35122	4.5386E-5
-87.33851	5.46223E-5
-87.32579	3.07232E-5
-87.31308	3.98539E-5
-87.30037	2.07668E-5
-87.28766	6.46384E-5
-87.27494	1.7887E-5
-87.26223	4.76203E-5
-87.24952	5.07635E-5
-87.23681	4.68724E-5
-87.22409	5.38793E-5
-87.21138	4.89787E-5
-87.19867	2.2403E-5
-87.18596	6.01553E-5
-87.17324	2.67528E-5
-87.16053	3.366E-5
-87.14782	2.76704E-5
-87.13511	4.93175E-5
-87.12239	3.65335E-5
-87.10968	2.86266E-5
-87.09697	1.16096E-4
-87.08426	3.54915E-5
-87.07155	3.66744E-5
-87.05883	3.04304E-5
-87.04612	4.82999E-5
-87.03341	3.93445E-5
-87.0207	1.72645E-5
-87.00798	-3.31521E-6
-86.99527	3.68954E-5
-86.98256	3.82797E-5
-86.96985	1.45922E-5
-86.95713	2.7558E-5
-86.94442	3.37415E-5
-86.93171	3.07505E-5
-86.919	6.81757E-5
-86.90628	2.99506E-5
-86.89357	7.84597E-5
-86.88086	6.05684E-5
-86.86815	2.05756E-5
-86.85543	5.26378E-5
-86.84272	6.12901E-5
-86.83001	4.8758E-5
-86.8173	4.65245E-5
-86.80458	5.77219E-5
-86.79187	7.38099E-5
-86.77916	1.11736E-6
-86.76645	3.41368E-5
-86.75373	1.78E-5
-86.74102	3.88494E-5
-86.72831	6.17107E-5
-86.7156	4.91261E-5
-86.70288	4.71364E-5
-86.69017	1.47568E-5
-86.67746	3.21862E-5
-86.66475	2.04503E-5
-86.65203	1.52286E-5
-86.63932	3.26955E-5
-86.62661	3.37507E-5
-86.6139	4.68545E-5
-86.60118	4.19732E-5
-86.58847	4.89294E-5
-86.57576	4.04897E-5
-86.56305	6.25118E-6
-86.55033	2.70727E-5
-86.53762	5.16607E-5
-86.52491	5.68492E-5
-86.5122	5.45613E-5
-86.49948	2.92726E-5
-86.48677	3.52601E-5
-86.47406	5.85584E-5
-86.46135	6.45406E-5
-86.44863	3.19763E-5
-86.43592	3.24121E-5
-86.42321	4.57728E-5
-86.4105	3.57278E-5
-86.39778	5.57556E-5
-86.38507	7.19996E-5
-86.37236	7.77501E-6
-86.35965	4.84533E-5
-86.34693	2.40267E-5
-86.33422	4.95804E-5
-86.32151	4.73312E-5
-86.3088	3.8307E-5
-86.29608	5.3511E-5
-86.28337	4.8012E-6
-86.27066	3.40884E-5
-86.25795	4.54579E-5
-86.24523	5.8203E-5
-86.23252	3.88024E-5
-86.21981	6.5342E-5
-86.2071	4.94306E-5
-86.19438	3.97911E-5
-86.18167	4.83984E-5
-86.16896	3.09398E-5
-86.15625	2.72544E-5
-86.14353	2.74939E-5
-86.13082	1.47774E-5
-86.11811	2.67142E-5
-86.1054	5.52245E-5
-86.09268	2.50488E-5
-86.07997	1.53104E-5
-86.06726	2.75684E-5
-86.05455	4.68065E-5
-86.04183	4.77708E-5
-86.02912	2.9327E-5
-86.01641	6.15664E-5
-86.0037	2.66097E-5
-85.99098	4.83477E-5
-85.97827	2.40302E-5
-85.96556	1.31304E-5
-85.95285	2.07061E-5
-85.94013	4.44924E-5
-85.92742	2.91148E-5
-85.91471	4.07794E-5
-85.902	4.30811E-5
-85.88929	3.87584E-5
-85.87657	3.28392E-5
-85.86386	4.31858E-5
-85.85115	3.60216E-5
-85.83844	4.33427E-5
-85.82572	3.14854E-5
-85.81301	4.02494E-5
-85.8003	3.87069E-5
-85.78759	3.22292E-5
-85.77487	4.98162E-5
-85.76216	5.81196E-5
-85.74945	3.29124E-5
-85.73674	1.1339E-5
-85.72402	3.30398E-5
-85.71131	3.38117E-5
-85.6986	3.34661E-5
-85.68589	4.70732E-5
-85.67317	3.31376E-5
-85.66046	5.17676E-5
-85.64775	3.54595E-5
-85.63504	2.38853E-5
-85.62232	4.67839E-5
-85.60961	3.72957E-5
-85.5969	4.68342E-5
-85.58419	3.47635E-5
-85.57147	3.97045E-5
-85.55876	4.00797E-5
-85.54605	5.1601E-5
-85.53334	3.89126E-5
-85.52062	4.77072E-5
-85.50791	2.10074E-5
-85.4952	2.44229E-5
-85.48249	4.29036E-5
-85.46977	3.16663E-5
-85.45706	3.514E-5
-85.44435	7.38583E-5
-85.43164	4.38383E-5
-85.41892	4.81443E-5
-85.40621	5.07514E-5
-85.3935	4.55038E-5
-85.38079	4.15152E-5
-85.36807	4.1646E-5
-85.35536	4.69161E-5
-85.34265	3.39112E-5
-85.32994	6.99436E-5
-85.31722	6.39435E-5
-85.30451	6.01388E-5
-85.2918	2.61748E-5
-85.27909	8.37041E-6
-85.26637	2.97623E-5
-85.25366	1.9748E-5
-85.24095	2.7012E-5
-85.22824	5.10567E-5
-85.21552	3.77831E-5
-85.20281	2.47921E-5
-85.1901	8.59539E-5
-85.17739	4.97009E-5
-85.16467	5.34905E-5
-85.15196	3.47232E-5
-85.13925	6.11275E-5
-85.12654	5.5075E-5
-85.11382	4.57164E-5
-85.10111	5.77939E-5
-85.0884	1.89476E-5
-85.07569	5.46722E-5
-85.06297	5.05224E-5
-85.05026	9.16347E-6
-85.03755	6.18114E-5
-85.02484	5.41256E-5
-85.01212	6.27599E-5
-84.99941	4.26894E-5
-84.9867	3.55122E-5
-84.97399	7.09542E-5
-84.96127	2.06807E-5
-84.94856	4.45462E-5
-84.93585	3.57474E-5
-84.92314	3.24429E-5
-84.91042	4.13203E-5
-84.89771	4.82785E-5
-84.885	5.46777E-5
-84.87229	4.55279E-5
-84.85957	2.40922E-5
-84.84686	2.7873E-5
-84.83415	2.45503E-5
-84.82144	3.85973E-5
-84.80872	1.52649E-5
-84.79601	2.36606E-5
-84.7833	2.23176E-5
-84.77059	4.02012E-5
-84.75787	3.42389E-5
-84.74516	4.90734E-5
-84.73245	4.05612E-5
-84.71974	5.11656E-5
-84.70702	4.18192E-5
-84.69431	5.05971E-5
-84.6816	4.59636E-5
-84.66889	7.41105E-5
-84.65618	3.45856E-5
-84.64346	4.05125E-5
-84.63075	4.80624E-5
-84.61804	1.95895E-5
-84.60533	3.83205E-5
-84.59261	2.78349E-5
-84.5799	3.13797E-5
-84.56719	5.42332E-5
-84.55448	4.68459E-5
-84.54176	2.70716E-5
-84.52905	4.83155E-5
-84.51634	4.03514E-5
-84.50363	5.78898E-5
-84.49091	4.81729E-5
-84.4782	3.59739E-5
-84.46549	5.89404E-5
-84.45278	4.6839E-5
-84.44006	3.67481E-5
-84.42735	4.75365E-5
-84.41464	4.58647E-5
-84.40193	4.22228E-5
-84.38921	3.69015E-5
-84.3765	3.92113E-5
-84.36379	4.70906E-5
-84.35108	3.77798E-5
-84.33836	4.30199E-5
-84.32565	2.67824E-5
-84.31294	5.89313E-5
-84.30023	4.72541E-5
-84.28751	4.15659E-5
-84.2748	5.17755E-5
-84.26209	3.16786E-5
-84.24938	5.9459E-5
-84.23666	1.37624E-5
-84.22395	3.74459E-5
-84.21124	2.33222E-5
-84.19853	2.034E-5
-84.18581	2.32672E-5
-84.1731	4.1451E-5
-84.16039	2.09033E-5
-84.14768	3.98238E-5
-84.13496	-4.20041E-6
-84.12225	2.4234E-5
-84.10954	4.94146E-5
-84.09683	5.20862E-5
-84.08411	3.92577E-5
-84.0714	1.39612E-5
-84.05869	8.49943E-5
-84.04598	1.97341E-5
-84.03326	2.42046E-5
-84.02055	5.81004E-5
-84.00784	2.92202E-5
-83.99513	3.55637E-5
-83.98241	4.33101E-5
-83.9697	5.1418E-5
-83.95699	6.78803E-5
-83.94428	3.27127E-5
-83.93156	4.41064E-5
-83.91885	3.53781E-5
-83.90614	4.46706E-5
-83.89343	4.57958E-5
-83.88071	1.49006E-5
-83.868	5.22834E-5
-83.85529	5.91757E-5
-83.84258	5.72826E-5
-83.82986	5.95951E-5
-83.81715	6.53406E-5
-83.80444	4.06449E-5
-83.79173	3.20406E-5
-83.77901	3.82905E-5
-83.7663	4.84919E-5
-83.75359	6.12634E-5
-83.74088	1.14585E-5
-83.72816	3.29773E-5
-83.71545	4.2365E-5
-83.70274	3.60076E-5
-83.69003	3.76969E-5
-83.67731	6.77902E-5
-83.6646	2.90982E-5
-83.65189	5.16588E-5
-83.63918	5.83747E-5
-83.62646	2.8573E-5
-83.61375	3.13565E-5
-83.60104	1.56534E-5
-83.58833	2.08833E-5
-83.57561	5.68567E-6
-83.5629	4.90508E-5
-83.55019	3.12994E-5
-83.53748	3.40813E-5
-83.52476	4.91008E-5
-83.51205	4.74084E-5
-83.49934	3.1397E-5
-83.48663	4.12511E-5
-83.47392	2.11771E-6
-83.4612	3.14251E-5
-83.44849	3.9438E-5
-83.43578	3.61757E-5
-83.42307	1.52242E-5
-83.41035	2.0796E-5
-83.39764	2.16185E-5
-83.38493	5.65022E-5
-83.37222	2.05011E-5
-83.3595	4.63131E-5
-83.34679	3.67347E-5
-83.33408	4.4302E-5
-83.32137	4.95208E-5
-83.30865	3.91506E-5
-83.29594	4.82775E-5
-83.28323	5.53567E-5
-83.27052	4.79026E-5
-83.2578	4.07236E-5
-83.24509	6.51216E-5
-83.23238	2.98212E-5
-83.21967	3.48707E-5
-83.20695	2.30363E-5
-83.19424	6.2396E-5
-83.18153	2.35646E-5
-83.16882	1.27758E-5
-83.1561	7.52021E-5
-83.14339	5.03373E-5
-83.13068	3.92809E-5
-83.11797	3.5198E-5
-83.10525	4.16422E-5
-83.09254	6.06316E-5
-83.07983	3.5047E-5
-83.06712	5.54132E-5
-83.0544	3.56934E-5
-83.04169	2.19794E-5
-83.02898	4.72185E-5
-83.01627	6.2838E-5
-83.00355	1.94526E-5
-82.99084	4.9363E-5
-82.97813	5.73079E-5
-82.96542	3.93241E-5
-82.9527	1.99997E-5
-82.93999	6.21925E-5
-82.92728	3.7909E-5
-82.91457	3.04337E-5
-82.90185	3.12993E-5
-82.88914	3.58117E-5
-82.87643	5.87134E-5
-82.86372	4.85518E-5
-82.851	4.07891E-5
-82.83829	3.49635E-5
-82.82558	4.73505E-5
-82.81287	2.00294E-5
-82.80015	4.35141E-5
-82.78744	1.79044E-5
-82.77473	3.46102E-5
-82.76202	5.43124E-5
-82.7493	3.02617E-5
-82.73659	4.84915E-5
-82.72388	4.12164E-5
-82.71117	6.90291E-5
-82.69845	2.90452E-5
-82.68574	2.2504E-5
-82.67303	2.862E-5
-82.66032	3.10629E-5
-82.6476	2.42275E-5
-82.63489	5.60648E-5
-82.62218	4.47302E-5
-82.60947	1.10548E-5
-82.59675	3.85907E-5
-82.58404	4.53914E-5
-82.57133	4.1342E-5
-82.55862	5.118E-5
-82.5459	3.51269E-5
-82.53319	4.08934E-5
-82.52048	3.78995E-5
-82.50777	5.78169E-5
-82.49505	6.19168E-5
-82.48234	6.08232E-5
-82.46963	2.73E-5
-82.45692	4.65297E-5
-82.4442	4.11086E-5
-82.43149	5.94064E-5
-82.41878	1.83357E-5
-82.40607	2.15343E-5
-82.39335	6.34647E-5
-82.38064	2.95426E-5
-82.36793	3.50602E-5
-82.35522	3.41443E-5
-82.3425	4.2689E-5
-82.32979	4.57521E-5
-82.31708	2.45738E-5
-82.30437	2.34613E-5
-82.29165	4.35256E-5
-82.27894	2.73752E-5
-82.26623	3.32357E-5
-82.25352	4.3527E-5
-82.24081	4.19051E-5
-82.22809	5.214E-5
-82.21538	5.7746E-5
-82.20267	4.22876E-5
-82.18996	7.29521E-5
-82.17724	3.45596E-5
-82.16453	3.55553E-5
-82.15182	2.32673E-5
-82.13911	4.85932E-5
-82.12639	3.3371E-5
-82.11368	5.09733E-5
-82.10097	4.53027E-5
-82.08826	-1.15895E-5
-82.07554	5.89143E-6
-82.06283	5.61507E-5
-82.05012	1.90912E-5
-82.03741	4.26983E-5
-82.02469	3.6888E-5
-82.01198	5.97689E-5
-81.99927	2.90957E-5
-81.98656	1.70505E-5
-81.97384	6.2166E-5
-81.96113	5.84178E-5
-81.94842	6.01246E-6
-81.93571	3.12053E-5
-81.92299	3.24277E-5
-81.91028	4.07885E-5
-81.89757	2.45119E-5
-81.88486	2.32341E-5
-81.87214	4.66576E-5
-81.85943	3.53241E-5
-81.84672	4.41553E-5
-81.83401	3.89762E-5
-81.82129	4.39268E-5
-81.80858	3.82261E-5
-81.79587	3.78405E-5
-81.78316	3.67348E-5
-81.77044	5.50233E-5
-81.75773	4.01153E-5
-81.74502	5.84506E-5
-81.73231	2.34796E-5
-81.71959	3.09016E-5
-81.70688	2.65335E-5
-81.69417	2.93401E-5
-81.68146	3.07111E-5
-81.66874	4.18464E-5
-81.65603	3.92302E-5
-81.64332	2.87579E-5
-81.63061	3.36237E-5
-81.61789	5.36568E-5
-81.60518	4.01527E-5
-81.59247	4.30128E-5
-81.57976	1.02509E-5
-81.56704	1.52947E-5
-81.55433	4.2278E-5
-81.54162	5.26086E-5
-81.52891	3.34843E-5
-81.51619	4.01689E-5
-81.50348	4.56753E-5
-81.49077	3.58119E-5
-81.47806	6.30956E-5
-81.46534	4.84914E-5
-81.45263	5.95212E-5
-81.43992	4.33797E-5
-81.42721	4.93585E-5
-81.41449	1.60338E-5
-81.40178	4.21465E-5
-81.38907	4.92148E-5
-81.37636	4.71871E-5
-81.36364	3.44495E-5
-81.35093	4.76477E-5
-81.33822	1.93771E-5
-81.32551	4.56611E-5
-81.31279	3.41107E-5
-81.30008	2.47476E-5
-81.28737	5.86566E-5
-81.27466	3.66341E-5
-81.26194	6.11176E-5
-81.24923	2.33026E-5
-81.23652	1.69198E-5
-81.22381	3.80723E-5
-81.21109	4.56491E-5
-81.19838	5.08069E-5
-81.18567	4.74846E-5
-81.17296	-7.50091E-6
-81.16024	5.76286E-6
-81.14753	4.10789E-5
-81.13482	4.17939E-5
-81.12211	1.97285E-5
-81.10939	3.63265E-5
-81.09668	4.76769E-5
-81.08397	4.54242E-5
-81.07126	5.22625E-5
-81.05855	5.60641E-5
-81.04583	6.26126E-5
-81.03312	5.10652E-5
-81.02041	4.55481E-5
-81.0077	2.23292E-5
-80.99498	2.80086E-5
-80.98227	3.43723E-5
-80.96956	2.51174E-5
-80.95685	1.92473E-5
-80.94413	4.60938E-5
-80.93142	4.71114E-5
-80.91871	1.92963E-5
-80.906	3.45923E-5
-80.89328	2.51026E-5
-80.88057	3.78464E-5
-80.86786	2.40096E-5
-80.85515	5.48894E-5
-80.84243	6.29542E-5
-80.82972	4.0069E-5
-80.81701	3.43178E-5
-80.8043	1.78392E-5
-80.79158	5.17434E-5
-80.77887	2.27948E-5
-80.76616	3.15052E-5
-80.75345	6.33562E-5
-80.74073	3.01814E-5
-80.72802	4.26731E-5
-80.71531	4.4232E-5
-80.7026	7.82763E-5
-80.68988	4.97214E-5
-80.67717	4.52857E-5
-80.66446	1.38443E-5
-80.65175	6.35484E-5
-80.63903	3.46287E-5
-80.62632	3.50409E-5
-80.61361	5.09017E-5
-80.6009	3.30937E-5
-80.58818	3.98897E-5
-80.57547	4.32433E-5
-80.56276	5.2367E-5
-80.55005	4.08756E-5
-80.53733	5.69965E-5
-80.52462	4.12545E-5
-80.51191	4.90858E-5
-80.4992	2.44209E-5
-80.48648	3.36536E-5
-80.47377	4.62433E-5
-80.46106	5.3785E-5
-80.44835	4.64011E-5
-80.43563	3.6275E-5
-80.42292	2.38765E-5
-80.41021	5.62812E-5
-80.3975	4.74548E-5
-80.38478	4.47696E-5
-80.37207	9.46661E-6
-80.35936	-1.46984E-5
-80.34665	5.93009E-5
-80.33393	5.14251E-5
-80.32122	4.67026E-5
-80.30851	5.72139E-5
-80.2958	2.66938E-5
-80.28308	1.07551E-5
-80.27037	2.735E-5
-80.25766	1.93367E-5
-80.24495	3.89025E-5
-80.23223	4.60199E-5
-80.21952	3.7035E-5
-80.20681	2.11448E-5
-80.1941	4.94955E-5
-80.18138	3.84495E-5
-80.16867	4.03538E-5
-80.15596	3.78922E-5
-80.14325	4.43274E-5
-80.13053	5.36597E-5
-80.11782	2.83426E-5
-80.10511	5.66614E-5
-80.0924	2.64344E-5
-80.07968	2.96616E-5
-80.06697	4.51269E-5
-80.05426	4.4168E-5
-80.04155	3.16265E-5
-80.02883	3.67333E-5
-80.01612	2.55753E-5
-80.00341	4.00755E-5
-79.9907	3.52838E-5
-79.97798	1.30598E-5
-79.96527	1.67523E-5
-79.95256	4.9135E-5
-79.93985	4.70717E-5
-79.92713	3.97086E-5
-79.91442	2.48737E-5
-79.90171	6.48186E-5
-79.889	3.68747E-5
-79.87628	2.39221E-5
-79.86357	2.4314E-5
-79.85086	2.31247E-5
-79.83815	3.54667E-5
-79.82544	3.53645E-5
-79.81272	4.0993E-5
-79.80001	4.71211E-5
-79.7873	1.26913E-5
-79.77459	5.1173E-5
-79.76187	3.63977E-5
-79.74916	1.78991E-5
-79.73645	4.97321E-5
-79.72374	2.22592E-5
-79.71102	2.27464E-5
-79.69831	3.76984E-5
-79.6856	3.76637E-5
-79.67289	2.54946E-5
-79.66017	3.19023E-5
-79.64746	1.54934E-5
-79.63475	2.34861E-6
-79.62204	4.40844E-5
-79.60932	6.00117E-5
-79.59661	2.94576E-5
-79.5839	3.05598E-5
-79.57119	1.23998E-5
-79.55847	4.64381E-5
-79.54576	2.29017E-5
-79.53305	2.65304E-5
-79.52034	6.04821E-5
-79.50762	3.61703E-5
-79.49491	3.8947E-5
-79.4822	4.63989E-5
-79.46949	4.95423E-5
-79.45677	3.14085E-5
-79.44406	6.02848E-5
-79.43135	2.57419E-5
-79.41864	3.06076E-5
-79.40592	4.43594E-5
-79.39321	3.78657E-5
-79.3805	6.97117E-5
-79.36779	2.9717E-5
-79.35507	3.00733E-5
-79.34236	4.46638E-5
-79.32965	7.69713E-6
-79.31694	2.78578E-5
-79.30422	3.62974E-5
-79.29151	3.32249E-5
-79.2788	5.6132E-5
-79.26609	2.44878E-5
-79.25337	2.83604E-5
-79.24066	3.96146E-5
-79.22795	3.79197E-5
-79.21524	5.3563E-5
-79.20252	5.61388E-5
-79.18981	3.19229E-5
-79.1771	5.18228E-5
-79.16439	5.29517E-5
-79.15167	4.18268E-5
-79.13896	3.41439E-5
-79.12625	5.04842E-5
-79.11354	3.80304E-5
-79.10082	2.78465E-5
-79.08811	4.16757E-5
-79.0754	5.40378E-5
-79.06269	3.86281E-5
-79.04997	4.79394E-5
-79.03726	5.46815E-5
-79.02455	5.14479E-5
-79.01184	4.74943E-5
-78.99912	2.81904E-5
-78.98641	8.96626E-6
-78.9737	3.02353E-5
-78.96099	4.231E-5
-78.94827	3.82989E-5
-78.93556	9.84386E-6
-78.92285	1.96073E-5
-78.91014	4.09255E-5
-78.89742	5.20232E-5
-78.88471	4.49259E-5
-78.872	1.10162E-5
-78.85929	3.18264E-5
-78.84657	2.89326E-5
-78.83386	3.88845E-5
-78.82115	5.27764E-5
-78.80844	4.49917E-5
-78.79572	4.83878E-5
-78.78301	3.68973E-5
-78.7703	4.51078E-5
-78.75759	3.7296E-5
-78.74487	3.75108E-5
-78.73216	5.46037E-5
-78.71945	4.74726E-5
-78.70674	3.3717E-5
-78.69402	2.08777E-5
-78.68131	6.58872E-5
-78.6686	4.01254E-5
-78.65589	6.03509E-5
-78.64317	5.31951E-5
-78.63046	3.89841E-5
-78.61775	4.87472E-5
-78.60504	5.25181E-5
-78.59233	1.84675E-5
-78.57961	4.98303E-5
-78.5669	4.74948E-5
-78.55419	7.54761E-5
-78.54148	3.90944E-5
-78.52876	2.02629E-5
-78.51605	3.00065E-5
-78.50334	4.09675E-5
-78.49063	4.37211E-5
-78.47791	7.32953E-5
-78.4652	5.38531E-5
-78.45249	3.87822E-5
-78.43978	3.76349E-5
-78.42706	2.01762E-5
-78.41435	5.57236E-5
-78.40164	1.55064E-5
-78.38893	2.01073E-5
-78.37621	4.47408E-5
-78.3635	5.78785E-5
-78.35079	3.37604E-5
-78.33808	5.45118E-5
-78.32536	2.99399E-5
-78.31265	4.20778E-5
-78.29994	2.32728E-5
-78.28723	5.73509E-5
-78.27451	3.87188E-5
-78.2618	3.22081E-5
-78.24909	3.15032E-5
-78.23638	4.34242E-5
-78.22366	4.23851E-5
-78.21095	3.52384E-5
-78.19824	4.59054E-5
-78.18553	2.16592E-5
-78.17281	3.97181E-5
-78.1601	6.45145E-5
-78.14739	4.38708E-5
-78.13468	5.39083E-5
-78.12196	6.02616E-5
-78.10925	4.1556E-5
-78.09654	5.69882E-5
-78.08383	3.56623E-5
-78.07111	2.00908E-5
-78.0584	2.62597E-5
-78.04569	3.30445E-5
-78.03298	3.56986E-5
-78.02026	3.60295E-5
-78.00755	5.02993E-5
-77.99484	3.06309E-5
-77.98213	4.06724E-5
-77.96941	5.31165E-5
-77.9567	3.82697E-5
-77.94399	4.0979E-5
-77.93128	4.60218E-5
-77.91856	3.59011E-5
-77.90585	6.28951E-5
-77.89314	5.66083E-5
-77.88043	3.24661E-5
-77.86771	3.28098E-5
-77.855	3.66935E-5
-77.84229	3.53301E-5
-77.82958	3.89049E-5
-77.81686	5.47887E-5
-77.80415	2.85389E-5
-77.79144	4.30567E-5
-77.77873	5.53074E-5
-77.76601	2.19751E-5
-77.7533	4.46019E-5
-77.74059	4.35973E-5
-77.72788	2.97494E-5
-77.71516	1.12228E-5
-77.70245	4.36016E-5
-77.68974	5.86986E-5
-77.67703	5.34688E-5
-77.66431	2.34725E-5
-77.6516	4.41824E-5
-77.63889	2.68114E-5
-77.62618	2.99306E-5
-77.61346	1.15381E-5
-77.60075	4.38621E-5
-77.58804	1.5168E-5
-77.57533	1.68048E-5
-77.56261	4.32592E-5
-77.5499	4.79533E-6
-77.53719	5.65986E-5
-77.52448	3.32324E-5
-77.51176	5.90678E-5
-77.49905	4.17167E-5
-77.48634	4.13999E-5
-77.47363	3.55824E-5
-77.46091	3.67817E-5
-77.4482	3.90659E-5
-77.43549	5.93415E-5
-77.42278	5.47152E-5
-77.41007	4.51595E-5
-77.39735	3.22857E-5
-77.38464	3.14338E-5
-77.37193	4.49058E-5
-77.35922	5.08873E-5
-77.3465	6.13684E-5
-77.33379	4.48493E-5
-77.32108	4.03032E-5
-77.30837	5.05356E-5
-77.29565	1.94036E-5
-77.28294	4.0778E-5
-77.27023	4.9739E-5
-77.25752	3.874E-5
-77.2448	3.11047E-5
-77.23209	4.81198E-5
-77.21938	2.92887E-5
-77.20667	3.09967E-5
-77.19395	2.35701E-5
-77.18124	3.72658E-5
-77.16853	4.7135E-5
-77.15582	2.54249E-5
-77.1431	5.56863E-5
-77.13039	5.82348E-5
-77.11768	3.57953E-5
-77.10497	2.24826E-5
-77.09225	3.23281E-5
-77.07954	2.70773E-5
-77.06683	3.03668E-5
-77.05412	4.67014E-5
-77.0414	3.99811E-5
-77.02869	2.21094E-5
-77.01598	3.78823E-5
-77.00327	3.76911E-5
-76.99055	4.40631E-5
-76.97784	3.13956E-5
-76.96513	3.46742E-5
-76.95242	3.88746E-5
-76.9397	3.78766E-5
-76.92699	4.09525E-5
-76.91428	5.45853E-5
-76.90157	2.92018E-5
-76.88885	1.93482E-5
-76.87614	4.3654E-5
-76.86343	1.73094E-5
-76.85072	3.81037E-5
-76.838	4.39597E-5
-76.82529	3.15775E-5
-76.81258	3.9347E-5
-76.79987	1.61359E-5
-76.78715	1.07129E-5
-76.77444	6.88033E-5
-76.76173	5.92681E-5
-76.74902	5.57216E-5
-76.7363	3.57933E-5
-76.72359	4.04982E-5
-76.71088	8.74548E-5
-76.69817	6.82769E-5
-76.68545	5.26731E-5
-76.67274	2.59894E-5
-76.66003	3.43153E-5
-76.64732	5.57773E-5
-76.6346	3.97209E-5
-76.62189	3.688E-5
-76.60918	2.3057E-5
-76.59647	3.27095E-5
-76.58375	5.86765E-5
-76.57104	5.16935E-5
-76.55833	2.69057E-5
-76.54562	2.77611E-5
-76.5329	8.63683E-6
-76.52019	5.64377E-5
-76.50748	5.31919E-5
-76.49477	6.37295E-5
-76.48205	3.64763E-5
-76.46934	2.04494E-5
-76.45663	4.54162E-5
-76.44392	4.54592E-5
-76.4312	4.61938E-5
-76.41849	2.9871E-5
-76.40578	3.8284E-5
-76.39307	3.88886E-5
-76.38035	2.00069E-5
-76.36764	7.01439E-5
-76.35493	4.24567E-5
-76.34222	2.70452E-5
-76.3295	1.52476E-5
-76.31679	4.0149E-5
-76.30408	3.71707E-5
-76.29137	2.72269E-5
-76.27865	5.16182E-5
-76.26594	2.17571E-5
-76.25323	4.27125E-5
-76.24052	4.36333E-5
-76.2278	3.40804E-5
-76.21509	-7.49521E-6
-76.20238	1.31858E-5
-76.18967	4.83824E-5
-76.17696	2.43433E-5
-76.16424	4.22745E-5
-76.15153	2.61462E-5
-76.13882	3.25218E-5
-76.12611	4.30905E-5
-76.11339	4.03851E-5
-76.10068	4.45024E-5
-76.08797	4.56842E-5
-76.07526	3.16178E-5
-76.06254	3.66715E-5
-76.04983	4.56748E-5
-76.03712	5.06473E-5
-76.02441	5.48413E-5
-76.01169	3.95222E-5
-75.99898	3.6791E-5
-75.98627	4.01593E-5
-75.97356	4.45063E-5
-75.96084	3.13319E-5
-75.94813	5.40455E-5
-75.93542	8.26186E-6
-75.92271	5.05553E-5
-75.90999	2.50095E-5
-75.89728	1.93818E-5
-75.88457	4.19001E-5
-75.87186	4.86773E-5
-75.85914	3.65199E-5
-75.84643	3.23226E-5
-75.83372	1.71857E-5
-75.82101	6.3989E-5
-75.80829	7.1284E-5
-75.79558	1.75474E-5
-75.78287	2.55667E-5
-75.77016	4.67415E-5
-75.75744	2.09444E-5
-75.74473	4.68755E-5
-75.73202	3.7363E-5
-75.71931	4.57674E-5
-75.70659	2.24831E-5
-75.69388	4.86194E-5
-75.68117	2.89847E-5
-75.66846	3.27112E-5
-75.65574	6.00229E-5
-75.64303	3.73229E-5
-75.63032	5.11441E-5
-75.61761	3.80687E-5
-75.60489	4.62471E-5
-75.59218	5.76612E-5
-75.57947	3.95068E-5
-75.56676	2.86349E-5
-75.55404	5.19555E-5
-75.54133	4.63476E-5
-75.52862	3.67672E-5
-75.51591	2.85256E-5
-75.50319	4.9633E-5
-75.49048	5.03767E-5
-75.47777	2.27864E-5
-75.46506	6.07445E-5
-75.45234	4.90322E-5
-75.43963	2.84377E-5
-75.42692	2.63625E-5
-75.41421	3.68393E-5
-75.40149	4.94293E-5
-75.38878	3.44719E-5
-75.37607	4.78911E-5
-75.36336	2.05775E-5
-75.35064	3.37336E-5
-75.33793	1.83688E-5
-75.32522	3.71036E-5
-75.31251	4.52353E-5
-75.29979	2.78769E-5
-75.28708	4.17062E-5
-75.27437	4.33259E-5
-75.26166	3.81902E-5
-75.24894	2.49536E-5
-75.23623	3.08056E-5
-75.22352	5.65054E-5
-75.21081	4.53496E-5
-75.19809	4.58056E-5
-75.18538	4.31298E-5
-75.17267	5.47224E-5
-75.15996	3.4803E-5
-75.14724	4.19992E-5
-75.13453	3.43739E-5
-75.12182	4.05393E-5
-75.10911	3.88617E-5
-75.09639	3.58366E-5
-75.08368	4.98129E-5
-75.07097	3.94219E-5
-75.05826	2.52931E-5
-75.04554	2.07038E-5
-75.03283	3.22841E-5
-75.02012	2.31482E-5
-75.00741	2.71816E-5
-74.9947	5.21967E-5
-74.98198	2.86327E-5
-74.96927	1.52275E-5
-74.95656	4.3197E-5
-74.94385	4.42772E-5
-74.93113	2.77873E-5
-74.91842	3.04244E-5
-74.90571	4.34643E-5
-74.893	4.45481E-5
-74.88028	3.28919E-5
-74.86757	4.76951E-5
-74.85486	2.63799E-5
-74.84215	3.39591E-5
-74.82943	2.7361E-5
-74.81672	2.25858E-5
-74.80401	2.29964E-5
-74.7913	4.11591E-5
-74.77858	1.82114E-5
-74.76587	1.72819E-5
-74.75316	5.42117E-5
-74.74045	4.27791E-5
-74.72773	2.21785E-5
-74.71502	4.93263E-5
-74.70231	4.87337E-5
-74.6896	-5.83458E-6
-74.67688	6.20042E-5
-74.66417	1.34589E-5
-74.65146	5.18851E-5
-74.63875	3.28735E-5
-74.62603	6.67689E-5
-74.61332	4.05918E-5
-74.60061	3.35453E-5
-74.5879	4.45663E-5
-74.57518	2.29142E-5
-74.56247	4.40473E-5
-74.54976	3.29658E-5
-74.53705	4.53322E-5
-74.52433	2.31657E-5
-74.51162	4.13707E-5
-74.49891	4.81876E-5
-74.4862	5.69338E-5
-74.47348	3.19645E-5
-74.46077	2.19268E-5
-74.44806	3.72841E-5
-74.43535	4.71542E-5
-74.42263	1.92177E-5
-74.40992	4.05232E-5
-74.39721	2.39351E-5
-74.3845	3.68601E-5
-74.37178	4.04099E-5
-74.35907	2.15675E-5
-74.34636	3.25394E-5
-74.33365	2.38028E-5
-74.32093	6.3441E-5
-74.30822	2.88311E-5
-74.29551	4.44309E-5
-74.2828	4.54083E-5
-74.27008	1.98147E-5
-74.25737	4.3776E-5
-74.24466	4.16008E-5
-74.23195	3.46864E-5
-74.21923	4.21654E-5
-74.20652	3.41987E-5
-74.19381	3.6403E-5
-74.1811	3.85657E-5
-74.16838	2.8737E-5
-74.15567	5.15641E-5
-74.14296	2.63927E-5
-74.13025	1.97826E-5
-74.11753	4.00581E-5
-74.10482	4.31189E-5
-74.09211	5.94766E-5
-74.0794	4.46247E-5
-74.06668	3.16588E-5
-74.05397	5.1197E-5
-74.04126	3.11651E-5
-74.02855	2.52919E-5
-74.01583	3.83477E-5
-74.00312	1.47683E-5
[truncated: 14,384 more rows]
