# Supplementary material for: How crystallization additives govern halide perovskite grain growth
Source: Nat Commun. 2025 Nov 10;16:9894. doi: 10.1038/s41467-025-65484-7 (PMC12603034; doi:10.1038/s41467-025-65484-7)
Supplement: Supplementary file 3 — Source Data [file 41467_2025_65484_MOESM3_ESM.zip › Data files/Fig S4a.txt]

1mM
800	0.26182
799	0.2426
798	0.24854
797	0.25424
796	0.20078
795	0.21102
794	0.21499
793	0.21809
792	0.22048
791	0.18397
790	0.18736
789	0.19664
788	0.19584
787	0.21905
786	0.20224
785	0.1959
784	0.20971
783	0.20937
782	0.18373
781	0.18986
780	0.18146
779	0.19159
778	0.19404
777	0.18172
776	0.18544
775	0.19064
774	0.15773
773	0.17733
772	0.15593
771	0.16035
770	0.16483
769	0.14825
768	0.16143
767	0.15401
766	0.14383
765	0.16407
764	0.14947
763	0.1482
762	0.15386
761	0.14621
760	0.13516
759	0.14427
758	0.15774
757	0.16042
756	0.15736
755	0.15451
754	0.15254
753	0.16412
752	0.15926
751	0.15654
750	0.1548
749	0.15385
748	0.15147
747	0.13016
746	0.13626
745	0.125
744	0.12762
743	0.11589
742	0.11488
741	0.10034
740	0.10677
739	0.09775
738	0.08728
737	0.08917
736	0.09365
735	0.09858
734	0.10272
733	0.10619
732	0.10255
731	0.08999
730	0.10028
729	0.10614
728	0.11387
727	0.12019
726	0.11411
725	0.12959
724	0.12458
723	0.11698
722	0.11618
721	0.11906
720	0.12183
719	0.1063
718	0.10735
717	0.08948
716	0.09221
715	0.09529
714	0.08741
713	0.09355
712	0.08591
711	0.0836
710	0.07425
709	0.07102
708	0.07053
707	0.08668
706	0.08786
705	0.09022
704	0.0857
703	0.08344
702	0.07826
701	0.10348
700	0.10106
699	0.09383
698	0.0935
697	0.09843
696	0.10029
695	0.09835
694	0.08251
693	0.08075
692	0.08556
691	0.08323
690	0.06447
689	0.06055
688	0.05237
687	0.04027
686	0.04565
685	0.05008
684	0.04959
683	0.04491
682	0.05585
681	0.03757
680	0.04023
679	0.05335
678	0.06292
677	0.0495
676	0.05966
675	0.05775
674	0.05747
673	0.06374
672	0.05373
671	0.04349
670	0.05091
669	0.05293
668	0.02953
667	0.04229
666	0.03198
665	0.02842
664	0.03153
663	0.03028
662	0.02783
661	0.02771
660	0.02557
659	0.01941
658	0.02554
657	0.01429
656	0.02436
655	0.0297
654	0.03515
653	0.03084
652	0.02775
651	0.02217
650	0.03086
649	0.01792
648	0.01798
647	0.01913
646	0.02239
645	0.01798
644	0.01708
643	0.0095
642	0.00846
641	0.00534
640	0.00228
639	0
638	0.00385
637	0.00405
636	0.00596
635	0.01082
634	0.00914
633	0.01189
632	0.01032
631	0.00986
630	0.00579
629	0.00382
628	0.00682
627	0.00403
626	0.01003
625	0.00613
624	0.00213
623	0.01006
622	0.01786
621	0.01796
620	0.01214
619	0.01003
618	0.01504
617	0.02036
616	0.02
615	0.01599
614	0.02114
613	0.01453
612	0.01504
611	0.01313
610	0.00952
609	0.01403
608	0.00829
607	0.00941
606	0.00634
605	0.01257
604	0.01573
603	0.0235
602	0.02155
601	0.01892
600	0.02306
599	0.02859
598	0.0299
597	0.02668
596	0.02173
595	0.01911
594	0.01575
593	0.01509
592	0.00354
591	0.01195
590	0.00419
589	0.00594
588	0.0012
587	0.00355
586	1.43805E-4
585	0.00979
584	0.00788
583	0.0091
582	0.01746
581	0.01389
580	0.01535
579	0.01885
578	0.02182
577	0.01739
576	0.01777
575	0.01265
574	0.02155
573	0.00811
572	0.01298
571	0.00399
570	0.00645
569	0.00661
568	0.01347
567	0.026
566	0.01893
565	0.03415
564	0.02529
563	0.02574
562	0.02923
561	0.02764
560	0.02788
559	0.02756
558	0.02993
557	0.03021
556	0.01269
555	0.02421
554	0.01881
553	0.02661
552	0.02869
551	0.02253
550	0.03067
549	0.03136
548	0.04027
547	0.03784
546	0.04213
545	0.0346
544	0.03333
543	0.03818
542	0.03544
541	0.03891
540	0.03733
539	0.04137
538	0.03526
537	0.03
536	0.0339
535	0.04161
534	0.02696
533	0.02708
532	0.03201
531	0.033
530	0.03533
529	0.03367
528	0.03288
527	0.03671
526	0.0417
525	0.04042
524	0.04734
523	0.04157
522	0.04793
521	0.04969
520	0.04999
519	0.04944
518	0.05461
517	0.05155
516	0.04749
515	0.04609
514	0.04679
513	0.04721
512	0.05532
511	0.05936
510	0.06685
509	0.08064
508	0.07252
507	0.06107
506	0.06328
505	0.04728
504	0.05085
503	0.05457
502	0.04042
501	0.0507
500	0.04924
499	0.05772
498	0.06597
497	0.06771
496	0.06624
495	0.06592
494	0.065
493	0.06999
492	0.06092
491	0.0572
490	0.05682
489	0.06126
488	0.06658
487	0.07219
486	0.08036
485	0.07635
484	0.07969
483	0.08228
482	0.07913
481	0.0716
480	0.08234
479	0.07447
478	0.07702
477	0.07078
476	0.0764
475	0.08631
474	0.08356
473	0.09364
472	0.09946
471	0.10022
470	0.09795
469	0.09821
468	0.10634
467	0.10606
466	0.10713
465	0.10479
464	0.09749
463	0.1032
462	0.10625
461	0.11261
460	0.11266
459	0.12482
458	0.12374
457	0.12431
456	0.12817
455	0.1266
454	0.13898
453	0.12548
452	0.13778
451	0.14614
450	0.14391
449	0.15192
448	0.15862
447	0.17208
446	0.18121
445	0.17963
444	0.18528
443	0.1894
442	0.20477
441	0.20934
440	0.21238
439	0.21354
438	0.21895
437	0.22783
436	0.25389
435	0.2536
434	0.27645
433	0.27842
432	0.29035
431	0.29614
430	0.31817
429	0.312
428	0.33247
427	0.36048
426	0.38928
425	0.42203
424	0.43528
423	0.45681
422	0.47433
421	0.47899
420	0.49695
419	0.51901
418	0.53723
417	0.5543
416	0.58892
415	0.61697
414	0.6255
413	0.67254
412	0.67588
411	0.70772
410	0.72306
409	0.74921
408	0.77543
407	0.80922
406	0.82181
405	0.84671
404	0.87872
403	0.89403
402	0.92256
401	0.94138
400	0.94819
399	0.96432
398	0.96297
397	0.97527
396	0.97566
395	1.00409
394	1.00226
393	1.01629
392	1.01847
391	1.01845
390	1.0096
389	1.01168
388	1.0342
387	1.03913
386	1.03638
385	1.05196
384	1.03844
383	1.06121
382	1.05534
381	1.05413
380	1.05347
379	1.04633
378	1.07448
377	1.03796
376	1.03364
375	1.04094
374	1.02598
373	1.0456
372	1.04517
371	1.05711
370	1.04982
369	1.05669
368	1.05706
367	1.04606
366	1.05597
365	1.07632
364	1.09206
363	1.08678
362	1.09779
361	1.08301
360	1.09884
359	1.13646
358	1.15799
357	1.18595
356	1.18425
355	1.18275
354	1.21153
353	1.26034
352	1.28187
351	1.28895
350	1.32011
349	1.21803
348	1.24852
347	1.31295
346	1.36209
345	1.35447
344	1.38942
343	1.47952
342	1.49075
341	1.56602
340	1.62909
339	1.66838
338	1.67272
337	1.71988
336	1.77716
335	1.78933
334	1.88488
333	1.90272
332	1.9306
331	1.97614
330	2.00973
329	2.0789
328	2.13366
327	2.14336
326	2.11708
325	2.14907
324	2.16524
323	2.1784
322	2.1799
321	2.16397
320	2.16476
319	2.14518
318	2.18002
317	2.15457
316	2.15931
315	2.13676
314	2.11982
313	2.153
312	2.1415
311	2.1499
310	2.17689
309	2.16129
308	2.20094
307	2.23252
306	2.24142
305	2.24956
304	2.34776
303	2.40442
302	2.42061
301	2.47271
300	2.49126
299	2.53891
298	2.61831
297	2.64342
296	2.6859
295	2.76734
294	2.80039
293	2.87305
292	2.91136
291	2.93794
290	2.96818
289	3.01769
288	3.05125
287	3.09372
286	3.12323
285	3.15143
284	3.18071
283	3.19035
282	3.21337
281	3.24172
280	3.27329
279	3.28329
278	3.29648
277	3.29735
276	3.29473
275	3.32792
274	3.37763
273	3.3968
272	3.40109
271	3.44463
270	3.4535
269	3.49755
268	3.56339
267	3.61969
266	3.64325
265	3.71488
264	3.75183
263	3.84085
262	3.92383
261	4.01828
260	4.10803
259	4.22972
258	4.33563
257	4.47235
256	4.58981
255	4.70552
254	4.83517
253	4.91707
252	4.99581
251	5
250	4.96077
10mM
800	0.54859
799	0.53531
798	0.5408
797	0.5511
796	0.52845
795	0.51619
794	0.51983
793	0.53614
792	0.51685
791	0.51525
790	0.49981
789	0.49802
788	0.49432
787	0.50759
786	0.50231
785	0.4961
784	0.50417
783	0.49189
782	0.48855
781	0.47756
780	0.47524
779	0.4814
778	0.49569
777	0.46513
776	0.47252
775	0.47839
774	0.45977
773	0.46352
772	0.44927
771	0.45355
770	0.44631
769	0.45301
768	0.44505
767	0.44412
766	0.43221
765	0.443
764	0.4352
763	0.42939
762	0.43297
761	0.43265
760	0.41922
759	0.41807
758	0.41594
757	0.41596
756	0.40537
755	0.41632
754	0.41597
753	0.40518
752	0.40748
751	0.40155
750	0.39934
749	0.39706
748	0.39002
747	0.38333
746	0.39231
745	0.39286
744	0.37952
743	0.38691
742	0.39068
741	0.38101
740	0.37132
739	0.3684
738	0.36984
737	0.36158
736	0.3646
735	0.36405
734	0.36114
733	0.36762
732	0.36543
731	0.36534
730	0.36475
729	0.35332
728	0.35408
727	0.36522
726	0.35676
725	0.3618
724	0.35953
723	0.34313
722	0.35124
721	0.34483
720	0.34671
719	0.34005
718	0.33956
717	0.31981
716	0.33432
715	0.33865
714	0.32963
713	0.3369
712	0.32838
711	0.32563
710	0.32053
709	0.31345
708	0.31967
707	0.32492
706	0.31751
705	0.31805
704	0.31201
703	0.31213
702	0.29998
701	0.31385
700	0.30706
699	0.30114
698	0.3071
697	0.30546
696	0.30752
695	0.30056
694	0.29413
693	0.27945
692	0.29878
691	0.29197
690	0.29271
689	0.29001
688	0.28137
687	0.27755
686	0.28935
685	0.27646
684	0.28764
683	0.27497
682	0.26666
681	0.26352
680	0.26016
679	0.2721
678	0.263
677	0.25883
676	0.26027
675	0.25555
674	0.2622
673	0.25686
672	0.25027
671	0.2381
670	0.24897
669	0.25603
668	0.23598
667	0.25413
666	0.24506
665	0.24045
664	0.24618
663	0.24391
662	0.2325
661	0.23468
660	0.2352
659	0.22222
658	0.23253
657	0.22294
656	0.22456
655	0.23579
654	0.22973
653	0.22821
652	0.22524
651	0.2158
650	0.21996
649	0.20825
648	0.21004
647	0.21485
646	0.21666
645	0.21409
644	0.21042
643	0.21068
642	0.20693
641	0.20552
640	0.20188
639	0.19749
638	0.19888
637	0.1911
636	0.19151
635	0.19179
634	0.18666
633	0.19108
632	0.19512
631	0.18998
630	0.18199
629	0.18418
628	0.19099
627	0.18102
626	0.18259
625	0.18074
624	0.17834
623	0.17419
622	0.1871
621	0.18517
620	0.1837
619	0.17339
618	0.1825
617	0.17661
616	0.17642
615	0.1735
614	0.17479
613	0.1739
612	0.17415
611	0.16956
610	0.16844
609	0.16533
608	0.16226
607	0.16406
606	0.16287
605	0.15857
604	0.15636
603	0.16297
602	0.15692
601	0.15918
600	0.16027
599	0.16054
598	0.15441
597	0.15298
596	0.15138
595	0.1481
594	0.14139
593	0.1422
592	0.14369
591	0.14873
590	0.14618
589	0.14673
588	0.1435
587	0.14322
586	0.13947
585	0.14066
584	0.14005
583	0.1389
582	0.1489
581	0.14041
580	0.13681
579	0.13009
578	0.13067
577	0.13066
576	0.13399
575	0.13377
574	0.13669
573	0.13876
572	0.12784
571	0.13547
570	0.12858
569	0.12193
568	0.1263
567	0.13725
566	0.11937
565	0.12597
564	0.12869
563	0.11124
562	0.12031
561	0.10702
560	0.11731
559	0.11998
558	0.12793
557	0.11576
556	0.11429
555	0.11509
554	0.11337
553	0.12161
552	0.11154
551	0.10597
550	0.11786
549	0.11544
548	0.11921
547	0.1111
546	0.10224
545	0.09528
544	0.09009
543	0.09018
542	0.0894
541	0.09253
540	0.09862
539	0.10038
538	0.0907
537	0.09019
536	0.08305
535	0.08919
534	0.07838
533	0.07804
532	0.08114
531	0.07468
530	0.0815
529	0.08157
528	0.07781
527	0.06922
526	0.08038
525	0.0709
524	0.07783
523	0.0703
522	0.06586
521	0.06511
520	0.06944
519	0.05937
518	0.06197
517	0.06132
516	0.05661
515	0.05706
514	0.05103
513	0.05029
512	0.04861
511	0.04303
510	0.05367
509	0.0637
508	0.05906
507	0.04959
506	0.05152
505	0.04016
504	0.04363
503	0.04216
502	0.03372
501	0.03382
500	0.03305
499	0.02249
498	0.03054
497	0.03334
496	0.02549
495	0.01997
494	0.01687
493	0.01264
492	0.00345
491	0.01135
490	0.01511
489	0.01328
488	0.01616
487	0.01779
486	0.02516
485	0.0146
484	0.01936
483	0.01048
482	0.00677
481	0.00202
480	0.00138
479	0.00218
478	0.00611
477	0.0044
476	0
475	0.00869
474	0.00279
473	0.00458
472	0.00959
471	0.00707
470	0.00707
469	0.00712
468	0.01271
467	0.01439
466	0.01179
465	0.0128
464	0.02108
463	0.01925
462	0.02097
461	0.02925
460	0.03408
459	0.04337
458	0.03714
457	0.04604
456	0.05466
455	0.0558
454	0.06766
453	0.06261
452	0.09621
451	0.10099
450	0.10946
449	0.13054
448	0.13407
447	0.15812
446	0.17237
445	0.18303
444	0.20179
443	0.22336
442	0.25727
441	0.28122
440	0.3022
439	0.31883
438	0.35362
437	0.37862
436	0.42389
435	0.44243
434	0.47431
433	0.49256
432	0.53088
431	0.56864
430	0.6086
429	0.62419
428	0.65919
427	0.71001
426	0.74483
425	0.79153
424	0.82143
423	0.87336
422	0.90808
421	0.95208
420	0.99333
419	1.04983
418	1.09274
417	1.15113
416	1.22089
415	1.29531
414	1.35122
413	1.44313
412	1.52303
411	1.60963
410	1.71273
409	1.82908
408	1.94038
407	2.0712
406	2.19789
405	2.3488
404	2.49842
403	2.65903
402	2.82504
401	3.02962
400	3.2255
399	3.44832
398	3.65762
397	3.89655
396	4.13527
395	4.39371
394	4.64444
393	4.92389
392	5.19486
391	5.47852
390	5.77364
389	6.06509
388	6.34504
387	6.65467
386	6.93922
385	7.2248
384	7.49306
383	7.77727
382	8.02636
381	8.2838
380	8.50073
379	8.70933
378	8.88736
377	9.01957
376	9.15818
375	9.28204
374	9.35359
373	9.43061
372	9.44216
371	9.46536
370	9.44953
369	9.38776
368	9.37228
367	9.27831
366	9.1804
365	9.07557
364	8.9735
363	8.85746
362	8.72413
361	8.62845
360	8.52494
359	8.44234
358	8.35892
357	8.3085
356	8.26854
355	8.26484
354	8.30792
353	8.36962
352	8.47091
351	8.60521
350	8.7711
349	8.97033
348	9.25649
347	9.5599
346	9.89124
345	10.25927
344	10.61571
343	11.09874
342	11.50291
341	11.99058
340	12.43053
339	12.97447
338	13.4385
337	13.91694
336	14.43389
335	14.87524
334	15.36358
333	15.74982
332	16.17177
331	16.54937
330	16.84807
329	17.13029
328	17.34651
327	17.507
326	17.59689
325	17.66113
324	17.63227
323	17.56458
322	17.44058
321	17.22998
320	17.03494
319	16.73956
318	16.46811
317	16.12341
316	15.80877
315	15.45912
314	15.10952
313	14.84523
312	14.55884
311	14.33787
310	14.16336
309	14.04834
308	13.98507
307	14.0471
306	14.08723
305	14.25174
304	14.51759
303	14.84373
302	15.21519
301	15.6372
300	16.12133
299	16.63885
298	17.20768
297	17.79142
296	18.38785
295	19.02863
294	19.62947
293	20.24053
292	20.8469
291	21.43365
290	21.97486
289	22.51923
288	23.00871
287	23.47058
286	23.89079
285	24.25377
284	24.57623
283	24.87922
282	25.11992
281	25.3472
280	25.54459
279	25.73011
278	25.90018
277	26.07815
276	26.26945
275	26.51058
274	26.79863
273	27.07824
272	27.429
271	27.79215
270	28.21934
269	28.67342
268	29.16076
267	29.68153
266	30.24482
265	30.83645
264	31.44215
263	32.10433
262	32.77172
261	33.47027
260	34.18833
259	34.9413
258	35.74083
257	36.5487
256	37.39773
255	38.25942
254	39.15601
253	40.06154
252	41.0189
251	42.00226
250	43
100mM
800	0.35163
799	0.35709
798	0.3831
797	0.35659
796	0.34522
795	0.33909
794	0.32782
793	0.34006
792	0.35639
791	0.33829
790	0.33262
789	0.34273
788	0.3514
787	0.35343
786	0.31762
785	0.32704
784	0.32989
783	0.32899
782	0.3171
781	0.32352
780	0.32483
779	0.31595
778	0.31576
777	0.31224
776	0.30777
775	0.30545
774	0.30723
773	0.31997
772	0.28841
771	0.30931
770	0.3013
769	0.2935
768	0.2944
767	0.30146
766	0.28769
765	0.2922
764	0.30679
763	0.28281
762	0.27666
761	0.28847
760	0.28229
759	0.28607
758	0.3044
757	0.28302
756	0.27124
755	0.28447
754	0.29369
753	0.28335
752	0.28191
751	0.28082
750	0.28341
749	0.26659
748	0.26161
747	0.27457
746	0.26939
745	0.25493
744	0.26423
743	0.26021
742	0.26698
741	0.25745
740	0.24221
739	0.25014
738	0.25088
737	0.24797
736	0.24202
735	0.25228
734	0.25406
733	0.24773
732	0.25825
731	0.24398
730	0.26033
729	0.24469
728	0.25068
727	0.25214
726	0.25478
725	0.25214
724	0.24546
723	0.24564
722	0.24499
721	0.24371
720	0.24353
719	0.23793
718	0.25071
717	0.22669
716	0.23466
715	0.23029
714	0.22141
713	0.24104
712	0.23173
711	0.2286
710	0.22768
709	0.23006
708	0.22594
707	0.22606
706	0.22849
705	0.2281
704	0.23098
703	0.22485
702	0.21035
701	0.23063
700	0.22605
699	0.21876
698	0.22406
697	0.21362
696	0.21872
695	0.21594
694	0.20655
693	0.2015
692	0.21796
691	0.2055
690	0.20837
689	0.20936
688	0.20899
687	0.19564
686	0.21373
685	0.20366
684	0.21197
683	0.20279
682	0.21211
681	0.20167
680	0.20501
679	0.20602
678	0.19995
677	0.20092
676	0.19276
675	0.19952
674	0.19104
673	0.19837
672	0.18415
671	0.18352
670	0.19793
669	0.20206
668	0.1872
667	0.19407
666	0.19697
665	0.18409
664	0.20002
663	0.1998
662	0.19775
661	0.19116
660	0.191
659	0.19233
658	0.18847
657	0.1868
656	0.19134
655	0.18863
654	0.18876
653	0.19568
652	0.18803
651	0.18356
650	0.19148
649	0.18636
648	0.18693
647	0.19248
646	0.19242
645	0.19524
644	0.19296
643	0.19889
642	0.1974
641	0.19873
640	0.19503
639	0.18888
638	0.19361
637	0.19505
636	0.19687
635	0.19503
634	0.1997
633	0.20031
632	0.19784
631	0.18964
630	0.19468
629	0.18876
628	0.19955
627	0.19147
626	0.19186
625	0.18182
624	0.17971
623	0.18854
622	0.19053
621	0.18239
620	0.18117
619	0.17338
618	0.17333
617	0.17545
616	0.17334
615	0.1628
614	0.16357
613	0.16763
612	0.16156
611	0.16057
610	0.15513
609	0.15042
608	0.14365
607	0.14772
606	0.14252
605	0.1372
604	0.14253
603	0.13488
602	0.14202
601	0.14172
600	0.14213
599	0.13969
598	0.13938
597	0.13522
596	0.14095
595	0.13338
594	0.13628
593	0.14481
592	0.13582
591	0.14443
590	0.13768
589	0.15027
588	0.14266
587	0.14422
586	0.14237
585	0.14547
584	0.14234
583	0.1336
582	0.12979
581	0.12539
580	0.1225
579	0.11822
578	0.12242
577	0.11174
576	0.10924
575	0.10849
574	0.11232
573	0.11448
572	0.11084
571	0.10694
570	0.104
569	0.10554
568	0.09933
567	0.10725
566	0.10253
565	0.10224
564	0.10024
563	0.09349
562	0.09422
561	0.08388
560	0.08366
559	0.09386
558	0.08689
557	0.08731
556	0.0819
555	0.08235
554	0.08485
553	0.09019
552	0.08775
551	0.07471
550	0.07355
549	0.08004
548	0.07238
547	0.07526
546	0.06957
545	0.07363
544	0.07642
543	0.06798
542	0.06971
541	0.06863
540	0.06372
539	0.06831
538	0.05513
537	0.05978
536	0.06168
535	0.06569
534	0.04865
533	0.05139
532	0.04942
531	0.05092
530	0.05163
529	0.05106
528	0.0511
527	0.04919
526	0.04819
525	0.05472
524	0.05405
523	0.05136
522	0.05758
521	0.04924
520	0.0527
519	0.05042
518	0.05483
517	0.05825
516	0.05283
515	0.04826
514	0.05554
513	0.03764
512	0.0407
511	0.03743
510	0.03929
509	0.045
508	0.04514
507	0.03358
506	0.03587
505	0.02991
504	0.02764
503	0.02264
502	0.01365
501	0.01299
500	0.01246
499	0.01753
498	0.01257
497	0.01971
496	0.01476
495	0.00832
494	0.00866
493	0.0168
492	0
491	0.01536
490	0.0142
489	0.01279
488	0.02049
487	0.0282
486	0.03463
485	0.02829
484	0.04052
483	0.03967
482	0.0477
481	0.0514
480	0.07183
479	0.07118
478	0.08644
477	0.09556
476	0.11663
475	0.12797
474	0.14669
473	0.17018
472	0.20376
471	0.23246
470	0.26831
469	0.30688
468	0.3603
467	0.40085
466	0.45197
465	0.51785
464	0.58969
463	0.67686
462	0.77378
461	0.87604
460	0.98928
459	1.13465
458	1.27023
457	1.42831
456	1.60577
455	1.80234
454	2.02138
453	2.24756
452	2.51483
451	2.79492
450	3.10432
449	3.43068
448	3.78403
447	4.16177
446	4.55175
445	4.9535
444	5.41713
443	5.88675
442	6.37764
441	6.87714
440	7.38953
439	7.91393
438	8.4596
437	8.99265
436	9.54896
435	10.07516
434	10.62229
433	11.13846
432	11.65713
431	12.15186
430	12.6165
429	13.03193
428	13.44513
427	13.82034
426	14.14688
425	14.42861
424	14.69513
423	14.94582
422	15.16
421	15.33925
420	15.51475
419	15.69135
418	15.858
417	16.03338
416	16.23156
415	16.4403
414	16.64879
413	16.90036
412	17.18064
411	17.49806
410	17.84463
409	18.26157
408	18.70557
407	19.19695
406	19.73643
405	20.34003
404	21.00282
403	21.71148
402	22.47031
401	23.31569
400	24.20967
399	25.14474
398	26.11898
397	27.1639
396	28.2476
395	29.3675
394	30.51118
393	31.68814
392	32.86796
391	34.05821
390	35.2657
389	36.46351
388	37.64211
387	38.79199
386	39.89725
385	40.98898
384	41.99461
383	42.95202
382	43.85001
381	44.66899
380	45.39793
379	46.05283
378	46.62031
377	47.07202
376	47.44189
375	47.71242
374	47.88301
373	47.95536
372	47.89728
371	47.75843
370	47.51446
369	47.18221
368	46.77368
367	46.27011
366	45.68937
365	45.04659
364	44.36799
363	43.61319
362	42.84531
361	42.06154
360	41.26685
359	40.485
358	39.73377
357	39.02001
356	38.36422
355	37.79194
354	37.32888
353	36.98331
352	36.73267
351	36.61608
350	36.63773
349	35.42101
348	35.73306
347	36.11388
346	36.68839
345	37.33865
344	38.10692
343	38.9995
342	39.94871
341	40.94463
340	42.04112
339	43.18652
338	44.28018
337	45.45802
336	46.64826
335	47.81379
334	48.99897
333	50.14087
332	51.27062
331	52.35839
330	53.38043
329	54.3702
328	55.22917
327	56.03778
326	56.65528
325	57.20953
324	57.62931
323	57.94271
322	58.15237
321	58.29747
320	58.3519
319	58.35613
318	58.33148
317	58.28124
316	58.19912
315	58.1362
314	58.10217
313	58.0876
312	58.14454
311	58.26836
310	58.50639
309	58.83249
308	59.30307
307	59.88771
306	60.60339
305	61.44237
304	62.39025
303	63.41592
302	64.47532
301	65.61751
300	66.79323
299	67.99956
298	69.22797
297	70.44335
296	71.64063
295	72.80887
294	73.93439
293	74.97306
292	75.97113
291	76.8415
290	77.62589
289	78.31092
288	78.87798
287	79.34021
286	79.69732
285	79.93736
284	80.08866
283	80.14759
282	80.11679
281	80.02885
280	79.9077
279	79.77454
278	79.63724
277	79.51734
276	79.45217
275	79.44439
274	79.50925
273	79.64062
272	79.84087
271	80.10414
270	80.44922
269	80.83064
268	81.2606
267	81.72786
266	82.22291
265	82.73676
264	83.26075
263	83.8003
262	84.34716
261	84.88937
260	85.4302
259	85.9597
258	86.4859
257	86.99512
256	87.48347
255	87.95793
254	88.4147
253	88.83631
252	89.25139
251	89.63615
250	90
200mM
800	3.23194
799	3.22205
798	3.22163
797	3.20604
796	3.18619
795	3.17946
794	3.19011
793	3.20115
792	3.18434
791	3.16592
790	3.16517
789	3.1696
788	3.17184
787	3.18819
786	3.16356
785	3.16714
784	3.16784
783	3.16207
782	3.15266
781	3.14481
780	3.12706
779	3.14414
778	3.14194
777	3.13654
776	3.12529
775	3.12872
774	3.11416
773	3.12857
772	3.12411
771	3.12642
770	3.10922
769	3.09855
768	3.1115
767	3.09162
766	3.08838
765	3.09608
764	3.10673
763	3.08737
762	3.09297
761	3.08619
760	3.08259
759	3.07438
758	3.09074
757	3.07835
756	3.06821
755	3.06469
754	3.07168
753	3.0542
752	3.05253
751	3.06394
750	3.05931
749	3.04516
748	3.04724
747	3.03879
746	3.04341
745	3.04967
744	3.04285
743	3.0404
742	3.03628
741	3.03375
740	3.02523
739	3.01554
738	3.01877
737	3.01329
736	3.00623
735	3.01001
734	3.01355
733	3.00825
732	3.0115
731	3.00374
730	3.00165
729	2.99316
728	3.00847
727	3.00426
726	2.99686
725	3.00056
724	2.99513
723	2.99568
722	2.99735
721	2.99858
720	2.99482
719	2.98325
718	2.99895
717	2.97832
716	2.97679
715	2.98403
714	2.97527
713	2.98579
712	2.97648
711	2.97364
710	2.96049
709	2.95833
708	2.96909
707	2.96868
706	2.97206
705	2.97609
704	2.96389
703	2.95861
702	2.95042
701	2.96699
700	2.96086
699	2.95846
698	2.95956
697	2.95167
696	2.95143
695	2.95514
694	2.94286
693	2.94662
692	2.94956
691	2.94281
690	2.93876
689	2.94829
688	2.93427
687	2.92332
686	2.93926
685	2.92886
684	2.92696
683	2.91985
682	2.93033
681	2.91935
680	2.9145
679	2.9108
678	2.91168
677	2.90181
676	2.89992
675	2.89971
674	2.89539
673	2.90029
672	2.88895
671	2.88199
670	2.89579
669	2.89437
668	2.8757
667	2.89085
666	2.87583
665	2.87243
664	2.88984
663	2.88493
662	2.88052
661	2.87305
660	2.87968
659	2.87092
658	2.86916
657	2.86093
656	2.86522
655	2.86287
654	2.86142
653	2.86157
652	2.85702
651	2.85046
650	2.84687
649	2.84173
648	2.84922
647	2.84252
646	2.84215
645	2.8403
644	2.83864
643	2.83503
642	2.83881
641	2.83447
640	2.83022
639	2.82197
638	2.81793
637	2.823
636	2.82267
635	2.81797
634	2.81426
633	2.81406
632	2.81978
631	2.81656
630	2.80953
629	2.80941
628	2.81707
627	2.81839
626	2.82025
625	2.81022
624	2.81012
623	2.81156
622	2.81785
621	2.81727
620	2.80821
619	2.8023
618	2.80458
617	2.80879
616	2.80793
615	2.80913
614	2.81038
613	2.81529
612	2.80769
611	2.80665
610	2.80386
609	2.80414
608	2.80218
607	2.79879
606	2.79913
605	2.79558
604	2.79757
603	2.79969
602	2.79026
601	2.79026
600	2.79515
599	2.79179
598	2.78982
597	2.78161
596	2.77827
595	2.77519
594	2.77613
593	2.78066
592	2.77588
591	2.77937
590	2.77301
589	2.77845
588	2.77297
587	2.78041
586	2.76208
585	2.77124
584	2.7716
583	2.7613
582	2.76793
581	2.76437
580	2.76109
579	2.76298
578	2.76923
577	2.75325
576	2.75918
575	2.75078
574	2.76401
573	2.75924
572	2.76138
571	2.75932
570	2.74558
569	2.74438
568	2.75306
567	2.76165
566	2.7519
565	2.75019
564	2.74987
563	2.75327
562	2.75419
561	2.74677
560	2.74047
559	2.75451
558	2.7493
557	2.74633
556	2.74301
555	2.74235
554	2.74581
553	2.7472
552	2.74473
551	2.73731
550	2.74365
549	2.74398
548	2.74543
547	2.73919
546	2.73227
545	2.73576
544	2.73139
543	2.72753
542	2.72888
541	2.73091
540	2.73531
539	2.73211
538	2.72444
537	2.72351
536	2.72423
535	2.72924
534	2.71482
533	2.71756
532	2.71793
531	2.70614
530	2.71045
529	2.71382
528	2.71216
527	2.7035
526	2.70447
525	2.71643
524	2.70754
523	2.71698
522	2.71344
521	2.71027
520	2.71885
519	2.71504
518	2.717
517	2.71255
516	2.70781
515	2.70757
514	2.70338
513	2.70305
512	2.71695
511	2.71036
510	2.71473
509	2.71941
508	2.71699
507	2.70372
506	2.70452
505	2.70198
504	2.7111
503	2.71272
502	2.70675
501	2.7
500	2.71011
499	2.70749
498	2.71337
497	2.7225
496	2.72452
495	2.72175
494	2.73349
493	2.7407
492	2.73455
491	2.76353
490	2.76375
489	2.78182
488	2.79816
487	2.81278
486	2.83842
485	2.85884
484	2.88822
483	2.9183
482	2.95445
481	2.99028
480	3.041
479	3.09091
478	3.14998
477	3.21086
476	3.28882
475	3.37852
474	3.47777
473	3.59457
472	3.72194
471	3.86792
470	4.02824
469	4.21765
468	4.4326
467	4.67036
466	4.93274
465	5.23532
464	5.56034
463	5.9335
462	6.35996
461	6.83023
460	7.35613
459	7.93497
458	8.57922
[truncated: 1,864 more rows]
