# Supplementary material for: How crystallization additives govern halide perovskite grain growth
Source: Nat Commun. 2025 Nov 10;16:9894. doi: 10.1038/s41467-025-65484-7 (PMC12603034; doi:10.1038/s41467-025-65484-7)
Supplement: Supplementary file 3 — Source Data [file 41467_2025_65484_MOESM3_ESM.zip › Data files/Fig S4b.txt]

1mM
800	0.87868
799	0.87639
798	0.88123
797	0.86742
796	0.85817
795	0.88056
794	0.87009
793	0.92375
792	0.92745
791	0.91088
790	0.96744
789	0.92119
788	0.95426
787	0.9542
786	0.97455
785	0.96479
784	0.94794
783	0.92277
782	0.92405
781	0.92395
780	0.86789
779	0.888
778	0.81778
777	0.84991
776	0.797
775	0.8227
774	0.79502
773	0.80876
772	0.78987
771	0.80033
770	0.82088
769	0.8227
768	0.84915
767	0.82868
766	0.89036
765	0.86259
764	0.90215
763	0.90906
762	0.89616
761	0.90111
760	0.85898
759	0.8598
758	0.82885
757	0.78638
756	0.77596
755	0.76268
754	0.75168
753	0.71059
752	0.72515
751	0.71419
750	0.71814
749	0.76345
748	0.76518
747	0.78903
746	0.77184
745	0.8072
744	0.8342
743	0.82431
742	0.82822
741	0.82892
740	0.82091
739	0.79095
738	0.81316
737	0.7829
736	0.73925
735	0.70809
734	0.68008
733	0.67432
732	0.65475
731	0.66042
730	0.66918
729	0.69591
728	0.70718
727	0.71712
726	0.75313
725	0.76856
724	0.76409
723	0.79112
722	0.80521
721	0.78465
720	0.74707
719	0.72373
718	0.71492
717	0.69675
716	0.68534
715	0.66061
714	0.67073
713	0.65641
712	0.66279
711	0.68079
710	0.67906
709	0.71922
708	0.74652
707	0.76694
706	0.78583
705	0.79732
704	0.79031
703	0.75082
702	0.74341
701	0.73065
700	0.72624
699	0.71165
698	0.68689
697	0.6675
696	0.65541
695	0.67498
694	0.69434
693	0.7275
692	0.829
691	0.93317
690	0.94773
689	0.93968
688	0.90896
687	0.8176
686	0.77019
685	0.74798
684	0.72574
683	0.70219
682	0.69005
681	0.62791
680	0.62681
679	0.62822
678	0.63379
677	0.62959
676	0.64784
675	0.6433
674	0.66465
673	0.68983
672	0.68453
671	0.68519
670	0.66675
669	0.64454
668	0.63146
667	0.59736
666	0.58545
665	0.55378
664	0.55208
663	0.51613
662	0.51131
661	0.50386
660	0.49252
659	0.48609
658	0.50238
657	0.49695
656	0.48602
655	0.48405
654	0.45057
653	0.43079
652	0.40906
651	0.3695
650	0.34347
649	0.3208
648	0.30672
647	0.27645
646	0.27302
645	0.25942
644	0.26544
643	0.26991
642	0.26169
641	0.26713
640	0.25865
639	0.23524
638	0.23554
637	0.22172
636	0.18838
635	0.19272
634	0.17057
633	0.167
632	0.15344
631	0.17049
630	0.16745
629	0.17459
628	0.20118
627	0.20981
626	0.23078
625	0.245
624	0.24953
623	0.27194
622	0.27438
621	0.26616
620	0.29033
619	0.28489
618	0.28725
617	0.3033
616	0.33631
615	0.36352
614	0.36243
613	0.38463
612	0.41861
611	0.43916
610	0.46817
609	0.46807
608	0.49138
607	0.46411
606	0.46087
605	0.44149
604	0.42906
603	0.40884
602	0.40404
601	0.39599
600	0.39174
599	0.369
598	0.37332
597	0.36608
596	0.32565
595	0.30442
594	0.25597
593	0.19698
592	0.14013
591	0.09912
590	0.06369
589	0.04179
588	0.04203
587	0.0467
586	0.04358
585	0.07301
584	0.06006
583	0.09962
582	0.06755
581	0.03511
580	0.02625
579	7.52095E-4
578	0
577	0.0127
576	0.02561
575	0.07599
574	0.13849
573	0.1963
572	0.21661
571	0.23266
570	0.20733
569	0.24979
568	0.22914
567	0.19182
566	0.19302
565	0.2048
564	0.22985
563	0.2538
562	0.30631
561	0.33463
560	0.34922
559	0.35126
558	0.34366
557	0.30316
556	0.25769
555	0.25582
554	0.25907
553	0.26457
552	0.30225
551	0.31502
550	0.35507
549	0.37676
548	0.37381
547	0.35598
546	0.33564
545	0.33277
544	0.32143
543	0.30428
542	0.31238
541	0.32663
540	0.35501
539	0.37334
538	0.38546
537	0.39205
536	0.37119
535	0.33951
534	0.33973
533	0.31109
532	0.30665
531	0.31555
530	0.3376
529	0.35748
528	0.35207
527	0.37986
526	0.37153
525	0.36385
524	0.33267
523	0.30253
522	0.29253
521	0.30767
520	0.31345
519	0.32671
518	0.35986
517	0.36554
516	0.36904
515	0.34875
514	0.33835
513	0.30679
512	0.29085
511	0.28174
510	0.29305
509	0.31143
508	0.34682
507	0.3473
506	0.34635
505	0.33107
504	0.30067
503	0.27415
502	0.26742
501	0.25663
500	0.27637
499	0.31265
498	0.33357
497	0.34926
496	0.32941
495	0.30724
494	0.26748
493	0.23948
492	0.26356
491	0.26704
490	0.31373
489	0.34055
488	0.33978
487	0.33564
486	0.28627
485	0.25445
484	0.23402
483	0.24861
482	0.28272
481	0.29941
480	0.31935
479	0.32243
478	0.30497
477	0.2536
476	0.22526
475	0.21947
474	0.24969
473	0.27858
472	0.30263
471	0.30773
470	0.29647
469	0.26155
468	0.23527
467	0.22025
466	0.24114
465	0.26298
464	0.29302
463	0.30433
462	0.28583
461	0.25921
460	0.22485
459	0.20176
458	0.22014
457	0.23955
456	0.26626
455	0.26501
454	0.23655
453	0.20731
452	0.16966
451	0.17175
450	0.18774
449	0.20554
448	0.2299
447	0.21195
446	0.19718
445	0.17487
444	0.14208
443	0.15498
442	0.17452
441	0.19389
440	0.20768
439	0.23036
438	0.20401
437	0.13847
436	0.14117
435	0.17694
434	0.2047
433	0.18482
432	0.18896
431	0.17977
430	0.13345
429	0.15085
428	0.17797
427	0.18909
426	0.20477
425	0.21478
424	0.18569
423	0.16505
422	0.15462
421	0.18603
420	0.20144
419	0.20304
418	0.17465
417	0.16717
416	0.1431
415	0.14083
414	0.17473
413	0.17443
412	0.16922
411	0.13622
410	0.10537
409	0.13358
408	0.16243
407	0.18295
406	0.17446
405	0.14229
404	0.11431
403	0.1798
402	0.2093
401	0.23178
400	0.23677
399	0.21143
398	0.21038
397	0.24893
396	0.29981
395	0.30235
394	0.31905
393	0.25587
392	0.25711
391	0.28208
390	0.29914
389	0.33558
388	0.34369
387	0.3219
386	0.33932
385	0.35165
384	0.39998
383	0.40607
382	0.38247
381	0.38507
380	0.39839
379	0.43871
378	0.43649
377	0.41948
376	0.42291
375	0.43967
374	0.47628
373	0.49392
372	0.49248
371	0.46093
370	0.47724
369	0.47953
368	0.51417
367	0.53722
366	0.51041
365	0.52643
364	0.53431
363	0.54456
362	0.52611
361	0.54324
360	0.56842
359	0.57483
358	0.57939
357	0.57832
356	0.54613
355	0.54718
354	0.60167
353	0.58009
352	0.55256
351	0.56207
350	0.59146
349	0.24371
348	0.27201
347	0.3206
346	0.2803
345	0.25139
344	0.24736
343	0.28881
342	0.318
341	0.25106
340	0.27841
339	0.25225
338	0.25654
337	0.27184
336	0.28863
335	0.29382
334	0.32996
333	0.36636
332	0.3379
331	0.40669
330	0.43993
329	0.42225
328	0.54019
327	0.43062
326	0.45748
325	0.46268
324	0.53171
323	0.54481
322	0.56278
321	0.57711
320	0.64842
319	0.63993
318	0.65895
317	0.70525
316	0.72579
315	0.72874
314	0.7708
313	0.81918
312	0.79724
311	0.87732
310	0.91437
309	0.95664
308	0.94109
307	1.01054
306	1.0462
305	1.11573
304	1.15538
303	1.21747
302	1.27954
301	1.33376
300	1.40943
299	1.45081
298	1.56154
297	1.60126
296	1.67356
295	1.70221
294	1.75653
293	1.83735
292	1.85353
291	1.88548
290	1.94298
289	1.97168
288	1.9575
287	1.98285
286	1.97967
285	1.9465
284	1.93901
283	1.97009
282	1.92278
281	1.89957
280	1.8728
279	1.82561
278	1.82793
277	1.79746
276	1.77799
275	1.78589
274	1.77894
273	1.79043
272	1.80519
271	1.87727
270	1.91973
269	1.97186
268	2.05262
267	2.17035
266	2.31643
265	2.43931
264	2.55996
263	2.70713
262	2.85085
261	3.00711
260	3.16106
259	3.32721
258	3.48078
257	3.6459
256	3.83413
255	3.99476
254	4.21041
253	4.39207
252	4.61137
251	4.78566
250	5
10mM
800	0.43073
799	0.42369
798	0.44706
797	0.43608
796	0.41571
795	0.38622
794	0.35138
793	0.32645
792	0.31146
791	0.28632
790	0.26234
789	0.25902
788	0.2447
787	0.25386
786	0.24133
785	0.25812
784	0.31524
783	0.33512
782	0.36851
781	0.39696
780	0.42573
779	0.46821
778	0.45336
777	0.4122
776	0.4402
775	0.44964
774	0.40894
773	0.41122
772	0.40322
771	0.35105
770	0.34535
769	0.31887
768	0.29986
767	0.29661
766	0.31332
765	0.2995
764	0.32406
763	0.34242
762	0.36751
761	0.38731
760	0.39275
759	0.41671
758	0.40962
757	0.4335
756	0.42565
755	0.42881
754	0.40273
753	0.38759
752	0.37116
751	0.35559
750	0.35322
749	0.33744
748	0.33241
747	0.33749
746	0.33818
745	0.36874
744	0.35077
743	0.40858
742	0.40077
741	0.40392
740	0.42112
739	0.43473
738	0.45028
737	0.41991
736	0.42478
735	0.41003
734	0.39009
733	0.38706
732	0.34964
731	0.35268
730	0.33106
729	0.35061
728	0.34592
727	0.38455
726	0.39067
725	0.43269
724	0.45885
723	0.46803
722	0.45608
721	0.47837
720	0.46049
719	0.45969
718	0.40165
717	0.42248
716	0.37882
715	0.36621
714	0.34303
713	0.32846
712	0.33426
711	0.33839
710	0.33073
709	0.36508
708	0.38726
707	0.42996
706	0.44474
705	0.47047
704	0.47773
703	0.47886
702	0.46815
701	0.44982
700	0.423
699	0.36412
698	0.37723
697	0.33803
696	0.32101
695	0.31159
694	0.29787
693	0.28872
692	0.24605
691	0.26726
690	0.38316
689	0.39553
688	0.44642
687	0.45549
686	0.45658
685	0.45029
684	0.41571
683	0.38974
682	0.3712
681	0.35074
680	0.31701
679	0.29839
678	0.30508
677	0.29638
676	0.31998
675	0.33073
674	0.35771
673	0.38666
672	0.38282
671	0.41776
670	0.40043
669	0.39541
668	0.37908
667	0.34326
666	0.34051
665	0.31943
664	0.28434
663	0.30105
662	0.30737
661	0.32196
660	0.30776
659	0.33369
658	0.34512
657	0.35523
656	0.35556
655	0.34252
654	0.34056
653	0.32415
652	0.31181
651	0.2848
650	0.26484
649	0.27559
648	0.25814
647	0.26144
646	0.27959
645	0.28954
644	0.30639
643	0.32179
642	0.30481
641	0.29773
640	0.29715
639	0.27696
638	0.25703
637	0.23825
636	0.20576
635	0.18336
634	0.20787
633	0.21226
632	0.24266
631	0.2669
630	0.29535
629	0.30102
628	0.31544
627	0.30796
626	0.30417
625	0.26953
624	0.23214
623	0.20496
622	0.18452
621	0.19723
620	0.21417
619	0.24783
618	0.27923
617	0.29716
616	0.33563
615	0.34969
614	0.35886
613	0.34612
612	0.33369
611	0.30213
610	0.28186
609	0.26642
608	0.28068
607	0.28658
606	0.29484
605	0.32202
604	0.33654
603	0.36652
602	0.36554
601	0.3697
600	0.34746
599	0.32333
598	0.2977
597	0.27601
596	0.26218
595	0.2488
594	0.25195
593	0.2505
592	0.2511
591	0.27987
590	0.28591
589	0.26776
588	0.26588
587	0.24707
586	0.22636
585	0.20365
584	0.19397
583	0.16992
582	0.20177
581	0.23346
580	0.25917
579	0.2521
578	0.26154
577	0.24057
576	0.22992
575	0.22075
574	0.23691
573	0.22333
572	0.23462
571	0.25636
570	0.26085
569	0.28189
568	0.2988
567	0.27369
566	0.25744
565	0.25251
564	0.23908
563	0.21461
562	0.20424
561	0.2119
560	0.22405
559	0.25909
558	0.26453
557	0.27777
556	0.27978
555	0.28194
554	0.24914
553	0.22614
552	0.20167
551	0.20626
550	0.20277
549	0.2349
548	0.25073
547	0.26925
546	0.28073
545	0.26402
544	0.23622
543	0.2266
542	0.20414
541	0.19369
540	0.20613
539	0.20506
538	0.20845
537	0.23344
536	0.24052
535	0.22147
534	0.22737
533	0.17755
532	0.17595
531	0.16783
530	0.17528
529	0.19552
528	0.20658
527	0.22387
526	0.21652
525	0.1986
524	0.18761
523	0.17366
522	0.1589
521	0.17796
520	0.19467
519	0.19269
518	0.20968
517	0.19339
516	0.19689
515	0.19256
514	0.15908
513	0.15978
512	0.16113
511	0.17799
510	0.19506
509	0.19501
508	0.2015
507	0.20078
506	0.18681
505	0.16933
504	0.13546
503	0.16048
502	0.16086
501	0.17124
500	0.18
499	0.16994
498	0.15213
497	0.14818
496	0.13797
495	0.13208
494	0.16316
493	0.17092
492	0.17479
491	0.17134
490	0.13884
489	0.14054
488	0.12469
487	0.14049
486	0.15287
485	0.16638
484	0.17428
483	0.17115
482	0.14424
481	0.12829
480	0.11888
479	0.11551
478	0.13386
477	0.16592
476	0.14782
475	0.16014
474	0.1462
473	0.12533
472	0.11076
471	0.10214
470	0.11983
469	0.13281
468	0.14415
467	0.12355
466	0.09029
465	0.10446
464	0.09111
463	0.08554
462	0.10823
461	0.10124
460	0.10464
459	0.08703
458	0.09415
457	0.08735
456	0.0941
455	0.08704
454	0.09029
453	0.06721
452	0.07414
451	0.07187
450	0.08381
449	0.12146
448	0.10586
447	0.09353
446	0.05701
445	0.06177
444	0.02406
443	0.05251
442	0.05361
441	0.08343
440	0.06679
439	0.02414
438	0.0123
437	0.02194
436	0.03809
435	0.05273
434	0.03051
433	0.05186
432	0.02855
431	0.02189
430	0.04276
429	0.0089
428	0.02212
427	0.04836
426	0.03085
425	0.00631
424	0.0246
423	0.03303
422	0.02283
421	0.02555
420	0
419	0.01008
418	1.47081E-4
417	0.04639
416	0.03491
415	0.04374
414	0.01477
413	0.02011
412	0.02741
411	0.02868
410	0.03344
409	0.03151
408	0.05776
407	0.01681
406	0.04528
405	0.06104
404	0.08458
403	0.11403
402	0.08394
401	0.05781
400	0.07577
399	0.06331
398	0.08386
397	0.08966
396	0.08891
395	0.08074
394	0.12347
393	0.11878
392	0.19439
391	0.18446
390	0.1924
389	0.22413
388	0.2411
387	0.25514
386	0.22949
385	0.27746
384	0.30009
383	0.3254
382	0.34879
381	0.34959
380	0.34148
379	0.38035
378	0.41656
377	0.43272
376	0.47723
375	0.49116
374	0.50622
373	0.53652
372	0.5826
371	0.59697
370	0.64888
369	0.67343
368	0.70215
367	0.73939
366	0.80482
365	0.84652
364	0.89997
363	0.97033
362	1.02257
361	1.13504
360	1.1953
359	1.28269
358	1.38822
357	1.48403
356	1.62926
355	1.79359
354	1.90146
353	2.09175
352	2.26666
351	2.46689
350	2.71363
349	3.78842
348	4.08103
347	4.38035
346	4.73211
345	5.09094
344	5.51947
343	5.87964
342	6.42063
341	6.92156
340	7.41122
339	8.05484
338	8.62427
337	9.25483
336	9.94338
335	10.68106
334	11.36476
333	12.15294
332	12.92372
331	13.72183
330	14.39941
329	15.19998
328	15.87343
327	16.60087
326	17.21229
325	17.82572
324	18.42782
323	18.88504
322	19.31521
321	19.7207
320	20.01167
319	20.22508
318	20.5101
317	20.72213
316	20.89908
315	21.06299
314	21.2561
313	21.44367
312	21.68345
311	22.02122
310	22.52144
309	23.05876
308	23.71929
307	24.47983
306	25.36942
305	26.32431
304	27.48525
303	28.69834
302	30.00973
301	31.45093
300	32.83479
299	34.2618
298	35.73796
297	37.16035
296	38.54317
295	39.86837
294	41.0672
293	42.10197
292	43.07003
291	43.84911
290	44.43571
289	44.84407
288	45.03452
287	45.00328
286	44.80525
285	44.37637
284	43.77402
283	43.03035
282	42.06966
281	41.01873
280	39.81187
279	38.52015
278	37.19657
277	35.76818
276	34.46469
275	33.18646
274	31.98425
273	30.8944
272	29.97188
271	29.26088
270	28.75749
269	28.54386
268	28.64088
267	29.00797
266	29.63138
265	30.54577
264	31.73674
263	33.21086
262	34.83725
261	36.68313
260	38.63339
259	40.75412
258	43.02063
257	45.40612
256	47.93471
255	50.67966
254	53.6127
253	56.85025
252	60.49078
251	64.52916
250	69
100mM
800	0.35966
799	0.34468
798	0.34376
797	0.34153
796	0.33687
795	0.35698
794	0.33874
793	0.36962
792	0.38604
791	0.36802
790	0.39326
789	0.38241
788	0.37808
787	0.40386
786	0.40373
785	0.4013
784	0.37979
783	0.36811
782	0.36906
781	0.35352
780	0.33816
779	0.34158
778	0.334
777	0.31726
776	0.31237
775	0.32756
774	0.30131
773	0.3254
772	0.331
771	0.33396
770	0.34508
769	0.3449
768	0.35703
767	0.36036
766	0.38198
765	0.37008
764	0.37828
763	0.39085
762	0.37518
761	0.38675
760	0.3591
759	0.36147
758	0.3413
757	0.32096
756	0.32402
755	0.31377
754	0.30507
753	0.29624
752	0.30769
751	0.30153
750	0.32058
749	0.34111
748	0.34476
747	0.35428
746	0.34189
745	0.34308
744	0.35769
743	0.35649
742	0.35762
741	0.34549
740	0.34813
739	0.33199
738	0.33345
737	0.31196
736	0.30806
735	0.29616
734	0.28892
733	0.2825
732	0.28747
731	0.28788
730	0.29703
729	0.3012
728	0.31368
727	0.31653
726	0.32431
725	0.33189
724	0.33207
723	0.34233
722	0.35044
721	0.34019
720	0.32892
719	0.32297
718	0.3234
717	0.30683
716	0.31657
715	0.30844
714	0.31518
713	0.31253
712	0.32132
711	0.31732
710	0.3258
709	0.33461
708	0.34589
707	0.35786
706	0.35653
705	0.35841
704	0.36172
703	0.34476
702	0.33913
701	0.33488
700	0.32294
699	0.31694
698	0.31917
697	0.32214
696	0.31556
695	0.32285
694	0.33396
693	0.35868
692	0.40449
691	0.45696
690	0.46255
689	0.45461
688	0.40118
687	0.3818
686	0.37347
685	0.37057
684	0.35687
683	0.34744
682	0.34895
681	0.32785
680	0.3176
679	0.32317
678	0.3203
677	0.31674
676	0.32803
675	0.32811
674	0.33978
673	0.34627
672	0.35453
671	0.3536
670	0.3438
669	0.33418
668	0.33156
667	0.31865
666	0.3135
665	0.29659
664	0.2824
663	0.2748
662	0.2658
661	0.26523
660	0.25849
659	0.26065
658	0.26446
657	0.26445
656	0.26424
655	0.25991
654	0.25364
653	0.24105
652	0.23147
651	0.20289
650	0.18941
649	0.17771
648	0.1575
647	0.13781
646	0.13243
645	0.12474
644	0.12726
643	0.13081
642	0.1356
641	0.13764
640	0.13703
639	0.12303
638	0.13277
637	0.11883
636	0.09857
635	0.09048
634	0.0752
633	0.06935
632	0.06212
631	0.06587
630	0.07138
629	0.08782
628	0.10087
627	0.11511
626	0.12358
625	0.14073
624	0.15074
623	0.15805
622	0.15829
621	0.15424
620	0.16389
619	0.15717
618	0.16416
617	0.16926
616	0.19038
615	0.20453
614	0.22158
613	0.23798
612	0.26057
611	0.27637
610	0.2851
609	0.28649
608	0.28886
607	0.27742
606	0.26402
605	0.25913
604	0.25426
603	0.2509
602	0.25348
601	0.25551
600	0.24928
599	0.25618
598	0.25311
597	0.24846
596	0.21814
595	0.20132
594	0.16873
593	0.13722
592	0.08989
591	0.07599
590	0.04768
589	0.03172
588	0.02535
587	0.0268
586	0.02407
585	0.02664
584	0.02048
583	0.01956
582	0.00927
581	0
580	0.00124
579	0.00351
578	0.01151
577	0.01593
576	0.04028
575	0.07512
574	0.11374
573	0.14571
572	0.16366
571	0.17228
570	0.16645
569	0.17813
568	0.17366
567	0.15327
566	0.14607
565	0.14451
564	0.15437
563	0.16968
562	0.19005
561	0.20409
560	0.21938
559	0.22099
558	0.22963
557	0.2188
556	0.2089
555	0.20343
554	0.20906
553	0.21512
552	0.22983
551	0.23958
550	0.26718
549	0.28369
548	0.28563
547	0.28087
546	0.27425
545	0.27298
544	0.26021
543	0.24937
542	0.2459
541	0.24573
540	0.26035
539	0.26902
538	0.28287
537	0.29339
536	0.2883
535	0.27517
534	0.26653
533	0.25349
532	0.24339
531	0.24557
530	0.25828
529	0.27512
528	0.28976
527	0.29555
526	0.29868
525	0.29862
524	0.2835
523	0.26796
522	0.25902
521	0.25769
520	0.27076
519	0.27662
518	0.29894
517	0.29795
516	0.29974
515	0.2855
514	0.27219
513	0.25184
512	0.24527
511	0.23785
510	0.25072
509	0.27196
508	0.28856
507	0.30782
506	0.30386
505	0.29863
504	0.28873
503	0.27559
502	0.2762
501	0.26234
500	0.26565
499	0.28391
498	0.29462
497	0.30003
496	0.28624
495	0.27345
494	0.25849
493	0.24685
492	0.26546
491	0.26945
490	0.29937
489	0.30882
488	0.31706
487	0.31294
486	0.29219
485	0.28164
484	0.26191
483	0.26919
482	0.27743
481	0.28354
480	0.29021
479	0.29506
478	0.29637
477	0.28155
476	0.27446
475	0.27039
474	0.27921
473	0.29752
472	0.31649
471	0.3212
470	0.31389
469	0.29686
468	0.28285
467	0.27538
466	0.27939
465	0.29571
464	0.31139
463	0.31924
462	0.32788
461	0.31566
460	0.30982
459	0.31213
458	0.31301
457	0.32503
456	0.34641
455	0.35035
454	0.34426
453	0.33942
452	0.32846
451	0.33161
450	0.34676
449	0.36931
448	0.39092
447	0.39864
446	0.40783
445	0.41286
444	0.41201
443	0.4371
442	0.45762
441	0.48517
440	0.50331
439	0.51156
438	0.5339
437	0.5122
436	0.53602
435	0.57741
434	0.61849
433	0.6427
432	0.67039
431	0.68853
430	0.70217
429	0.73046
428	0.77478
427	0.80512
426	0.82753
425	0.84641
424	0.85567
423	0.88172
422	0.91124
421	0.95871
420	1.00561
419	1.04438
418	1.08063
417	1.11685
416	1.15909
415	1.20466
414	1.26143
413	1.31995
412	1.37939
411	1.43677
410	1.50056
409	1.60645
408	1.71603
407	1.83306
406	1.95164
405	2.07505
404	2.20066
403	2.35135
402	2.53485
401	2.70855
400	2.90801
399	3.09088
398	3.30836
397	3.55547
396	3.8429
395	4.10986
394	4.39083
393	4.67103
392	4.98921
391	5.33322
390	5.70365
389	6.0735
388	6.46731
387	6.85489
386	7.26543
385	7.70399
384	8.15801
383	8.6015
382	9.04824
381	9.50886
380	9.97767
379	10.45746
378	10.92983
377	11.38772
376	11.84435
375	12.31686
374	12.78354
373	13.24105
372	13.66622
371	14.09587
370	14.52646
369	14.9472
368	15.38419
367	15.81244
366	16.24855
365	16.67957
364	17.12182
363	17.5669
362	18.01713
361	18.50735
360	19.02147
359	19.57147
358	20.1364
357	20.75758
356	21.41172
355	22.13392
354	22.90685
353	23.74309
352	24.63439
351	25.6062
350	26.67033
349	27.27955
348	28.51291
347	29.80789
346	31.19213
345	32.63365
344	34.19157
343	35.84038
342	37.53339
341	39.23221
340	41.02806
339	42.90159
338	44.78756
337	46.66767
336	48.58234
335	50.50682
334	52.36113
333	54.17926
332	55.9216
331	57.58768
330	59.1421
329	60.59204
328	61.90508
327	63.06908
326	64.06034
325	64.90693
324	65.59868
323	66.10289
322	66.41448
321	66.55261
320	66.50317
319	66.26988
318	65.85035
317	65.25275
316	64.4954
315	63.61433
314	62.60698
313	61.50371
312	60.34818
311	59.24716
310	58.17092
309	57.17058
308	56.31936
307	55.687
306	55.22872
305	55.03538
304	55.05399
303	55.33076
302	55.82966
301	56.54546
300	57.43588
299	58.44668
298	59.57112
297	60.75026
296	61.97405
295	63.18553
294	64.37631
293	65.51913
292	66.58597
291	67.58507
290	68.50376
289	69.32454
288	70.03769
287	70.67061
286	71.21527
285	71.688
284	72.0757
283	72.41237
282	72.68286
281	72.91336
280	73.10019
279	73.27776
278	73.45248
277	73.63585
276	73.83402
275	74.07199
274	74.34801
273	74.67348
272	75.05411
271	75.51723
270	76.03575
269	76.6082
268	77.24149
267	77.93408
266	78.68397
265	79.46465
264	80.2684
263	81.08721
262	81.88929
261	82.66934
260	83.43504
259	84.16208
258	84.8493
257	85.50475
256	86.14409
255	86.7745
254	87.39579
253	88.02115
252	88.66865
251	89.32723
250	90
200 mM
800	0.47201
799	0.47339
798	0.4694
797	0.49841
796	0.49184
795	0.50604
794	0.48927
793	0.51011
792	0.52933
791	0.52744
790	0.54289
789	0.53786
788	0.54787
787	0.56647
786	0.56226
785	0.55707
784	0.55866
783	0.52847
782	0.54274
781	0.52243
780	0.50517
779	0.50076
778	0.48156
777	0.495
776	0.4918
775	0.49106
774	0.47911
773	0.49469
772	0.49223
771	0.50273
770	0.50287
769	0.50561
768	0.5174
767	0.5027
766	0.5412
765	0.54177
764	0.54204
763	0.55408
762	0.54075
761	0.54161
760	0.51665
759	0.5263
758	0.50191
757	0.47477
756	0.48593
755	0.46678
754	0.45583
753	0.4526
752	0.45612
751	0.4513
750	0.44789
749	0.47828
748	0.48703
747	0.48639
746	0.4617
745	0.48755
744	0.51002
743	0.51016
742	0.51256
741	0.49422
740	0.47649
739	0.47744
738	0.47494
737	0.4646
736	0.44955
735	0.4245
734	0.43192
733	0.41615
732	0.41661
731	0.42811
730	0.42558
729	0.44344
728	0.44311
727	0.4446
726	0.45536
725	0.46401
724	0.44275
723	0.47187
722	0.47588
721	0.46103
720	0.44723
719	0.44095
718	0.43159
717	0.41975
716	0.42473
715	0.43284
714	0.4334
713	0.42898
712	0.44319
711	0.44522
710	0.44135
709	0.45281
708	0.44942
707	0.46214
706	0.46668
705	0.47107
704	0.47171
703	0.44499
702	0.45261
701	0.45727
700	0.45261
699	0.45957
698	0.45154
697	0.43453
696	0.41891
695	0.42954
694	0.43193
693	0.45356
692	0.50348
691	0.56369
690	0.57122
689	0.57339
688	0.5339
687	0.49797
686	0.47675
685	0.46882
684	0.45169
683	0.44698
682	0.42725
681	0.39794
680	0.39642
679	0.38643
678	0.37849
677	0.37415
676	0.38679
675	0.39052
674	0.40327
673	0.41699
672	0.4242
671	0.42704
670	0.4219
669	0.41047
668	0.41022
667	0.38796
666	0.37938
665	0.3349
664	0.33377
663	0.31117
662	0.28917
661	0.28148
660	0.28089
659	0.29321
658	0.30559
657	0.30318
656	0.3071
655	0.31081
654	0.29808
653	0.27505
652	0.25461
651	0.22445
650	0.2021
649	0.18046
648	0.16513
647	0.15173
646	0.15777
645	0.15533
644	0.15358
643	0.16686
642	0.17407
641	0.1795
640	0.16861
639	0.15838
638	0.15041
637	0.12592
636	0.10993
635	0.10694
634	0.09315
633	0.0952
632	0.09889
631	0.10541
630	0.11122
629	0.11915
628	0.1311
627	0.1356
626	0.15095
625	0.15522
624	0.15098
623	0.16618
622	0.16579
621	0.17006
620	0.19163
619	0.21065
618	0.21966
617	0.22731
616	0.23524
615	0.24325
614	0.26076
613	0.27353
612	0.29431
611	0.29353
610	0.31497
609	0.33287
608	0.34569
607	0.33885
606	0.33939
605	0.32277
604	0.30348
603	0.29335
602	0.27621
601	0.27763
600	0.26976
599	0.26594
598	0.26432
597	0.26706
596	0.25413
595	0.23524
594	0.20438
593	0.15469
592	0.09994
591	0.0783
590	0.04323
589	0.03407
588	0.04342
587	0.05821
586	0.06996
585	0.09235
584	0.08872
583	0.10979
582	0.06324
581	0.03778
580	0.02467
579	0
578	0.01434
577	0.03489
576	0.0465
575	0.09593
574	0.145
573	0.17685
572	0.1819
571	0.17173
570	0.16054
569	0.17601
568	0.16698
567	0.16155
566	0.1704
565	0.19779
564	0.2128
563	0.23088
562	0.2508
561	0.2639
560	0.26673
559	0.25518
558	0.26165
557	0.24519
556	0.24125
555	0.25186
554	0.25285
553	0.25505
552	0.26312
551	0.26271
550	0.27632
549	0.29321
548	0.30261
547	0.3076
546	0.30833
545	0.32083
544	0.31373
543	0.29835
542	0.28596
541	0.27441
540	0.28378
539	0.30657
538	0.33194
537	0.34976
536	0.36175
535	0.34339
534	0.32531
533	0.29994
532	0.28107
531	0.27695
530	0.29196
529	0.31321
528	0.34479
527	0.36091
526	0.36423
525	0.36637
524	0.32758
523	0.30123
522	0.29217
521	0.29386
520	0.31018
519	0.32378
518	0.35614
517	0.36502
516	0.35972
515	0.35058
514	0.32773
513	0.30046
512	0.3002
511	0.29339
510	0.32117
509	0.33635
508	0.3456
507	0.35869
506	0.35267
505	0.34404
504	0.32422
503	0.3134
502	0.30811
501	0.30572
500	0.31955
499	0.34258
498	0.35805
497	0.36615
496	0.35023
495	0.34184
494	0.32468
493	0.31212
492	0.32755
491	0.32729
490	0.35631
489	0.3642
488	0.36637
487	0.37017
486	0.35279
485	0.34604
484	0.33038
483	0.33603
482	0.35189
481	0.36966
480	0.38117
479	0.39561
478	0.39669
477	0.38133
476	0.37029
475	0.35892
474	0.38117
473	0.40246
472	0.43144
471	0.45725
470	0.46346
469	0.45101
468	0.44687
467	0.44704
466	0.46621
465	0.50522
464	0.5507
463	0.58377
462	0.60084
461	0.60426
460	0.60727
459	0.64329
458	0.67817
[truncated: 1,864 more rows]
