# Supplementary material for: How crystallization additives govern halide perovskite grain growth
Source: Nat Commun. 2025 Nov 10;16:9894. doi: 10.1038/s41467-025-65484-7 (PMC12603034; doi:10.1038/s41467-025-65484-7)
Supplement: Supplementary file 3 — Source Data [file 41467_2025_65484_MOESM3_ESM.zip › Data files/Fig S6-bottom.txt]

concentration / mol/l	delta_EC for DMF	delta_EC for DMF:NMP	delta_EC for DMSO	delata_EC for NMP
0.1	80.90542	48.09576	-6.38064	-2.88162
0.2	76.08955	56.33721	8.31882	8.23092
0.3	86.81123	55.64074	23.23025	7.98793
0.4	93.65683	63.96709	44.71516	16.45631
0.5	99.4647	68.91892	57.89025	19.79106
0.6	106.32672	79.64253	70.45455	29.04798
0.7	120.9248	87.23713	80.66802	29.58364
0.8	124.90999	99.79463	89.07273	34.37535
0.9	130.10419	98.86525	96.54536	34.33481
1	142.48183	115.92539	111.90645	37.33319
