# Supplementary material for: How crystallization additives govern halide perovskite grain growth
Source: Nat Commun. 2025 Nov 10;16:9894. doi: 10.1038/s41467-025-65484-7 (PMC12603034; doi:10.1038/s41467-025-65484-7)
Supplement: Supplementary file 3 — Source Data [file 41467_2025_65484_MOESM3_ESM.zip › Data files/Fig S6-top.txt]

concentration / mol/l	MAI in DMF	MAPbI3 in DMF	MAI in DMF:NMP	MAPbI3 in DMF:NMP	MAI in DMSO	MAPbI3 in DMSO	MAI in NMP	MAPbI3 in NMP
0.1	40.36	22.31	27.22	18.38	25.53	27.27	16.692	17.173
0.2	73.94	41.99	53.78	34.4	49.74	45.92	32.548	29.869
0.3	105.1	56.26	71.05	45.65	66.15	53.68	49.7	45.73
0.4	132.5	68.42	89.69	54.7	82.56	57.05	61.8	51.63
0.5	156.5	78.46	105	62.16	92.65	58.68	68.92	55.28
0.6	174.8	84.72	118.6	66.02	100.5	58.96	80.04	56.79
0.7	189.2	85.64	129.1	68.95	107.1	59.28	82.14	57.84
0.8	199.9	88.88	136.2	68.17	109.7	58.02	90.53	59.41
0.9	207.6	90.22	140.2	70.5	117.2	59.63	87.87	57.7
1	216.9	89.45	150.5	69.7	119.6	56.44	92.92	58.23
