# Supplementary material for: How crystallization additives govern halide perovskite grain growth
Source: Nat Commun. 2025 Nov 10;16:9894. doi: 10.1038/s41467-025-65484-7 (PMC12603034; doi:10.1038/s41467-025-65484-7)
Supplement: Supplementary file 3 — Source Data [file 41467_2025_65484_MOESM3_ESM.zip › Data files/Fig S7.txt]

ppm0m5	intens0m5	ppm1m0	intens1m0	ppm2m0	intens2m0
997.694933	133465	1317.695177	-17841	1697.695177	2853
997.687339	133440	1317.687583	-17741	1697.687583	2924
997.679745	133415	1317.679989	-17642	1697.679989	2995
997.67215	133390	1317.672395	-17545	1697.672395	3065
997.664556	133364	1317.6648	-17448	1697.6648	3136
997.656962	133338	1317.657206	-17353	1697.657206	3206
997.649368	133311	1317.649612	-17259	1697.649612	3275
997.641773	133284	1317.642018	-17167	1697.642018	3345
997.634179	133257	1317.634423	-17075	1697.634423	3414
997.626585	133229	1317.626829	-16985	1697.626829	3483
997.618991	133201	1317.619235	-16896	1697.619235	3552
997.611396	133173	1317.61164	-16807	1697.61164	3621
997.603802	133144	1317.604046	-16720	1697.604046	3689
997.596208	133115	1317.596452	-16635	1697.596452	3757
997.588613	133085	1317.588858	-16550	1697.588858	3825
997.581019	133056	1317.581263	-16466	1697.581263	3892
997.573425	133026	1317.573669	-16383	1697.573669	3960
997.565831	132995	1317.566075	-16301	1697.566075	4027
997.558236	132965	1317.55848	-16220	1697.55848	4094
997.550642	132934	1317.550886	-16140	1697.550886	4160
997.543048	132902	1317.543292	-16061	1697.543292	4227
997.535453	132871	1317.535698	-15983	1697.535698	4293
997.527859	132839	1317.528103	-15905	1697.528103	4359
997.520265	132807	1317.520509	-15828	1697.520509	4424
997.512671	132775	1317.512915	-15753	1697.512915	4490
997.505076	132743	1317.50532	-15677	1697.50532	4555
997.497482	132710	1317.497726	-15603	1697.497726	4620
997.489888	132678	1317.490132	-15529	1697.490132	4685
997.482294	132645	1317.482538	-15456	1697.482538	4749
997.474699	132612	1317.474943	-15384	1697.474943	4813
997.467105	132578	1317.467349	-15312	1697.467349	4877
997.459511	132545	1317.459755	-15240	1697.459755	4941
997.451916	132512	1317.452161	-15170	1697.452161	5005
997.444322	132478	1317.444566	-15099	1697.444566	5068
997.436728	132445	1317.436972	-15030	1697.436972	5131
997.429134	132411	1317.429378	-14960	1697.429378	5194
997.421539	132377	1317.421783	-14892	1697.421783	5257
997.413945	132344	1317.414189	-14823	1697.414189	5320
997.406351	132310	1317.406595	-14755	1697.406595	5382
997.398756	132276	1317.399001	-14687	1697.399001	5444
997.391162	132243	1317.391406	-14620	1697.391406	5506
997.383568	132209	1317.383812	-14553	1697.383812	5567
997.375974	132176	1317.376218	-14486	1697.376218	5629
997.368379	132142	1317.368623	-14420	1697.368623	5690
997.360785	132109	1317.361029	-14354	1697.361029	5751
997.353191	132076	1317.353435	-14288	1697.353435	5812
997.345596	132043	1317.345841	-14222	1697.345841	5872
997.338002	132010	1317.338246	-14156	1697.338246	5933
997.330408	131977	1317.330652	-14091	1697.330652	5993
997.322814	131944	1317.323058	-14026	1697.323058	6053
997.315219	131912	1317.315464	-13961	1697.315464	6112
997.307625	131880	1317.307869	-13896	1697.307869	6172
997.300031	131848	1317.300275	-13831	1697.300275	6231
997.292437	131816	1317.292681	-13766	1697.292681	6290
997.284842	131785	1317.285086	-13702	1697.285086	6349
997.277248	131754	1317.277492	-13637	1697.277492	6407
997.269654	131723	1317.269898	-13573	1697.269898	6466
997.262059	131692	1317.262304	-13508	1697.262304	6524
997.254465	131662	1317.254709	-13444	1697.254709	6582
997.246871	131632	1317.247115	-13380	1697.247115	6640
997.239277	131602	1317.239521	-13315	1697.239521	6697
997.231682	131573	1317.231926	-13251	1697.231926	6755
997.224088	131544	1317.224332	-13187	1697.224332	6812
997.216494	131516	1317.216738	-13123	1697.216738	6869
997.208899	131488	1317.209144	-13059	1697.209144	6926
997.201305	131460	1317.201549	-12996	1697.201549	6982
997.193711	131433	1317.193955	-12932	1697.193955	7038
997.186117	131406	1317.186361	-12868	1697.186361	7094
997.178522	131379	1317.178766	-12804	1697.178766	7150
997.170928	131353	1317.171172	-12741	1697.171172	7206
997.163334	131328	1317.163578	-12677	1697.163578	7261
997.155739	131303	1317.155984	-12614	1697.155984	7317
997.148145	131278	1317.148389	-12551	1697.148389	7372
997.140551	131254	1317.140795	-12488	1697.140795	7427
997.132957	131230	1317.133201	-12425	1697.133201	7481
997.125362	131207	1317.125607	-12362	1697.125607	7536
997.117768	131184	1317.118012	-12300	1697.118012	7590
997.110174	131162	1317.110418	-12237	1697.110418	7644
997.10258	131140	1317.102824	-12175	1697.102824	7698
997.094985	131119	1317.095229	-12113	1697.095229	7751
997.087391	131098	1317.087635	-12051	1697.087635	7805
997.079797	131077	1317.080041	-11990	1697.080041	7858
997.072202	131058	1317.072447	-11929	1697.072447	7911
997.064608	131038	1317.064852	-11868	1697.064852	7964
997.057014	131019	1317.057258	-11808	1697.057258	8016
997.04942	131001	1317.049664	-11747	1697.049664	8068
997.041825	130983	1317.042069	-11688	1697.042069	8121
997.034231	130965	1317.034475	-11628	1697.034475	8172
997.026637	130948	1317.026881	-11569	1697.026881	8224
997.019042	130932	1317.019287	-11511	1697.019287	8276
997.011448	130915	1317.011692	-11453	1697.011692	8327
997.003854	130900	1317.004098	-11395	1697.004098	8378
996.99626	130885	1316.996504	-11338	1696.996504	8429
996.988665	130870	1316.988909	-11281	1696.988909	8479
996.981071	130855	1316.981315	-11225	1696.981315	8530
996.973477	130842	1316.973721	-11170	1696.973721	8580
996.965883	130828	1316.966127	-11115	1696.966127	8630
996.958288	130815	1316.958532	-11061	1696.958532	8680
996.950694	130802	1316.950938	-11008	1696.950938	8729
996.9431	130790	1316.943344	-10955	1696.943344	8778
996.935505	130778	1316.93575	-10903	1696.93575	8827
996.927911	130767	1316.928155	-10851	1696.928155	8876
996.920317	130756	1316.920561	-10801	1696.920561	8925
996.912723	130745	1316.912967	-10751	1696.912967	8973
996.905128	130735	1316.905372	-10702	1696.905372	9021
996.897534	130725	1316.897778	-10654	1696.897778	9069
996.88994	130716	1316.890184	-10606	1696.890184	9117
996.882345	130707	1316.88259	-10560	1696.88259	9165
996.874751	130698	1316.874995	-10514	1696.874995	9212
996.867157	130689	1316.867401	-10470	1696.867401	9259
996.859563	130681	1316.859807	-10426	1696.859807	9306
996.851968	130673	1316.852212	-10383	1696.852212	9352
996.844374	130666	1316.844618	-10342	1696.844618	9399
996.83678	130658	1316.837024	-10301	1696.837024	9445
996.829185	130652	1316.82943	-10261	1696.82943	9490
996.821591	130645	1316.821835	-10223	1696.821835	9536
996.813997	130639	1316.814241	-10185	1696.814241	9581
996.806403	130633	1316.806647	-10148	1696.806647	9627
996.798808	130627	1316.799053	-10113	1696.799053	9671
996.791214	130621	1316.791458	-10079	1696.791458	9716
996.78362	130616	1316.783864	-10045	1696.783864	9761
996.776026	130611	1316.77627	-10013	1696.77627	9805
996.768431	130606	1316.768675	-9982	1696.768675	9849
996.760837	130602	1316.761081	-9952	1696.761081	9892
996.753243	130597	1316.753487	-9924	1696.753487	9936
996.745648	130593	1316.745893	-9896	1696.745893	9979
996.738054	130589	1316.738298	-9870	1696.738298	10022
996.73046	130585	1316.730704	-9845	1696.730704	10064
996.722866	130582	1316.72311	-9821	1696.72311	10107
996.715271	130579	1316.715515	-9798	1696.715515	10149
996.707677	130575	1316.707921	-9776	1696.707921	10191
996.700083	130573	1316.700327	-9756	1696.700327	10232
996.692488	130570	1316.692733	-9737	1696.692733	10274
996.684894	130567	1316.685138	-9719	1696.685138	10315
996.6773	130565	1316.677544	-9702	1696.677544	10355
996.669706	130562	1316.66995	-9686	1696.66995	10396
996.662111	130560	1316.662355	-9672	1696.662355	10436
996.654517	130558	1316.654761	-9658	1696.654761	10476
996.646923	130556	1316.647167	-9646	1696.647167	10516
996.639329	130554	1316.639573	-9635	1696.639573	10555
996.631734	130553	1316.631978	-9625	1696.631978	10594
996.62414	130551	1316.624384	-9616	1696.624384	10633
996.616546	130550	1316.61679	-9608	1696.61679	10672
996.608951	130548	1316.609196	-9601	1696.609196	10710
996.601357	130547	1316.601601	-9595	1696.601601	10748
996.593763	130546	1316.594007	-9590	1696.594007	10786
996.586169	130545	1316.586413	-9587	1696.586413	10823
996.578574	130544	1316.578818	-9584	1696.578818	10861
996.57098	130543	1316.571224	-9582	1696.571224	10897
996.563386	130542	1316.56363	-9581	1696.56363	10934
996.555791	130541	1316.556036	-9581	1696.556036	10970
996.548197	130540	1316.548441	-9581	1696.548441	11006
996.540603	130539	1316.540847	-9583	1696.540847	11042
996.533009	130538	1316.533253	-9585	1696.533253	11077
996.525414	130538	1316.525658	-9588	1696.525658	11112
996.51782	130537	1316.518064	-9592	1696.518064	11147
996.510226	130536	1316.51047	-9597	1696.51047	11182
996.502631	130535	1316.502876	-9602	1696.502876	11216
996.495037	130534	1316.495281	-9607	1696.495281	11250
996.487443	130533	1316.487687	-9614	1696.487687	11283
996.479849	130532	1316.480093	-9620	1696.480093	11316
996.472254	130531	1316.472499	-9627	1696.472499	11349
996.46466	130530	1316.464904	-9635	1696.464904	11382
996.457066	130528	1316.45731	-9643	1696.45731	11414
996.449472	130527	1316.449716	-9651	1696.449716	11446
996.441877	130526	1316.442121	-9660	1696.442121	11478
996.434283	130524	1316.434527	-9668	1696.434527	11509
996.426689	130522	1316.426933	-9677	1696.426933	11540
996.419094	130520	1316.419339	-9686	1696.419339	11571
996.4115	130518	1316.411744	-9695	1696.411744	11601
996.403906	130516	1316.40415	-9705	1696.40415	11631
996.396312	130513	1316.396556	-9714	1696.396556	11661
996.388717	130511	1316.388961	-9723	1696.388961	11690
996.381123	130508	1316.381367	-9732	1696.381367	11719
996.373529	130505	1316.373773	-9740	1696.373773	11747
996.365934	130501	1316.366179	-9749	1696.366179	11776
996.35834	130498	1316.358584	-9757	1696.358584	11804
996.350746	130494	1316.35099	-9765	1696.35099	11831
996.343152	130490	1316.343396	-9772	1696.343396	11859
996.335557	130485	1316.335801	-9779	1696.335801	11885
996.327963	130480	1316.328207	-9786	1696.328207	11912
996.320369	130475	1316.320613	-9792	1696.320613	11938
996.312774	130469	1316.313019	-9797	1696.313019	11964
996.30518	130463	1316.305424	-9802	1696.305424	11990
996.297586	130457	1316.29783	-9806	1696.29783	12015
996.289992	130450	1316.290236	-9809	1696.290236	12040
996.282397	130443	1316.282642	-9812	1696.282642	12064
996.274803	130435	1316.275047	-9813	1696.275047	12088
996.267209	130427	1316.267453	-9814	1696.267453	12112
996.259615	130418	1316.259859	-9814	1696.259859	12135
996.25202	130409	1316.252264	-9813	1696.252264	12158
996.244426	130399	1316.24467	-9811	1696.24467	12181
996.236832	130388	1316.237076	-9808	1696.237076	12203
996.229237	130378	1316.229482	-9804	1696.229482	12225
996.221643	130366	1316.221887	-9799	1696.221887	12247
996.214049	130354	1316.214293	-9793	1696.214293	12268
996.206455	130341	1316.206699	-9785	1696.206699	12289
996.19886	130327	1316.199104	-9777	1696.199104	12309
996.191266	130313	1316.19151	-9767	1696.19151	12329
996.183672	130298	1316.183916	-9756	1696.183916	12349
996.176077	130283	1316.176322	-9744	1696.176322	12369
996.168483	130266	1316.168727	-9730	1696.168727	12388
996.160889	130249	1316.161133	-9715	1696.161133	12406
996.153295	130231	1316.153539	-9699	1696.153539	12424
996.1457	130212	1316.145944	-9682	1696.145944	12442
996.138106	130192	1316.13835	-9663	1696.13835	12460
996.130512	130172	1316.130756	-9643	1696.130756	12477
996.122918	130150	1316.123162	-9621	1696.123162	12494
996.115323	130128	1316.115567	-9598	1696.115567	12510
996.107729	130104	1316.107973	-9574	1696.107973	12526
996.100135	130080	1316.100379	-9548	1696.100379	12542
996.09254	130055	1316.092785	-9521	1696.092785	12557
996.084946	130029	1316.08519	-9492	1696.08519	12572
996.077352	130001	1316.077596	-9462	1696.077596	12586
996.069758	129973	1316.070002	-9431	1696.070002	12601
996.062163	129943	1316.062407	-9399	1696.062407	12614
996.054569	129913	1316.054813	-9365	1696.054813	12628
996.046975	129881	1316.047219	-9329	1696.047219	12641
996.03938	129848	1316.039625	-9293	1696.039625	12653
996.031786	129814	1316.03203	-9255	1696.03203	12666
996.024192	129779	1316.024436	-9216	1696.024436	12677
996.016598	129742	1316.016842	-9175	1696.016842	12689
996.009003	129704	1316.009247	-9133	1696.009247	12700
996.001409	129666	1316.001653	-9090	1696.001653	12711
995.993815	129625	1315.994059	-9046	1695.994059	12721
995.98622	129584	1315.986465	-9001	1695.986465	12731
995.978626	129541	1315.97887	-8954	1695.97887	12741
995.971032	129497	1315.971276	-8906	1695.971276	12750
995.963438	129451	1315.963682	-8858	1695.963682	12759
995.955843	129404	1315.956088	-8808	1695.956088	12767
995.948249	129356	1315.948493	-8757	1695.948493	12776
995.940655	129307	1315.940899	-8705	1695.940899	12783
995.933061	129256	1315.933305	-8652	1695.933305	12791
995.925466	129203	1315.92571	-8598	1695.92571	12798
995.917872	129149	1315.918116	-8544	1695.918116	12804
995.910278	129094	1315.910522	-8488	1695.910522	12811
995.902683	129037	1315.902928	-8432	1695.902928	12817
995.895089	128979	1315.895333	-8375	1695.895333	12822
995.887495	128919	1315.887739	-8317	1695.887739	12827
995.879901	128858	1315.880145	-8259	1695.880145	12832
995.872306	128795	1315.87255	-8200	1695.87255	12837
995.864712	128731	1315.864956	-8140	1695.864956	12841
995.857118	128665	1315.857362	-8079	1695.857362	12845
995.849523	128598	1315.849768	-8019	1695.849768	12848
995.841929	128530	1315.842173	-7957	1695.842173	12851
995.834335	128459	1315.834579	-7895	1695.834579	12854
995.826741	128388	1315.826985	-7833	1695.826985	12856
995.819146	128314	1315.81939	-7771	1695.81939	12858
995.811552	128240	1315.811796	-7708	1695.811796	12860
995.803958	128164	1315.804202	-7645	1695.804202	12861
995.796364	128086	1315.796608	-7581	1695.796608	12862
995.788769	128007	1315.789013	-7518	1695.789013	12863
995.781175	127926	1315.781419	-7454	1695.781419	12863
995.773581	127844	1315.773825	-7390	1695.773825	12863
995.765986	127760	1315.766231	-7326	1695.766231	12863
995.758392	127675	1315.758636	-7261	1695.758636	12862
995.750798	127588	1315.751042	-7197	1695.751042	12861
995.743204	127500	1315.743448	-7133	1695.743448	12859
995.735609	127411	1315.735853	-7069	1695.735853	12858
995.728015	127320	1315.728259	-7005	1695.728259	12856
995.720421	127228	1315.720665	-6940	1695.720665	12853
995.712826	127134	1315.713071	-6876	1695.713071	12851
995.705232	127039	1315.705476	-6813	1695.705476	12848
995.697638	126943	1315.697882	-6749	1695.697882	12844
995.690044	126845	1315.690288	-6685	1695.690288	12841
995.682449	126746	1315.682693	-6622	1695.682693	12837
995.674855	126645	1315.675099	-6559	1695.675099	12833
995.667261	126544	1315.667505	-6496	1695.667505	12828
995.659666	126441	1315.659911	-6433	1695.659911	12823
995.652072	126337	1315.652316	-6370	1695.652316	12818
995.644478	126232	1315.644722	-6308	1695.644722	12813
995.636884	126125	1315.637128	-6246	1695.637128	12807
995.629289	126017	1315.629533	-6185	1695.629533	12801
995.621695	125909	1315.621939	-6123	1695.621939	12795
995.614101	125799	1315.614345	-6062	1695.614345	12788
995.606507	125688	1315.606751	-6001	1695.606751	12781
995.598912	125576	1315.599156	-5941	1695.599156	12774
995.591318	125463	1315.591562	-5881	1695.591562	12767
995.583724	125348	1315.583968	-5821	1695.583968	12759
995.576129	125233	1315.576374	-5761	1695.576374	12751
995.568535	125117	1315.568779	-5702	1695.568779	12743
995.560941	125000	1315.561185	-5643	1695.561185	12735
995.553347	124883	1315.553591	-5584	1695.553591	12726
995.545752	124764	1315.545996	-5525	1695.545996	12717
995.538158	124644	1315.538402	-5467	1695.538402	12708
995.530564	124524	1315.530808	-5409	1695.530808	12699
995.522969	124403	1315.523214	-5351	1695.523214	12689
995.515375	124281	1315.515619	-5294	1695.515619	12679
995.507781	124159	1315.508025	-5237	1695.508025	12669
995.500187	124035	1315.500431	-5180	1695.500431	12659
995.492592	123911	1315.492836	-5123	1695.492836	12648
995.484998	123787	1315.485242	-5066	1695.485242	12637
995.477404	123662	1315.477648	-5009	1695.477648	12626
995.469809	123536	1315.470054	-4953	1695.470054	12615
995.462215	123410	1315.462459	-4897	1695.462459	12604
995.454621	123283	1315.454865	-4841	1695.454865	12592
995.447027	123156	1315.447271	-4785	1695.447271	12580
995.439432	123028	1315.439677	-4729	1695.439677	12568
995.431838	122900	1315.432082	-4673	1695.432082	12556
995.424244	122771	1315.424488	-4617	1695.424488	12544
995.41665	122643	1315.416894	-4561	1695.416894	12531
995.409055	122513	1315.409299	-4506	1695.409299	12519
995.401461	122384	1315.401705	-4450	1695.401705	12506
995.393867	122254	1315.394111	-4394	1695.394111	12493
995.386272	122124	1315.386517	-4339	1695.386517	12479
995.378678	121993	1315.378922	-4283	1695.378922	12466
995.371084	121862	1315.371328	-4227	1695.371328	12452
995.36349	121732	1315.363734	-4172	1695.363734	12439
995.355895	121601	1315.356139	-4116	1695.356139	12425
995.348301	121469	1315.348545	-4060	1695.348545	12411
995.340707	121338	1315.340951	-4004	1695.340951	12397
995.333112	121206	1315.333357	-3948	1695.333357	12382
995.325518	121075	1315.325762	-3892	1695.325762	12368
995.317924	120943	1315.318168	-3836	1695.318168	12353
995.31033	120812	1315.310574	-3780	1695.310574	12339
995.302735	120680	1315.302979	-3724	1695.302979	12324
995.295141	120548	1315.295385	-3668	1695.295385	12309
995.287547	120416	1315.287791	-3611	1695.287791	12294
995.279953	120285	1315.280197	-3555	1695.280197	12279
995.272358	120153	1315.272602	-3499	1695.272602	12264
995.264764	120021	1315.265008	-3442	1695.265008	12249
995.25717	119890	1315.257414	-3386	1695.257414	12233
995.249575	119758	1315.24982	-3329	1695.24982	12218
995.241981	119627	1315.242225	-3273	1695.242225	12202
995.234387	119496	1315.234631	-3216	1695.234631	12187
995.226793	119365	1315.227037	-3160	1695.227037	12171
995.219198	119234	1315.219442	-3103	1695.219442	12155
995.211604	119103	1315.211848	-3047	1695.211848	12139
995.20401	118973	1315.204254	-2990	1695.204254	12123
995.196415	118843	1315.19666	-2934	1695.19666	12107
995.188821	118713	1315.189065	-2878	1695.189065	12091
995.181227	118583	1315.181471	-2822	1695.181471	12075
995.173633	118453	1315.173877	-2766	1695.173877	12059
995.166038	118324	1315.166282	-2711	1695.166282	12043
995.158444	118195	1315.158688	-2655	1695.158688	12027
995.15085	118066	1315.151094	-2600	1695.151094	12011
995.143255	117938	1315.1435	-2545	1695.1435	11994
995.135661	117810	1315.135905	-2491	1695.135905	11978
995.128067	117683	1315.128311	-2436	1695.128311	11962
995.120473	117555	1315.120717	-2383	1695.120717	11946
995.112878	117429	1315.113123	-2329	1695.113123	11929
995.105284	117302	1315.105528	-2276	1695.105528	11913
995.09769	117176	1315.097934	-2224	1695.097934	11897
995.090096	117051	1315.09034	-2172	1695.09034	11880
995.082501	116926	1315.082745	-2120	1695.082745	11864
995.074907	116801	1315.075151	-2069	1695.075151	11847
995.067313	116677	1315.067557	-2019	1695.067557	11831
995.059718	116553	1315.059963	-1969	1695.059963	11815
995.052124	116430	1315.052368	-1921	1695.052368	11799
995.04453	116308	1315.044774	-1873	1695.044774	11782
995.036936	116186	1315.03718	-1825	1695.03718	11766
995.029341	116065	1315.029585	-1779	1695.029585	11750
995.021747	115944	1315.021991	-1733	1695.021991	11734
995.014153	115824	1315.014397	-1688	1695.014397	11717
995.006558	115704	1315.006803	-1644	1695.006803	11701
994.998964	115586	1314.999208	-1602	1694.999208	11685
994.99137	115468	1314.991614	-1560	1694.991614	11669
994.983776	115350	1314.98402	-1519	1694.98402	11653
994.976181	115233	1314.976425	-1479	1694.976425	11637
994.968587	115118	1314.968831	-1441	1694.968831	11621
994.960993	115002	1314.961237	-1403	1694.961237	11605
994.953398	114888	1314.953643	-1367	1694.953643	11589
994.945804	114774	1314.946048	-1332	1694.946048	11574
994.93821	114662	1314.938454	-1299	1694.938454	11558
994.930616	114550	1314.93086	-1266	1694.93086	11542
994.923021	114438	1314.923266	-1235	1694.923266	11527
994.915427	114328	1314.915671	-1206	1694.915671	11511
994.907833	114219	1314.908077	-1177	1694.908077	11496
994.900239	114110	1314.900483	-1151	1694.900483	11480
994.892644	114003	1314.892888	-1125	1694.892888	11465
994.88505	113896	1314.885294	-1101	1694.885294	11450
994.877456	113790	1314.8777	-1079	1694.8777	11435
994.869861	113685	1314.870106	-1058	1694.870106	11420
994.862267	113582	1314.862511	-1039	1694.862511	11405
994.854673	113479	1314.854917	-1022	1694.854917	11390
994.847079	113377	1314.847323	-1006	1694.847323	11375
994.839484	113276	1314.839728	-992	1694.839728	11360
994.83189	113176	1314.832134	-979	1694.832134	11346
994.824296	113077	1314.82454	-968	1694.82454	11331
994.816701	112979	1314.816946	-959	1694.816946	11317
994.809107	112883	1314.809351	-951	1694.809351	11302
994.801513	112787	1314.801757	-946	1694.801757	11288
994.793919	112692	1314.794163	-942	1694.794163	11274
994.786324	112599	1314.786568	-939	1694.786568	11260
994.77873	112506	1314.778974	-939	1694.778974	11246
994.771136	112415	1314.77138	-940	1694.77138	11232
994.763542	112325	1314.763786	-943	1694.763786	11218
994.755947	112235	1314.756191	-948	1694.756191	11204
994.748353	112147	1314.748597	-954	1694.748597	11190
994.740759	112060	1314.741003	-963	1694.741003	11177
994.733164	111974	1314.733409	-973	1694.733409	11164
994.72557	111889	1314.725814	-985	1694.725814	11150
994.717976	111805	1314.71822	-998	1694.71822	11137
994.710382	111722	1314.710626	-1013	1694.710626	11124
994.702787	111641	1314.703031	-1030	1694.703031	11111
994.695193	111560	1314.695437	-1049	1694.695437	11098
994.687599	111480	1314.687843	-1069	1694.687843	11085
994.680004	111402	1314.680249	-1091	1694.680249	11072
994.67241	111325	1314.672654	-1115	1694.672654	11060
994.664816	111248	1314.66506	-1140	1694.66506	11047
994.657222	111173	1314.657466	-1167	1694.657466	11035
994.649627	111099	1314.649871	-1195	1694.649871	11022
994.642033	111025	1314.642277	-1225	1694.642277	11010
994.634439	110953	1314.634683	-1256	1694.634683	10998
994.626844	110882	1314.627089	-1289	1694.627089	10986
994.61925	110812	1314.619494	-1323	1694.619494	10974
994.611656	110742	1314.6119	-1359	1694.6119	10962
994.604062	110674	1314.604306	-1395	1694.604306	10950
994.596467	110607	1314.596712	-1433	1694.596712	10938
994.588873	110540	1314.589117	-1473	1694.589117	10927
994.581279	110475	1314.581523	-1513	1694.581523	10915
994.573685	110410	1314.573929	-1554	1694.573929	10904
994.56609	110347	1314.566334	-1597	1694.566334	10892
994.558496	110284	1314.55874	-1641	1694.55874	10881
994.550902	110222	1314.551146	-1685	1694.551146	10870
994.543307	110161	1314.543552	-1730	1694.543552	10858
994.535713	110101	1314.535957	-1777	1694.535957	10847
994.528119	110042	1314.528363	-1824	1694.528363	10836
994.520525	109984	1314.520769	-1871	1694.520769	10825
994.51293	109926	1314.513174	-1919	1694.513174	10815
994.505336	109869	1314.50558	-1968	1694.50558	10804
994.497742	109814	1314.497986	-2017	1694.497986	10793
994.490147	109758	1314.490392	-2067	1694.490392	10782
994.482553	109704	1314.482797	-2117	1694.482797	10772
994.474959	109650	1314.475203	-2168	1694.475203	10761
994.467365	109598	1314.467609	-2218	1694.467609	10751
994.45977	109546	1314.460014	-2269	1694.460014	10740
994.452176	109494	1314.45242	-2319	1694.45242	10730
994.444582	109444	1314.444826	-2370	1694.444826	10719
994.436988	109394	1314.437232	-2421	1694.437232	10709
994.429393	109345	1314.429637	-2471	1694.429637	10699
994.421799	109296	1314.422043	-2521	1694.422043	10688
994.414205	109248	1314.414449	-2571	1694.414449	10678
994.40661	109201	1314.406855	-2621	1694.406855	10668
994.399016	109155	1314.39926	-2670	1694.39926	10658
994.391422	109109	1314.391666	-2719	1694.391666	10647
994.383828	109064	1314.384072	-2767	1694.384072	10637
994.376233	109020	1314.376477	-2814	1694.376477	10627
994.368639	108977	1314.368883	-2861	1694.368883	10617
994.361045	108934	1314.361289	-2906	1694.361289	10607
994.35345	108892	1314.353695	-2951	1694.353695	10597
994.345856	108850	1314.3461	-2995	1694.3461	10586
994.338262	108809	1314.338506	-3038	1694.338506	10576
994.330668	108769	1314.330912	-3080	1694.330912	10566
994.323073	108730	1314.323317	-3121	1694.323317	10556
994.315479	108691	1314.315723	-3161	1694.315723	10546
994.307885	108653	1314.308129	-3199	1694.308129	10535
994.30029	108616	1314.300535	-3236	1694.300535	10525
994.292696	108580	1314.29294	-3272	1694.29294	10515
994.285102	108544	1314.285346	-3307	1694.285346	10505
994.277508	108509	1314.277752	-3340	1694.277752	10494
994.269913	108475	1314.270157	-3371	1694.270157	10484
994.262319	108442	1314.262563	-3401	1694.262563	10473
994.254725	108409	1314.254969	-3430	1694.254969	10463
994.247131	108377	1314.247375	-3456	1694.247375	10452
994.239536	108346	1314.23978	-3482	1694.23978	10442
994.231942	108316	1314.232186	-3505	1694.232186	10431
994.224348	108287	1314.224592	-3527	1694.224592	10420
994.216753	108258	1314.216998	-3547	1694.216998	10410
994.209159	108230	1314.209403	-3566	1694.209403	10399
994.201565	108204	1314.201809	-3582	1694.201809	10388
994.193971	108178	1314.194215	-3597	1694.194215	10377
994.186376	108153	1314.18662	-3610	1694.18662	10366
994.178782	108129	1314.179026	-3621	1694.179026	10354
994.171188	108105	1314.171432	-3631	1694.171432	10343
994.163593	108083	1314.163838	-3638	1694.163838	10332
994.155999	108062	1314.156243	-3644	1694.156243	10320
994.148405	108041	1314.148649	-3648	1694.148649	10308
994.140811	108022	1314.141055	-3650	1694.141055	10297
994.133216	108003	1314.13346	-3650	1694.13346	10285
994.125622	107986	1314.125866	-3649	1694.125866	10273
994.118028	107969	1314.118272	-3645	1694.118272	10261
994.110433	107954	1314.110678	-3640	1694.110678	10248
994.102839	107939	1314.103083	-3633	1694.103083	10236
994.095245	107926	1314.095489	-3625	1694.095489	10223
994.087651	107913	1314.087895	-3614	1694.087895	10211
994.080056	107901	1314.080301	-3602	1694.080301	10198
994.072462	107891	1314.072706	-3589	1694.072706	10185
994.064868	107881	1314.065112	-3573	1694.065112	10172
994.057274	107873	1314.057518	-3556	1694.057518	10158
994.049679	107865	1314.049923	-3538	1694.049923	10145
994.042085	107859	1314.042329	-3518	1694.042329	10131
994.034491	107853	1314.034735	-3496	1694.034735	10117
994.026896	107849	1314.027141	-3473	1694.027141	10103
994.019302	107845	1314.019546	-3449	1694.019546	10089
994.011708	107843	1314.011952	-3423	1694.011952	10074
994.004114	107841	1314.004358	-3396	1694.004358	10060
993.996519	107841	1313.996763	-3368	1693.996763	10045
993.988925	107841	1313.989169	-3339	1693.989169	10030
993.981331	107842	1313.981575	-3308	1693.981575	10015
993.973736	107845	1313.973981	-3277	1693.973981	10000
993.966142	107848	1313.966386	-3244	1693.966386	9984
993.958548	107852	1313.958792	-3210	1693.958792	9968
993.950954	107858	1313.951198	-3176	1693.951198	9952
993.943359	107864	1313.943603	-3141	1693.943603	9936
993.935765	107871	1313.936009	-3105	1693.936009	9919
993.928171	107879	1313.928415	-3068	1693.928415	9903
993.920577	107888	1313.920821	-3031	1693.920821	9886
993.912982	107897	1313.913226	-2993	1693.913226	9868
993.905388	107908	1313.905632	-2955	1693.905632	9851
993.897794	107919	1313.898038	-2916	1693.898038	9833
993.890199	107931	1313.890444	-2877	1693.890444	9816
993.882605	107944	1313.882849	-2838	1693.882849	9797
993.875011	107958	1313.875255	-2798	1693.875255	9779
993.867417	107973	1313.867661	-2759	1693.867661	9760
993.859822	107988	1313.860066	-2719	1693.860066	9742
993.852228	108004	1313.852472	-2679	1693.852472	9722
993.844634	108021	1313.844878	-2640	1693.844878	9703
993.837039	108038	1313.837284	-2600	1693.837284	9683
993.829445	108057	1313.829689	-2561	1693.829689	9663
993.821851	108075	1313.822095	-2522	1693.822095	9643
993.814257	108095	1313.814501	-2484	1693.814501	9623
993.806662	108115	1313.806906	-2446	1693.806906	9602
993.799068	108136	1313.799312	-2408	1693.799312	9581
993.791474	108157	1313.791718	-2371	1693.791718	9560
993.783879	108179	1313.784124	-2335	1693.784124	9538
993.776285	108201	1313.776529	-2299	1693.776529	9517
993.768691	108224	1313.768935	-2264	1693.768935	9495
993.761097	108248	1313.761341	-2230	1693.761341	9472
993.753502	108272	1313.753747	-2197	1693.753747	9450
993.745908	108297	1313.746152	-2164	1693.746152	9427
993.738314	108322	1313.738558	-2133	1693.738558	9404
993.73072	108347	1313.730964	-2103	1693.730964	9380
993.723125	108373	1313.723369	-2073	1693.723369	9357
993.715531	108399	1313.715775	-2045	1693.715775	9333
993.707937	108426	1313.708181	-2018	1693.708181	9308
993.700342	108453	1313.700587	-1993	1693.700587	9284
993.692748	108481	1313.692992	-1968	1693.692992	9259
993.685154	108509	1313.685398	-1945	1693.685398	9234
993.67756	108537	1313.677804	-1923	1693.677804	9208
993.669965	108565	1313.670209	-1903	1693.670209	9183
993.662371	108594	1313.662615	-1884	1693.662615	9157
993.654777	108624	1313.655021	-1866	1693.655021	9131
993.647182	108653	1313.647427	-1850	1693.647427	9104
993.639588	108683	1313.639832	-1836	1693.639832	9077
993.631994	108713	1313.632238	-1823	1693.632238	9050
993.6244	108743	1313.624644	-1811	1693.624644	9023
993.616805	108774	1313.617049	-1801	1693.617049	8995
993.609211	108805	1313.609455	-1793	1693.609455	8967
993.601617	108836	1313.601861	-1786	1693.601861	8939
993.594023	108867	1313.594267	-1781	1693.594267	8911
993.586428	108899	1313.586672	-1777	1693.586672	8882
993.578834	108930	1313.579078	-1776	1693.579078	8853
993.57124	108962	1313.571484	-1775	1693.571484	8824
993.563645	108994	1313.56389	-1777	1693.56389	8794
993.556051	109026	1313.556295	-1780	1693.556295	8764
993.548457	109058	1313.548701	-1784	1693.548701	8734
993.540863	109091	1313.541107	-1791	1693.541107	8704
993.533268	109123	1313.533512	-1799	1693.533512	8673
993.525674	109156	1313.525918	-1808	1693.525918	8642
993.51808	109188	1313.518324	-1819	1693.518324	8611
993.510485	109221	1313.51073	-1832	1693.51073	8580
993.502891	109254	1313.503135	-1846	1693.503135	8548
993.495297	109287	1313.495541	-1862	1693.495541	8516
993.487703	109320	1313.487947	-1880	1693.487947	8484
993.480108	109353	1313.480352	-1899	1693.480352	8452
993.472514	109386	1313.472758	-1919	1693.472758	8419
993.46492	109419	1313.465164	-1941	1693.465164	8386
993.457325	109452	1313.45757	-1964	1693.45757	8353
993.449731	109485	1313.449975	-1989	1693.449975	8320
993.442137	109518	1313.442381	-2015	1693.442381	8287
993.434543	109550	1313.434787	-2043	1693.434787	8253
993.426948	109583	1313.427192	-2072	1693.427192	8219
993.419354	109616	1313.419598	-2102	1693.419598	8185
993.41176	109649	1313.412004	-2133	1693.412004	8150
993.404166	109682	1313.40441	-2166	1693.40441	8116
993.396571	109714	1313.396815	-2199	1693.396815	8081
993.388977	109747	1313.389221	-2234	1693.389221	8046
993.381383	109779	1313.381627	-2270	1693.381627	8010
993.373788	109812	1313.374033	-2307	1693.374033	7975
993.366194	109844	1313.366438	-2345	1693.366438	7939
993.3586	109876	1313.358844	-2384	1693.358844	7903
993.351006	109908	1313.35125	-2424	1693.35125	7867
993.343411	109939	1313.343655	-2465	1693.343655	7831
993.335817	109971	1313.336061	-2507	1693.336061	7795
993.328223	110002	1313.328467	-2549	1693.328467	7758
993.320628	110034	1313.320873	-2592	1693.320873	7721
993.313034	110065	1313.313278	-2636	1693.313278	7685
993.30544	110095	1313.305684	-2681	1693.305684	7648
993.297846	110126	1313.29809	-2726	1693.29809	7610
993.290251	110156	1313.290495	-2771	1693.290495	7573
993.282657	110186	1313.282901	-2817	1693.282901	7535
993.275063	110216	1313.275307	-2864	1693.275307	7498
993.267468	110246	1313.267713	-2911	1693.267713	7460
993.259874	110275	1313.260118	-2958	1693.260118	7422
993.25228	110304	1313.252524	-3006	1693.252524	7384
993.244686	110333	1313.24493	-3054	1693.24493	7346
993.237091	110362	1313.237336	-3102	1693.237336	7308
993.229497	110390	1313.229741	-3150	1693.229741	7269
993.221903	110418	1313.222147	-3198	1693.222147	7231
993.214309	110445	1313.214553	-3247	1693.214553	7192
993.206714	110472	1313.206958	-3296	1693.206958	7153
993.19912	110499	1313.199364	-3344	1693.199364	7114
993.191526	110526	1313.19177	-3393	1693.19177	7076
993.183931	110552	1313.184176	-3441	1693.184176	7037
993.176337	110578	1313.176581	-3489	1693.176581	6998
993.168743	110603	1313.168987	-3537	1693.168987	6958
993.161149	110628	1313.161393	-3585	1693.161393	6919
993.153554	110653	1313.153798	-3633	1693.153798	6880
993.14596	110677	1313.146204	-3681	1693.146204	6841
993.138366	110701	1313.13861	-3728	1693.13861	6801
993.130771	110724	1313.131016	-3775	1693.131016	6762
993.123177	110747	1313.123421	-3821	1693.123421	6722
993.115583	110769	1313.115827	-3867	1693.115827	6683
993.107989	110792	1313.108233	-3913	1693.108233	6643
993.100394	110813	1313.100638	-3959	1693.100638	6604
993.0928	110834	1313.093044	-4004	1693.093044	6564
993.085206	110855	1313.08545	-4048	1693.08545	6524
993.077612	110875	1313.077856	-4092	1693.077856	6485
993.070017	110895	1313.070261	-4136	1693.070261	6445
993.062423	110914	1313.062667	-4179	1693.062667	6405
993.054829	110932	1313.055073	-4222	1693.055073	6366
993.047234	110951	1313.047479	-4264	1693.047479	6326
993.03964	110968	1313.039884	-4305	1693.039884	6286
993.032046	110985	1313.03229	-4346	1693.03229	6247
993.024452	111002	1313.024696	-4387	1693.024696	6207
993.016857	111018	1313.017101	-4427	1693.017101	6167
993.009263	111033	1313.009507	-4466	1693.009507	6128
993.001669	111048	1313.001913	-4505	1693.001913	6088
992.994074	111063	1312.994319	-4544	1692.994319	6049
992.98648	111077	1312.986724	-4582	1692.986724	6009
992.978886	111090	1312.97913	-4619	1692.97913	5970
992.971292	111103	1312.971536	-4656	1692.971536	5931
992.963697	111115	1312.963941	-4692	1692.963941	5891
992.956103	111127	1312.956347	-4728	1692.956347	5852
992.948509	111138	1312.948753	-4764	1692.948753	5813
992.940914	111148	1312.941159	-4799	1692.941159	5774
992.93332	111158	1312.933564	-4833	1692.933564	5735
992.925726	111168	1312.92597	-4868	1692.92597	5696
992.918132	111177	1312.918376	-4902	1692.918376	5657
992.910537	111185	1312.910782	-4935	1692.910782	5618
992.902943	111193	1312.903187	-4968	1692.903187	5580
992.895349	111201	1312.895593	-5001	1692.895593	5541
992.887755	111208	1312.887999	-5033	1692.887999	5503
992.88016	111214	1312.880404	-5065	1692.880404	5464
992.872566	111220	1312.87281	-5097	1692.87281	5426
992.864972	111225	1312.865216	-5129	1692.865216	5388
992.857377	111230	1312.857622	-5161	1692.857622	5350
992.849783	111234	1312.850027	-5192	1692.850027	5312
992.842189	111238	1312.842433	-5223	1692.842433	5274
992.834595	111242	1312.834839	-5254	1692.834839	5237
992.827	111244	1312.827244	-5285	1692.827244	5199
992.819406	111247	1312.81965	-5316	1692.81965	5162
992.811812	111249	1312.812056	-5346	1692.812056	5124
992.804217	111251	1312.804462	-5377	1692.804462	5087
992.796623	111252	1312.796867	-5408	1692.796867	5050
992.789029	111253	1312.789273	-5439	1692.789273	5014
992.781435	111253	1312.781679	-5470	1692.781679	4977
992.77384	111253	1312.774084	-5500	1692.774084	4940
992.766246	111253	1312.76649	-5531	1692.76649	4904
992.758652	111253	1312.758896	-5563	1692.758896	4868
992.751057	111252	1312.751302	-5594	1692.751302	4832
992.743463	111250	1312.743707	-5625	1692.743707	4796
992.735869	111249	1312.736113	-5657	1692.736113	4760
992.728275	111247	1312.728519	-5689	1692.728519	4725
992.72068	111245	1312.720925	-5721	1692.720925	4689
992.713086	111242	1312.71333	-5754	1692.71333	4654
992.705492	111240	1312.705736	-5786	1692.705736	4619
992.697898	111237	1312.698142	-5819	1692.698142	4585
992.690303	111234	1312.690547	-5853	1692.690547	4550
992.682709	111230	1312.682953	-5887	1692.682953	4516
992.675115	111227	1312.675359	-5921	1692.675359	4481
992.66752	111223	1312.667765	-5955	1692.667765	4447
992.659926	111219	1312.66017	-5990	1692.66017	4413
992.652332	111215	1312.652576	-6026	1692.652576	4380
992.644738	111211	1312.644982	-6061	1692.644982	4346
992.637143	111206	1312.637387	-6098	1692.637387	4313
992.629549	111202	1312.629793	-6134	1692.629793	4280
992.621955	111197	1312.622199	-6172	1692.622199	4247
992.61436	111192	1312.614605	-6209	1692.614605	4215
992.606766	111187	1312.60701	-6248	1692.60701	4182
992.599172	111182	1312.599416	-6286	1692.599416	4150
992.591578	111176	1312.591822	-6326	1692.591822	4118
992.583983	111171	1312.584227	-6366	1692.584227	4086
992.576389	111165	1312.576633	-6406	1692.576633	4055
992.568795	111160	1312.569039	-6447	1692.569039	4023
992.561201	111154	1312.561445	-6489	1692.561445	3992
992.553606	111148	1312.55385	-6531	1692.55385	3961
992.546012	111142	1312.546256	-6574	1692.546256	3930
992.538418	111136	1312.538662	-6617	1692.538662	3900
992.530823	111129	1312.531068	-6661	1692.531068	3870
992.523229	111123	1312.523473	-6706	1692.523473	3840
992.515635	111116	1312.515879	-6751	1692.515879	3810
992.508041	111109	1312.508285	-6797	1692.508285	3780
992.500446	111102	1312.50069	-6843	1692.50069	3751
992.492852	111095	1312.493096	-6891	1692.493096	3722
992.485258	111088	1312.485502	-6938	1692.485502	3693
992.477663	111081	1312.477908	-6987	1692.477908	3664
992.470069	111073	1312.470313	-7036	1692.470313	3636
992.462475	111065	1312.462719	-7086	1692.462719	3608
992.454881	111057	1312.455125	-7137	1692.455125	3580
992.447286	111049	1312.44753	-7188	1692.44753	3552
992.439692	111041	1312.439936	-7240	1692.439936	3524
992.432098	111032	1312.432342	-7293	1692.432342	3497
992.424503	111023	1312.424748	-7346	1692.424748	3470
992.416909	111014	1312.417153	-7400	1692.417153	3443
992.409315	111004	1312.409559	-7455	1692.409559	3417
992.401721	110995	1312.401965	-7510	1692.401965	3390
992.394126	110985	1312.394371	-7566	1692.394371	3364
992.386532	110974	1312.386776	-7623	1692.386776	3338
992.378938	110964	1312.379182	-7681	1692.379182	3312
992.371344	110953	1312.371588	-7739	1692.371588	3287
992.363749	110942	1312.363993	-7798	1692.363993	3262
992.356155	110930	1312.356399	-7858	1692.356399	3237
992.348561	110918	1312.348805	-7918	1692.348805	3212
992.340966	110906	1312.341211	-7980	1692.341211	3188
992.333372	110893	1312.333616	-8042	1692.333616	3163
992.325778	110880	1312.326022	-8104	1692.326022	3139
992.318184	110867	1312.318428	-8168	1692.318428	3116
992.310589	110853	1312.310833	-8232	1692.310833	3092
992.302995	110839	1312.303239	-8297	1692.303239	3069
992.295401	110824	1312.295645	-8362	1692.295645	3046
992.287806	110809	1312.288051	-8428	1692.288051	3023
992.280212	110793	1312.280456	-8495	1692.280456	3000
992.272618	110778	1312.272862	-8563	1692.272862	2978
992.265024	110761	1312.265268	-8631	1692.265268	2956
992.257429	110745	1312.257673	-8700	1692.257673	2934
992.249835	110727	1312.250079	-8770	1692.250079	2912
992.242241	110710	1312.242485	-8841	1692.242485	2891
992.234647	110692	1312.234891	-8912	1692.234891	2869
992.227052	110673	1312.227296	-8984	1692.227296	2848
992.219458	110654	1312.219702	-9056	1692.219702	2828
992.211864	110635	1312.212108	-9129	1692.212108	2807
992.204269	110615	1312.204514	-9203	1692.204514	2787
992.196675	110595	1312.196919	-9277	1692.196919	2767
992.189081	110575	1312.189325	-9352	1692.189325	2747
992.181487	110554	1312.181731	-9427	1692.181731	2727
992.173892	110532	1312.174136	-9504	1692.174136	2708
992.166298	110511	1312.166542	-9580	1692.166542	2689
992.158704	110488	1312.158948	-9657	1692.158948	2670
992.151109	110466	1312.151354	-9735	1692.151354	2651
992.143515	110443	1312.143759	-9813	1692.143759	2633
992.135921	110420	1312.136165	-9892	1692.136165	2614
992.128327	110396	1312.128571	-9971	1692.128571	2596
992.120732	110372	1312.120976	-10051	1692.120976	2579
992.113138	110348	1312.113382	-10131	1692.113382	2561
992.105544	110323	1312.105788	-10211	1692.105788	2544
992.097949	110298	1312.098194	-10292	1692.098194	2527
992.090355	110273	1312.090599	-10373	1692.090599	2510
992.082761	110248	1312.083005	-10455	1692.083005	2493
992.075167	110222	1312.075411	-10537	1692.075411	2477
992.067572	110196	1312.067816	-10619	1692.067816	2460
992.059978	110170	1312.060222	-10702	1692.060222	2444
992.052384	110143	1312.052628	-10784	1692.052628	2429
992.04479	110117	1312.045034	-10867	1692.045034	2413
992.037195	110090	1312.037439	-10950	1692.037439	2398
992.029601	110063	1312.029845	-11034	1692.029845	2383
992.022007	110036	1312.022251	-11117	1692.022251	2368
992.014412	110009	1312.014657	-11201	1692.014657	2353
992.006818	109981	1312.007062	-11285	1692.007062	2339
991.999224	109954	1311.999468	-11368	1691.999468	2325
991.99163	109926	1311.991874	-11452	1691.991874	2311
991.984035	109898	1311.984279	-11536	1691.984279	2297
991.976441	109871	1311.976685	-11620	1691.976685	2283
991.968847	109843	1311.969091	-11704	1691.969091	2270
991.961252	109815	1311.961497	-11788	1691.961497	2257
991.953658	109787	1311.953902	-11872	1691.953902	2244
991.946064	109759	1311.946308	-11956	1691.946308	2232
991.93847	109732	1311.938714	-12039	1691.938714	2219
991.930875	109704	1311.931119	-12123	1691.931119	2207
991.923281	109676	1311.923525	-12206	1691.923525	2195
991.915687	109648	1311.915931	-12289	1691.915931	2183
991.908092	109620	1311.908337	-12372	1691.908337	2172
991.900498	109593	1311.900742	-12455	1691.900742	2160
991.892904	109565	1311.893148	-12538	1691.893148	2149
991.88531	109537	1311.885554	-12620	1691.885554	2139
991.877715	109510	1311.87796	-12702	1691.87796	2128
991.870121	109482	1311.870365	-12784	1691.870365	2118
991.862527	109455	1311.862771	-12865	1691.862771	2107
991.854933	109428	1311.855177	-12946	1691.855177	2097
991.847338	109400	1311.847582	-13027	1691.847582	2088
991.839744	109373	1311.839988	-13108	1691.839988	2078
991.83215	109346	1311.832394	-13188	1691.832394	2069
991.824555	109319	1311.8248	-13268	1691.8248	2060
991.816961	109292	1311.817205	-13347	1691.817205	2051
991.809367	109266	1311.809611	-13426	1691.809611	2043
991.801773	109239	1311.802017	-13504	1691.802017	2034
991.794178	109213	1311.794422	-13582	1691.794422	2026
991.786584	109186	1311.786828	-13660	1691.786828	2018
991.77899	109160	1311.779234	-13737	1691.779234	2011
991.771395	109134	1311.77164	-13813	1691.77164	2003
991.763801	109108	1311.764045	-13890	1691.764045	1996
991.756207	109082	1311.756451	-13965	1691.756451	1989
991.748613	109056	1311.748857	-14040	1691.748857	1982
991.741018	109030	1311.741262	-14115	1691.741262	1976
991.733424	109004	1311.733668	-14189	1691.733668	1970
991.72583	108978	1311.726074	-14262	1691.726074	1964
991.718236	108953	1311.71848	-14335	1691.71848	1958
991.710641	108927	1311.710885	-14407	1691.710885	1952
991.703047	108902	1311.703291	-14479	1691.703291	1947
991.695453	108877	1311.695697	-14550	1691.695697	1942
991.687858	108852	1311.688103	-14621	1691.688103	1937
991.680264	108826	1311.680508	-14690	1691.680508	1932
991.67267	108801	1311.672914	-14760	1691.672914	1928
991.665076	108776	1311.66532	-14828	1691.66532	1924
991.657481	108751	1311.657725	-14896	1691.657725	1920
991.649887	108727	1311.650131	-14963	1691.650131	1917
991.642293	108702	1311.642537	-15030	1691.642537	1913
991.634698	108677	1311.634943	-15095	1691.634943	1910
991.627104	108652	1311.627348	-15160	1691.627348	1907
991.61951	108628	1311.619754	-15225	1691.619754	1905
991.611916	108603	1311.61216	-15288	1691.61216	1902
991.604321	108579	1311.604565	-15351	1691.604565	1900
991.596727	108554	1311.596971	-15413	1691.596971	1898
991.589133	108530	1311.589377	-15474	1691.589377	1897
991.581538	108506	1311.581783	-15534	1691.581783	1895
991.573944	108481	1311.574188	-15594	1691.574188	1894
991.56635	108457	1311.566594	-15652	1691.566594	1893
991.558756	108433	1311.559	-15710	1691.559	1893
991.551161	108409	1311.551406	-15767	1691.551406	1893
991.543567	108385	1311.543811	-15823	1691.543811	1893
991.535973	108361	1311.536217	-15878	1691.536217	1893
991.528379	108337	1311.528623	-15932	1691.528623	1893
991.520784	108313	1311.521028	-15985	1691.521028	1894
991.51319	108290	1311.513434	-16037	1691.513434	1895
991.505596	108266	1311.50584	-16088	1691.50584	1896
991.498001	108243	1311.498246	-16138	1691.498246	1898
991.490407	108219	1311.490651	-16187	1691.490651	1900
991.482813	108196	1311.483057	-16234	1691.483057	1902
991.475219	108172	1311.475463	-16281	1691.475463	1904
991.467624	108149	1311.467868	-16327	1691.467868	1907
991.46003	108126	1311.460274	-16371	1691.460274	1910
991.452436	108103	1311.45268	-16414	1691.45268	1913
991.444841	108080	1311.445086	-16456	1691.445086	1916
991.437247	108058	1311.437491	-16497	1691.437491	1920
991.429653	108035	1311.429897	-16536	1691.429897	1924
991.422059	108012	1311.422303	-16575	1691.422303	1928
991.414464	107990	1311.414708	-16612	1691.414708	1933
991.40687	107968	1311.407114	-16647	1691.407114	1938
991.399276	107945	1311.39952	-16681	1691.39952	1943
991.391681	107923	1311.391926	-16714	1691.391926	1948
991.384087	107901	1311.384331	-16746	1691.384331	1954
991.376493	107880	1311.376737	-16776	1691.376737	1960
991.368899	107858	1311.369143	-16804	1691.369143	1966
991.361304	107836	1311.361549	-16831	1691.361549	1973
991.35371	107815	1311.353954	-16857	1691.353954	1979
991.346116	107793	1311.34636	-16881	1691.34636	1986
991.338522	107772	1311.338766	-16903	1691.338766	1994
991.330927	107751	1311.331171	-16924	1691.331171	2002
991.323333	107730	1311.323577	-16944	1691.323577	2009
991.315739	107710	1311.315983	-16962	1691.315983	2018
991.308144	107689	1311.308389	-16978	1691.308389	2026
991.30055	107668	1311.300794	-16992	1691.300794	2035
991.292956	107648	1311.2932	-17005	1691.2932	2044
991.285362	107628	1311.285606	-17017	1691.285606	2054
991.277767	107608	1311.278011	-17026	1691.278011	2063
991.270173	107588	1311.270417	-17034	1691.270417	2073
991.262579	107568	1311.262823	-17040	1691.262823	2083
991.254984	107548	1311.255229	-17045	1691.255229	2094
991.24739	107528	1311.247634	-17048	1691.247634	2105
991.239796	107509	1311.24004	-17049	1691.24004	2116
991.232202	107489	1311.232446	-17048	1691.232446	2127
991.224607	107470	1311.224851	-17046	1691.224851	2139
991.217013	107451	1311.217257	-17042	1691.217257	2151
991.209419	107432	1311.209663	-17036	1691.209663	2163
991.201825	107413	1311.202069	-17028	1691.202069	2176
991.19423	107394	1311.194474	-17019	1691.194474	2189
991.186636	107376	1311.18688	-17008	1691.18688	2202
991.179042	107357	1311.179286	-16995	1691.179286	2215
991.171447	107339	1311.171692	-16981	1691.171692	2229
991.163853	107320	1311.164097	-16965	1691.164097	2243
991.156259	107302	1311.156503	-16947	1691.156503	2257
991.148665	107284	1311.148909	-16927	1691.148909	2271
991.14107	107266	1311.141314	-16906	1691.141314	2286
991.133476	107248	1311.13372	-16883	1691.13372	2301
991.125882	107230	1311.126126	-16858	1691.126126	2316
991.118287	107212	1311.118532	-16832	1691.118532	2332
991.110693	107194	1311.110937	-16804	1691.110937	2348
991.103099	107177	1311.103343	-16775	1691.103343	2364
991.095505	107159	1311.095749	-16744	1691.095749	2380
991.08791	107142	1311.088154	-16712	1691.088154	2397
991.080316	107125	1311.08056	-16678	1691.08056	2414
991.072722	107107	1311.072966	-16642	1691.072966	2431
991.065127	107090	1311.065372	-16605	1691.065372	2448
991.057533	107073	1311.057777	-16567	1691.057777	2466
991.049939	107056	1311.050183	-16527	1691.050183	2484
991.042345	107040	1311.042589	-16485	1691.042589	2502
991.03475	107023	1311.034995	-16443	1691.034995	2520
991.027156	107006	1311.0274	-16399	1691.0274	2539
991.019562	106990	1311.019806	-16354	1691.019806	2558
991.011968	106973	1311.012212	-16307	1691.012212	2577
991.004373	106957	1311.004617	-16259	1691.004617	2596
990.996779	106941	1310.997023	-16210	1690.997023	2616
990.989185	106925	1310.989429	-16160	1690.989429	2636
990.98159	106909	1310.981835	-16109	1690.981835	2656
990.973996	106893	1310.97424	-16057	1690.97424	2676
990.966402	106878	1310.966646	-16003	1690.966646	2697
990.958808	106862	1310.959052	-15949	1690.959052	2717
990.951213	106847	1310.951457	-15893	1690.951457	2738
990.943619	106832	1310.943863	-15837	1690.943863	2759
990.936025	106817	1310.936269	-15780	1690.936269	2781
990.92843	106802	1310.928675	-15722	1690.928675	2802
990.920836	106788	1310.92108	-15663	1690.92108	2824
990.913242	106773	1310.913486	-15603	1690.913486	2846
990.905648	106759	1310.905892	-15543	1690.905892	2868
990.898053	106745	1310.898297	-15481	1690.898297	2891
990.890459	106731	1310.890703	-15420	1690.890703	2913
990.882865	106718	1310.883109	-15357	1690.883109	2936
990.875271	106704	1310.875515	-15294	1690.875515	2959
990.867676	106691	1310.86792	-15230	1690.86792	2982
990.860082	106678	1310.860326	-15166	1690.860326	3005
990.852488	106666	1310.852732	-15102	1690.852732	3028
990.844893	106654	1310.845138	-15037	1690.845138	3052
990.837299	106642	1310.837543	-14971	1690.837543	3075
990.829705	106630	1310.829949	-14905	1690.829949	3099
990.822111	106618	1310.822355	-14839	1690.822355	3123
990.814516	106607	1310.81476	-14773	1690.81476	3147
990.806922	106596	1310.807166	-14706	1690.807166	3172
990.799328	106586	1310.799572	-14639	1690.799572	3196
990.791733	106576	1310.791978	-14572	1690.791978	3221
990.784139	106566	1310.784383	-14505	1690.784383	3245
990.776545	106557	1310.776789	-14438	1690.776789	3270
990.768951	106548	1310.769195	-14370	1690.769195	3295
990.761356	106539	1310.7616	-14303	1690.7616	3320
990.753762	106531	1310.754006	-14235	1690.754006	3345
990.746168	106523	1310.746412	-14168	1690.746412	3370
990.738573	106515	1310.738818	-14100	1690.738818	3395
990.730979	106508	1310.731223	-14033	1690.731223	3421
990.723385	106502	1310.723629	-13966	1690.723629	3446
990.715791	106495	1310.716035	-13898	1690.716035	3472
990.708196	106489	1310.708441	-13831	1690.708441	3498
990.700602	106484	1310.700846	-13764	1690.700846	3523
990.693008	106479	1310.693252	-13698	1690.693252	3549
990.685414	106475	1310.685658	-13631	1690.685658	3575
990.677819	106471	1310.678063	-13565	1690.678063	3601
990.670225	106467	1310.670469	-13499	1690.670469	3627
990.662631	106464	1310.662875	-13433	1690.662875	3653
990.655036	106461	1310.655281	-13367	1690.655281	3679
990.647442	106459	1310.647686	-13302	1690.647686	3705
990.639848	106457	1310.640092	-13237	1690.640092	3731
990.632254	106456	1310.632498	-13173	1690.632498	3757
990.624659	106455	1310.624903	-13109	1690.624903	3783
990.617065	106455	1310.617309	-13045	1690.617309	3810
990.609471	106455	1310.609715	-12981	1690.609715	3836
990.601876	106456	1310.602121	-12918	1690.602121	3862
990.594282	106457	1310.594526	-12855	1690.594526	3888
990.586688	106459	1310.586932	-12793	1690.586932	3915
990.579094	106461	1310.579338	-12731	1690.579338	3941
990.571499	106464	1310.571743	-12670	1690.571743	3967
990.563905	106467	1310.564149	-12609	1690.564149	3993
990.556311	106470	1310.556555	-12548	1690.556555	4019
990.548716	106474	1310.548961	-12488	1690.548961	4046
990.541122	106479	1310.541366	-12428	1690.541366	4072
990.533528	106484	1310.533772	-12369	1690.533772	4098
990.525934	106489	1310.526178	-12310	1690.526178	4124
990.518339	106495	1310.518584	-12252	1690.518584	4150
990.510745	106502	1310.510989	-12194	1690.510989	4176
990.503151	106508	1310.503395	-12136	1690.503395	4202
990.495557	106516	1310.495801	-12079	1690.495801	4228
990.487962	106523	1310.488206	-12022	1690.488206	4254
990.480368	106531	1310.480612	-11966	1690.480612	4280
990.472774	106540	1310.473018	-11911	1690.473018	4306
990.465179	106549	1310.465424	-11855	1690.465424	4331
990.457585	106558	1310.457829	-11801	1690.457829	4357
990.449991	106568	1310.450235	-11746	1690.450235	4383
990.442397	106578	1310.442641	-11693	1690.442641	4408
990.434802	106589	1310.435046	-11639	1690.435046	4434
990.427208	106600	1310.427452	-11587	1690.427452	4459
990.419614	106611	1310.419858	-11534	1690.419858	4484
990.412019	106623	1310.412264	-11482	1690.412264	4510
990.404425	106635	1310.404669	-11431	1690.404669	4535
990.396831	106647	1310.397075	-11380	1690.397075	4560
990.389237	106660	1310.389481	-11329	1690.389481	4585
990.381642	106673	1310.381886	-11279	1690.381886	4610
990.374048	106687	1310.374292	-11230	1690.374292	4634
990.366454	106701	1310.366698	-11181	1690.366698	4659
990.35886	106715	1310.359104	-11132	1690.359104	4684
990.351265	106729	1310.351509	-11084	1690.351509	4708
990.343671	106744	1310.343915	-11036	1690.343915	4732
990.336077	106759	1310.336321	-10989	1690.336321	4757
990.328482	106774	1310.328727	-10943	1690.328727	4781
990.320888	106790	1310.321132	-10897	1690.321132	4805
990.313294	106806	1310.313538	-10851	1690.313538	4829
990.3057	106822	1310.305944	-10806	1690.305944	4853
990.298105	106839	1310.298349	-10761	1690.298349	4876
990.290511	106855	1310.290755	-10717	1690.290755	4900
990.282917	106873	1310.283161	-10673	1690.283161	4923
990.275322	106890	1310.275567	-10630	1690.275567	4947
990.267728	106907	1310.267972	-10587	1690.267972	4970
990.260134	106925	1310.260378	-10545	1690.260378	4993
990.25254	106943	1310.252784	-10504	1690.252784	5016
990.244945	106962	1310.245189	-10462	1690.245189	5039
990.237351	106980	1310.237595	-10422	1690.237595	5061
990.229757	106999	1310.230001	-10382	1690.230001	5084
990.222162	107018	1310.222407	-10342	1690.222407	5106
990.214568	107038	1310.214812	-10303	1690.214812	5129
990.206974	107057	1310.207218	-10264	1690.207218	5151
990.19938	107077	1310.199624	-10226	1690.199624	5173
990.191785	107097	1310.19203	-10189	1690.19203	5195
990.184191	107117	1310.184435	-10152	1690.184435	5217
990.176597	107138	1310.176841	-10115	1690.176841	5238
990.169003	107159	1310.169247	-10079	1690.169247	5260
990.161408	107180	1310.161652	-10043	1690.161652	5281
990.153814	107201	1310.154058	-10008	1690.154058	5303
990.14622	107222	1310.146464	-9974	1690.146464	5324
990.138625	107244	1310.13887	-9940	1690.13887	5345
990.131031	107266	1310.131275	-9906	1690.131275	5366
990.123437	107288	1310.123681	-9873	1690.123681	5387
990.115843	107311	1310.116087	-9840	1690.116087	5407
990.108248	107334	1310.108492	-9808	1690.108492	5428
990.100654	107357	1310.100898	-9776	1690.100898	5448
990.09306	107380	1310.093304	-9745	1690.093304	5469
990.085465	107404	1310.08571	-9714	1690.08571	5489
990.077871	107427	1310.078115	-9683	1690.078115	5509
990.070277	107452	1310.070521	-9653	1690.070521	5529
990.062683	107476	1310.062927	-9623	1690.062927	5549
990.055088	107501	1310.055332	-9594	1690.055332	5568
990.047494	107526	1310.047738	-9564	1690.047738	5588
990.0399	107551	1310.040144	-9535	1690.040144	5607
990.032306	107577	1310.03255	-9507	1690.03255	5627
990.024711	107603	1310.024955	-9479	1690.024955	5646
990.017117	107629	1310.017361	-9451	1690.017361	5665
990.009523	107656	1310.009767	-9423	1690.009767	5684
990.001928	107683	1310.002173	-9395	1690.002173	5703
989.994334	107711	1309.994578	-9368	1689.994578	5722
989.98674	107739	1309.986984	-9341	1689.986984	5741
989.979146	107767	1309.97939	-9313	1689.97939	5759
989.971551	107796	1309.971795	-9286	1689.971795	5778
989.963957	107825	1309.964201	-9260	1689.964201	5796
989.956363	107855	1309.956607	-9233	1689.956607	5815
989.948768	107885	1309.949013	-9206	1689.949013	5833
989.941174	107915	1309.941418	-9179	1689.941418	5851
989.93358	107946	1309.933824	-9152	1689.933824	5869
989.925986	107977	1309.92623	-9125	1689.92623	5887
989.918391	108009	1309.918635	-9098	1689.918635	5905
989.910797	108042	1309.911041	-9071	1689.911041	5923
989.903203	108075	1309.903447	-9044	1689.903447	5941
989.895608	108108	1309.895853	-9016	1689.895853	5958
989.888014	108142	1309.888258	-8988	1689.888258	5976
989.88042	108177	1309.880664	-8960	1689.880664	5993
989.872826	108212	1309.87307	-8932	1689.87307	6011
989.865231	108248	1309.865475	-8903	1689.865475	6028
989.857637	108284	1309.857881	-8874	1689.857881	6045
989.850043	108321	1309.850287	-8845	1689.850287	6063
989.842449	108358	1309.842693	-8815	1689.842693	6080
989.834854	108396	1309.835098	-8785	1689.835098	6097
989.82726	108435	1309.827504	-8755	1689.827504	6114
989.819666	108474	1309.81991	-8723	1689.81991	6131
989.812071	108514	1309.812316	-8692	1689.812316	6148
989.804477	108555	1309.804721	-8660	1689.804721	6165
989.796883	108596	1309.797127	-8627	1689.797127	6182
989.789289	108638	1309.789533	-8593	1689.789533	6198
989.781694	108680	1309.781938	-8559	1689.781938	6215
989.7741	108723	1309.774344	-8524	1689.774344	6232
989.766506	108767	1309.76675	-8489	1689.76675	6249
989.758911	108811	1309.759156	-8453	1689.759156	6265
989.751317	108856	1309.751561	-8416	1689.751561	6282
989.743723	108902	1309.743967	-8378	1689.743967	6298
989.736129	108948	1309.736373	-8340	1689.736373	6315
989.728534	108995	1309.728778	-8301	1689.728778	6332
989.72094	109043	1309.721184	-8261	1689.721184	6348
989.713346	109091	1309.71359	-8220	1689.71359	6364
989.705751	109139	1309.705996	-8178	1689.705996	6381
989.698157	109189	1309.698401	-8136	1689.698401	6397
989.690563	109239	1309.690807	-8092	1689.690807	6414
989.682969	109289	1309.683213	-8048	1689.683213	6430
989.675374	109340	1309.675619	-8003	1689.675619	6447
989.66778	109392	1309.668024	-7957	1689.668024	6463
989.660186	109444	1309.66043	-7910	1689.66043	6479
989.652592	109496	1309.652836	-7862	1689.652836	6496
989.644997	109549	1309.645241	-7814	1689.645241	6512
989.637403	109603	1309.637647	-7764	1689.637647	6528
989.629809	109657	1309.630053	-7714	1689.630053	6545
989.622214	109711	1309.622459	-7663	1689.622459	6561
989.61462	109766	1309.614864	-7610	1689.614864	6577
989.607026	109821	1309.60727	-7557	1689.60727	6594
989.599432	109877	1309.599676	-7504	1689.599676	6610
989.591837	109933	1309.592081	-7449	1689.592081	6626
989.584243	109989	1309.584487	-7393	1689.584487	6643
989.576649	110045	1309.576893	-7337	1689.576893	6659
989.569054	110102	1309.569299	-7280	1689.569299	6675
989.56146	110158	1309.561704	-7222	1689.561704	6692
989.553866	110215	1309.55411	-7163	1689.55411	6708
989.546272	110272	1309.546516	-7104	1689.546516	6724
989.538677	110330	1309.538921	-7044	1689.538921	6741
989.531083	110387	1309.531327	-6984	1689.531327	6757
989.523489	110444	1309.523733	-6922	1689.523733	6774
989.515895	110501	1309.516139	-6860	1689.516139	6790
989.5083	110558	1309.508544	-6798	1689.508544	6807
989.500706	110616	1309.50095	-6735	1689.50095	6823
989.493112	110673	1309.493356	-6672	1689.493356	6840
989.485517	110729	1309.485762	-6608	1689.485762	6856
989.477923	110786	1309.478167	-6543	1689.478167	6873
989.470329	110842	1309.470573	-6479	1689.470573	6889
989.462735	110898	1309.462979	-6414	1689.462979	6906
989.45514	110954	1309.455384	-6348	1689.455384	6923
989.447546	111010	1309.44779	-6283	1689.44779	6939
989.439952	111065	1309.440196	-6217	1689.440196	6956
989.432357	111119	1309.432602	-6151	1689.432602	6972
989.424763	111173	1309.425007	-6085	1689.425007	6989
989.417169	111227	1309.417413	-6020	1689.417413	7006
989.409575	111280	1309.409819	-5954	1689.409819	7023
989.40198	111332	1309.402224	-5888	1689.402224	7039
989.394386	111384	1309.39463	-5822	1689.39463	7056
989.386792	111435	1309.387036	-5757	1689.387036	7073
989.379197	111486	1309.379442	-5691	1689.379442	7090
989.371603	111535	1309.371847	-5626	1689.371847	7107
989.364009	111584	1309.364253	-5562	1689.364253	7124
989.356415	111632	1309.356659	-5497	1689.356659	7141
989.34882	111679	1309.349065	-5434	1689.349065	7158
989.341226	111726	1309.34147	-5371	1689.34147	7174
989.333632	111771	1309.333876	-5308	1689.333876	7191
989.326038	111815	1309.326282	-5246	1689.326282	7208
989.318443	111859	1309.318687	-5185	1689.318687	7225
989.310849	111901	1309.311093	-5124	1689.311093	7243
989.303255	111943	1309.303499	-5065	1689.303499	7260
989.29566	111983	1309.295905	-5006	1689.295905	7277
989.288066	112022	1309.28831	-4948	1689.28831	7294
989.280472	112060	1309.280716	-4892	1689.280716	7311
989.272878	112097	1309.273122	-4836	1689.273122	7328
989.265283	112133	1309.265527	-4782	1689.265527	7345
989.257689	112168	1309.257933	-4728	1689.257933	7362
989.250095	112201	1309.250339	-4676	1689.250339	7380
989.2425	112234	1309.242745	-4626	1689.242745	7397
989.234906	112265	1309.23515	-4577	1689.23515	7414
989.227312	112294	1309.227556	-4529	1689.227556	7431
989.219718	112323	1309.219962	-4483	1689.219962	7449
989.212123	112350	1309.212367	-4438	1689.212367	7466
989.204529	112376	1309.204773	-4395	1689.204773	7483
989.196935	112401	1309.197179	-4353	1689.197179	7500
989.18934	112424	1309.189585	-4314	1689.189585	7518
989.181746	112446	1309.18199	-4276	1689.18199	7535
989.174152	112467	1309.174396	-4240	1689.174396	7552
989.166558	112486	1309.166802	-4206	1689.166802	7570
989.158963	112505	1309.159208	-4173	1689.159208	7587
989.151369	112521	1309.151613	-4143	1689.151613	7604
989.143775	112537	1309.144019	-4115	1689.144019	7621
989.136181	112551	1309.136425	-4089	1689.136425	7639
989.128586	112565	1309.12883	-4065	1689.12883	7656
989.120992	112576	1309.121236	-4044	1689.121236	7673
989.113398	112587	1309.113642	-4024	1689.113642	7691
989.105803	112596	1309.106048	-4007	1689.106048	7708
989.098209	112604	1309.098453	-3992	1689.098453	7725
989.090615	112611	1309.090859	-3980	1689.090859	7743
989.083021	112617	1309.083265	-3970	1689.083265	7760
989.075426	112622	1309.07567	-3962	1689.07567	7777
989.067832	112625	1309.068076	-3957	1689.068076	7794
989.060238	112628	1309.060482	-3955	1689.060482	7812
989.052643	112629	1309.052888	-3955	1689.052888	7829
989.045049	112629	1309.045293	-3957	1689.045293	7846
989.037455	112629	1309.037699	-3962	1689.037699	7863
989.029861	112627	1309.030105	-3970	1689.030105	7881
989.022266	112624	1309.02251	-3981	1689.02251	7898
989.014672	112621	1309.014916	-3994	1689.014916	7915
989.007078	112616	1309.007322	-4010	1689.007322	7932
988.999484	112611	1308.999728	-4028	1688.999728	7949
988.991889	112605	1308.992133	-4050	1688.992133	7966
988.984295	112598	1308.984539	-4074	1688.984539	7983
988.976701	112590	1308.976945	-4101	1688.976945	8000
988.969106	112582	1308.969351	-4131	1688.969351	8017
988.961512	112572	1308.961756	-4163	1688.961756	8034
988.953918	112563	1308.954162	-4199	1688.954162	8051
988.946324	112553	1308.946568	-4237	1688.946568	8068
988.938729	112542	1308.938973	-4278	1688.938973	8085
988.931135	112530	1308.931379	-4322	1688.931379	8102
988.923541	112519	1308.923785	-4369	1688.923785	8119
988.915946	112506	1308.916191	-4418	1688.916191	8136
988.908352	112494	1308.908596	-4471	1688.908596	8152
988.900758	112481	1308.901002	-4526	1688.901002	8169
988.893164	112468	1308.893408	-4584	1688.893408	8186
988.885569	112455	1308.885813	-4645	1688.885813	8203
988.877975	112441	1308.878219	-4709	1688.878219	8219
988.870381	112427	1308.870625	-4775	1688.870625	8236
988.862786	112413	1308.863031	-4845	1688.863031	8252
988.855192	112399	1308.855436	-4917	1688.855436	8269
988.847598	112386	1308.847842	-4992	1688.847842	8285
988.840004	112372	1308.840248	-5069	1688.840248	8302
988.832409	112358	1308.832654	-5150	1688.832654	8318
988.824815	112344	1308.825059	-5233	1688.825059	8334
988.817221	112330	1308.817465	-5318	1688.817465	8351
988.809627	112316	1308.809871	-5407	1688.809871	8367
988.802032	112303	1308.802276	-5497	1688.802276	8383
988.794438	112290	1308.794682	-5591	1688.794682	8399
988.786844	112277	1308.787088	-5687	1688.787088	8415
988.779249	112264	1308.779494	-5785	1688.779494	8432
988.771655	112252	1308.771899	-5886	1688.771899	8448
988.764061	112240	1308.764305	-5989	1688.764305	8464
988.756467	112228	1308.756711	-6094	1688.756711	8480
988.748872	112217	1308.749116	-6202	1688.749116	8495
988.741278	112206	1308.741522	-6312	1688.741522	8511
988.733684	112196	1308.733928	-6424	1688.733928	8527
988.726089	112186	1308.726334	-6539	1688.726334	8543
988.718495	112176	1308.718739	-6655	1688.718739	8559
988.710901	112167	1308.711145	-6773	1688.711145	8574
988.703307	112159	1308.703551	-6893	1688.703551	8590
988.695712	112151	1308.695956	-7016	1688.695956	8605
988.688118	112143	1308.688362	-7140	1688.688362	8621
988.680524	112136	1308.680768	-7265	1688.680768	8636
988.67293	112130	1308.673174	-7393	1688.673174	8652
988.665335	112124	1308.665579	-7522	1688.665579	8667
988.657741	112119	1308.657985	-7652	1688.657985	8683
988.650147	112114	1308.650391	-7784	1688.650391	8698
988.642552	112109	1308.642797	-7918	1688.642797	8713
988.634958	112106	1308.635202	-8053	1688.635202	8728
988.627364	112102	1308.627608	-8188	1688.627608	8744
988.61977	112099	1308.620014	-8326	1688.620014	8759
988.612175	112097	1308.612419	-8464	1688.612419	8774
988.604581	112095	1308.604825	-8603	1688.604825	8789
988.596987	112094	1308.597231	-8743	1688.597231	8804
988.589392	112093	1308.589637	-8884	1688.589637	8819
988.581798	112093	1308.582042	-9026	1688.582042	8834
988.574204	112093	1308.574448	-9168	1688.574448	8849
988.56661	112094	1308.566854	-9311	1688.566854	8864
988.559015	112095	1308.559259	-9454	1688.559259	8879
988.551421	112096	1308.551665	-9598	1688.551665	8894
988.543827	112098	1308.544071	-9742	1688.544071	8908
988.536232	112100	1308.536477	-9887	1688.536477	8923
988.528638	112102	1308.528882	-10032	1688.528882	8938
988.521044	112105	1308.521288	-10176	1688.521288	8953
988.51345	112108	1308.513694	-10321	1688.513694	8967
988.505855	112111	1308.5061	-10465	1688.5061	8982
988.498261	112114	1308.498505	-10610	1688.498505	8997
988.490667	112118	1308.490911	-10754	1688.490911	9011
988.483073	112121	1308.483317	-10898	1688.483317	9026
988.475478	112125	1308.475722	-11041	1688.475722	9041
988.467884	112129	1308.468128	-11184	1688.468128	9055
988.46029	112133	1308.460534	-11326	1688.460534	9070
988.452695	112137	1308.45294	-11468	1688.45294	9085
988.445101	112141	1308.445345	-11609	1688.445345	9099
988.437507	112145	1308.437751	-11749	1688.437751	9114
988.429913	112149	1308.430157	-11888	1688.430157	9128
988.422318	112152	1308.422562	-12026	1688.422562	9143
988.414724	112156	1308.414968	-12163	1688.414968	9157
988.40713	112160	1308.407374	-12299	1688.407374	9172
988.399535	112163	1308.39978	-12434	1688.39978	9187
988.391941	112166	1308.392185	-12568	1688.392185	9201
988.384347	112169	1308.384591	-12700	1688.384591	9216
988.376753	112171	1308.376997	-12831	1688.376997	9230
988.369158	112174	1308.369402	-12960	1688.369402	9245
988.361564	112176	1308.361808	-13088	1688.361808	9260
988.35397	112177	1308.354214	-13215	1688.354214	9274
988.346375	112178	1308.34662	-13339	1688.34662	9289
988.338781	112179	1308.339025	-13462	1688.339025	9304
988.331187	112179	1308.331431	-13584	1688.331431	9318
988.323593	112179	1308.323837	-13703	1688.323837	9333
988.315998	112178	1308.316243	-13821	1688.316243	9348
988.308404	112177	1308.308648	-13937	1688.308648	9363
988.30081	112175	1308.301054	-14051	1688.301054	9377
988.293216	112173	1308.29346	-14163	1688.29346	9392
988.285621	112170	1308.285865	-14273	1688.285865	9407
988.278027	112166	1308.278271	-14381	1688.278271	9422
988.270433	112162	1308.270677	-14487	1688.270677	9437
988.262838	112157	1308.263083	-14591	1688.263083	9452
988.255244	112151	1308.255488	-14693	1688.255488	9467
988.24765	112145	1308.247894	-14793	1688.247894	9482
988.240056	112138	1308.2403	-14890	1688.2403	9497
988.232461	112131	1308.232705	-14986	1688.232705	9513
988.224867	112122	1308.225111	-15079	1688.225111	9528
988.217273	112113	1308.217517	-15170	1688.217517	9543
988.209678	112103	1308.209923	-15258	1688.209923	9559
988.202084	112092	1308.202328	-15345	1688.202328	9574
988.19449	112081	1308.194734	-15429	1688.194734	9589
988.186896	112068	1308.18714	-15511	1688.18714	9605
988.179301	112055	1308.179545	-15591	1688.179545	9621
988.171707	112041	1308.171951	-15668	1688.171951	9636
988.164113	112026	1308.164357	-15743	1688.164357	9652
988.156519	112011	1308.156763	-15816	1688.156763	9668
988.148924	111994	1308.149168	-15886	1688.149168	9684
988.14133	111977	1308.141574	-15954	1688.141574	9700
988.133736	111959	1308.13398	-16020	1688.13398	9716
988.126141	111940	1308.126386	-16084	1688.126386	9732
988.118547	111921	1308.118791	-16146	1688.118791	9749
988.110953	111900	1308.111197	-16205	1688.111197	9765
988.103359	111879	1308.103603	-16262	1688.103603	9782
988.095764	111857	1308.096008	-16317	1688.096008	9798
988.08817	111834	1308.088414	-16369	1688.088414	9815
988.080576	111810	1308.08082	-16420	1688.08082	9831
988.072981	111786	1308.073226	-16468	1688.073226	9848
988.065387	111761	1308.065631	-16514	1688.065631	9865
988.057793	111735	1308.058037	-16558	1688.058037	9882
988.050199	111708	1308.050443	-16600	1688.050443	9899
988.042604	111681	1308.042848	-16640	1688.042848	9917
988.03501	111653	1308.035254	-16678	1688.035254	9934
988.027416	111624	1308.02766	-16713	1688.02766	9952
988.019821	111595	1308.020066	-16747	1688.020066	9969
988.012227	111564	1308.012471	-16779	1688.012471	9987
988.004633	111534	1308.004877	-16809	1688.004877	10005
987.997039	111502	1307.997283	-16837	1687.997283	10023
987.989444	111470	1307.989689	-16863	1687.989689	10041
987.98185	111437	1307.982094	-16888	1687.982094	10059
987.974256	111404	1307.9745	-16910	1687.9745	10077
987.966662	111370	1307.966906	-16931	1687.966906	10095
987.959067	111336	1307.959311	-16950	1687.959311	10114
987.951473	111301	1307.951717	-16967	1687.951717	10133
987.943879	111266	1307.944123	-16983	1687.944123	10151
987.936284	111230	1307.936529	-16997	1687.936529	10170
987.92869	111194	1307.928934	-17009	1687.928934	10189
987.921096	111157	1307.92134	-17020	1687.92134	10208
987.913502	111120	1307.913746	-17029	1687.913746	10228
987.905907	111083	1307.906151	-17037	1687.906151	10247
987.898313	111045	1307.898557	-17043	1687.898557	10267
987.890719	111007	1307.890963	-17048	1687.890963	10286
987.883124	110968	1307.883369	-17052	1687.883369	10306
987.87553	110929	1307.875774	-17054	1687.875774	10326
987.867936	110890	1307.86818	-17054	1687.86818	10346
987.860342	110851	1307.860586	-17054	1687.860586	10366
987.852747	110811	1307.852991	-17052	1687.852991	10386
987.845153	110771	1307.845397	-17049	1687.845397	10407
987.837559	110731	1307.837803	-17045	1687.837803	10427
987.829965	110691	1307.830209	-17039	1687.830209	10448
987.82237	110651	1307.822614	-17032	1687.822614	10469
987.814776	110611	1307.81502	-17025	1687.81502	10490
987.807182	110570	1307.807426	-17016	1687.807426	10511
987.799587	110529	1307.799832	-17006	1687.799832	10532
987.791993	110488	1307.792237	-16995	1687.792237	10554
987.784399	110448	1307.784643	-16983	1687.784643	10575
987.776805	110407	1307.777049	-16970	1687.777049	10597
987.76921	110366	1307.769454	-16956	1687.769454	10618
987.761616	110325	1307.76186	-16941	1687.76186	10640
987.754022	110284	1307.754266	-16925	1687.754266	10662
987.746427	110242	1307.746672	-16908	1687.746672	10684
987.738833	110201	1307.739077	-16891	1687.739077	10707
987.731239	110160	1307.731483	-16872	1687.731483	10729
987.723645	110119	1307.723889	-16853	1687.723889	10752
987.71605	110078	1307.716294	-16833	1687.716294	10774
987.708456	110037	1307.7087	-16812	1687.7087	10797
987.700862	109996	1307.701106	-16791	1687.701106	10820
987.693267	109955	1307.693512	-16768	1687.693512	10843
987.685673	109914	1307.685917	-16746	1687.685917	10866
987.678079	109873	1307.678323	-16722	1687.678323	10889
987.670485	109832	1307.670729	-16697	1687.670729	10913
987.66289	109791	1307.663134	-16672	1687.663134	10936
987.655296	109750	1307.65554	-16647	1687.65554	10960
987.647702	109709	1307.647946	-16621	1687.647946	10983
987.640108	109668	1307.640352	-16594	1687.640352	11007
987.632513	109627	1307.632757	-16566	1687.632757	11031
987.624919	109586	1307.625163	-16538	1687.625163	11055
987.617325	109545	1307.617569	-16510	1687.617569	11079
987.60973	109504	1307.609975	-16481	1687.609975	11104
987.602136	109463	1307.60238	-16451	1687.60238	11128
987.594542	109422	1307.594786	-16421	1687.594786	11152
987.586948	109381	1307.587192	-16391	1687.587192	11177
987.579353	109340	1307.579597	-16360	1687.579597	11202
987.571759	109298	1307.572003	-16328	1687.572003	11226
987.564165	109257	1307.564409	-16296	1687.564409	11251
987.55657	109215	1307.556815	-16264	1687.556815	11276
987.548976	109174	1307.54922	-16231	1687.54922	11301
987.541382	109132	1307.541626	-16198	1687.541626	11326
987.533788	109090	1307.534032	-16165	1687.534032	11351
987.526193	109048	1307.526437	-16131	1687.526437	11376
987.518599	109005	1307.518843	-16097	1687.518843	11402
987.511005	108963	1307.511249	-16063	1687.511249	11427
987.50341	108920	1307.503655	-16029	1687.503655	11453
987.495816	108877	1307.49606	-15994	1687.49606	11478
987.488222	108834	1307.488466	-15959	1687.488466	11504
987.480628	108790	1307.480872	-15923	1687.480872	11529
987.473033	108747	1307.473278	-15888	1687.473278	11555
987.465439	108702	1307.465683	-15852	1687.465683	11581
987.457845	108658	1307.458089	-15816	1687.458089	11606
987.450251	108613	1307.450495	-15780	1687.450495	11632
987.442656	108568	1307.4429	-15744	1687.4429	11658
987.435062	108522	1307.435306	-15708	1687.435306	11684
987.427468	108477	1307.427712	-15672	1687.427712	11710
987.419873	108430	1307.420118	-15635	1687.420118	11736
987.412279	108383	1307.412523	-15599	1687.412523	11762
987.404685	108336	1307.404929	-15562	1687.404929	11788
987.397091	108288	1307.397335	-15526	1687.397335	11814
987.389496	108240	1307.38974	-15489	1687.38974	11840
987.381902	108191	1307.382146	-15453	1687.382146	11866
987.374308	108142	1307.374552	-15417	1687.374552	11892
987.366713	108092	1307.366958	-15380	1687.366958	11918
987.359119	108042	1307.359363	-15344	1687.359363	11944
987.351525	107991	1307.351769	-15308	1687.351769	11970
987.343931	107940	1307.344175	-15272	1687.344175	11996
987.336336	107888	1307.33658	-15236	1687.33658	12021
987.328742	107835	1307.328986	-15201	1687.328986	12047
987.321148	107782	1307.321392	-15165	1687.321392	12073
987.313554	107728	1307.313798	-15130	1687.313798	12099
987.305959	107674	1307.306203	-15095	1687.306203	12125
987.298365	107619	1307.298609	-15060	1687.298609	12151
987.290771	107563	1307.291015	-15025	1687.291015	12176
987.283176	107506	1307.283421	-14991	1687.283421	12202
987.275582	107449	1307.275826	-14957	1687.275826	12228
987.267988	107392	1307.268232	-14923	1687.268232	12253
987.260394	107333	1307.260638	-14890	1687.260638	12279
987.252799	107274	1307.253043	-14857	1687.253043	12304
987.245205	107214	1307.245449	-14824	1687.245449	12330
987.237611	107154	1307.237855	-14791	1687.237855	12355
987.230016	107092	1307.230261	-14759	1687.230261	12380
987.222422	107030	1307.222666	-14727	1687.222666	12405
987.214828	106968	1307.215072	-14695	1687.215072	12430
987.207234	106904	1307.207478	-14664	1687.207478	12455
987.199639	106840	1307.199883	-14633	1687.199883	12480
987.192045	106775	1307.192289	-14603	1687.192289	12504
987.184451	106710	1307.184695	-14573	1687.184695	12529
987.176856	106644	1307.177101	-14543	1687.177101	12553
987.169262	106577	1307.169506	-14513	1687.169506	12578
987.161668	106509	1307.161912	-14484	1687.161912	12602
987.154074	106441	1307.154318	-14455	1687.154318	12626
987.146479	106372	1307.146724	-14427	1687.146724	12649
987.138885	106302	1307.139129	-14399	1687.139129	12673
987.131291	106232	1307.131535	-14371	1687.131535	12697
987.123697	106160	1307.123941	-14343	1687.123941	12720
987.116102	106089	1307.116346	-14316	1687.116346	12743
987.108508	106016	1307.108752	-14289	1687.108752	12766
987.100914	105943	1307.101158	-14262	1687.101158	12789
987.093319	105870	1307.093564	-14236	1687.093564	12812
987.085725	105795	1307.085969	-14210	1687.085969	12834
987.078131	105721	1307.078375	-14183	1687.078375	12856
987.070537	105645	1307.070781	-14158	1687.070781	12878
987.062942	105569	1307.063186	-14132	1687.063186	12900
987.055348	105492	1307.055592	-14106	1687.055592	12922
987.047754	105415	1307.047998	-14081	1687.047998	12943
987.040159	105338	1307.040404	-14055	1687.040404	12964
987.032565	105259	1307.032809	-14030	1687.032809	12985
987.024971	105181	1307.025215	-14005	1687.025215	13006
987.017377	105102	1307.017621	-13979	1687.017621	13026
987.009782	105022	1307.010026	-13954	1687.010026	13046
987.002188	104942	1307.002432	-13929	1687.002432	13066
986.994594	104861	1306.994838	-13903	1686.994838	13086
986.986999	104780	1306.987244	-13878	1686.987244	13105
986.979405	104699	1306.979649	-13852	1686.979649	13124
986.971811	104617	1306.972055	-13826	1686.972055	13143
986.964217	104535	1306.964461	-13800	1686.964461	13161
986.956622	104453	1306.956867	-13774	1686.956867	13180
986.949028	104370	1306.949272	-13748	1686.949272	13198
986.941434	104287	1306.941678	-13721	1686.941678	13215
986.93384	104204	1306.934084	-13694	1686.934084	13232
986.926245	104120	1306.926489	-13666	1686.926489	13249
986.918651	104036	1306.918895	-13638	1686.918895	13266
986.911057	103953	1306.911301	-13610	1686.911301	13282
986.903462	103868	1306.903707	-13582	1686.903707	13298
986.895868	103784	1306.896112	-13553	1686.896112	13314
986.888274	103700	1306.888518	-13523	1686.888518	13329
986.88068	103615	1306.880924	-13493	1686.880924	13344
986.873085	103530	1306.873329	-13462	1686.873329	13359
986.865491	103445	1306.865735	-13431	1686.865735	13373
986.857897	103360	1306.858141	-13399	1686.858141	13387
986.850302	103275	1306.850547	-13367	1686.850547	13400
986.842708	103190	1306.842952	-13334	1686.842952	13413
986.835114	103105	1306.835358	-13301	1686.835358	13426
986.82752	103020	1306.827764	-13266	1686.827764	13438
986.819925	102935	1306.820169	-13231	1686.820169	13450
986.812331	102850	1306.812575	-13196	1686.812575	13462
986.804737	102765	1306.804981	-13159	1686.804981	13473
986.797143	102680	1306.797387	-13122	1686.797387	13484
986.789548	102595	1306.789792	-13085	1686.789792	13494
986.781954	102511	1306.782198	-13046	1686.782198	13504
986.77436	102426	1306.774604	-13007	1686.774604	13514
986.766765	102341	1306.76701	-12967	1686.76701	13523
986.759171	102257	1306.759415	-12927	1686.759415	13531
986.751577	102172	1306.751821	-12886	1686.751821	13539
986.743983	102088	1306.744227	-12844	1686.744227	13547
986.736388	102004	1306.736632	-12801	1686.736632	13554
986.728794	101920	1306.729038	-12758	1686.729038	13561
986.7212	101836	1306.721444	-12714	1686.721444	13568
986.713605	101752	1306.71385	-12669	1686.71385	13574
986.706011	101669	1306.706255	-12624	1686.706255	13579
986.698417	101585	1306.698661	-12578	1686.698661	13584
986.690823	101502	1306.691067	-12531	1686.691067	13589
986.683228	101419	1306.683472	-12484	1686.683472	13593
986.675634	101336	1306.675878	-12437	1686.675878	13597
986.66804	101254	1306.668284	-12389	1686.668284	13600
986.660445	101171	1306.66069	-12340	1686.66069	13602
986.652851	101089	1306.653095	-12291	1686.653095	13605
986.645257	101007	1306.645501	-12242	1686.645501	13606
986.637663	100925	1306.637907	-12192	1686.637907	13607
986.630068	100843	1306.630313	-12142	1686.630313	13608
986.622474	100762	1306.622718	-12092	1686.622718	13608
986.61488	100681	1306.615124	-12042	1686.615124	13608
986.607286	100599	1306.60753	-11991	1686.60753	13607
986.599691	100518	1306.599935	-11940	1686.599935	13606
986.592097	100438	1306.592341	-11889	1686.592341	13604
986.584503	100357	1306.584747	-11839	1686.584747	13602
986.576908	100276	1306.577153	-11788	1686.577153	13599
986.569314	100196	1306.569558	-11737	1686.569558	13596
986.56172	100116	1306.561964	-11687	1686.561964	13592
986.554126	100036	1306.55437	-11636	1686.55437	13588
986.546531	99956	1306.546775	-11586	1686.546775	13583
986.538937	99876	1306.539181	-11536	1686.539181	13577
986.531343	99797	1306.531587	-11487	1686.531587	13572
986.523748	99717	1306.523993	-11438	1686.523993	13565
986.516154	99638	1306.516398	-11390	1686.516398	13558
986.50856	99559	1306.508804	-11342	1686.508804	13551
986.500966	99480	1306.50121	-11295	1686.50121	13543
986.493371	99401	1306.493615	-11248	1686.493615	13534
986.485777	99322	1306.486021	-11202	1686.486021	13525
986.478183	99243	1306.478427	-11157	1686.478427	13516
986.470589	99165	1306.470833	-11113	1686.470833	13506
986.462994	99086	1306.463238	-11070	1686.463238	13495
986.4554	99008	1306.455644	-11028	1686.455644	13484
986.447806	98930	1306.44805	-10987	1686.44805	13473
986.440211	98851	1306.440456	-10947	1686.440456	13460
986.432617	98773	1306.432861	-10908	1686.432861	13448
986.425023	98695	1306.425267	-10871	1686.425267	13435
986.417429	98617	1306.417673	-10834	1686.417673	13421
986.409834	98540	1306.410078	-10799	1686.410078	13407
986.40224	98462	1306.402484	-10766	1686.402484	13392
986.394646	98384	1306.39489	-10733	1686.39489	13377
986.387051	98307	1306.387296	-10703	1686.387296	13361
986.379457	98229	1306.379701	-10673	1686.379701	13345
986.371863	98152	1306.372107	-10646	1686.372107	13328
986.364269	98075	1306.364513	-10619	1686.364513	13311
986.356674	97998	1306.356918	-10595	1686.356918	13293
986.34908	97921	1306.349324	-10572	1686.349324	13275
986.341486	97844	1306.34173	-10551	1686.34173	13256
986.333891	97767	1306.334136	-10531	1686.334136	13236
986.326297	97691	1306.326541	-10513	1686.326541	13217
986.318703	97614	1306.318947	-10497	1686.318947	13196
986.311109	97538	1306.311353	-10483	1686.311353	13176
986.303514	97462	1306.303759	-10470	1686.303759	13154
986.29592	97386	1306.296164	-10459	1686.296164	13132
986.288326	97310	1306.28857	-10450	1686.28857	13110
986.280732	97235	1306.280976	-10443	1686.280976	13087
986.273137	97159	1306.273381	-10438	1686.273381	13064
986.265543	97084	1306.265787	-10434	1686.265787	13040
986.257949	97009	1306.258193	-10432	1686.258193	13016
986.250354	96934	1306.250599	-10432	1686.250599	12992
986.24276	96859	1306.243004	-10433	1686.243004	12967
986.235166	96785	1306.23541	-10437	1686.23541	12941
986.227572	96711	1306.227816	-10442	1686.227816	12915
986.219977	96637	1306.220221	-10449	1686.220221	12888
986.212383	96564	1306.212627	-10457	1686.212627	12862
986.204789	96490	1306.205033	-10467	1686.205033	12834
986.197194	96417	1306.197439	-10479	1686.197439	12806
986.1896	96345	1306.189844	-10492	1686.189844	12778
986.182006	96272	1306.18225	-10507	1686.18225	12749
986.174412	96200	1306.174656	-10523	1686.174656	12720
986.166817	96128	1306.167061	-10541	1686.167061	12691
986.159223	96057	1306.159467	-10560	1686.159467	12661
986.151629	95986	1306.151873	-10581	1686.151873	12630
986.144034	95915	1306.144279	-10603	1686.144279	12600
986.13644	95845	1306.136684	-10625	1686.136684	12569
986.128846	95775	1306.12909	-10650	1686.12909	12537
986.121252	95706	1306.121496	-10675	1686.121496	12505
986.113657	95637	1306.113902	-10701	1686.113902	12473
986.106063	95568	1306.106307	-10728	1686.106307	12440
986.098469	95500	1306.098713	-10757	1686.098713	12407
986.090875	95432	1306.091119	-10786	1686.091119	12373
986.08328	95364	1306.083524	-10815	1686.083524	12340
986.075686	95297	1306.07593	-10846	1686.07593	12305
986.068092	95231	1306.068336	-10877	1686.068336	12271
986.060497	95164	1306.060742	-10908	1686.060742	12236
986.052903	95099	1306.053147	-10940	1686.053147	12201
986.045309	95033	1306.045553	-10972	1686.045553	12165
986.037715	94969	1306.037959	-11005	1686.037959	12129
986.03012	94904	1306.030364	-11037	1686.030364	12093
986.022526	94840	1306.02277	-11070	1686.02277	12056
986.014932	94777	1306.015176	-11103	1686.015176	12020
986.007337	94714	1306.007582	-11136	1686.007582	11983
985.999743	94651	1305.999987	-11168	1685.999987	11945
985.992149	94589	1305.992393	-11200	1685.992393	11907
985.984555	94527	1305.984799	-11232	1685.984799	11869
985.97696	94466	1305.977204	-11263	1685.977204	11831
985.969366	94405	1305.96961	-11294	1685.96961	11792
985.961772	94344	1305.962016	-11325	1685.962016	11754
985.954178	94284	1305.954422	-11354	1685.954422	11715
985.946583	94224	1305.946827	-11383	1685.946827	11675
985.938989	94165	1305.939233	-11411	1685.939233	11636
985.931395	94106	1305.931639	-11437	1685.931639	11596
985.9238	94047	1305.924045	-11463	1685.924045	11556
985.916206	93988	1305.91645	-11488	1685.91645	11516
985.908612	93930	1305.908856	-11511	1685.908856	11475
985.901018	93873	1305.901262	-11533	1685.901262	11434
985.893423	93815	1305.893667	-11554	1685.893667	11393
985.885829	93758	1305.886073	-11573	1685.886073	11352
985.878235	93701	1305.878479	-11591	1685.878479	11311
985.87064	93644	1305.870885	-11607	1685.870885	11270
985.863046	93587	1305.86329	-11621	1685.86329	11228
985.855452	93531	1305.855696	-11633	1685.855696	11186
985.847858	93474	1305.848102	-11644	1685.848102	11144
985.840263	93418	1305.840507	-11653	1685.840507	11102
985.832669	93362	1305.832913	-11659	1685.832913	11060
985.825075	93306	1305.825319	-11664	1685.825319	11017
985.81748	93250	1305.817725	-11667	1685.817725	10975
985.809886	93194	1305.81013	-11667	1685.81013	10932
985.802292	93138	1305.802536	-11665	1685.802536	10889
985.794698	93082	1305.794942	-11661	1685.794942	10846
985.787103	93026	1305.787348	-11655	1685.787348	10803
985.779509	92970	1305.779753	-11646	1685.779753	10760
985.771915	92914	1305.772159	-11635	1685.772159	10717
985.764321	92857	1305.764565	-11621	1685.764565	10673
985.756726	92800	1305.75697	-11605	1685.75697	10630
985.749132	92744	1305.749376	-11586	1685.749376	10586
985.741538	92686	1305.741782	-11565	1685.741782	10542
985.733943	92629	1305.734188	-11541	1685.734188	10499
985.726349	92571	1305.726593	-11515	1685.726593	10455
985.718755	92513	1305.718999	-11486	1685.718999	10411
985.711161	92454	1305.711405	-11454	1685.711405	10367
985.703566	92396	1305.70381	-11419	1685.70381	10323
985.695972	92336	1305.696216	-11382	1685.696216	10279
985.688378	92276	1305.688622	-11342	1685.688622	10235
985.680783	92216	1305.681028	-11299	1685.681028	10191
985.673189	92155	1305.673433	-11253	1685.673433	10147
985.665595	92093	1305.665839	-11205	1685.665839	10103
985.658001	92031	1305.658245	-11154	1685.658245	10059
985.650406	91968	1305.65065	-11100	1685.65065	10015
985.642812	91905	1305.643056	-11043	1685.643056	9971
985.635218	91841	1305.635462	-10984	1685.635462	9927
985.627624	91776	1305.627868	-10922	1685.627868	9883
985.620029	91710	1305.620273	-10857	1685.620273	9839
985.612435	91644	1305.612679	-10789	1685.612679	9795
985.604841	91576	1305.605085	-10719	1685.605085	9751
985.597246	91508	1305.597491	-10645	1685.597491	9707
985.589652	91439	1305.589896	-10569	1685.589896	9663
985.582058	91369	1305.582302	-10491	1685.582302	9619
985.574464	91298	1305.574708	-10409	1685.574708	9575
985.566869	91227	1305.567113	-10325	1685.567113	9532
985.559275	91154	1305.559519	-10239	1685.559519	9488
985.551681	91080	1305.551925	-10150	1685.551925	9444
985.544086	91005	1305.544331	-10058	1685.544331	9401
985.536492	90930	1305.536736	-9963	1685.536736	9357
985.528898	90853	1305.529142	-9867	1685.529142	9314
985.521304	90775	1305.521548	-9767	1685.521548	9270
985.513709	90696	1305.513953	-9665	1685.513953	9227
985.506115	90616	1305.506359	-9561	1685.506359	9184
985.498521	90535	1305.498765	-9455	1685.498765	9140
985.490926	90453	1305.491171	-9346	1685.491171	9097
985.483332	90370	1305.483576	-9234	1685.483576	9054
985.475738	90285	1305.475982	-9121	1685.475982	9012
985.468144	90200	1305.468388	-9005	1685.468388	8969
985.460549	90113	1305.460793	-8887	1685.460793	8926
985.452955	90025	1305.453199	-8767	1685.453199	8884
985.445361	89936	1305.445605	-8645	1685.445605	8841
985.437767	89845	1305.438011	-8521	1685.438011	8799
985.430172	89754	1305.430416	-8394	1685.430416	8757
985.422578	89661	1305.422822	-8266	1685.422822	8715
985.414984	89568	1305.415228	-8136	1685.415228	8673
985.407389	89472	1305.407634	-8004	1685.407634	8631
985.399795	89376	1305.400039	-7871	1685.400039	8589
985.392201	89279	1305.392445	-7735	1685.392445	8547
985.384607	89180	1305.384851	-7598	1685.384851	8506
985.377012	89081	1305.377256	-7459	1685.377256	8465
985.369418	88980	1305.369662	-7319	1685.369662	8424
985.361824	88878	1305.362068	-7177	1685.362068	8382
985.354229	88774	1305.354474	-7033	1685.354474	8342
985.346635	88670	1305.346879	-6889	1685.346879	8301
985.339041	88564	1305.339285	-6742	1685.339285	8260
985.331447	88457	1305.331691	-6595	1685.331691	8220
985.323852	88349	1305.324096	-6446	1685.324096	8180
985.316258	88240	1305.316502	-6296	1685.316502	8139
985.308664	88130	1305.308908	-6145	1685.308908	8099
985.301069	88019	1305.301314	-5993	1685.301314	8060
985.293475	87906	1305.293719	-5839	1685.293719	8020
985.285881	87793	1305.286125	-5685	1685.286125	7980
985.278287	87678	1305.278531	-5530	1685.278531	7941
985.270692	87562	1305.270937	-5374	1685.270937	7902
985.263098	87446	1305.263342	-5217	1685.263342	7863
985.255504	87328	1305.255748	-5060	1685.255748	7824
985.24791	87209	1305.248154	-4902	1685.248154	7785
985.240315	87089	1305.240559	-4743	1685.240559	7747
985.232721	86968	1305.232965	-4583	1685.232965	7708
985.225127	86846	1305.225371	-4423	1685.225371	7670
985.217532	86723	1305.217777	-4263	1685.217777	7632
985.209938	86600	1305.210182	-4102	1685.210182	7594
985.202344	86475	1305.202588	-3941	1685.202588	7556
985.19475	86349	1305.194994	-3780	1685.194994	7519
985.187155	86223	1305.187399	-3618	1685.187399	7481
985.179561	86095	1305.179805	-3456	1685.179805	7444
985.171967	85967	1305.172211	-3294	1685.172211	7407
985.164372	85838	1305.164617	-3132	1685.164617	7370
985.156778	85708	1305.157022	-2970	1685.157022	7333
985.149184	85577	1305.149428	-2808	1685.149428	7297
985.14159	85446	1305.141834	-2646	1685.141834	7261
985.133995	85313	1305.134239	-2484	1685.134239	7224
985.126401	85180	1305.126645	-2323	1685.126645	7188
985.118807	85047	1305.119051	-2161	1685.119051	7152
985.111213	84912	1305.111457	-2000	1685.111457	7117
985.103618	84777	1305.103862	-1839	1685.103862	7081
985.096024	84642	1305.096268	-1679	1685.096268	7046
985.08843	84506	1305.088674	-1519	1685.088674	7010
985.080835	84369	1305.08108	-1360	1685.08108	6975
985.073241	84232	1305.073485	-1201	1685.073485	6941
985.065647	84094	1305.065891	-1042	1685.065891	6906
985.058053	83956	1305.058297	-884	1685.058297	6871
985.050458	83817	1305.050702	-727	1685.050702	6837
985.042864	83678	1305.043108	-571	1685.043108	6803
985.03527	83538	1305.035514	-415	1685.035514	6768
985.027675	83398	1305.02792	-260	1685.02792	6734
985.020081	83258	1305.020325	-106	1685.020325	6701
985.012487	83118	1305.012731	48	1685.012731	6667
985.004893	82977	1305.005137	200	1685.005137	6634
984.997298	82836	1304.997542	352	1684.997542	6600
984.989704	82694	1304.989948	503	1684.989948	6567
984.98211	82553	1304.982354	652	1684.982354	6534
984.974515	82411	1304.97476	801	1684.97476	6501
984.966921	82270	1304.967165	949	1684.967165	6468
984.959327	82128	1304.959571	1095	1684.959571	6436
984.951733	81986	1304.951977	1241	1684.951977	6403
984.944138	81844	1304.944383	1385	1684.944383	6371
984.936544	81703	1304.936788	1528	1684.936788	6339
984.92895	81561	1304.929194	1670	1684.929194	6307
984.921356	81419	1304.9216	1811	1684.9216	6275
984.913761	81278	1304.914005	1951	1684.914005	6243
984.906167	81136	1304.906411	2089	1684.906411	6212
984.898573	80995	1304.898817	2226	1684.898817	6180
984.890978	80854	1304.891223	2362	1684.891223	6149
984.883384	80714	1304.883628	2496	1684.883628	6118
984.87579	80573	1304.876034	2629	1684.876034	6087
984.868196	80433	1304.86844	2761	1684.86844	6056
984.860601	80294	1304.860845	2891	1684.860845	6025
984.853007	80154	1304.853251	3020	1684.853251	5994
984.845413	80015	1304.845657	3147	1684.845657	5963
984.837818	79877	1304.838063	3273	1684.838063	5933
984.830224	79739	1304.830468	3398	1684.830468	5903
984.82263	79602	1304.822874	3521	1684.822874	5872
984.815036	79465	1304.81528	3642	1684.81528	5842
984.807441	79329	1304.807685	3762	1684.807685	5812
984.799847	79194	1304.800091	3881	1684.800091	5782
984.792253	79059	1304.792497	3998	1684.792497	5752
984.784658	78925	1304.784903	4113	1684.784903	5723
984.777064	78791	1304.777308	4226	1684.777308	5693
984.76947	78659	1304.769714	4338	1684.769714	5664
984.761876	78527	1304.76212	4449	1684.76212	5634
984.754281	78397	1304.754526	4558	1684.754526	5605
984.746687	78267	1304.746931	4665	1684.746931	5576
984.739093	78138	1304.739337	4770	1684.739337	5546
984.731499	78010	1304.731743	4874	1684.731743	5517
984.723904	77883	1304.724148	4976	1684.724148	5488
984.71631	77757	1304.716554	5076	1684.716554	5459
984.708716	77632	1304.70896	5174	1684.70896	5431
984.701121	77509	1304.701366	5271	1684.701366	5402
984.693527	77386	1304.693771	5366	1684.693771	5373
984.685933	77265	1304.686177	5459	1684.686177	5345
984.678339	77145	1304.678583	5550	1684.678583	5316
984.670744	77026	1304.670988	5640	1684.670988	5288
984.66315	76909	1304.663394	5727	1684.663394	5259
984.655556	76793	1304.6558	5813	1684.6558	5231
984.647961	76678	1304.648206	5897	1684.648206	5203
984.640367	76564	1304.640611	5979	1684.640611	5175
984.632773	76452	1304.633017	6059	1684.633017	5146
984.625179	76342	1304.625423	6137	1684.625423	5118
984.617584	76233	1304.617828	6213	1684.617828	5090
984.60999	76126	1304.610234	6287	1684.610234	5062
984.602396	76020	1304.60264	6359	1684.60264	5035
984.594802	75915	1304.595046	6429	1684.595046	5007
984.587207	75813	1304.587451	6497	1684.587451	4979
984.579613	75712	1304.579857	6563	1684.579857	4951
984.572019	75612	1304.572263	6627	1684.572263	4923
984.564424	75515	1304.564669	6688	1684.564669	4896
984.55683	75419	1304.557074	6748	1684.557074	4868
984.549236	75325	1304.54948	6806	1684.54948	4840
984.541642	75232	1304.541886	6861	1684.541886	4813
984.534047	75142	1304.534291	6914	1684.534291	4785
984.526453	75053	1304.526697	6965	1684.526697	4758
984.518859	74966	1304.519103	7014	1684.519103	4730
984.511264	74881	1304.511509	7060	1684.511509	4703
984.50367	74797	1304.503914	7105	1684.503914	4675
984.496076	74716	1304.49632	7147	1684.49632	4648
984.488482	74636	1304.488726	7186	1684.488726	4620
984.480887	74559	1304.481131	7224	1684.481131	4593
984.473293	74483	1304.473537	7259	1684.473537	4566
984.465699	74409	1304.465943	7292	1684.465943	4538
984.458104	74337	1304.458349	7322	1684.458349	4511
984.45051	74268	1304.450754	7350	1684.450754	4484
984.442916	74200	1304.44316	7376	1684.44316	4456
984.435322	74134	1304.435566	7399	1684.435566	4429
984.427727	74070	1304.427972	7420	1684.427972	4402
984.420133	74008	1304.420377	7439	1684.420377	4374
984.412539	73948	1304.412783	7455	1684.412783	4347
984.404945	73890	1304.405189	7469	1684.405189	4320
984.39735	73834	1304.397594	7480	1684.397594	4292
984.389756	73780	1304.39	7489	1684.39	4265
984.382162	73727	1304.382406	7495	1684.382406	4238
984.374567	73677	1304.374812	7499	1684.374812	4210
984.366973	73629	1304.367217	7501	1684.367217	4183
984.359379	73583	1304.359623	7500	1684.359623	4155
984.351785	73538	1304.352029	7496	1684.352029	4128
984.34419	73496	1304.344434	7490	1684.344434	4101
984.336596	73456	1304.33684	7482	1684.33684	4073
984.329002	73417	1304.329246	7471	1684.329246	4046
984.321407	73380	1304.321652	7457	1684.321652	4018
984.313813	73346	1304.314057	7442	1684.314057	3991
984.306219	73313	1304.306463	7423	1684.306463	3963
984.298625	73282	1304.298869	7403	1684.298869	3936
984.29103	73253	1304.291274	7379	1684.291274	3908
984.283436	73225	1304.28368	7354	1684.28368	3881
984.275842	73200	1304.276086	7326	1684.276086	3853
984.268248	73176	1304.268492	7296	1684.268492	3826
984.260653	73154	1304.260897	7263	1684.260897	3798
984.253059	73134	1304.253303	7228	1684.253303	3770
984.245465	73116	1304.245709	7191	1684.245709	3743
984.23787	73099	1304.238115	7151	1684.238115	3715
984.230276	73084	1304.23052	7109	1684.23052	3687
984.222682	73071	1304.222926	7065	1684.222926	3659
984.215088	73059	1304.215332	7019	1684.215332	3631
984.207493	73049	1304.207737	6970	1684.207737	3604
984.199899	73041	1304.200143	6920	1684.200143	3576
984.192305	73034	1304.192549	6867	1684.192549	3548
984.18471	73029	1304.184955	6812	1684.184955	3520
984.177116	73025	1304.17736	6756	1684.17736	3492
984.169522	73023	1304.169766	6697	1684.169766	3464
984.161928	73022	1304.162172	6637	1684.162172	3436
984.154333	73023	1304.154577	6574	1684.154577	3408
984.146739	73025	1304.146983	6510	1684.146983	3380
984.139145	73029	1304.139389	6445	1684.139389	3352
984.13155	73034	1304.131795	6377	1684.131795	3323
984.123956	73040	1304.1242	6308	1684.1242	3295
984.116362	73048	1304.116606	6238	1684.116606	3267
984.108768	73057	1304.109012	6166	1684.109012	3239
984.101173	73067	1304.101417	6092	1684.101417	3210
984.093579	73078	1304.093823	6017	1684.093823	3182
984.085985	73091	1304.086229	5942	1684.086229	3154
984.078391	73105	1304.078635	5864	1684.078635	3125
984.070796	73120	1304.07104	5786	1684.07104	3097
984.063202	73136	1304.063446	5707	1684.063446	3068
984.055608	73153	1304.055852	5627	1684.055852	3040
984.048013	73171	1304.048258	5546	1684.048258	3011
984.040419	73190	1304.040663	5465	1684.040663	2983
984.032825	73210	1304.033069	5383	1684.033069	2954
984.025231	73232	1304.025475	5300	1684.025475	2926
984.017636	73254	1304.01788	5217	1684.01788	2897
984.010042	73276	1304.010286	5133	1684.010286	2868
984.002448	73300	1304.002692	5049	1684.002692	2840
983.994853	73325	1303.995098	4965	1683.995098	2811
983.987259	73350	1303.987503	4881	1683.987503	2782
983.979665	73376	1303.979909	4797	1683.979909	2753
983.972071	73402	1303.972315	4713	1683.972315	2725
983.964476	73430	1303.96472	4629	1683.96472	2696
983.956882	73457	1303.957126	4545	1683.957126	2667
983.949288	73486	1303.949532	4462	1683.949532	2638
983.941693	73515	1303.941938	4380	1683.941938	2609
983.934099	73544	1303.934343	4298	1683.934343	2580
983.926505	73574	1303.926749	4217	1683.926749	2551
983.918911	73604	1303.919155	4136	1683.919155	2523
983.911316	73635	1303.911561	4057	1683.911561	2494
983.903722	73666	1303.903966	3978	1683.903966	2465
983.896128	73697	1303.896372	3900	1683.896372	2436
983.888534	73728	1303.888778	3824	1683.888778	2407
983.880939	73760	1303.881183	3749	1683.881183	2378
983.873345	73791	1303.873589	3676	1683.873589	2349
983.865751	73823	1303.865995	3603	1683.865995	2320
983.858156	73855	1303.858401	3533	1683.858401	2291
983.850562	73886	1303.850806	3464	1683.850806	2262
983.842968	73918	1303.843212	3396	1683.843212	2233
983.835374	73949	1303.835618	3331	1683.835618	2204
983.827779	73981	1303.828023	3267	1683.828023	2175
983.820185	74012	1303.820429	3206	1683.820429	2147
983.812591	74043	1303.812835	3146	1683.812835	2118
983.804996	74074	1303.805241	3089	1683.805241	2089
983.797402	74104	1303.797646	3034	1683.797646	2060
983.789808	74134	1303.790052	2981	1683.790052	2031
983.782214	74163	1303.782458	2930	1683.782458	2002
983.774619	74192	1303.774863	2882	1683.774863	1974
983.767025	74221	1303.767269	2836	1683.767269	1945
983.759431	74249	1303.759675	2793	1683.759675	1916
983.751837	74276	1303.752081	2752	1683.752081	1888
983.744242	74303	1303.744486	2714	1683.744486	1859
983.736648	74329	1303.736892	2678	1683.736892	1830
983.729054	74354	1303.729298	2645	1683.729298	1802
983.721459	74379	1303.721704	2615	1683.721704	1773
983.713865	74402	1303.714109	2588	1683.714109	1745
983.706271	74425	1303.706515	2564	1683.706515	1716
983.698677	74447	1303.698921	2542	1683.698921	1688
983.691082	74468	1303.691326	2524	1683.691326	1660
983.683488	74489	1303.683732	2508	1683.683732	1632
983.675894	74508	1303.676138	2495	1683.676138	1603
983.668299	74526	1303.668544	2486	1683.668544	1575
983.660705	74543	1303.660949	2479	1683.660949	1547
983.653111	74559	1303.653355	2475	1683.653355	1519
983.645517	74574	1303.645761	2474	1683.645761	1491
983.637922	74588	1303.638166	2476	1683.638166	1464
983.630328	74601	1303.630572	2481	1683.630572	1436
983.622734	74613	1303.622978	2489	1683.622978	1408
983.615139	74623	1303.615384	2501	1683.615384	1381
983.607545	74633	1303.607789	2515	1683.607789	1353
983.599951	74641	1303.600195	2532	1683.600195	1326
983.592357	74648	1303.592601	2552	1683.592601	1299
983.584762	74654	1303.585007	2575	1683.585007	1271
983.577168	74658	1303.577412	2601	1683.577412	1244
983.569574	74661	1303.569818	2630	1683.569818	1217
983.56198	74663	1303.562224	2661	1683.562224	1190
983.554385	74664	1303.554629	2696	1683.554629	1164
983.546791	74664	1303.547035	2733	1683.547035	1137
983.539197	74662	1303.539441	2773	1683.539441	1111
983.531602	74659	1303.531847	2816	1683.531847	1084
983.524008	74655	1303.524252	2862	1683.524252	1058
983.516414	74650	1303.516658	2910	1683.516658	1032
983.50882	74643	1303.509064	2961	1683.509064	1006
983.501225	74636	1303.501469	3014	1683.501469	980
983.493631	74627	1303.493875	3070	1683.493875	954
983.486037	74617	1303.486281	3128	1683.486281	928
983.478442	74606	1303.478687	3189	1683.478687	903
983.470848	74593	1303.471092	3252	1683.471092	878
983.463254	74580	1303.463498	3318	1683.463498	852
983.45566	74565	1303.455904	3385	1683.455904	827
983.448065	74550	1303.448309	3455	1683.448309	803
983.440471	74534	1303.440715	3527	1683.440715	778
983.432877	74516	1303.433121	3601	1683.433121	753
983.425283	74498	1303.425527	3677	1683.425527	729
983.417688	74478	1303.417932	3755	1683.417932	705
983.410094	74458	1303.410338	3835	1683.410338	681
983.4025	74437	1303.402744	3917	1683.402744	657
983.394905	74415	1303.39515	4000	1683.39515	633
983.387311	74393	1303.387555	4086	1683.387555	610
983.379717	74369	1303.379961	4172	1683.379961	586
983.372123	74345	1303.372367	4261	1683.372367	563
983.364528	74321	1303.364772	4351	1683.364772	540
983.356934	74295	1303.357178	4442	1683.357178	517
983.34934	74270	1303.349584	4535	1683.349584	495
983.341745	74243	1303.34199	4629	1683.34199	472
983.334151	74217	1303.334395	4724	1683.334395	450
983.326557	74190	1303.326801	4820	1683.326801	428
983.318963	74162	1303.319207	4918	1683.319207	407
983.311368	74134	1303.311612	5016	1683.311612	385
983.303774	74107	1303.304018	5115	1683.304018	364
983.29618	74078	1303.296424	5216	1683.296424	342
983.288585	74050	1303.28883	5317	1683.28883	322
983.280991	74022	1303.281235	5419	1683.281235	301
983.273397	73994	1303.273641	5522	1683.273641	280
983.265803	73965	1303.266047	5625	1683.266047	260
983.258208	73937	1303.258452	5729	1683.258452	240
983.250614	73909	1303.250858	5834	1683.250858	220
983.24302	73881	1303.243264	5939	1683.243264	201
983.235426	73854	1303.23567	6044	1683.23567	181
983.227831	73827	1303.228075	6150	1683.228075	162
983.220237	73800	1303.220481	6256	1683.220481	143
983.212643	73774	1303.212887	6363	1683.212887	125
983.205048	73748	1303.205293	6469	1683.205293	106
983.197454	73723	1303.197698	6576	1683.197698	88
983.18986	73698	1303.190104	6683	1683.190104	70
983.182266	73674	1303.18251	6790	1683.18251	53
983.174671	73651	1303.174915	6897	1683.174915	35
983.167077	73629	1303.167321	7004	1683.167321	18
983.159483	73608	1303.159727	7111	1683.159727	1
983.151888	73587	1303.152133	7217	1683.152133	-15
983.144294	73568	1303.144538	7324	1683.144538	-32
983.1367	73549	1303.136944	7430	1683.136944	-48
983.129106	73532	1303.12935	7536	1683.12935	-64
983.121511	73516	1303.121755	7642	1683.121755	-79
983.113917	73501	1303.114161	7747	1683.114161	-95
983.106323	73488	1303.106567	7853	1683.106567	-110
983.098728	73476	1303.098973	7957	1683.098973	-124
983.091134	73465	1303.091378	8061	1683.091378	-139
983.08354	73455	1303.083784	8165	1683.083784	-153
983.075946	73448	1303.07619	8268	1683.07619	-167
983.068351	73441	1303.068596	8371	1683.068596	-181
983.060757	73437	1303.061001	8473	1683.061001	-194
983.053163	73434	1303.053407	8574	1683.053407	-207
983.045569	73433	1303.045813	8675	1683.045813	-220
983.037974	73433	1303.038218	8775	1683.038218	-232
983.03038	73436	1303.030624	8875	1683.030624	-245
983.022786	73440	1303.02303	8973	1683.02303	-257
983.015191	73447	1303.015436	9071	1683.015436	-268
983.007597	73455	1303.007841	9168	1683.007841	-280
983.000003	73465	1303.000247	9265	1683.000247	-291
982.992409	73478	1302.992653	9360	1682.992653	-301
982.984814	73492	1302.985058	9454	1682.985058	-312
982.97722	73509	1302.977464	9548	1682.977464	-322
982.969626	73528	1302.96987	9641	1682.96987	-332
982.962031	73549	1302.962276	9732	1682.962276	-342
982.954437	73573	1302.954681	9823	1682.954681	-351
982.946843	73599	1302.947087	9913	1682.947087	-360
982.939249	73627	1302.939493	10002	1682.939493	-369
982.931654	73658	1302.931898	10089	1682.931898	-377
982.92406	73691	1302.924304	10176	1682.924304	-385
982.916466	73726	1302.91671	10261	1682.91671	-393
982.908872	73764	1302.909116	10345	1682.909116	-400
982.901277	73805	1302.901521	10429	1682.901521	-407
982.893683	73848	1302.893927	10511	1682.893927	-414
982.886089	73894	1302.886333	10591	1682.886333	-421
982.878494	73943	1302.878739	10671	1682.878739	-427
982.8709	73994	1302.871144	10749	1682.871144	-433
982.863306	74048	1302.86355	10826	1682.86355	-439
982.855712	74104	1302.855956	10902	1682.855956	-444
982.848117	74164	1302.848361	10977	1682.848361	-449
982.840523	74225	1302.840767	11050	1682.840767	-454
982.832929	74290	1302.833173	11122	1682.833173	-458
982.825334	74358	1302.825579	11192	1682.825579	-462
982.81774	74428	1302.817984	11262	1682.817984	-466
982.810146	74501	1302.81039	11329	1682.81039	-469
982.802552	74577	1302.802796	11396	1682.802796	-473
982.794957	74655	1302.795201	11461	1682.795201	-475
982.787363	74737	1302.787607	11524	1682.787607	-478
982.779769	74821	1302.780013	11586	1682.780013	-480
982.772174	74908	1302.772419	11646	1682.772419	-482
982.76458	74997	1302.764824	11705	1682.764824	-484
982.756986	75090	1302.75723	11763	1682.75723	-485
982.749392	75185	1302.749636	11819	1682.749636	-486
982.741797	75283	1302.742042	11873	1682.742042	-486
982.734203	75384	1302.734447	11926	1682.734447	-487
982.726609	75487	1302.726853	11977	1682.726853	-487
982.719015	75593	1302.719259	12027	1682.719259	-487
982.71142	75702	1302.711664	12075	1682.711664	-486
982.703826	75813	1302.70407	12122	1682.70407	-485
982.696232	75927	1302.696476	12166	1682.696476	-484
982.688637	76043	1302.688882	12210	1682.688882	-482
982.681043	76163	1302.681287	12251	1682.681287	-481
982.673449	76284	1302.673693	12291	1682.673693	-478
982.665855	76408	1302.666099	12329	1682.666099	-476
982.65826	76534	1302.658504	12366	1682.658504	-473
982.650666	76663	1302.65091	12401	1682.65091	-470
982.643072	76794	1302.643316	12434	1682.643316	-467
982.635477	76928	1302.635722	12465	1682.635722	-463
982.627883	77063	1302.628127	12495	1682.628127	-459
982.620289	77201	1302.620533	12523	1682.620533	-455
982.612695	77341	1302.612939	12549	1682.612939	-451
982.6051	77483	1302.605344	12573	1682.605344	-446
982.597506	77627	1302.59775	12596	1682.59775	-441
982.589912	77773	1302.590156	12617	1682.590156	-435
982.582317	77921	1302.582562	12636	1682.582562	-430
982.574723	78070	1302.574967	12654	1682.574967	-424
982.567129	78222	1302.567373	12670	1682.567373	-417
982.559535	78375	1302.559779	12684	1682.559779	-411
982.55194	78530	1302.552185	12696	1682.552185	-404
982.544346	78686	1302.54459	12707	1682.54459	-397
982.536752	78844	1302.536996	12715	1682.536996	-390
982.529158	79003	1302.529402	12722	1682.529402	-382
982.521563	79163	1302.521807	12727	1682.521807	-374
[truncated: 129,073 more rows]
